# Supplementary material for: PHR‐Mediated Pi Starvation Response Mobile Messenger RNAs Represent Noncoding Transcripts in Recipient Tissues
Source: Adv Sci (Weinh). 2025 Nov 30;13(4):e02911. doi: 10.1002/advs.202502911 (PMC12822437; doi:10.1002/advs.202502911)
Supplement: Supplementary file 2 — Supporting Information [file ADVS-13-e02911-s003.xlsx]

## Sheet: Supplementary Table 1
Supplementary Table 1. RNA-seq quality of different samples
Samples	Data type	Clean_data	Single-alignment	Multi-alignment	Overall mapping rate
rCol/sPed-shoot-FP7D-rep1	RNA-seq	57456012	0.8266	0.0623	0.9366
rCol/sPed-shoot-FP7D-rep2	RNA-seq	53230946	0.8754	0.0536	0.9498
rCol/sPed-shoot-FP7D-rep3	RNA-seq	69627952	0.8506	0.0667	0.9363
rCol/sPed-shoot-NP3D-rep1	RNA-seq	62585468	0.8812	0.052	0.9483
rCol/sPed-shoot-NP3D-rep2	RNA-seq	66715558	0.9036	0.0346	0.9544
rCol/sPed-shoot-NP3D-rep3	RNA-seq	74961904	0.8736	0.0569	0.9468
rCol/sPed-shoot-NP7D-rep1	RNA-seq	72135674	0.8611	0.0733	0.9481
rCol/sPed-shoot-NP7D-rep2	RNA-seq	68293732	0.9004	0.0378	0.9534
rCol/sPed-shoot-NP7D-rep3	RNA-seq	63443586	0.8936	0.0412	0.9497
rCol/sPed-shoot-NP7DRP2D-rep1	RNA-seq	58702820	0.8876	0.0445	0.9474
rCol/sPed-shoot-NP7DRP2D-rep2	RNA-seq	62865656	0.8901	0.0421	0.9494
rCol/sPed-shoot-NP7DRP2D-rep3	RNA-seq	57648236	0.8959	0.0393	0.9502
rCol/sPed-root-FP7D-rep1	RNA-seq	70198586	0.7685	0.0807	0.8616
rCol/sPed-root-FP7D-rep2	RNA-seq	78603486	0.8009	0.077	0.8911
rCol/sPed-root-FP7D-rep3	RNA-seq	71813884	0.7976	0.075	0.8852
rCol/sPed-root-NP3D-rep1	RNA-seq	66682928	0.7996	0.0708	0.8832
rCol/sPed-root-NP3D-rep2	RNA-seq	61539426	0.8261	0.0721	0.9132
rCol/sPed-root-NP3D-rep3	RNA-seq	83346374	0.7865	0.075	0.8774
rCol/sPed-root-NP7D-rep1	RNA-seq	59606616	0.8019	0.0621	0.8794
rCol/sPed-root-NP7D-rep2	RNA-seq	65913208	0.8062	0.0725	0.8911
rCol/sPed-root-NP7D-rep3	RNA-seq	52253968	0.8133	0.0723	0.9002
rCol/sPed-root-NP7DRP2D-rep1	RNA-seq	64652362	0.8066	0.0785	0.9008
rCol/sPed-root-NP7DRP2D-rep2	RNA-seq	67827176	0.7947	0.0786	0.8898
rCol/sPed-root-NP7DRP2D-rep3	RNA-seq	82163326	0.8382	0.0768	0.9285
rPed/sPed-shoot-FP7D-rep1	RNA-seq	41445858	0.8922	0.0369	0.945
rPed/sPed-shoot-FP7D-rep2	RNA-seq	50254872	0.8964	0.036	0.9487
rPed/sPed-shoot-FP7D-rep3	RNA-seq	40401416	0.9025	0.0366	0.9538
rPed/sPed-shoot-NP3D-rep1	RNA-seq	41803554	0.8969	0.0366	0.9496
rPed/sPed-shoot-NP3D-rep2	RNA-seq	53455864	0.9075	0.0298	0.9538
rPed/sPed-shoot-NP3D-rep3	RNA-seq	44567030	0.905	0.0276	0.9469
rPed/sPed-shoot-NP7D-rep1	RNA-seq	42272800	0.9021	0.0295	0.9483
rPed/sPed-shoot-NP7D-rep2	RNA-seq	34182780	0.9117	0.0244	0.9512
rPed/sPed-shoot-NP7D-rep3	RNA-seq	54535298	0.8909	0.0434	0.9499
rPed/sPed-shoot-NP7DRP2D-rep1	RNA-seq	49895536	0.9118	0.027	0.9551
rPed/sPed-shoot-NP7DRP2D-rep2	RNA-seq	54611238	0.9107	0.0273	0.9533
rPed/sPed-shoot-NP7DRP2D-rep3	RNA-seq	45512024	0.9023	0.0328	0.9529
rPed/sPed-root-FP7D-rep1	RNA-seq	43930366	0.7623	0.1194	0.8933
rPed/sPed-root-FP7D-rep2	RNA-seq	44752130	0.8006	0.0612	0.8762
rPed/sPed-root-FP7D-rep3	RNA-seq	56494564	0.7741	0.0926	0.8802
rPed/sPed-root-NP3D-rep1	RNA-seq	46610136	0.776	0.0764	0.8645
rPed/sPed-root-NP3D-rep2	RNA-seq	47498524	0.72	0.1508	0.8816
rPed/sPed-root-NP3D-rep3	RNA-seq	49664822	0.7817	0.0619	0.8584
rPed/sPed-root-NP7D-rep1	RNA-seq	46458274	0.6722	0.2068	0.8886
rPed/sPed-root-NP7D-rep2	RNA-seq	49238922	0.7284	0.1287	0.8678
rPed/sPed-root-NP7D-rep3	RNA-seq	50251806	0.7379	0.125	0.8738
rPed/sPed-root-NP7DRP2D-rep1	RNA-seq	46108864	0.7203	0.1504	0.8822
rPed/sPed-root-NP7DRP2D-rep2	RNA-seq	36840342	0.7428	0.1413	0.892
rPed/sPed-root-NP7DRP2D-rep3	RNA-seq	54177800	0.7567	0.1154	0.8842
rCol/sCol-shoot-FP7D-rep1	RNA-seq	55398742	0.8669	0.0647	0.9466
rCol/sCol-shoot-FP7D-rep2	RNA-seq	59169672	0.8698	0.0679	0.9528
rCol/sCol-shoot-FP7D-rep3	RNA-seq	39727814	0.872	0.0679	0.9546
rCol/sCol-shoot-NP3D-rep1	RNA-seq	69210518	0.8809	0.0606	0.9563
rCol/sCol-shoot-NP3D-rep2	RNA-seq	76535768	0.8788	0.0643	0.9575
rCol/sCol-shoot-NP3D-rep3	RNA-seq	41929926	0.8868	0.0618	0.9627
rCol/sCol-shoot-NP7D-rep1	RNA-seq	52725008	0.7561	0.1032	0.9041
rCol/sCol-shoot-NP7D-rep2	RNA-seq	44505726	0.8835	0.0587	0.9584
rCol/sCol-shoot-NP7D-rep3	RNA-seq	74613100	0.8837	0.0616	0.9608
rCol/sCol-shoot-NP7DRP2D-rep1	RNA-seq	57382210	0.8547	0.0767	0.9458
rCol/sCol-shoot-NP7DRP2D-rep2	RNA-seq	53183774	0.8704	0.0739	0.958
rCol/sCol-shoot-NP7DRP2D-rep3	RNA-seq	58423852	0.8367	0.118	0.9694
rCol/sCol-root-FP7D-rep1	RNA-seq	66536480	0.6297	0.1093	0.7443
rCol/sCol-root-FP7D-rep2	RNA-seq	46403950	0.7135	0.0896	0.8097
rCol/sCol-root-FP7D-rep3	RNA-seq	36583306	0.7608	0.0886	0.8575
rCol/sCol-root-NP3D-rep1	RNA-seq	39975978	0.7549	0.0839	0.8464
rCol/sCol-root-NP3D-rep2	RNA-seq	36771054	0.8153	0.0776	0.9011
rCol/sCol-root-NP3D-rep3	RNA-seq	40794482	0.8168	0.0777	0.9036
rCol/sCol-root-NP7D-rep1	RNA-seq	43066986	0.8222	0.0946	0.9243
rCol/sCol-root-NP7D-rep2	RNA-seq	31181656	0.7676	0.0859	0.8621
rCol/sCol-root-NP7D-rep3	RNA-seq	43907416	0.8409	0.0809	0.931
rCol/sCol-root-NP7DRP2D-rep1	RNA-seq	46533150	0.7855	0.0831	0.8754
rCol/sCol-root-NP7DRP2D-rep2	RNA-seq	35375118	0.8191	0.0737	0.9016
rCol/sCol-root-NP7DRP2D-rep3	RNA-seq	40093488	0.7467	0.0838	0.8381
rphr1 phl1/sPed-shoot-FP7D-rep1	RNA-seq	96602308	0.8788	0.0415	0.9415
rphr1 phl1/sPed-shoot-FP7D-rep2	RNA-seq	59971422	0.8794	0.0392	0.9401
rphr1 phl1/sPed-shoot-FP7D-rep3	RNA-seq	91888608	0.8542	0.053	0.9344
rphr1 phl1/sPed-shoot-NP3D-rep1	RNA-seq	47715238	0.8421	0.0662	0.9295
rphr1 phl1/sPed-shoot-NP3D-rep2	RNA-seq	44147318	0.8463	0.0667	0.9364
rphr1 phl1/sPed-shoot-NP3D-rep3	RNA-seq	76176546	0.8172	0.0966	0.9334
rphr1 phl1/sPed-shoot-NP7D-rep1	RNA-seq	62027962	0.8783	0.0428	0.942
rphr1 phl1/sPed-shoot-NP7D-rep2	RNA-seq	64784528	0.8741	0.0408	0.9389
rphr1 phl1/sPed-shoot-NP7D-rep3	RNA-seq	72054290	0.8004	0.0459	0.8708
rphr1 phl1/sPed-shoot-NP7DRP2D-rep1	RNA-seq	88853978	0.8396	0.0723	0.9313
rphr1 phl1/sPed-shoot-NP7DRP2D-rep2	RNA-seq	82729850	0.8318	0.0778	0.9311
rphr1 phl1/sPed-shoot-NP7DRP2D-rep3	RNA-seq	50839716	0.8298	0.0706	0.9228
rphr1 phl1/sPed-root-FP7D-rep1	RNA-seq	62404186	0.7543	0.0995	0.8733
rphr1 phl1/sPed-root-FP7D-rep2	RNA-seq	35086574	0.7816	0.0845	0.8895
rphr1 phl1/sPed-root-FP7D-rep3	RNA-seq	56332820	0.7758	0.0959	0.8923
rphr1 phl1/sPed-root-NP3D-rep1	RNA-seq	58384052	0.7835	0.0811	0.8758
rphr1 phl1/sPed-root-NP3D-rep2	RNA-seq	51705036	0.7932	0.0765	0.8818
rphr1 phl1/sPed-root-NP3D-rep3	RNA-seq	57043206	0.7713	0.0782	0.8637
rphr1 phl1/sPed-root-NP7D-rep1	RNA-seq	33660528	0.7581	0.0869	0.8622
rphr1 phl1/sPed-root-NP7D-rep2	RNA-seq	40335346	0.7799	0.0789	0.8801
rphr1 phl1/sPed-root-NP7D-rep3	RNA-seq	38852380	0.7865	0.0803	0.8848
rphr1 phl1/sPed-root-NP7DRP2D-rep1	RNA-seq	39654614	0.6906	0.0684	0.7677
rphr1 phl1/sPed-root-NP7DRP2D-rep2	RNA-seq	51638960	0.7508	0.0742	0.8369
rphr1 phl1/sPed-root-NP7DRP2D-rep3	RNA-seq	54518488	0.7804	0.0764	0.8693
Col-FP-rep1	RNA-seq	38943438	0.8182	0.1031	0.9399
Col-FP-rep2	RNA-seq	47971042	0.8259	0.1049	0.95
Col-FP-rep3	RNA-seq	49387492	0.8238	0.0983	0.9386
Col-NP-rep1	RNA-seq	48955656	0.8165	0.1047	0.9388
Col-NP-rep2	RNA-seq	31340706	0.8447	0.0871	0.9498
Col-NP-rep3	RNA-seq	67959158	0.8346	0.0921	0.9439
Col-genomic	DNA-seq	81704202	0.7582	0.1408	0.9423
Ped-0-genomic	DNA-seq	65671936	0.6196	0.1207	0.8212

## Sheet: Supplementary Table 2
Supplementary Table 2. The differential expressed gene in different samples
DEG analysis of rCol/sPed-shoot (|Log2Foldchange| > 1, P value < 0.05)								DEG analysis of rCol/sPed-root (|Log2Foldchange| > 1, P value < 0.05)							DEG analysis between rCol/sPed-shoot and rphr1 phl1/sPed-shoot (|Log2Foldchange| > 1, P value < 0.05)									DEG analysis between rCol/sPed-root and rphr1 phl1/sPed-root (|Log2Foldchange| > 1, P value < 0.05)
NP3D vs FP7D		NP7D vs FP7D		NP7DRP2D vs FP7D				NP3D vs FP7D		NP7D vs FP7D		NP7DRP2D vs FP7D			FP7D		NP3D		NP7D		NP7DRP2D			FP7D		NP3D		NP7D		NP7DRP2D
AT1G01060	Up-Regulated	AT1G01060	Up-Regulated	AT1G01010	Up-Regulated			AT1G01380	Up-regulated	AT1G01060	Up-regulated	AT1G02228.1	Up-regulated		AT1G01010	Up-regulated	AT1G01400	Up-regulated	AT1G02610	Up-regulated	AT1G01060	Up-regulated		AT1G01060	Up-regulated	AT1G01170	Up-regulated	AT1G02230	Up-regulated	AT1G01060	Up-regulated
AT1G01200	Up-Regulated	AT1G01070	Up-Regulated	AT1G01560	Up-Regulated			AT1G02320	Up-regulated	AT1G01380	Up-regulated	AT1G02820	Up-regulated		AT1G01060	Up-regulated	AT1G02580	Up-regulated	AT1G03010	Up-regulated	AT1G01490	Up-regulated		AT1G04220	Up-regulated	AT1G02300	Up-regulated	AT1G02340	Up-regulated	AT1G01070	Up-regulated
AT1G01250	Up-Regulated	AT1G01073	Up-Regulated	AT1G02310	Up-Regulated			AT1G03170	Up-regulated	AT1G01480	Up-regulated	AT1G03050	Up-regulated		AT1G01390	Up-regulated	AT1G02610	Up-regulated	AT1G03560	Up-regulated	AT1G01810	Up-regulated		AT1G04330	Up-regulated	AT1G02340	Up-regulated	AT1G02640	Up-regulated	AT1G01140	Up-regulated
AT1G01420	Up-Regulated	AT1G01250	Up-Regulated	AT1G02390	Up-Regulated			AT1G04370	Up-regulated	AT1G02850	Up-regulated	AT1G04620	Up-regulated		AT1G01420	Up-regulated	AT1G03640	Up-regulated	AT1G03800	Up-regulated	AT1G02220	Up-regulated		AT1G04770	Up-regulated	AT1G02530	Up-regulated	AT1G03400	Up-regulated	AT1G01380	Up-regulated
AT1G01480	Up-Regulated	AT1G01420	Up-Regulated	AT1G02400	Up-Regulated			AT1G05000	Up-regulated	AT1G02920	Up-regulated	AT1G05650	Up-regulated		AT1G01500	Up-regulated	AT1G03850	Up-regulated	AT1G05680	Up-regulated	AT1G02820	Up-regulated		AT1G05890	Up-regulated	AT1G02580	Up-regulated	AT1G05890	Up-regulated	AT1G02205	Up-regulated
AT1G01560	Up-Regulated	AT1G01480	Up-Regulated	AT1G02450	Up-Regulated			AT1G05740	Up-regulated	AT1G02930	Up-regulated	AT1G05740	Up-regulated		AT1G01520	Up-regulated	AT1G03935	Up-regulated	AT1G08860	Up-regulated	AT1G03340	Up-regulated		AT1G06000	Up-regulated	AT1G02610	Up-regulated	AT1G06225	Up-regulated	AT1G02530	Up-regulated
AT1G02310	Up-Regulated	AT1G01520	Up-Regulated	AT1G02520	Up-Regulated			AT1G05990	Up-regulated	AT1G02940	Up-regulated	AT1G06000	Up-regulated		AT1G01530	Up-regulated	AT1G04290	Up-regulated	AT1G11785	Up-regulated	AT1G03840	Up-regulated		AT1G06040	Up-regulated	AT1G03150	Up-regulated	AT1G08900	Up-regulated	AT1G02610	Up-regulated
AT1G02390	Up-Regulated	AT1G01560	Up-Regulated	AT1G02850	Up-Regulated			AT1G06000	Up-regulated	AT1G03170	Up-regulated	AT1G06430	Up-regulated		AT1G02450	Up-regulated	AT1G04530	Up-regulated	AT1G11925	Up-regulated	AT1G04250	Up-regulated		AT1G06690	Up-regulated	AT1G03710	Up-regulated	AT1G09080	Up-regulated	AT1G02840	Up-regulated
AT1G02850	Up-Regulated	AT1G01580	Up-Regulated	AT1G03100	Up-Regulated			AT1G07680	Up-regulated	AT1G03250	Up-regulated	AT1G06460	Up-regulated		AT1G02610	Up-regulated	AT1G05135	Up-regulated	AT1G13245	Up-regulated	AT1G04445	Up-regulated		AT1G07430	Up-regulated	AT1G03950	Up-regulated	AT1G10070	Up-regulated	AT1G02850	Up-regulated
AT1G03020	Up-Regulated	AT1G01720	Up-Regulated	AT1G03310	Up-Regulated			AT1G07795	Up-regulated	AT1G03790	Up-regulated	AT1G06690	Up-regulated		AT1G02770	Up-regulated	AT1G05280	Up-regulated	AT1G13260	Up-regulated	AT1G04530	Up-regulated		AT1G07610	Up-regulated	AT1G04555	Up-regulated	AT1G10340	Up-regulated	AT1G03150	Up-regulated
AT1G03170	Up-Regulated	AT1G02220	Up-Regulated	AT1G04520	Up-Regulated			AT1G08165	Up-regulated	AT1G04330	Up-regulated	AT1G07050	Up-regulated		AT1G02820	Up-regulated	AT1G05560	Up-regulated	AT1G13300	Up-regulated	AT1G04550	Up-regulated		AT1G09350	Up-regulated	AT1G04710	Up-regulated	AT1G10920	Up-regulated	AT1G03515	Up-regulated
AT1G04330	Up-Regulated	AT1G02310	Up-Regulated	AT1G04770	Up-Regulated			AT1G08310	Up-regulated	AT1G05000	Up-regulated	AT1G08080	Up-regulated		AT1G03020	Up-regulated	AT1G05610	Up-regulated	AT1G13480	Up-regulated	AT1G05600	Up-regulated		AT1G10270	Up-regulated	AT1G04850	Up-regulated	AT1G11300	Up-regulated	AT1G03935	Up-regulated
AT1G04490	Up-Regulated	AT1G02390	Up-Regulated	AT1G05000	Up-Regulated			AT1G08650	Up-regulated	AT1G05240	Up-regulated	AT1G08165	Up-regulated		AT1G03055	Up-regulated	AT1G05680	Up-regulated	AT1G13520	Up-regulated	AT1G05680	Up-regulated		AT1G10370	Up-regulated	AT1G04960	Up-regulated	AT1G11530	Up-regulated	AT1G03950	Up-regulated
AT1G04520	Up-Regulated	AT1G02450	Up-Regulated	AT1G05061	Up-Regulated			AT1G09240	Up-regulated	AT1G05250	Up-regulated	AT1G09340	Up-regulated		AT1G03360	Up-regulated	AT1G06400	Up-regulated	AT1G15040	Up-regulated	AT1G06040	Up-regulated		AT1G10960	Up-regulated	AT1G05340	Up-regulated	AT1G11572	Up-regulated	AT1G04250	Up-regulated
AT1G04570	Up-Regulated	AT1G02460	Up-Regulated	AT1G05300	Up-Regulated			AT1G09350	Up-regulated	AT1G05680	Up-regulated	AT1G10370	Up-regulated		AT1G03530	Up-regulated	AT1G07400	Up-regulated	AT1G15175	Up-regulated	AT1G06400	Up-regulated		AT1G12370	Up-regulated	AT1G05785	Up-regulated	AT1G12130	Up-regulated	AT1G04960	Up-regulated
AT1G04800	Up-Regulated	AT1G02470	Up-Regulated	AT1G05560	Up-Regulated			AT1G09370	Up-regulated	AT1G05740	Up-regulated	AT1G10640	Up-regulated		AT1G03560	Up-regulated	AT1G07590	Up-regulated	AT1G16140	Up-regulated	AT1G06430	Up-regulated		AT1G12805	Up-regulated	AT1G06550	Up-regulated	AT1G12210	Up-regulated	AT1G05560	Up-regulated
AT1G05000	Up-Regulated	AT1G02520	Up-Regulated	AT1G05575	Up-Regulated			AT1G10370	Up-regulated	AT1G06000	Up-regulated	AT1G10657	Up-regulated		AT1G03746	Up-regulated	AT1G07610	Up-regulated	AT1G17950	Up-regulated	AT1G06570	Up-regulated		AT1G13420	Up-regulated	AT1G07010	Up-regulated	AT1G12220	Up-regulated	AT1G05620	Up-regulated
AT1G05100	Up-Regulated	AT1G02580	Up-Regulated	AT1G05675	Up-Regulated			AT1G10460	Up-regulated	AT1G07160	Up-regulated	AT1G10760	Up-regulated		AT1G04250	Up-regulated	AT1G07620	Up-regulated	AT1G19160	Up-regulated	AT1G06830	Up-regulated		AT1G13600	Up-regulated	AT1G07610	Up-regulated	AT1G12780	Up-regulated	AT1G05680	Up-regulated
AT1G05200	Up-Regulated	AT1G02770	Up-Regulated	AT1G05680	Up-Regulated			AT1G10640	Up-regulated	AT1G07680	Up-regulated	AT1G10980	Up-regulated		AT1G04350	Up-regulated	AT1G07660	Up-regulated	AT1G20080	Up-regulated	AT1G07010	Up-regulated		AT1G14120	Up-regulated	AT1G07760	Up-regulated	AT1G13600	Up-regulated	AT1G06010	Up-regulated
AT1G05240	Up-Regulated	AT1G02820	Up-Regulated	AT1G05730	Up-Regulated			AT1G11460	Up-regulated	AT1G07795	Up-regulated	AT1G11210	Up-regulated		AT1G04530	Up-regulated	AT1G08115	Up-regulated	AT1G21550	Up-regulated	AT1G07180	Up-regulated		AT1G14960	Up-regulated	AT1G07780	Up-regulated	AT1G13700	Up-regulated	AT1G06030	Up-regulated
AT1G06550	Up-Regulated	AT1G02850	Up-Regulated	AT1G06000	Up-Regulated			AT1G11920	Up-regulated	AT1G07860	Up-regulated	AT1G11530	Up-regulated		AT1G04550	Up-regulated	AT1G08650	Up-regulated	AT1G22500	Up-regulated	AT1G07450	Up-regulated		AT1G15540	Up-regulated	AT1G08240	Up-regulated	AT1G14185	Up-regulated	AT1G06550	Up-regulated
AT1G07010	Up-Regulated	AT1G02880	Up-Regulated	AT1G06180	Up-Regulated			AT1G11990	Up-regulated	AT1G08080	Up-regulated	AT1G12370	Up-regulated		AT1G04570	Up-regulated	AT1G08940	Up-regulated	AT1G23390	Up-regulated	AT1G07590	Up-regulated		AT1G17180	Up-regulated	AT1G08830	Up-regulated	AT1G14790	Up-regulated	AT1G07010	Up-regulated
AT1G07300	Up-Regulated	AT1G02920	Up-Regulated	AT1G06440	Up-Regulated			AT1G13420	Up-regulated	AT1G08100	Up-regulated	AT1G12900	Up-regulated		AT1G04770	Up-regulated	AT1G09500	Up-regulated	AT1G25400	Up-regulated	AT1G07610	Up-regulated		AT1G18870	Up-regulated	AT1G08890	Up-regulated	AT1G15510	Up-regulated	AT1G07070	Up-regulated
AT1G07500	Up-Regulated	AT1G03020	Up-Regulated	AT1G07050	Up-Regulated			AT1G13750	Up-regulated	AT1G08165	Up-regulated	AT1G13400	Up-regulated		AT1G04800	Up-regulated	AT1G10585	Up-regulated	AT1G26210	Up-regulated	AT1G07620	Up-regulated		AT1G19715	Up-regulated	AT1G08900	Up-regulated	AT1G15610	Up-regulated	AT1G07180	Up-regulated
AT1G07560	Up-Regulated	AT1G03055	Up-Regulated	AT1G07160	Up-Regulated			AT1G14120	Up-regulated	AT1G08230	Up-regulated	AT1G13420	Up-regulated		AT1G05100	Up-regulated	AT1G11482	Up-regulated	AT1G26900	Up-regulated	AT1G07700	Up-regulated		AT1G23010	Up-regulated	AT1G09110	Up-regulated	AT1G15620	Up-regulated	AT1G07570	Up-regulated
AT1G07620	Up-Regulated	AT1G03250	Up-Regulated	AT1G07390	Up-Regulated			AT1G14220	Up-regulated	AT1G08310	Up-regulated	AT1G13500	Up-regulated		AT1G05170	Up-regulated	AT1G11520	Up-regulated	AT1G27040	Up-regulated	AT1G08240	Up-regulated		AT1G23740	Up-regulated	AT1G09380	Up-regulated	AT1G15640	Up-regulated	AT1G07610	Up-regulated
AT1G07720	Up-Regulated	AT1G03310	Up-Regulated	AT1G07430	Up-Regulated			AT1G14550	Up-regulated	AT1G08440	Up-regulated	AT1G13670	Up-regulated		AT1G05540	Up-regulated	AT1G12015	Up-regulated	AT1G30370	Up-regulated	AT1G08810	Up-regulated		AT1G30530	Up-regulated	AT1G09483	Up-regulated	AT1G15890	Up-regulated	AT1G07700	Up-regulated
AT1G07900	Up-Regulated	AT1G03490	Up-Regulated	AT1G07620	Up-Regulated			AT1G15260	Up-regulated	AT1G08650	Up-regulated	AT1G13930	Up-regulated		AT1G05560	Up-regulated	AT1G12080	Up-regulated	AT1G30560	Up-regulated	AT1G09180	Up-regulated		AT1G34330	Up-regulated	AT1G09794	Up-regulated	AT1G16260	Up-regulated	AT1G07780	Up-regulated
AT1G08165	Up-Regulated	AT1G03495	Up-Regulated	AT1G07890	Up-Regulated			AT1G15520	Up-regulated	AT1G09180	Up-regulated	AT1G16310	Up-regulated		AT1G05680	Up-regulated	AT1G12320	Up-regulated	AT1G30740	Up-regulated	AT1G10155	Up-regulated		AT1G35515	Up-regulated	AT1G10155	Up-regulated	AT1G17235	Up-regulated	AT1G08150	Up-regulated
AT1G08310	Up-Regulated	AT1G04220	Up-Regulated	AT1G08310	Up-Regulated			AT1G15600	Up-regulated	AT1G09240	Up-regulated	AT1G16850	Up-regulated		AT1G06180	Up-regulated	AT1G12870	Up-regulated	AT1G30760	Up-regulated	AT1G10220	Up-regulated		AT1G36160	Up-regulated	AT1G10250	Up-regulated	AT1G18430	Up-regulated	AT1G08430	Up-regulated
AT1G08650	Up-Regulated	AT1G04350	Up-Regulated	AT1G08610	Up-Regulated			AT1G16400	Up-regulated	AT1G09350	Up-regulated	AT1G17100	Up-regulated		AT1G06430	Up-regulated	AT1G13245	Up-regulated	AT1G33102	Up-regulated	AT1G10370	Up-regulated		AT1G43800	Up-regulated	AT1G11475	Up-regulated	AT1G18773	Up-regulated	AT1G09210	Up-regulated
AT1G09180	Up-Regulated	AT1G04570	Up-Regulated	AT1G08650	Up-Regulated			AT1G16850	Up-regulated	AT1G09530	Up-regulated	AT1G17710	Up-regulated		AT1G06500	Up-regulated	AT1G13260	Up-regulated	AT1G35050.1	Up-regulated	AT1G10585	Up-regulated		AT1G44542	Up-regulated	AT1G11572	Up-regulated	AT1G19660	Up-regulated	AT1G10250	Up-regulated
AT1G09240	Up-Regulated	AT1G04770	Up-Regulated	AT1G08890	Up-Regulated			AT1G17050	Up-regulated	AT1G10370	Up-regulated	AT1G18730	Up-regulated		AT1G06550	Up-regulated	AT1G13300	Up-regulated	AT1G38260.1	Up-regulated	AT1G10586	Up-regulated		AT1G45242	Up-regulated	AT1G11930	Up-regulated	AT1G19720	Up-regulated	AT1G11070	Up-regulated
AT1G09350	Up-Regulated	AT1G04800	Up-Regulated	AT1G09180	Up-Regulated			AT1G17170	Up-regulated	AT1G10480	Up-regulated	AT1G19150	Up-regulated		AT1G07010	Up-regulated	AT1G13670	Up-regulated	AT1G40139.1	Up-regulated	AT1G10650	Up-regulated		AT1G47530	Up-regulated	AT1G12340	Up-regulated	AT1G19750	Up-regulated	AT1G11080	Up-regulated
AT1G09530	Up-Regulated	AT1G05000	Up-Regulated	AT1G09220	Up-Regulated			AT1G17180	Up-regulated	AT1G10640	Up-regulated	AT1G19610	Up-regulated		AT1G07180	Up-regulated	AT1G14071	Up-regulated	AT1G42490	Up-regulated	AT1G10682	Up-regulated		AT1G48100	Up-regulated	AT1G12400	Up-regulated	AT1G19960	Up-regulated	AT1G11460	Up-regulated
AT1G09780	Up-Regulated	AT1G05100	Up-Regulated	AT1G09380	Up-Regulated			AT1G17615	Up-regulated	AT1G11460	Up-regulated	AT1G20020	Up-regulated		AT1G07390	Up-regulated	AT1G14330	Up-regulated	AT1G42550	Up-regulated	AT1G11482	Up-regulated		AT1G48890.1	Up-regulated	AT1G13820	Up-regulated	AT1G21100	Up-regulated	AT1G11475	Up-regulated
AT1G10155	Up-Regulated	AT1G05170	Up-Regulated	AT1G09480	Up-Regulated			AT1G17710	Up-regulated	AT1G11590	Up-regulated	AT1G20530	Up-regulated		AT1G07450	Up-regulated	AT1G14870	Up-regulated	AT1G43145	Up-regulated	AT1G11700	Up-regulated		AT1G51035	Up-regulated	AT1G13920	Up-regulated	AT1G21240	Up-regulated	AT1G12080	Up-regulated
AT1G10530	Up-Regulated	AT1G05200	Up-Regulated	AT1G09500	Up-Regulated			AT1G17830	Up-regulated	AT1G12560	Up-regulated	AT1G20990	Up-regulated		AT1G07500	Up-regulated	AT1G14880	Up-regulated	AT1G49310	Up-regulated	AT1G11740	Up-regulated		AT1G52060	Up-regulated	AT1G14250	Up-regulated	AT1G21250	Up-regulated	AT1G12130	Up-regulated
AT1G10585	Up-Regulated	AT1G05340	Up-Regulated	AT1G09780	Up-Regulated			AT1G18520	Up-regulated	AT1G12805	Up-regulated	AT1G21320	Up-regulated		AT1G07510	Up-regulated	AT1G15040	Up-regulated	AT1G51780	Up-regulated	AT1G12830	Up-regulated		AT1G52100	Up-regulated	AT1G14310	Up-regulated	AT1G21270	Up-regulated	AT1G12340	Up-regulated
AT1G10640	Up-Regulated	AT1G05560	Up-Regulated	AT1G09970	Up-Regulated			AT1G18590	Up-regulated	AT1G13370	Up-regulated	AT1G21810	Up-regulated		AT1G07560	Up-regulated	AT1G15380	Up-regulated	AT1G52618	Up-regulated	AT1G13080	Up-regulated		AT1G52790	Up-regulated	AT1G14600	Up-regulated	AT1G22100	Up-regulated	AT1G12650	Up-regulated
AT1G10650	Up-Regulated	AT1G05610	Up-Regulated	AT1G10550	Up-Regulated			AT1G18835	Up-regulated	AT1G13420	Up-regulated	AT1G22150	Up-regulated		AT1G07590	Up-regulated	AT1G16030	Up-regulated	AT1G53270	Up-regulated	AT1G13245	Up-regulated		AT1G52920	Up-regulated	AT1G15200	Up-regulated	AT1G22370	Up-regulated	AT1G12840	Up-regulated
AT1G11050	Up-Regulated	AT1G05620	Up-Regulated	AT1G10585	Up-Regulated			AT1G19200	Up-regulated	AT1G13750	Up-regulated	AT1G22240	Up-regulated		AT1G07610	Up-regulated	AT1G16510	Up-regulated	AT1G53540	Up-regulated	AT1G13650	Up-regulated		AT1G54575	Up-regulated	AT1G15270	Up-regulated	AT1G22650	Up-regulated	AT1G13440	Up-regulated
AT1G12200	Up-Regulated	AT1G05680	Up-Regulated	AT1G10980	Up-Regulated			AT1G19670	Up-regulated	AT1G14120	Up-regulated	AT1G23010	Up-regulated		AT1G07620	Up-regulated	AT1G16740	Up-regulated	AT1G53610	Up-regulated	AT1G14130	Up-regulated		AT1G55390	Up-regulated	AT1G15520	Up-regulated	AT1G24420	Up-regulated	AT1G13448	Up-regulated
AT1G13080	Up-Regulated	AT1G06000	Up-Regulated	AT1G11050	Up-Regulated			AT1G20860	Up-regulated	AT1G14220	Up-regulated	AT1G23110	Up-regulated		AT1G07660	Up-regulated	AT1G16810	Up-regulated	AT1G54740	Up-regulated	AT1G14280	Up-regulated		AT1G57560	Up-regulated	AT1G15740	Up-regulated	AT1G26390	Up-regulated	AT1G13600	Up-regulated
AT1G13470	Up-Regulated	AT1G06148	Up-Regulated	AT1G11070	Up-Regulated			AT1G21320	Up-regulated	AT1G14550	Up-regulated	AT1G23201	Up-regulated		AT1G07700	Up-regulated	AT1G17020	Up-regulated	AT1G54890	Up-regulated	AT1G14520	Up-regulated		AT1G60270	Up-regulated	AT1G15860	Up-regulated	AT1G26410	Up-regulated	AT1G13610	Up-regulated
AT1G13750	Up-Regulated	AT1G06180	Up-Regulated	AT1G11170	Up-Regulated			AT1G22150	Up-regulated	AT1G14600	Up-regulated	AT1G25530	Up-regulated		AT1G07900	Up-regulated	AT1G17170	Up-regulated	AT1G59770.1	Up-regulated	AT1G14600	Up-regulated		AT1G60505	Up-regulated	AT1G15980	Up-regulated	AT1G27670	Up-regulated	AT1G13820	Up-regulated
AT1G14080	Up-Regulated	AT1G06430	Up-Regulated	AT1G11210	Up-Regulated			AT1G22170	Up-regulated	AT1G15260	Up-regulated	AT1G26540	Up-regulated		AT1G08310	Up-regulated	AT1G17330	Up-regulated	AT1G61810	Up-regulated	AT1G15760	Up-regulated		AT1G61300	Up-regulated	AT1G16470	Up-regulated	AT1G28850	Up-regulated	AT1G14250	Up-regulated
AT1G14520	Up-Regulated	AT1G06640	Up-Regulated	AT1G11310	Up-Regulated			AT1G22220	Up-regulated	AT1G15385	Up-regulated	AT1G27020	Up-regulated		AT1G09180	Up-regulated	AT1G17490	Up-regulated	AT1G62370	Up-regulated	AT1G15820	Up-regulated		AT1G61600	Up-regulated	AT1G16890	Up-regulated	AT1G30720	Up-regulated	AT1G14310	Up-regulated
AT1G14687	Up-Regulated	AT1G07010	Up-Regulated	AT1G11330	Up-Regulated			AT1G22290	Up-regulated	AT1G15520	Up-regulated	AT1G27480	Up-regulated		AT1G09310	Up-regulated	AT1G18745	Up-regulated	AT1G63295	Up-regulated	AT1G16030	Up-regulated		AT1G62560	Up-regulated	AT1G17280	Up-regulated	AT1G33790	Up-regulated	AT1G14540	Up-regulated
AT1G15040	Up-Regulated	AT1G07350	Up-Regulated	AT1G11370	Up-Regulated			AT1G22320	Up-regulated	AT1G15580	Up-regulated	AT1G27640	Up-regulated		AT1G09900	Up-regulated	AT1G18860	Up-regulated	AT1G65481	Up-regulated	AT1G16420	Up-regulated		AT1G62975	Up-regulated	AT1G17660	Up-regulated	AT1G35515	Up-regulated	AT1G14550	Up-regulated
AT1G15310	Up-Regulated	AT1G07390	Up-Regulated	AT1G11640	Up-Regulated			AT1G22410	Up-regulated	AT1G15600	Up-regulated	AT1G28170	Up-regulated		AT1G10150	Up-regulated	AT1G19020	Up-regulated	AT1G66160	Up-regulated	AT1G16730	Up-regulated		AT1G63055	Up-regulated	AT1G18180	Up-regulated	AT1G45474	Up-regulated	AT1G14870	Up-regulated
AT1G15520	Up-Regulated	AT1G07430	Up-Regulated	AT1G11740	Up-Regulated			AT1G23110	Up-regulated	AT1G16230	Up-regulated	AT1G28610	Up-regulated		AT1G10155	Up-regulated	AT1G19200	Up-regulated	AT1G66230	Up-regulated	AT1G17020	Up-regulated		AT1G63295	Up-regulated	AT1G18450	Up-regulated	AT1G49160	Up-regulated	AT1G14980	Up-regulated
AT1G16022	Up-Regulated	AT1G07500	Up-Regulated	AT1G11925	Up-Regulated			AT1G23140	Up-regulated	AT1G16400	Up-regulated	AT1G28740	Up-regulated		AT1G10585	Up-regulated	AT1G19610	Up-regulated	AT1G67970	Up-regulated	AT1G17030	Up-regulated		AT1G64500	Up-regulated	AT1G18630	Up-regulated	AT1G51820	Up-regulated	AT1G15120	Up-regulated
AT1G16220	Up-Regulated	AT1G07560	Up-Regulated	AT1G12200	Up-Regulated			AT1G24575	Up-regulated	AT1G16410	Up-regulated	AT1G29395	Up-regulated		AT1G10640	Up-regulated	AT1G20015	Up-regulated	AT1G68440	Up-regulated	AT1G17050	Up-regulated		AT1G64780	Up-regulated	AT1G18660	Up-regulated	AT1G52130	Up-regulated	AT1G15270	Up-regulated
AT1G16370	Up-Regulated	AT1G07590	Up-Regulated	AT1G12210	Up-Regulated			AT1G24735	Up-regulated	AT1G16510	Up-regulated	AT1G30220	Up-regulated		AT1G10650	Up-regulated	AT1G20735	Up-regulated	AT1G68840	Up-regulated	AT1G17170	Up-regulated		AT1G65060	Up-regulated	AT1G18730	Up-regulated	AT1G52580	Up-regulated	AT1G15450	Up-regulated
AT1G16420	Up-Regulated	AT1G07620	Up-Regulated	AT1G12320	Up-Regulated			AT1G25530	Up-regulated	AT1G17050	Up-regulated	AT1G30530	Up-regulated		AT1G10740	Up-regulated	AT1G21390	Up-regulated	AT1G69900	Up-regulated	AT1G17360	Up-regulated		AT1G65310	Up-regulated	AT1G18870	Up-regulated	AT1G52820	Up-regulated	AT1G15540	Up-regulated
AT1G16730	Up-Regulated	AT1G07700	Up-Regulated	AT1G12845	Up-Regulated			AT1G26540	Up-regulated	AT1G17170	Up-regulated	AT1G32172	Up-regulated		AT1G11320	Up-regulated	AT1G21770	Up-regulated	AT1G69990	Up-regulated	AT1G17860	Up-regulated		AT1G65920	Up-regulated	AT1G19450	Up-regulated	AT1G52870	Up-regulated	AT1G15860	Up-regulated
AT1G17050	Up-Regulated	AT1G07720	Up-Regulated	AT1G13210	Up-Regulated			AT1G27140	Up-regulated	AT1G17380	Up-regulated	AT1G32480	Up-regulated		AT1G11410	Up-regulated	AT1G21920	Up-regulated	AT1G70290	Up-regulated	AT1G18330	Up-regulated		AT1G66725	Up-regulated	AT1G19660	Up-regulated	AT1G56460	Up-regulated	AT1G16230	Up-regulated
AT1G17100	Up-Regulated	AT1G07750	Up-Regulated	AT1G13410	Up-Regulated			AT1G27760	Up-regulated	AT1G17615	Up-regulated	AT1G33030	Up-regulated		AT1G11740	Up-regulated	AT1G22110	Up-regulated	AT1G70440	Up-regulated	AT1G18460	Up-regulated		AT1G69310	Up-regulated	AT1G19730	Up-regulated	AT1G58150	Up-regulated	AT1G16300	Up-regulated
AT1G17170	Up-Regulated	AT1G07870	Up-Regulated	AT1G13470	Up-Regulated			AT1G28170	Up-regulated	AT1G17710	Up-regulated	AT1G33090	Up-regulated		AT1G11930	Up-regulated	AT1G22630	Up-regulated	AT1G72720	Up-regulated	AT1G18773	Up-regulated		AT1G70370	Up-regulated	AT1G20210	Up-regulated	AT1G58300	Up-regulated	AT1G16340	Up-regulated
AT1G17710	Up-Regulated	AT1G07900	Up-Regulated	AT1G13590	Up-Regulated			AT1G29395	Up-regulated	AT1G17830	Up-regulated	AT1G33100	Up-regulated		AT1G12015	Up-regulated	AT1G23120	Up-regulated	AT1G72820	Up-regulated	AT1G18810	Up-regulated		AT1G78440	Up-regulated	AT1G20260	Up-regulated	AT1G59620	Up-regulated	AT1G16360	Up-regulated
AT1G17745	Up-Regulated	AT1G08165	Up-Regulated	AT1G13750	Up-Regulated			AT1G30530	Up-regulated	AT1G18100	Up-regulated	AT1G33670	Up-regulated		AT1G12020	Up-regulated	AT1G23140	Up-regulated	AT1G75750	Up-regulated	AT1G18835	Up-regulated		AT1G78510	Up-regulated	AT1G20390.1	Up-regulated	AT1G60160	Up-regulated	AT1G16410	Up-regulated
AT1G17830	Up-Regulated	AT1G08230	Up-Regulated	AT1G13830	Up-Regulated			AT1G30560	Up-regulated	AT1G18590	Up-regulated	AT1G34330	Up-regulated		AT1G12030	Up-regulated	AT1G23390	Up-regulated	AT1G76190	Up-regulated	AT1G19020	Up-regulated		AT1G78570	Up-regulated	AT1G20693	Up-regulated	AT1G61190	Up-regulated	AT1G16470	Up-regulated
AT1G18360	Up-Regulated	AT1G08250	Up-Regulated	AT1G13930	Up-Regulated			AT1G30850	Up-regulated	AT1G18710	Up-regulated	AT1G35112.1	Up-regulated		AT1G12080	Up-regulated	AT1G23740	Up-regulated	AT1G76300	Up-regulated	AT1G19450	Up-regulated		AT1G80340	Up-regulated	AT1G21065	Up-regulated	AT1G61840	Up-regulated	AT1G16700	Up-regulated
AT1G19200	Up-Regulated	AT1G08310	Up-Regulated	AT1G13950	Up-Regulated			AT1G33090	Up-regulated	AT1G18835	Up-regulated	AT1G35290	Up-regulated		AT1G12370	Up-regulated	AT1G25400	Up-regulated	AT1G76560	Up-regulated	AT1G19490	Up-regulated		AT2G02620	Up-regulated	AT1G21100	Up-regulated	AT1G63180	Up-regulated	AT1G16890	Up-regulated
AT1G19210	Up-Regulated	AT1G08320	Up-Regulated	AT1G14170	Up-Regulated			AT1G33260	Up-regulated	AT1G19200	Up-regulated	AT1G42550	Up-regulated		AT1G12830	Up-regulated	AT1G26233	Up-regulated	AT1G77145	Up-regulated	AT1G19600	Up-regulated		AT2G10430	Up-regulated	AT1G22430	Up-regulated	AT1G64010	Up-regulated	AT1G17050	Up-regulated
AT1G19260	Up-Regulated	AT1G08650	Up-Regulated	AT1G14520	Up-Regulated			AT1G33900	Up-regulated	AT1G19250	Up-regulated	AT1G43883.1	Up-regulated		AT1G12940	Up-regulated	AT1G26800	Up-regulated	AT1G77950	Up-regulated	AT1G19640	Up-regulated		AT2G12460.1	Up-regulated	AT1G22630	Up-regulated	AT1G64110	Up-regulated	AT1G17170	Up-regulated
AT1G19640	Up-Regulated	AT1G08830	Up-Regulated	AT1G14687	Up-Regulated			AT1G33910	Up-regulated	AT1G19670	Up-regulated	AT1G44575	Up-regulated		AT1G13080	Up-regulated	AT1G29418	Up-regulated	AT1G78095.1	Up-regulated	AT1G19990	Up-regulated		AT2G14210	Up-regulated	AT1G23260	Up-regulated	AT1G64370	Up-regulated	AT1G17180	Up-regulated
AT1G19670	Up-Regulated	AT1G08920	Up-Regulated	AT1G14870	Up-Regulated			AT1G34047	Up-regulated	AT1G20310	Up-regulated	AT1G45191	Up-regulated		AT1G13245	Up-regulated	AT1G29500	Up-regulated	AT1G79180	Up-regulated	AT1G20330	Up-regulated		AT2G14247	Up-regulated	AT1G23310	Up-regulated	AT1G65190	Up-regulated	AT1G17350	Up-regulated
AT1G19940	Up-Regulated	AT1G09070	Up-Regulated	AT1G15040	Up-Regulated			AT1G34060	Up-regulated	AT1G20515	Up-regulated	AT1G45242	Up-regulated		AT1G13260	Up-regulated	AT1G29560	Up-regulated	AT2G02750	Up-regulated	AT1G20350	Up-regulated		AT2G17850	Up-regulated	AT1G23730	Up-regulated	AT1G65485.1	Up-regulated	AT1G17660	Up-regulated
AT1G19960	Up-Regulated	AT1G09180	Up-Regulated	AT1G16220	Up-Regulated			AT1G34330	Up-regulated	AT1G20823	Up-regulated	AT1G45474	Up-regulated		AT1G13300	Up-regulated	AT1G29640	Up-regulated	AT2G03170	Up-regulated	AT1G20650	Up-regulated		AT2G20080	Up-regulated	AT1G24807	Up-regulated	AT1G65484	Up-regulated	AT1G18180	Up-regulated
AT1G20310	Up-Regulated	AT1G09240	Up-Regulated	AT1G16370	Up-Regulated			AT1G35720	Up-regulated	AT1G20860	Up-regulated	AT1G46480	Up-regulated		AT1G13340	Up-regulated	AT1G30700	Up-regulated	AT2G04795	Up-regulated	AT1G20816	Up-regulated		AT2G22060	Up-regulated	AT1G24909	Up-regulated	AT1G65670	Up-regulated	AT1G18330	Up-regulated
AT1G20657	Up-Regulated	AT1G09350	Up-Regulated	AT1G16480	Up-Regulated			AT1G35730	Up-regulated	AT1G20990	Up-regulated	AT1G47530	Up-regulated		AT1G13470	Up-regulated	AT1G30720	Up-regulated	AT2G05025.1	Up-regulated	AT1G21050	Up-regulated		AT2G22590	Up-regulated	AT1G25083	Up-regulated	AT1G65800	Up-regulated	AT1G18420	Up-regulated
AT1G21140	Up-Regulated	AT1G09480	Up-Regulated	AT1G16770	Up-Regulated			AT1G35910	Up-regulated	AT1G21320	Up-regulated	AT1G47603	Up-regulated		AT1G13650	Up-regulated	AT1G30730	Up-regulated	AT2G05240.1	Up-regulated	AT1G21140	Up-regulated		AT2G23000	Up-regulated	AT1G25155	Up-regulated	AT1G66130	Up-regulated	AT1G18450	Up-regulated
AT1G21310	Up-Regulated	AT1G09500	Up-Regulated	AT1G17100	Up-Regulated			AT1G36450.1	Up-regulated	AT1G22150	Up-regulated	AT1G47610	Up-regulated		AT1G13810	Up-regulated	AT1G31173	Up-regulated	AT2G05380	Up-regulated	AT1G21390	Up-regulated		AT2G23120	Up-regulated	AT1G25520	Up-regulated	AT1G66600	Up-regulated	AT1G18870	Up-regulated
AT1G21320	Up-Regulated	AT1G09530	Up-Regulated	AT1G17170	Up-Regulated			AT1G43160	Up-regulated	AT1G22170	Up-regulated	AT1G47950.1	Up-regulated		AT1G14600	Up-regulated	AT1G31835	Up-regulated	AT2G05540	Up-regulated	AT1G21410	Up-regulated		AT2G23400	Up-regulated	AT1G25988	Up-regulated	AT1G69730	Up-regulated	AT1G19450	Up-regulated
AT1G21525	Up-Regulated	AT1G09540	Up-Regulated	AT1G17600	Up-Regulated			AT1G47510	Up-regulated	AT1G22410	Up-regulated	AT1G48000	Up-regulated		AT1G14687	Up-regulated	AT1G32630	Up-regulated	AT2G07640	Up-regulated	AT1G21770	Up-regulated		AT2G24750	Up-regulated	AT1G26840	Up-regulated	AT1G70890	Up-regulated	AT1G19600	Up-regulated
AT1G22110	Up-Regulated	AT1G09560	Up-Regulated	AT1G17665	Up-Regulated			AT1G48370	Up-regulated	AT1G22990	Up-regulated	AT1G48500	Up-regulated		AT1G15040	Up-regulated	AT1G32940	Up-regulated	AT2G07696	Up-regulated	AT1G21810	Up-regulated		AT2G24760.1	Up-regulated	AT1G26940	Up-regulated	AT1G74580	Up-regulated	AT1G20170	Up-regulated
AT1G22150	Up-Regulated	AT1G09665	Up-Regulated	AT1G17710	Up-Regulated			AT1G49250	Up-regulated	AT1G23110	Up-regulated	AT1G48870	Up-regulated		AT1G15230	Up-regulated	AT1G33370	Up-regulated	AT2G07670	Up-regulated	AT1G21920	Up-regulated		AT2G25160	Up-regulated	AT1G27000	Up-regulated	AT1G76705	Up-regulated	AT1G20210	Up-regulated
AT1G22170	Up-Regulated	AT1G09780	Up-Regulated	AT1G17745	Up-Regulated			AT1G49900	Up-regulated	AT1G23140	Up-regulated	AT1G48890.1	Up-regulated		AT1G15310	Up-regulated	AT1G33760	Up-regulated	AT2G11410.1	Up-regulated	AT1G22140	Up-regulated		AT2G25530	Up-regulated	AT1G27150	Up-regulated	AT1G77145	Up-regulated	AT1G20260	Up-regulated
AT1G22410	Up-Regulated	AT1G10040	Up-Regulated	AT1G17750	Up-Regulated			AT1G51000	Up-regulated	AT1G23730	Up-regulated	AT1G49005	Up-regulated		AT1G15415	Up-regulated	AT1G34010	Up-regulated	AT2G13810	Up-regulated	AT1G22380	Up-regulated		AT2G25625	Up-regulated	AT1G27740	Up-regulated	AT1G77990	Up-regulated	AT1G20390.1	Up-regulated
AT1G23110	Up-Regulated	AT1G10155	Up-Regulated	AT1G18090	Up-Regulated			AT1G51010	Up-regulated	AT1G24070	Up-regulated	AT1G49010	Up-regulated		AT1G15550	Up-regulated	AT1G34044	Up-regulated	AT2G15490	Up-regulated	AT1G22630	Up-regulated		AT2G25680	Up-regulated	AT1G29000	Up-regulated	AT1G78290	Up-regulated	AT1G20580	Up-regulated
AT1G23140	Up-Regulated	AT1G10585	Up-Regulated	AT1G18210	Up-Regulated			AT1G51020	Up-regulated	AT1G24270	Up-regulated	AT1G49200	Up-regulated		AT1G16370	Up-regulated	AT1G35112.1	Up-regulated	AT2G17350	Up-regulated	AT1G22640	Up-regulated		AT2G26690	Up-regulated	AT1G29600	Up-regulated	AT1G78440	Up-regulated	AT1G20693	Up-regulated
AT1G24020	Up-Regulated	AT1G10640	Up-Regulated	AT1G18320	Up-Regulated			AT1G51035	Up-regulated	AT1G24580	Up-regulated	AT1G49220	Up-regulated		AT1G16390	Up-regulated	AT1G35140	Up-regulated	AT2G18010	Up-regulated	AT1G23120	Up-regulated		AT2G29650	Up-regulated	AT1G29850	Up-regulated	AT1G78780	Up-regulated	AT1G21065	Up-regulated
AT1G24070	Up-Regulated	AT1G10650	Up-Regulated	AT1G18860	Up-Regulated			AT1G52660	Up-regulated	AT1G24575	Up-regulated	AT1G49230	Up-regulated		AT1G16400	Up-regulated	AT1G36272	Up-regulated	AT2G20670	Up-regulated	AT1G23410	Up-regulated		AT2G32630	Up-regulated	AT1G29965	Up-regulated	AT1G80180	Up-regulated	AT1G22160	Up-regulated
AT1G24147	Up-Regulated	AT1G11170	Up-Regulated	AT1G19200	Up-Regulated			AT1G52890	Up-regulated	AT1G24735	Up-regulated	AT1G49570	Up-regulated		AT1G16420	Up-regulated	AT1G36622	Up-regulated	AT2G20690	Up-regulated	AT1G23550	Up-regulated		AT2G33250	Up-regulated	AT1G29990	Up-regulated	AT1G80440	Up-regulated	AT1G22320	Up-regulated
AT1G24580	Up-Regulated	AT1G11330	Up-Regulated	AT1G19260	Up-Regulated			AT1G53230	Up-regulated	AT1G24807	Up-regulated	AT1G49720	Up-regulated		AT1G16730	Up-regulated	AT1G45145	Up-regulated	AT2G21150	Up-regulated	AT1G23740	Up-regulated		AT2G34810	Up-regulated	AT1G30660	Up-regulated	AT1G80555	Up-regulated	AT1G22840	Up-regulated
AT1G24575	Up-Regulated	AT1G11410	Up-Regulated	AT1G19670	Up-Regulated			AT1G53310	Up-regulated	AT1G25530	Up-regulated	AT1G50450	Up-regulated		AT1G17030	Up-regulated	AT1G47370	Up-regulated	AT2G22860	Up-regulated	AT1G24130	Up-regulated		AT2G35860	Up-regulated	AT1G31170	Up-regulated	AT2G02580	Up-regulated	AT1G23190	Up-regulated
AT1G25425	Up-Regulated	AT1G11700	Up-Regulated	AT1G19960	Up-Regulated			AT1G54575	Up-regulated	AT1G26770	Up-regulated	AT1G50930	Up-regulated		AT1G17050	Up-regulated	AT1G48000	Up-regulated	AT2G23690	Up-regulated	AT1G26560	Up-regulated		AT2G37900	Up-regulated	AT1G32780	Up-regulated	AT2G02710	Up-regulated	AT1G23280	Up-regulated
AT1G26290	Up-Regulated	AT1G11840	Up-Regulated	AT1G20230	Up-Regulated			AT1G55200	Up-regulated	AT1G27040	Up-regulated	AT1G51490	Up-regulated		AT1G17100	Up-regulated	AT1G48745	Up-regulated	AT2G24240	Up-regulated	AT1G26761	Up-regulated		AT2G37970	Up-regulated	AT1G33740	Up-regulated	AT2G02830.1	Up-regulated	AT1G23310	Up-regulated
AT1G27360	Up-Regulated	AT1G12200	Up-Regulated	AT1G20310	Up-Regulated			AT1G55210	Up-regulated	AT1G27140	Up-regulated	AT1G51750.1	Up-regulated		AT1G17170	Up-regulated	AT1G49000	Up-regulated	AT2G25090	Up-regulated	AT1G28670	Up-regulated		AT2G38750	Up-regulated	AT1G35515	Up-regulated	AT2G04495	Up-regulated	AT1G23490	Up-regulated
AT1G27720	Up-Regulated	AT1G12210	Up-Regulated	AT1G20696	Up-Regulated			AT1G55230	Up-regulated	AT1G27640	Up-regulated	AT1G52700	Up-regulated		AT1G17220	Up-regulated	AT1G49900	Up-regulated	AT2G25450	Up-regulated	AT1G28880	Up-regulated		AT2G38920	Up-regulated	AT1G36050	Up-regulated	AT2G04790	Up-regulated	AT1G23730	Up-regulated
AT1G27760	Up-Regulated	AT1G12320	Up-Regulated	AT1G20820	Up-Regulated			AT1G55480	Up-regulated	AT1G27740	Up-regulated	AT1G53090	Up-regulated		AT1G17360	Up-regulated	AT1G50670	Up-regulated	AT2G25630	Up-regulated	AT1G29270	Up-regulated		AT2G40170	Up-regulated	AT1G36622	Up-regulated	AT2G06890.1	Up-regulated	AT1G24180	Up-regulated
AT1G28190	Up-Regulated	AT1G12370	Up-Regulated	AT1G21110	Up-Regulated			AT1G56060	Up-regulated	AT1G27760	Up-regulated	AT1G53890	Up-regulated		AT1G17710	Up-regulated	AT1G51800	Up-regulated	AT2G25680	Up-regulated	AT1G29500	Up-regulated		AT2G40390	Up-regulated	AT1G40089	Up-regulated	AT2G11320.1	Up-regulated	AT1G24360	Up-regulated
AT1G28570	Up-Regulated	AT1G12550	Up-Regulated	AT1G21120	Up-Regulated			AT1G56150	Up-regulated	AT1G28170	Up-regulated	AT1G53940	Up-regulated		AT1G17830	Up-regulated	AT1G51820	Up-regulated	AT2G26450	Up-regulated	AT1G29510	Up-regulated		AT2G43530	Up-regulated	AT1G41880	Up-regulated	AT2G12385.1	Up-regulated	AT1G25520	Up-regulated
AT1G29640	Up-Regulated	AT1G13080	Up-Regulated	AT1G21245	Up-Regulated			AT1G57830	Up-regulated	AT1G28190	Up-regulated	AT1G54570	Up-regulated		AT1G18290	Up-regulated	AT1G51860	Up-regulated	AT2G28200	Up-regulated	AT1G29640	Up-regulated		AT2G45330	Up-regulated	AT1G41890	Up-regulated	AT2G12490.1	Up-regulated	AT1G25988	Up-regulated
AT1G29720	Up-Regulated	AT1G13195	Up-Regulated	AT1G21310	Up-Regulated			AT1G58170	Up-regulated	AT1G29195	Up-regulated	AT1G54575	Up-regulated		AT1G18940	Up-regulated	AT1G52280	Up-regulated	AT2G28630	Up-regulated	AT1G29660	Up-regulated		AT2G46420	Up-regulated	AT1G42490	Up-regulated	AT2G13360	Up-regulated	AT1G26470	Up-regulated
AT1G30250	Up-Regulated	AT1G13300	Up-Regulated	AT1G21520	Up-Regulated			AT1G58280	Up-regulated	AT1G29510	Up-regulated	AT1G54930	Up-regulated		AT1G19020	Up-regulated	AT1G52830	Up-regulated	AT2G28740	Up-regulated	AT1G29850	Up-regulated		AT2G46830	Up-regulated	AT1G43310	Up-regulated	AT2G14080	Up-regulated	AT1G26550	Up-regulated
AT1G30260	Up-Regulated	AT1G13340	Up-Regulated	AT1G22090	Up-Regulated			AT1G58330	Up-regulated	AT1G30500	Up-regulated	AT1G55525	Up-regulated		AT1G19140	Up-regulated	AT1G52880	Up-regulated	AT2G29420	Up-regulated	AT1G29920	Up-regulated		AT3G02400	Up-regulated	AT1G43670	Up-regulated	AT2G14470.1	Up-regulated	AT1G26770	Up-regulated
AT1G30500	Up-Regulated	AT1G13470	Up-Regulated	AT1G22180	Up-Regulated			AT1G59730	Up-regulated	AT1G30530	Up-regulated	AT1G56480	Up-regulated		AT1G19210	Up-regulated	AT1G53030	Up-regulated	AT2G31945	Up-regulated	AT1G30070	Up-regulated		AT3G05415.1	Up-regulated	AT1G44542	Up-regulated	AT2G15960	Up-regulated	AT1G26840	Up-regulated
AT1G30530	Up-Regulated	AT1G13520	Up-Regulated	AT1G22400	Up-Regulated			AT1G59940	Up-regulated	AT1G30560	Up-regulated	AT1G56510	Up-regulated		AT1G19260	Up-regulated	AT1G54740	Up-regulated	AT2G37950	Up-regulated	AT1G30370	Up-regulated		AT3G05858	Up-regulated	AT1G44790	Up-regulated	AT2G17060	Up-regulated	AT1G27000	Up-regulated
AT1G30755	Up-Regulated	AT1G13550	Up-Regulated	AT1G23100	Up-Regulated			AT1G60270	Up-regulated	AT1G30850	Up-regulated	AT1G57560	Up-regulated		AT1G19450	Up-regulated	AT1G56200	Up-regulated	AT2G38230	Up-regulated	AT1G30380	Up-regulated		AT3G05900	Up-regulated	AT1G45050	Up-regulated	AT2G17310	Up-regulated	AT1G27150	Up-regulated
AT1G31120	Up-Regulated	AT1G13600	Up-Regulated	AT1G23110	Up-Regulated			AT1G60450	Up-regulated	AT1G30990	Up-regulated	AT1G57770	Up-regulated		AT1G19670	Up-regulated	AT1G57730	Up-regulated	AT2G38340	Up-regulated	AT1G31340	Up-regulated		AT3G10040	Up-regulated	AT1G47271	Up-regulated	AT2G18050	Up-regulated	AT1G27330	Up-regulated
AT1G31270	Up-Regulated	AT1G13750	Up-Regulated	AT1G23140	Up-Regulated			AT1G62180	Up-regulated	AT1G31550	Up-regulated	AT1G59530	Up-regulated		AT1G19960	Up-regulated	AT1G58180	Up-regulated	AT2G40000	Up-regulated	AT1G32225	Up-regulated		AT3G14490	Up-regulated	AT1G47830	Up-regulated	AT2G21820	Up-regulated	AT1G27400	Up-regulated
AT1G31580	Up-Regulated	AT1G13830	Up-Regulated	AT1G23205	Up-Regulated			AT1G62560	Up-regulated	AT1G32900	Up-regulated	AT1G60110	Up-regulated		AT1G19990	Up-regulated	AT1G59730	Up-regulated	AT2G40340	Up-regulated	AT1G32350	Up-regulated		AT3G14810	Up-regulated	AT1G48000	Up-regulated	AT2G22088	Up-regulated	AT1G27570	Up-regulated
AT1G31983	Up-Regulated	AT1G14520	Up-Regulated	AT1G23560	Up-Regulated			AT1G62975	Up-regulated	AT1G32960	Up-regulated	AT1G60270	Up-regulated		AT1G20310	Up-regulated	AT1G59790	Up-regulated	AT2G41440	Up-regulated	AT1G32450	Up-regulated		AT3G15354	Up-regulated	AT1G48170	Up-regulated	AT2G23030	Up-regulated	AT1G28410	Up-regulated
AT1G32450	Up-Regulated	AT1G14870	Up-Regulated	AT1G23730	Up-Regulated			AT1G63005	Up-regulated	AT1G32970	Up-regulated	AT1G60350	Up-regulated		AT1G20925	Up-regulated	AT1G60640	Up-regulated	AT2G42370	Up-regulated	AT1G32520	Up-regulated		AT3G15540	Up-regulated	AT1G49130	Up-regulated	AT2G23670	Up-regulated	AT1G28490	Up-regulated
AT1G32510	Up-Regulated	AT1G15030	Up-Regulated	AT1G23800	Up-Regulated			AT1G64160	Up-regulated	AT1G33030	Up-regulated	AT1G60590	Up-regulated		AT1G21140	Up-regulated	AT1G60740	Up-regulated	AT2G44200	Up-regulated	AT1G32780	Up-regulated		AT3G15700	Up-regulated	AT1G49940	Up-regulated	AT2G24140	Up-regulated	AT1G29250	Up-regulated
AT1G32520	Up-Regulated	AT1G15040	Up-Regulated	AT1G24147	Up-Regulated			AT1G64780	Up-regulated	AT1G33090	Up-regulated	AT1G60640	Up-regulated		AT1G21410	Up-regulated	AT1G61275	Up-regulated	AT2G44370	Up-regulated	AT1G32900	Up-regulated		AT3G16175	Up-regulated	AT1G50450	Up-regulated	AT2G24540	Up-regulated	AT1G29810	Up-regulated
AT1G32780	Up-Regulated	AT1G15110	Up-Regulated	AT1G24280	Up-Regulated			AT1G65060	Up-regulated	AT1G33340	Up-regulated	AT1G60680	Up-regulated		AT1G22500	Up-regulated	AT1G62370	Up-regulated	AT2G44730	Up-regulated	AT1G33040	Up-regulated		AT3G17110	Up-regulated	AT1G50780	Up-regulated	AT2G25510	Up-regulated	AT1G29850	Up-regulated
AT1G32900	Up-Regulated	AT1G15310	Up-Regulated	AT1G25275	Up-Regulated			AT1G65860	Up-regulated	AT1G34060	Up-regulated	AT1G60913	Up-regulated		AT1G22590	Up-regulated	AT1G62480	Up-regulated	AT2G45580	Up-regulated	AT1G33900	Up-regulated		AT3G17130	Up-regulated	AT1G51710	Up-regulated	AT2G26400	Up-regulated	AT1G29920	Up-regulated
AT1G32940	Up-Regulated	AT1G15385	Up-Regulated	AT1G26210	Up-Regulated			AT1G67130	Up-regulated	AT1G34330	Up-regulated	AT1G62035	Up-regulated		AT1G22630	Up-regulated	AT1G63245	Up-regulated	AT2G47270	Up-regulated	AT1G34580	Up-regulated		AT3G17609	Up-regulated	AT1G51730	Up-regulated	AT2G26820	Up-regulated	AT1G29965	Up-regulated
AT1G32960	Up-Regulated	AT1G15520	Up-Regulated	AT1G26770	Up-Regulated			AT1G67160	Up-regulated	AT1G34510	Up-regulated	AT1G62180	Up-regulated		AT1G23140	Up-regulated	AT1G64490	Up-regulated	AT2G47400	Up-regulated	AT1G35560	Up-regulated		AT3G18840	Up-regulated	AT1G51820	Up-regulated	AT2G28720	Up-regulated	AT1G29990	Up-regulated
AT1G33100	Up-Regulated	AT1G15950	Up-Regulated	AT1G26880	Up-Regulated			AT1G67481	Up-regulated	AT1G34640	Up-regulated	AT1G62780	Up-regulated		AT1G23410	Up-regulated	AT1G64850	Up-regulated	AT2G47485	Up-regulated	AT1G35670	Up-regulated		AT3G19370	Up-regulated	AT1G52100	Up-regulated	AT2G29110	Up-regulated	AT1G30510	Up-regulated
AT1G33110	Up-Regulated	AT1G16310	Up-Regulated	AT1G27020	Up-Regulated			AT1G67600	Up-regulated	AT1G35050.1	Up-regulated	AT1G62870	Up-regulated		AT1G23740	Up-regulated	AT1G64940	Up-regulated	AT2G47550	Up-regulated	AT1G36622	Up-regulated		AT3G19450	Up-regulated	AT1G52600	Up-regulated	AT2G29120	Up-regulated	AT1G30660	Up-regulated
AT1G33260	Up-Regulated	AT1G16370	Up-Regulated	AT1G27480	Up-Regulated			AT1G67610	Up-regulated	AT1G35200	Up-regulated	AT1G62900	Up-regulated		AT1G24100	Up-regulated	AT1G64950	Up-regulated	AT3G01580	Up-regulated	AT1G43910	Up-regulated		AT3G19760	Up-regulated	AT1G52870	Up-regulated	AT2G29320	Up-regulated	AT1G31170	Up-regulated
AT1G33790	Up-Regulated	AT1G16730	Up-Regulated	AT1G27680	Up-Regulated			AT1G67626.1	Up-regulated	AT1G35240	Up-regulated	AT1G62975	Up-regulated		AT1G24147	Up-regulated	AT1G65360	Up-regulated	AT3G02140	Up-regulated	AT1G44000	Up-regulated		AT3G20470	Up-regulated	AT1G53030	Up-regulated	AT2G29350	Up-regulated	AT1G31340	Up-regulated
AT1G34060	Up-Regulated	AT1G16850	Up-Regulated	AT1G27720	Up-Regulated			AT1G67645	Up-regulated	AT1G35720	Up-regulated	AT1G63055	Up-regulated		AT1G24148	Up-regulated	AT1G65690	Up-regulated	AT3G09162	Up-regulated	AT1G44446	Up-regulated		AT3G21800	Up-regulated	AT1G53120	Up-regulated	AT2G30670	Up-regulated	AT1G32070	Up-regulated
AT1G35250	Up-Regulated	AT1G17020	Up-Regulated	AT1G27760	Up-Regulated			AT1G67860	Up-regulated	AT1G35730	Up-regulated	AT1G63210	Up-regulated		AT1G25400	Up-regulated	AT1G65850	Up-regulated	AT3G09850	Up-regulated	AT1G45191	Up-regulated		AT3G22840	Up-regulated	AT1G53650	Up-regulated	AT2G30770	Up-regulated	AT1G32210	Up-regulated
AT1G35260	Up-Regulated	AT1G17030	Up-Regulated	AT1G27890	Up-Regulated			AT1G68630	Up-regulated	AT1G35910	Up-regulated	AT1G63295	Up-regulated		AT1G25560	Up-regulated	AT1G65880	Up-regulated	AT3G09960	Up-regulated	AT1G46768	Up-regulated		AT3G23100	Up-regulated	AT1G53850	Up-regulated	AT2G31980	Up-regulated	AT1G33500	Up-regulated
AT1G35515	Up-Regulated	AT1G17050	Up-Regulated	AT1G28190	Up-Regulated			AT1G68740	Up-regulated	AT1G37603.1	Up-regulated	AT1G64110	Up-regulated		AT1G26560	Up-regulated	AT1G66110	Up-regulated	AT3G09980	Up-regulated	AT1G47370	Up-regulated		AT3G23530	Up-regulated	AT1G54210	Up-regulated	AT2G32315	Up-regulated	AT1G34760	Up-regulated
AT1G35720	Up-Regulated	AT1G17100	Up-Regulated	AT1G28390	Up-Regulated			AT1G68880	Up-regulated	AT1G41775.1	Up-regulated	AT1G64150	Up-regulated		AT1G26761	Up-regulated	AT1G66160	Up-regulated	AT3G11165	Up-regulated	AT1G47395	Up-regulated		AT3G23810	Up-regulated	AT1G54340	Up-regulated	AT2G32640	Up-regulated	AT1G35180	Up-regulated
AT1G35910	Up-Regulated	AT1G17170	Up-Regulated	AT1G28600	Up-Regulated			AT1G69920	Up-regulated	AT1G41835.1	Up-regulated	AT1G64585	Up-regulated		AT1G26770	Up-regulated	AT1G66230	Up-regulated	AT3G11970.1	Up-regulated	AT1G47580	Up-regulated		AT3G24170	Up-regulated	AT1G54410	Up-regulated	AT2G32650	Up-regulated	AT1G35515	Up-regulated
AT1G36200.1	Up-Regulated	AT1G17360	Up-Regulated	AT1G28610	Up-Regulated			AT1G69930	Up-regulated	AT1G41896.1	Up-regulated	AT1G65060	Up-regulated		AT1G26800	Up-regulated	AT1G66240	Up-regulated	AT3G13277	Up-regulated	AT1G48000	Up-regulated		AT3G24982	Up-regulated	AT1G55080	Up-regulated	AT2G32740	Up-regulated	AT1G37150	Up-regulated
AT1G36370	Up-Regulated	AT1G17710	Up-Regulated	AT1G28800	Up-Regulated			AT1G70900	Up-regulated	AT1G43160	Up-regulated	AT1G65800	Up-regulated		AT1G27890	Up-regulated	AT1G66390	Up-regulated	AT3G14770	Up-regulated	AT1G48100	Up-regulated		AT3G25010	Up-regulated	AT1G55546	Up-regulated	AT2G33080	Up-regulated	AT1G40104	Up-regulated
AT1G36590.1	Up-Regulated	AT1G17744	Up-Regulated	AT1G29280	Up-Regulated			AT1G71130	Up-regulated	AT1G43910	Up-regulated	AT1G65900	Up-regulated		AT1G27990	Up-regulated	AT1G66580	Up-regulated	AT3G16450	Up-regulated	AT1G48745	Up-regulated		AT3G26450	Up-regulated	AT1G55964	Up-regulated	AT2G33855	Up-regulated	AT1G41880	Up-regulated
AT1G36622	Up-Regulated	AT1G17745	Up-Regulated	AT1G29465	Up-Regulated			AT1G71695	Up-regulated	AT1G44130	Up-regulated	AT1G66360	Up-regulated		AT1G28010	Up-regulated	AT1G66640	Up-regulated	AT3G18020	Up-regulated	AT1G49000	Up-regulated		AT3G27170	Up-regulated	AT1G56200	Up-regulated	AT2G33890	Up-regulated	AT1G41890	Up-regulated
AT1G36675	Up-Regulated	AT1G17830	Up-Regulated	AT1G29640	Up-Regulated			AT1G72070	Up-regulated	AT1G44150	Up-regulated	AT1G66540	Up-regulated		AT1G28190	Up-regulated	AT1G67148	Up-regulated	AT3G18400	Up-regulated	AT1G49975	Up-regulated		AT3G27970	Up-regulated	AT1G56390	Up-regulated	AT2G34000	Up-regulated	AT1G42120	Up-regulated
AT1G36770.1	Up-Regulated	AT1G18290	Up-Regulated	AT1G29965	Up-Regulated			AT1G73000	Up-regulated	AT1G45191	Up-regulated	AT1G66725	Up-regulated		AT1G28570	Up-regulated	AT1G67350	Up-regulated	AT3G18773	Up-regulated	AT1G51100	Up-regulated		AT3G27980	Up-regulated	AT1G56460	Up-regulated	AT2G34180	Up-regulated	AT1G42490	Up-regulated
AT1G37113	Up-Regulated	AT1G18750	Up-Regulated	AT1G30160	Up-Regulated			AT1G73010	Up-regulated	AT1G47510	Up-regulated	AT1G66800	Up-regulated		AT1G29530	Up-regulated	AT1G67860	Up-regulated	AT3G20340	Up-regulated	AT1G51400	Up-regulated		AT3G28170	Up-regulated	AT1G58010	Up-regulated	AT2G34655	Up-regulated	AT1G43020	Up-regulated
AT1G37801.1	Up-Regulated	AT1G18860	Up-Regulated	AT1G30250	Up-Regulated			AT1G73220	Up-regulated	AT1G47960	Up-regulated	AT1G66980	Up-regulated		AT1G29720	Up-regulated	AT1G67920	Up-regulated	AT3G20890	Up-regulated	AT1G51820	Up-regulated		AT3G33377.1	Up-regulated	AT1G58180	Up-regulated	AT2G37820	Up-regulated	AT1G43800	Up-regulated
AT1G38185.1	Up-Regulated	AT1G18900	Up-Regulated	AT1G30260	Up-Regulated			AT1G73700	Up-regulated	AT1G47990	Up-regulated	AT1G67000	Up-regulated		AT1G29850	Up-regulated	AT1G68150	Up-regulated	AT3G22740	Up-regulated	AT1G52000	Up-regulated		AT3G43840	Up-regulated	AT1G60050	Up-regulated	AT2G37900	Up-regulated	AT1G43890	Up-regulated
AT1G40123.1	Up-Regulated	AT1G19020	Up-Regulated	AT1G30400	Up-Regulated			AT1G73810	Up-regulated	AT1G48000	Up-regulated	AT1G67150	Up-regulated		AT1G29965	Up-regulated	AT1G69490	Up-regulated	AT3G23070	Up-regulated	AT1G52100	Up-regulated		AT3G45080	Up-regulated	AT1G60640	Up-regulated	AT2G37950	Up-regulated	AT1G44446	Up-regulated
AT1G42510.1	Up-Regulated	AT1G19030.1	Up-Regulated	AT1G30620	Up-Regulated			AT1G74110	Up-regulated	AT1G48325	Up-regulated	AT1G67160	Up-regulated		AT1G30110	Up-regulated	AT1G69790	Up-regulated	AT3G23370	Up-regulated	AT1G52565	Up-regulated		AT3G45680	Up-regulated	AT1G60810	Up-regulated	AT2G40740	Up-regulated	AT1G44790	Up-regulated
AT1G42718.1	Up-Regulated	AT1G19200	Up-Regulated	AT1G30700	Up-Regulated			AT1G74200	Up-regulated	AT1G48370	Up-regulated	AT1G67290	Up-regulated		AT1G30530	Up-regulated	AT1G70230	Up-regulated	AT3G28210	Up-regulated	AT1G52855	Up-regulated		AT3G46700	Up-regulated	AT1G60830	Up-regulated	AT2G41090	Up-regulated	AT1G47271	Up-regulated
AT1G43910	Up-Regulated	AT1G19210	Up-Regulated	AT1G30740	Up-Regulated			AT1G74210	Up-regulated	AT1G48890.1	Up-regulated	AT1G67600	Up-regulated		AT1G30900	Up-regulated	AT1G70790	Up-regulated	AT3G28740	Up-regulated	AT1G53633	Up-regulated		AT3G46760	Up-regulated	AT1G61780	Up-regulated	AT2G43530	Up-regulated	AT1G47510	Up-regulated
AT1G44070.1	Up-Regulated	AT1G19230	Up-Regulated	AT1G30755	Up-Regulated			AT1G74890	Up-regulated	AT1G49570	Up-regulated	AT1G67626.1	Up-regulated		AT1G31163	Up-regulated	AT1G71130	Up-regulated	AT3G29035	Up-regulated	AT1G53830	Up-regulated		AT3G47720	Up-regulated	AT1G62040	Up-regulated	AT2G45330	Up-regulated	AT1G47625	Up-regulated
AT1G44100	Up-Regulated	AT1G19250	Up-Regulated	AT1G30860	Up-Regulated			AT1G75160	Up-regulated	AT1G49900	Up-regulated	AT1G68050	Up-regulated		AT1G31230	Up-regulated	AT1G71520	Up-regulated	AT3G30844.1	Up-regulated	AT1G54530	Up-regulated		AT3G49570	Up-regulated	AT1G62975	Up-regulated	AT2G45685	Up-regulated	AT1G47830	Up-regulated
AT1G45010	Up-Regulated	AT1G19490	Up-Regulated	AT1G30900	Up-Regulated			AT1G75360	Up-regulated	AT1G50050	Up-regulated	AT1G68320	Up-regulated		AT1G31340	Up-regulated	AT1G72200	Up-regulated	AT3G43110	Up-regulated	AT1G55010	Up-regulated		AT3G49730	Up-regulated	AT1G63295	Up-regulated	AT2G47770	Up-regulated	AT1G47915	Up-regulated
AT1G45191	Up-Regulated	AT1G19570	Up-Regulated	AT1G31660	Up-Regulated			AT1G75830	Up-regulated	AT1G50110	Up-regulated	AT1G68470	Up-regulated		AT1G31970	Up-regulated	AT1G72260	Up-regulated	AT3G44190	Up-regulated	AT1G55960	Up-regulated		AT3G52970	Up-regulated	AT1G63940	Up-regulated	AT3G01175	Up-regulated	AT1G48670	Up-regulated
AT1G45201	Up-Regulated	AT1G19630	Up-Regulated	AT1G31690	Up-Regulated			AT1G76430	Up-regulated	AT1G51000	Up-regulated	AT1G68800	Up-regulated		AT1G32450	Up-regulated	AT1G72645	Up-regulated	AT3G44205.1	Up-regulated	AT1G56200	Up-regulated		AT3G53235	Up-regulated	AT1G63980	Up-regulated	AT3G01200	Up-regulated	AT1G48830	Up-regulated
AT1G45249	Up-Regulated	AT1G19670	Up-Regulated	AT1G32415	Up-Regulated			AT1G76680	Up-regulated	AT1G51010	Up-regulated	AT1G68890	Up-regulated		AT1G32520	Up-regulated	AT1G73260	Up-regulated	AT3G44700	Up-regulated	AT1G56555	Up-regulated		AT3G53830	Up-regulated	AT1G65490	Up-regulated	AT3G01660	Up-regulated	AT1G48850	Up-regulated
AT1G47370	Up-Regulated	AT1G19700	Up-Regulated	AT1G32940	Up-Regulated			AT1G77520	Up-regulated	AT1G51020	Up-regulated	AT1G69310	Up-regulated		AT1G32630	Up-regulated	AT1G73300	Up-regulated	AT3G44713	Up-regulated	AT1G56580	Up-regulated		AT3G54500	Up-regulated	AT1G65541	Up-regulated	AT3G05900	Up-regulated	AT1G49030	Up-regulated
AT1G48000	Up-Regulated	AT1G19960	Up-Regulated	AT1G32960	Up-Regulated			AT1G78370	Up-regulated	AT1G52400	Up-regulated	AT1G69490	Up-regulated		AT1G32740	Up-regulated	AT1G73550	Up-regulated	AT3G45480	Up-regulated	AT1G56650	Up-regulated		AT3G55120	Up-regulated	AT1G65660	Up-regulated	AT3G06180	Up-regulated	AT1G50670	Up-regulated
AT1G48100	Up-Regulated	AT1G20160	Up-Regulated	AT1G33030	Up-Regulated			AT1G78500	Up-regulated	AT1G52510	Up-regulated	AT1G70640	Up-regulated		AT1G32780	Up-regulated	AT1G74453	Up-regulated	AT3G45490	Up-regulated	AT1G56670	Up-regulated		AT3G55512	Up-regulated	AT1G65700	Up-regulated	AT3G06390	Up-regulated	AT1G51260	Up-regulated
AT1G48180	Up-Regulated	AT1G20310	Up-Regulated	AT1G33100	Up-Regulated			AT1G78570	Up-regulated	AT1G52565	Up-regulated	AT1G71380	Up-regulated		AT1G32900	Up-regulated	AT1G74456	Up-regulated	AT3G45775.1	Up-regulated	AT1G58170	Up-regulated		AT3G56080	Up-regulated	AT1G65800	Up-regulated	AT3G06980	Up-regulated	AT1G51420	Up-regulated
AT1G48370	Up-Regulated	AT1G20657	Up-Regulated	AT1G33110	Up-Regulated			AT1G79320	Up-regulated	AT1G52890	Up-regulated	AT1G71690	Up-regulated		AT1G33040	Up-regulated	AT1G74480	Up-regulated	AT3G46080	Up-regulated	AT1G58280	Up-regulated		AT3G56290	Up-regulated	AT1G65845	Up-regulated	AT3G07310	Up-regulated	AT1G51710	Up-regulated
AT1G49000	Up-Regulated	AT1G20823	Up-Regulated	AT1G34160	Up-Regulated			AT1G80340	Up-regulated	AT1G53310	Up-regulated	AT1G74890	Up-regulated		AT1G33055	Up-regulated	AT1G75300	Up-regulated	AT3G46230	Up-regulated	AT1G58290	Up-regulated		AT3G56980	Up-regulated	AT1G65930	Up-regulated	AT3G08870	Up-regulated	AT1G51730	Up-regulated
AT1G49160	Up-Regulated	AT1G21140	Up-Regulated	AT1G35535.1	Up-Regulated			AT1G80590	Up-regulated	AT1G53620	Up-regulated	AT1G75160	Up-regulated		AT1G33102	Up-regulated	AT1G75335	Up-regulated	AT3G46610	Up-regulated	AT1G59700	Up-regulated		AT3G57020	Up-regulated	AT1G66030	Up-regulated	AT3G10120	Up-regulated	AT1G51870	Up-regulated
AT1G49900	Up-Regulated	AT1G21240	Up-Regulated	AT1G35720	Up-Regulated			AT2G01880	Up-regulated	AT1G53708	Up-regulated	AT1G77110	Up-regulated		AT1G33370	Up-regulated	AT1G75750	Up-regulated	AT3G47120	Up-regulated	AT1G59930	Up-regulated		AT3G58060	Up-regulated	AT1G66330	Up-regulated	AT3G10450	Up-regulated	AT1G51980	Up-regulated
AT1G50520	Up-Regulated	AT1G21245	Up-Regulated	AT1G36370	Up-Regulated			AT2G02010	Up-regulated	AT1G53870	Up-regulated	AT1G77210	Up-regulated		AT1G33790	Up-regulated	AT1G76065	Up-regulated	AT3G50030	Up-regulated	AT1G60270	Up-regulated		AT3G58840	Up-regulated	AT1G67148	Up-regulated	AT3G12230	Up-regulated	AT1G52560	Up-regulated
AT1G51140	Up-Regulated	AT1G21250	Up-Regulated	AT1G36440.1	Up-Regulated			AT2G02340	Up-regulated	AT1G53890	Up-regulated	AT1G77380	Up-regulated		AT1G33900	Up-regulated	AT1G76190	Up-regulated	AT3G50320	Up-regulated	AT1G60590	Up-regulated		AT3G61220	Up-regulated	AT1G67280	Up-regulated	AT3G12910	Up-regulated	AT1G52600	Up-regulated
AT1G51420	Up-Regulated	AT1G21270	Up-Regulated	AT1G36640	Up-Regulated			AT2G02990	Up-regulated	AT1G54000	Up-regulated	AT1G77400	Up-regulated		AT1G34160	Up-regulated	AT1G76728	Up-regulated	AT3G50580	Up-regulated	AT1G60640	Up-regulated		AT3G61890	Up-regulated	AT1G68280	Up-regulated	AT3G13130	Up-regulated	AT1G52690	Up-regulated
AT1G51800	Up-Regulated	AT1G21310	Up-Regulated	AT1G41880	Up-Regulated			AT2G04135.1	Up-regulated	AT1G54010	Up-regulated	AT1G77530	Up-regulated		AT1G35260	Up-regulated	AT1G78476	Up-regulated	AT3G52270	Up-regulated	AT1G61580	Up-regulated		AT3G61930	Up-regulated	AT1G68320	Up-regulated	AT3G13950	Up-regulated	AT1G53560	Up-regulated
AT1G51805	Up-Regulated	AT1G21320	Up-Regulated	AT1G43000	Up-Regulated			AT2G04460.1	Up-regulated	AT1G54120	Up-regulated	AT1G77630	Up-regulated		AT1G35310	Up-regulated	AT1G79075	Up-regulated	AT3G53235	Up-regulated	AT1G61780	Up-regulated		AT4G00050	Up-regulated	AT1G68640	Up-regulated	AT3G14810	Up-regulated	AT1G53650	Up-regulated
AT1G51820	Up-Regulated	AT1G21390	Up-Regulated	AT1G43910	Up-Regulated			AT2G11810	Up-regulated	AT1G54970	Up-regulated	AT1G78030	Up-regulated		AT1G35460	Up-regulated	AT1G79170	Up-regulated	AT3G57020	Up-regulated	AT1G61795	Up-regulated		AT4G01830	Up-regulated	AT1G68650	Up-regulated	AT3G14880	Up-regulated	AT1G53850	Up-regulated
AT1G51850	Up-Regulated	AT1G21410	Up-Regulated	AT1G43980	Up-Regulated			AT2G15010	Up-regulated	AT1G55120	Up-regulated	AT1G78500	Up-regulated		AT1G35560	Up-regulated	AT1G80180	Up-regulated	AT3G59930	Up-regulated	AT1G61810	Up-regulated		AT4G02330	Up-regulated	AT1G69325	Up-regulated	AT3G15130	Up-regulated	AT1G54210	Up-regulated
AT1G51880	Up-Regulated	AT1G21525	Up-Regulated	AT1G44100	Up-Regulated			AT2G15490	Up-regulated	AT1G55200	Up-regulated	AT1G78970	Up-regulated		AT1G36200.1	Up-regulated	AT2G02360	Up-regulated	AT3G59940	Up-regulated	AT1G62180	Up-regulated		AT4G04750	Up-regulated	AT1G69510	Up-regulated	AT3G16470	Up-regulated	AT1G54340	Up-regulated
AT1G51960	Up-Regulated	AT1G22110	Up-Regulated	AT1G47510	Up-Regulated			AT2G16430	Up-regulated	AT1G55210	Up-regulated	AT1G79320	Up-regulated		AT1G36260.1	Up-regulated	AT2G04000.1	Up-regulated	AT3G61060	Up-regulated	AT1G62220	Up-regulated		AT4G04840	Up-regulated	AT1G70730	Up-regulated	AT3G17470	Up-regulated	AT1G55546	Up-regulated
AT1G52000	Up-Regulated	AT1G22150	Up-Regulated	AT1G47813	Up-Regulated			AT2G17330	Up-regulated	AT1G55230	Up-regulated	AT1G79510	Up-regulated		AT1G36370	Up-regulated	AT2G04410	Up-regulated	AT3G61390	Up-regulated	AT1G62380	Up-regulated		AT4G04850	Up-regulated	AT1G70830	Up-regulated	AT3G18845	Up-regulated	AT1G55720	Up-regulated
AT1G52855	Up-Regulated	AT1G22170	Up-Regulated	AT1G47890	Up-Regulated			AT2G17910.1	Up-regulated	AT1G55480	Up-regulated	AT1G79520	Up-regulated		AT1G36395.1	Up-regulated	AT2G04495	Up-regulated	AT3G62730	Up-regulated	AT1G62480	Up-regulated		AT4G09750	Up-regulated	AT1G73300	Up-regulated	AT3G19800	Up-regulated	AT1G56200	Up-regulated
AT1G52940	Up-Regulated	AT1G22180	Up-Regulated	AT1G48268	Up-Regulated			AT2G18130	Up-regulated	AT1G55525	Up-regulated	AT1G80340	Up-regulated		AT1G36440.1	Up-regulated	AT2G04795	Up-regulated	AT4G00770	Up-regulated	AT1G62560	Up-regulated		AT4G10270	Up-regulated	AT1G73650	Up-regulated	AT3G20190	Up-regulated	AT1G56320	Up-regulated
AT1G53100	Up-Regulated	AT1G22220	Up-Regulated	AT1G48320	Up-Regulated			AT2G18320	Up-regulated	AT1G56060	Up-regulated	AT1G80730	Up-regulated		AT1G36622	Up-regulated	AT2G05115	Up-regulated	AT4G01245	Up-regulated	AT1G62590	Up-regulated		AT4G11020	Up-regulated	AT1G74458	Up-regulated	AT3G23100	Up-regulated	AT1G58280	Up-regulated
AT1G53310	Up-Regulated	AT1G22230	Up-Regulated	AT1G48370	Up-Regulated			AT2G19230	Up-regulated	AT1G56480	Up-regulated	AT2G01918	Up-regulated		AT1G36675	Up-regulated	AT2G05171	Up-regulated	AT4G01575	Up-regulated	AT1G62960	Up-regulated		AT4G11100	Up-regulated	AT1G75380	Up-regulated	AT3G24310	Up-regulated	AT1G59730	Up-regulated
AT1G53550	Up-Regulated	AT1G22410	Up-Regulated	AT1G48460	Up-Regulated			AT2G20555	Up-regulated	AT1G56600	Up-regulated	AT2G01990	Up-regulated		AT1G36680.1	Up-regulated	AT2G05380	Up-regulated	AT4G01670	Up-regulated	AT1G62975	Up-regulated		AT4G11210	Up-regulated	AT1G75600	Up-regulated	AT3G24900	Up-regulated	AT1G60050	Up-regulated
AT1G53700	Up-Regulated	AT1G22810	Up-Regulated	AT1G48630	Up-Regulated			AT2G21140	Up-regulated	AT1G57560	Up-regulated	AT2G02060	Up-regulated		AT1G36770.1	Up-regulated	AT2G05520	Up-regulated	AT4G02075	Up-regulated	AT1G63245	Up-regulated		AT4G12170	Up-regulated	AT1G76000	Up-regulated	AT3G24982	Up-regulated	AT1G60740	Up-regulated
AT1G53920	Up-Regulated	AT1G22850	Up-Regulated	AT1G48920	Up-Regulated			AT2G22930	Up-regulated	AT1G57630	Up-regulated	AT2G02061	Up-regulated		AT1G37040.1	Up-regulated	AT2G05540	Up-regulated	AT4G03813.1	Up-regulated	AT1G63420	Up-regulated		AT4G12270	Up-regulated	AT1G76150	Up-regulated	AT3G25010	Up-regulated	AT1G60750	Up-regulated
AT1G54010	Up-Regulated	AT1G23060	Up-Regulated	AT1G49000	Up-Regulated			AT2G23000	Up-regulated	AT1G57650	Up-regulated	AT2G02100	Up-regulated		AT1G37110.1	Up-regulated	AT2G06120.1	Up-regulated	AT4G04310.1	Up-regulated	AT1G63930	Up-regulated		AT4G14104	Up-regulated	AT1G76480	Up-regulated	AT3G25011	Up-regulated	AT1G60810	Up-regulated
AT1G54575	Up-Regulated	AT1G23110	Up-Regulated	AT1G49160	Up-Regulated			AT2G23960	Up-regulated	AT1G57830	Up-regulated	AT2G02120	Up-regulated		AT1G37113	Up-regulated	AT2G06255	Up-regulated	AT4G04560.1	Up-regulated	AT1G64370	Up-regulated		AT4G16140	Up-regulated	AT1G76770	Up-regulated	AT3G25882	Up-regulated	AT1G60940	Up-regulated
AT1G55210	Up-Regulated	AT1G23120	Up-Regulated	AT1G49310	Up-Regulated			AT2G24000	Up-regulated	AT1G58280	Up-regulated	AT2G05510	Up-regulated		AT1G37160.1	Up-regulated	AT2G06580.1	Up-regulated	AT4G05070	Up-regulated	AT1G64490	Up-regulated		AT4G16980	Up-regulated	AT1G77710	Up-regulated	AT3G26170	Up-regulated	AT1G60970	Up-regulated
AT1G55910	Up-Regulated	AT1G23140	Up-Regulated	AT1G49900	Up-Regulated			AT2G24010	Up-regulated	AT1G58330	Up-regulated	AT2G05520	Up-regulated		AT1G37603.1	Up-regulated	AT2G07755	Up-regulated	AT4G05470	Up-regulated	AT1G64500	Up-regulated		AT4G17470	Up-regulated	AT1G78200	Up-regulated	AT3G26220	Up-regulated	AT1G61060	Up-regulated
AT1G55920	Up-Regulated	AT1G23200	Up-Regulated	AT1G50055	Up-Regulated			AT2G24850	Up-regulated	AT1G58808	Up-regulated	AT2G06890.1	Up-regulated		AT1G38185.1	Up-regulated	AT2G07807	Up-regulated	AT4G08991	Up-regulated	AT1G64720	Up-regulated		AT4G17550	Up-regulated	AT1G78290	Up-regulated	AT3G26230	Up-regulated	AT1G61130	Up-regulated
AT1G56120	Up-Regulated	AT1G23560	Up-Regulated	AT1G51080	Up-Regulated			AT2G25130	Up-regulated	AT1G59171	Up-regulated	AT2G10606	Up-regulated		AT1G38330.1	Up-regulated	AT2G07758	Up-regulated	AT4G09455.1	Up-regulated	AT1G64860	Up-regulated		AT4G18760	Up-regulated	AT1G78510	Up-regulated	AT3G27070	Up-regulated	AT1G61240	Up-regulated
AT1G56170	Up-Regulated	AT1G23730	Up-Regulated	AT1G51380	Up-Regulated			AT2G25150	Up-regulated	AT1G59700	Up-regulated	AT2G11810	Up-regulated		AT1G38360.1	Up-regulated	AT2G07764	Up-regulated	AT4G09595.1	Up-regulated	AT1G64900	Up-regulated		AT4G21760	Up-regulated	AT1G78660	Up-regulated	AT3G27250	Up-regulated	AT1G61770	Up-regulated
AT1G56550	Up-Regulated	AT1G23740	Up-Regulated	AT1G51780	Up-Regulated			AT2G25160	Up-regulated	AT1G59730	Up-regulated	AT2G16380	Up-regulated		AT1G39990.1	Up-regulated	AT2G07765	Up-regulated	AT4G11810	Up-regulated	AT1G64930	Up-regulated		AT4G24130	Up-regulated	AT1G78790	Up-regulated	AT3G27900	Up-regulated	AT1G61780	Up-regulated
AT1G56600	Up-Regulated	AT1G24020	Up-Regulated	AT1G51790	Up-Regulated			AT2G25530	Up-regulated	AT1G59940	Up-regulated	AT2G16890	Up-regulated		AT1G40077.1	Up-regulated	AT2G07981	Up-regulated	AT4G12090	Up-regulated	AT1G64940	Up-regulated		AT4G25010	Up-regulated	AT1G79040	Up-regulated	AT3G28510	Up-regulated	AT1G61795	Up-regulated
AT1G56650	Up-Regulated	AT1G24070	Up-Regulated	AT1G51800	Up-Regulated			AT2G25625	Up-regulated	AT1G59950	Up-regulated	AT2G17180	Up-regulated		AT1G40101.1	Up-regulated	AT2G08986	Up-regulated	AT4G12280	Up-regulated	AT1G64950	Up-regulated		AT4G25580	Up-regulated	AT1G79210	Up-regulated	AT3G28540	Up-regulated	AT1G62560	Up-regulated
AT1G56710	Up-Regulated	AT1G24130	Up-Regulated	AT1G51805	Up-Regulated			AT2G26150	Up-regulated	AT1G60110	Up-regulated	AT2G17690	Up-regulated		AT1G40119.1	Up-regulated	AT2G10320.1	Up-regulated	AT4G12400	Up-regulated	AT1G64970	Up-regulated		AT4G25640	Up-regulated	AT1G79680	Up-regulated	AT3G29240	Up-regulated	AT1G62580	Up-regulated
AT1G57590	Up-Regulated	AT1G24140	Up-Regulated	AT1G51820	Up-Regulated			AT2G26660	Up-regulated	AT1G60270	Up-regulated	AT2G18050	Up-regulated		AT1G40121.1	Up-regulated	AT2G10606	Up-regulated	AT4G13530	Up-regulated	AT1G65360	Up-regulated		AT4G28530	Up-regulated	AT2G01020	Up-regulated	AT3G45060	Up-regulated	AT1G62710	Up-regulated
AT1G58170	Up-Regulated	AT1G24145	Up-Regulated	AT1G51850	Up-Regulated			AT2G27190	Up-regulated	AT1G60470	Up-regulated	AT2G18590	Up-regulated		AT1G40123.1	Up-regulated	AT2G11150.1	Up-regulated	AT4G14560	Up-regulated	AT1G65481	Up-regulated		AT4G29930	Up-regulated	AT2G01220	Up-regulated	AT3G45720	Up-regulated	AT1G62800	Up-regulated
AT1G58280	Up-Regulated	AT1G24147	Up-Regulated	AT1G51880	Up-Regulated			AT2G27550	Up-regulated	AT1G60500	Up-regulated	AT2G19060	Up-regulated		AT1G40135.1	Up-regulated	AT2G11910	Up-regulated	AT4G14870	Up-regulated	AT1G65490	Up-regulated		AT4G30460	Up-regulated	AT2G01350	Up-regulated	AT3G45760	Up-regulated	AT1G63460	Up-regulated
AT1G59124	Up-Regulated	AT1G24148	Up-Regulated	AT1G51890	Up-Regulated			AT2G29100	Up-regulated	AT1G61610	Up-regulated	AT2G19410	Up-regulated		AT1G41680.1	Up-regulated	AT2G12490.1	Up-regulated	AT4G15690	Up-regulated	AT1G65590	Up-regulated		AT4G31330	Up-regulated	AT2G02390	Up-regulated	AT3G46080	Up-regulated	AT1G63800	Up-regulated
AT1G59670	Up-Regulated	AT1G24267	Up-Regulated	AT1G51913	Up-Regulated			AT2G29250	Up-regulated	AT1G62170	Up-regulated	AT2G19900	Up-regulated		AT1G41755.1	Up-regulated	AT2G14045	Up-regulated	AT4G15700	Up-regulated	AT1G66130	Up-regulated		AT4G33560	Up-regulated	AT2G02500	Up-regulated	AT3G46130	Up-regulated	AT1G63940	Up-regulated
AT1G60090	Up-Regulated	AT1G24580	Up-Regulated	AT1G52200	Up-Regulated			AT2G29440	Up-regulated	AT1G62190	Up-regulated	AT2G20142	Up-regulated		AT1G42350.1	Up-regulated	AT2G14610	Up-regulated	AT4G15740	Up-regulated	AT1G66190	Up-regulated		AT4G35250	Up-regulated	AT2G02730	Up-regulated	AT3G46190	Up-regulated	AT1G64200	Up-regulated
AT1G60190	Up-Regulated	AT1G24575	Up-Regulated	AT1G52770	Up-Regulated			AT2G29460	Up-regulated	AT1G62420	Up-regulated	AT2G21530	Up-regulated		AT1G42500.1	Up-regulated	AT2G14900	Up-regulated	AT4G15760	Up-regulated	AT1G66230	Up-regulated		AT4G35400.1	Up-regulated	AT2G03565	Up-regulated	AT3G46490	Up-regulated	AT1G64850	Up-regulated
AT1G60270	Up-Regulated	AT1G26240	Up-Regulated	AT1G52890	Up-Regulated			AT2G29470	Up-regulated	AT1G62560	Up-regulated	AT2G21660	Up-regulated		AT1G42520.1	Up-regulated	AT2G15220	Up-regulated	AT4G16680	Up-regulated	AT1G66330	Up-regulated		AT4G37430	Up-regulated	AT2G03870	Up-regulated	AT3G46700	Up-regulated	AT1G64970	Up-regulated
AT1G61460	Up-Regulated	AT1G26380	Up-Regulated	AT1G53070	Up-Regulated			AT2G30540	Up-regulated	AT1G62710	Up-regulated	AT2G21730	Up-regulated		AT1G42550	Up-regulated	AT2G15490	Up-regulated	AT4G16740	Up-regulated	AT1G66420	Up-regulated		AT4G37700	Up-regulated	AT2G03980	Up-regulated	AT3G47050	Up-regulated	AT1G65310	Up-regulated
AT1G61470	Up-Regulated	AT1G26390	Up-Regulated	AT1G53233	Up-Regulated			AT2G31345	Up-regulated	AT1G62980	Up-regulated	AT2G22426	Up-regulated		AT1G42690.1	Up-regulated	AT2G15790	Up-regulated	AT4G17500	Up-regulated	AT1G66540	Up-regulated		AT4G37820	Up-regulated	AT2G04630	Up-regulated	AT3G47130	Up-regulated	AT1G65486	Up-regulated
AT1G61550	Up-Regulated	AT1G26410	Up-Regulated	AT1G53310	Up-Regulated			AT2G31790	Up-regulated	AT1G63005	Up-regulated	AT2G22590	Up-regulated		AT1G42705.1	Up-regulated	AT2G16770	Up-regulated	AT4G17520	Up-regulated	AT1G66725	Up-regulated		AT5G01015	Up-regulated	AT2G05140	Up-regulated	AT3G47250	Up-regulated	AT1G65541	Up-regulated
AT1G62170	Up-Regulated	AT1G26420	Up-Regulated	AT1G53330	Up-Regulated			AT2G32487	Up-regulated	AT1G63600	Up-regulated	AT2G23660	Up-regulated		AT1G43920.1	Up-regulated	AT2G17740	Up-regulated	AT4G19000	Up-regulated	AT1G66840	Up-regulated		AT5G02270	Up-regulated	AT2G05380	Up-regulated	AT3G48180	Up-regulated	AT1G65930	Up-regulated
AT1G62540	Up-Regulated	AT1G26770	Up-Regulated	AT1G53340	Up-Regulated			AT2G32780	Up-regulated	AT1G63750	Up-regulated	AT2G23910	Up-regulated		AT1G43930.1	Up-regulated	AT2G17972	Up-regulated	AT4G19380	Up-regulated	AT1G67070	Up-regulated		AT5G02330	Up-regulated	AT2G05400	Up-regulated	AT3G48360	Up-regulated	AT1G65970	Up-regulated
AT1G62560	Up-Regulated	AT1G27360	Up-Regulated	AT1G53470	Up-Regulated			AT2G32830	Up-regulated	AT1G64160	Up-regulated	AT2G24190	Up-regulated		AT1G44000	Up-regulated	AT2G18010	Up-regulated	AT4G20260	Up-regulated	AT1G67195	Up-regulated		AT5G04120	Up-regulated	AT2G05510	Up-regulated	AT3G48390	Up-regulated	AT1G66200	Up-regulated
AT1G62710	Up-Regulated	AT1G27660	Up-Regulated	AT1G53542	Up-Regulated			AT2G32960	Up-regulated	AT1G64590	Up-regulated	AT2G24700	Up-regulated		AT1G44100	Up-regulated	AT2G18040	Up-regulated	AT4G21620	Up-regulated	AT1G68190	Up-regulated		AT5G04950	Up-regulated	AT2G06005	Up-regulated	AT3G48650	Up-regulated	AT1G66240	Up-regulated
AT1G62870	Up-Regulated	AT1G27720	Up-Regulated	AT1G53543	Up-Regulated			AT2G33240	Up-regulated	AT1G64780	Up-regulated	AT2G25530	Up-regulated		AT1G44510.1	Up-regulated	AT2G19140.1	Up-regulated	AT4G21920	Up-regulated	AT1G68320	Up-regulated		AT5G05270	Up-regulated	AT2G07340	Up-regulated	AT3G49780	Up-regulated	AT1G66590	Up-regulated
AT1G63840	Up-Regulated	AT1G27760	Up-Regulated	AT1G53920	Up-Regulated			AT2G34060	Up-regulated	AT1G65060	Up-regulated	AT2G25930	Up-regulated		AT1G45010	Up-regulated	AT2G20030	Up-regulated	AT4G21970	Up-regulated	AT1G68440	Up-regulated		AT5G06510	Up-regulated	AT2G08986	Up-regulated	AT3G50030	Up-regulated	AT1G67148	Up-regulated
AT1G64390	Up-Regulated	AT1G28130	Up-Regulated	AT1G54000	Up-Regulated			AT2G34210	Up-regulated	AT1G65860	Up-regulated	AT2G26370	Up-regulated		AT1G45191	Up-regulated	AT2G20362	Up-regulated	AT4G24230	Up-regulated	AT1G68568	Up-regulated		AT5G06530	Up-regulated	AT2G11270	Up-regulated	AT3G50440	Up-regulated	AT1G67270	Up-regulated
AT1G64400	Up-Regulated	AT1G28190	Up-Regulated	AT1G54890	Up-Regulated			AT2G34610	Up-regulated	AT1G66270	Up-regulated	AT2G26440	Up-regulated		AT1G45201	Up-regulated	AT2G20670	Up-regulated	AT4G29905	Up-regulated	AT1G68660	Up-regulated		AT5G07990	Up-regulated	AT2G12660	Up-regulated	AT3G50470	Up-regulated	AT1G67430	Up-regulated
AT1G64860	Up-Regulated	AT1G28230	Up-Regulated	AT1G55265	Up-Regulated			AT2G34655	Up-regulated	AT1G66280	Up-regulated	AT2G26620	Up-regulated		AT1G47970	Up-regulated	AT2G20784	Up-regulated	AT4G32480	Up-regulated	AT1G68765	Up-regulated		AT5G08050	Up-regulated	AT2G13560	Up-regulated	AT3G50480	Up-regulated	AT1G67670	Up-regulated
AT1G64900	Up-Regulated	AT1G28570	Up-Regulated	AT1G55500	Up-Regulated			AT2G34810	Up-regulated	AT1G66360	Up-regulated	AT2G27535	Up-regulated		AT1G48268	Up-regulated	AT2G21180	Up-regulated	AT4G33467	Up-regulated	AT1G68830	Up-regulated		AT5G08250	Up-regulated	AT2G14045	Up-regulated	AT3G50980	Up-regulated	AT1G68000	Up-regulated
AT1G64950	Up-Regulated	AT1G28600	Up-Regulated	AT1G55591	Up-Regulated			AT2G34850	Up-regulated	AT1G66470	Up-regulated	AT2G27550	Up-regulated		AT1G48480	Up-regulated	AT2G21290	Up-regulated	AT4G34131	Up-regulated	AT1G68862	Up-regulated		AT5G08490	Up-regulated	AT2G14050	Up-regulated	AT3G52840	Up-regulated	AT1G68040	Up-regulated
AT1G64970	Up-Regulated	AT1G28610	Up-Regulated	AT1G55850	Up-Regulated			AT2G36255	Up-regulated	AT1G66550	Up-regulated	AT2G27630	Up-regulated		AT1G48745	Up-regulated	AT2G22496	Up-regulated	AT4G34138	Up-regulated	AT1G68870	Up-regulated		AT5G08640	Up-regulated	AT2G14170	Up-regulated	AT3G52970	Up-regulated	AT1G68280	Up-regulated
AT1G65350	Up-Regulated	AT1G28680	Up-Regulated	AT1G55910	Up-Regulated			AT2G36630	Up-regulated	AT1G66700	Up-regulated	AT2G28140	Up-regulated		AT1G49000	Up-regulated	AT2G23040	Up-regulated	AT4G37260	Up-regulated	AT1G69160	Up-regulated		AT5G09700	Up-regulated	AT2G14210	Up-regulated	AT3G53200	Up-regulated	AT1G68300	Up-regulated
AT1G65484	Up-Regulated	AT1G29050	Up-Regulated	AT1G56045	Up-Regulated			AT2G36695	Up-regulated	AT1G67000	Up-regulated	AT2G28900	Up-regulated		AT1G49310	Up-regulated	AT2G23120	Up-regulated	AT4G37420	Up-regulated	AT1G69480	Up-regulated		AT5G09990	Up-regulated	AT2G14840	Up-regulated	AT3G56400	Up-regulated	AT1G68650	Up-regulated
AT1G65490	Up-Regulated	AT1G29230	Up-Regulated	AT1G56110	Up-Regulated			AT2G36770	Up-regulated	AT1G67160	Up-regulated	AT2G29360	Up-regulated		AT1G49570	Up-regulated	AT2G23340	Up-regulated	AT4G37483	Up-regulated	AT1G69490	Up-regulated		AT5G10040	Up-regulated	AT2G16060	Up-regulated	AT3G56410	Up-regulated	AT1G68740	Up-regulated
AT1G65500	Up-Regulated	AT1G29640	Up-Regulated	AT1G56120	Up-Regulated			AT2G36970	Up-regulated	AT1G67360	Up-regulated	AT2G29630	Up-regulated		AT1G49640	Up-regulated	AT2G23985	Up-regulated	AT4G38850	Up-regulated	AT1G69570	Up-regulated		AT5G10140	Up-regulated	AT2G17380	Up-regulated	AT3G56890	Up-regulated	AT1G68830	Up-regulated
AT1G65690	Up-Regulated	AT1G29720	Up-Regulated	AT1G56520	Up-Regulated			AT2G37000	Up-regulated	AT1G67481	Up-regulated	AT2G30540	Up-regulated		AT1G50055	Up-regulated	AT2G25000	Up-regulated	AT4G39880	Up-regulated	AT1G69700	Up-regulated		AT5G10230	Up-regulated	AT2G17740	Up-regulated	AT3G59940	Up-regulated	AT1G69325	Up-regulated
AT1G65800	Up-Regulated	AT1G29860	Up-Regulated	AT1G56540	Up-Regulated			AT2G37040	Up-regulated	AT1G67600	Up-regulated	AT2G30820	Up-regulated		AT1G50180	Up-regulated	AT2G25090	Up-regulated	AT5G02270	Up-regulated	AT1G70230	Up-regulated		AT5G11110	Up-regulated	AT2G18050	Up-regulated	AT3G60470	Up-regulated	AT1G69510	Up-regulated
AT1G65870	Up-Regulated	AT1G30135	Up-Regulated	AT1G56550	Up-Regulated			AT2G37640	Up-regulated	AT1G67610	Up-regulated	AT2G32310	Up-regulated		AT1G51100	Up-regulated	AT2G25625	Up-regulated	AT5G02890	Up-regulated	AT1G70250	Up-regulated		AT5G11410	Up-regulated	AT2G18140	Up-regulated	AT3G61210	Up-regulated	AT1G69620	Up-regulated
AT1G66110	Up-Regulated	AT1G30220	Up-Regulated	AT1G56690	Up-Regulated			AT2G37780	Up-regulated	AT1G67645	Up-regulated	AT2G32550	Up-regulated		AT1G51140	Up-regulated	AT2G25735	Up-regulated	AT5G03660	Up-regulated	AT1G70440	Up-regulated		AT5G13250	Up-regulated	AT2G18250	Up-regulated	AT3G61280	Up-regulated	AT1G70150	Up-regulated
AT1G66390	Up-Regulated	AT1G30250	Up-Regulated	AT1G57590	Up-Regulated			AT2G37890	Up-regulated	AT1G67920	Up-regulated	AT2G32640	Up-regulated		AT1G51190	Up-regulated	AT2G27660	Up-regulated	AT5G04250	Up-regulated	AT1G70610	Up-regulated		AT5G13630	Up-regulated	AT2G18876	Up-regulated	AT3G61390	Up-regulated	AT1G70260	Up-regulated
AT1G66480	Up-Regulated	AT1G30260	Up-Regulated	AT1G57630	Up-Regulated			AT2G38920	Up-regulated	AT1G68320	Up-regulated	AT2G32660	Up-regulated		AT1G51620	Up-regulated	AT2G28200	Up-regulated	AT5G06570	Up-regulated	AT1G70660	Up-regulated		AT5G13930	Up-regulated	AT2G19560	Up-regulated	AT3G61890	Up-regulated	AT1G70410	Up-regulated
AT1G66540	Up-Regulated	AT1G30400	Up-Regulated	AT1G57650	Up-Regulated			AT2G38940	Up-regulated	AT1G68390	Up-regulated	AT2G33250	Up-regulated		AT1G51680	Up-regulated	AT2G28740	Up-regulated	AT5G07060	Up-regulated	AT1G71200	Up-regulated		AT5G16530	Up-regulated	AT2G19830	Up-regulated	AT3G62455.1	Up-regulated	AT1G70580	Up-regulated
AT1G66725	Up-Regulated	AT1G30500	Up-Regulated	AT1G58170	Up-Regulated			AT2G39980	Up-regulated	AT1G68470	Up-regulated	AT2G34060	Up-regulated		AT1G51700	Up-regulated	AT2G29350	Up-regulated	AT5G08150	Up-regulated	AT1G71300	Up-regulated		AT5G17010	Up-regulated	AT2G19900	Up-regulated	AT3G62990	Up-regulated	AT1G70790	Up-regulated
AT1G66760	Up-Regulated	AT1G30515	Up-Regulated	AT1G58280	Up-Regulated			AT2G42440	Up-regulated	AT1G68670	Up-regulated	AT2G34080	Up-regulated		AT1G51800	Up-regulated	AT2G29460	Up-regulated	AT5G08250	Up-regulated	AT1G71890	Up-regulated		AT5G19110	Up-regulated	AT2G20840	Up-regulated	AT4G01570	Up-regulated	AT1G71870	Up-regulated
AT1G66840	Up-Regulated	AT1G30530	Up-Regulated	AT1G58807	Up-Regulated			AT2G42690	Up-regulated	AT1G68740	Up-regulated	AT2G34210	Up-regulated		AT1G51820	Up-regulated	AT2G29470	Up-regulated	AT5G09930	Up-regulated	AT1G72770	Up-regulated		AT5G20110	Up-regulated	AT2G21045	Up-regulated	AT4G03298	Up-regulated	AT1G72030	Up-regulated
AT1G66990	Up-Regulated	AT1G30700	Up-Regulated	AT1G59359	Up-Regulated			AT2G43100	Up-regulated	AT1G68750	Up-regulated	AT2G34810	Up-regulated		AT1G51850	Up-regulated	AT2G29480	Up-regulated	AT5G12030	Up-regulated	AT1G73120	Up-regulated		AT5G21120	Up-regulated	AT2G21195	Up-regulated	AT4G03816.1	Up-regulated	AT1G72680	Up-regulated
AT1G67195	Up-Regulated	AT1G30900	Up-Regulated	AT1G59670	Up-Regulated			AT2G43255	Up-regulated	AT1G68880	Up-regulated	AT2G35370	Up-regulated		AT1G51860	Up-regulated	AT2G29490	Up-regulated	AT5G14360	Up-regulated	AT1G73480	Up-regulated		AT5G22020	Up-regulated	AT2G21260	Up-regulated	AT4G04410.1	Up-regulated	AT1G73470	Up-regulated
AT1G67360	Up-Regulated	AT1G31120	Up-Regulated	AT1G59950	Up-Regulated			AT2G43500	Up-regulated	AT1G69730	Up-regulated	AT2G36690	Up-regulated		AT1G51990	Up-regulated	AT2G30230	Up-regulated	AT5G15820	Up-regulated	AT1G73650	Up-regulated		AT5G23212	Up-regulated	AT2G21940	Up-regulated	AT4G04450	Up-regulated	AT1G73480	Up-regulated
AT1G67600	Up-Regulated	AT1G31350	Up-Regulated	AT1G60470	Up-Regulated			AT2G43535	Up-regulated	AT1G69880	Up-regulated	AT2G36970	Up-regulated		AT1G52000	Up-regulated	AT2G30360	Up-regulated	AT5G16950	Up-regulated	AT1G73660	Up-regulated		AT5G24080	Up-regulated	AT2G22540	Up-regulated	AT4G04630	Up-regulated	AT1G74270	Up-regulated
AT1G67610	Up-Regulated	AT1G31820	Up-Regulated	AT1G61120	Up-Regulated			AT2G43620	Up-regulated	AT1G69920	Up-regulated	AT2G37970	Up-regulated		AT1G52280	Up-regulated	AT2G31750	Up-regulated	AT5G18840	Up-regulated	AT1G73860	Up-regulated		AT5G24120	Up-regulated	AT2G23010	Up-regulated	AT4G04710	Up-regulated	AT1G74456	Up-regulated
AT1G67920	Up-Regulated	AT1G32350	Up-Regulated	AT1G61255	Up-Regulated			AT2G43930	Up-regulated	AT1G69930	Up-regulated	AT2G38240	Up-regulated		AT1G52540	Up-regulated	AT2G31945	Up-regulated	AT5G21940	Up-regulated	AT1G73870	Up-regulated		AT5G24660	Up-regulated	AT2G23040	Up-regulated	AT4G05631	Up-regulated	AT1G74458	Up-regulated
AT1G68320	Up-Regulated	AT1G32380	Up-Regulated	AT1G61360	Up-Regulated			AT2G44195	Up-regulated	AT1G70130	Up-regulated	AT2G38365	Up-regulated		AT1G52770	Up-regulated	AT2G32020	Up-regulated	AT5G23760	Up-regulated	AT1G73900	Up-regulated		AT5G24850	Up-regulated	AT2G23120	Up-regulated	AT4G08290	Up-regulated	AT1G74810	Up-regulated
AT1G68390	Up-Regulated	AT1G32450	Up-Regulated	AT1G61370	Up-Regulated			AT2G44581	Up-regulated	AT1G70640	Up-regulated	AT2G38465	Up-regulated		AT1G53090	Up-regulated	AT2G33250	Up-regulated	AT5G24910	Up-regulated	AT1G74470	Up-regulated		AT5G25120	Up-regulated	AT2G23400	Up-regulated	AT4G08300	Up-regulated	AT1G75220	Up-regulated
AT1G68470	Up-Regulated	AT1G32520	Up-Regulated	AT1G61460	Up-Regulated			AT2G44578	Up-regulated	AT1G70900	Up-regulated	AT2G39705	Up-regulated		AT1G53100	Up-regulated	AT2G33660	Up-regulated	AT5G25260	Up-regulated	AT1G74480	Up-regulated		AT5G26140	Up-regulated	AT2G24765	Up-regulated	AT4G08360	Up-regulated	AT1G75270	Up-regulated
AT1G68660	Up-Regulated	AT1G32740	Up-Regulated	AT1G61560	Up-Regulated			AT2G45130	Up-regulated	AT1G71002	Up-regulated	AT2G39885	Up-regulated		AT1G53543	Up-regulated	AT2G33855	Up-regulated	AT5G27110	Up-regulated	AT1G74870	Up-regulated		AT5G26220	Up-regulated	AT2G24970	Up-regulated	AT4G08920	Up-regulated	AT1G75380	Up-regulated
AT1G68740	Up-Regulated	AT1G32900	Up-Regulated	AT1G61570	Up-Regulated			AT2G46650	Up-regulated	AT1G71140	Up-regulated	AT2G39920	Up-regulated		AT1G53920	Up-regulated	AT2G34290	Up-regulated	AT5G29591.1	Up-regulated	AT1G74890	Up-regulated		AT5G29000	Up-regulated	AT2G25510	Up-regulated	AT4G09780	Up-regulated	AT1G75570	Up-regulated
AT1G69610	Up-Regulated	AT1G32940	Up-Regulated	AT1G61580	Up-Regulated			AT2G46860	Up-regulated	AT1G71380	Up-regulated	AT2G40080	Up-regulated		AT1G54575	Up-regulated	AT2G34390	Up-regulated	AT5G29890.2	Up-regulated	AT1G75100	Up-regulated		AT5G34800.1	Up-regulated	AT2G25605	Up-regulated	AT4G10860	Up-regulated	AT1G75700	Up-regulated
AT1G69730	Up-Regulated	AT1G32960	Up-Regulated	AT1G61730	Up-Regulated			AT2G46880	Up-regulated	AT1G71520	Up-regulated	AT2G40100	Up-regulated		AT1G55370	Up-regulated	AT2G35000	Up-regulated	AT5G35337.1	Up-regulated	AT1G75180	Up-regulated		AT5G35935.1	Up-regulated	AT2G25625	Up-regulated	AT4G13190	Up-regulated	AT1G76150	Up-regulated
AT1G69880	Up-Regulated	AT1G33110	Up-Regulated	AT1G61800	Up-Regulated			AT3G02020	Up-regulated	AT1G71695	Up-regulated	AT2G40116	Up-regulated		AT1G55410	Up-regulated	AT2G35290	Up-regulated	AT5G37490	Up-regulated	AT1G75270	Up-regulated		AT5G35970	Up-regulated	AT2G26400	Up-regulated	AT4G13280	Up-regulated	AT1G76200	Up-regulated
AT1G70000	Up-Regulated	AT1G33260	Up-Regulated	AT1G61870	Up-Regulated			AT3G02040	Up-regulated	AT1G72070	Up-regulated	AT2G40130	Up-regulated		AT1G55580	Up-regulated	AT2G35382	Up-regulated	AT5G37670	Up-regulated	AT1G75490	Up-regulated		AT5G36130	Up-regulated	AT2G26970	Up-regulated	AT4G13900	Up-regulated	AT1G76470	Up-regulated
AT1G70580	Up-Regulated	AT1G33780	Up-Regulated	AT1G62260	Up-Regulated			AT3G02310	Up-regulated	AT1G72260	Up-regulated	AT2G40200	Up-regulated		AT1G55591	Up-regulated	AT2G35585	Up-regulated	AT5G39650	Up-regulated	AT1G75590	Up-regulated		AT5G36140	Up-regulated	AT2G26980	Up-regulated	AT4G14390	Up-regulated	AT1G76800	Up-regulated
AT1G70581	Up-Regulated	AT1G34040	Up-Regulated	AT1G62262	Up-Regulated			AT3G02870	Up-regulated	AT1G72490	Up-regulated	AT2G40390	Up-regulated		AT1G55850	Up-regulated	AT2G35730	Up-regulated	AT5G40450	Up-regulated	AT1G75750	Up-regulated		AT5G36150	Up-regulated	AT2G27020	Up-regulated	AT4G14540	Up-regulated	AT1G77880	Up-regulated
AT1G70900	Up-Regulated	AT1G34060	Up-Regulated	AT1G62300	Up-Regulated			AT3G03190	Up-regulated	AT1G72520	Up-regulated	AT2G41000	Up-regulated		AT1G55910	Up-regulated	AT2G35770	Up-regulated	AT5G42680	Up-regulated	AT1G75770	Up-regulated		AT5G36180	Up-regulated	AT2G29320	Up-regulated	AT4G15990	Up-regulated	AT1G77940	Up-regulated
AT1G70920	Up-Regulated	AT1G34315	Up-Regulated	AT1G62350	Up-Regulated			AT3G03260	Up-regulated	AT1G72890	Up-regulated	AT2G41660	Up-regulated		AT1G55920	Up-regulated	AT2G36090	Up-regulated	AT5G42780	Up-regulated	AT1G75810	Up-regulated		AT5G38010	Up-regulated	AT2G29340	Up-regulated	AT4G16860	Up-regulated	AT1G78050	Up-regulated
AT1G71130	Up-Regulated	AT1G34660.1	Up-Regulated	AT1G62630	Up-Regulated			AT3G03480	Up-regulated	AT1G73010	Up-regulated	AT2G41810	Up-regulated		AT1G55960	Up-regulated	AT2G36630	Up-regulated	AT5G42880	Up-regulated	AT1G76100	Up-regulated		AT5G38020	Up-regulated	AT2G29350	Up-regulated	AT4G16890	Up-regulated	AT1G78790	Up-regulated
AT1G71870	Up-Regulated	AT1G35230	Up-Regulated	AT1G62840	Up-Regulated			AT3G03530	Up-regulated	AT1G73220	Up-regulated	AT2G42530	Up-regulated		AT1G56120	Up-regulated	AT2G36690	Up-regulated	AT5G43570	Up-regulated	AT1G76110	Up-regulated		AT5G38150	Up-regulated	AT2G29470	Up-regulated	AT4G19070	Up-regulated	AT1G79010	Up-regulated
AT1G72030	Up-Regulated	AT1G35250	Up-Regulated	AT1G63350	Up-Regulated			AT3G03620	Up-regulated	AT1G74000	Up-regulated	AT2G42540	Up-regulated		AT1G56170	Up-regulated	AT2G36800	Up-regulated	AT5G44572	Up-regulated	AT1G76190	Up-regulated		AT5G39493	Up-regulated	AT2G29530	Up-regulated	AT4G19100	Up-regulated	AT1G79040	Up-regulated
AT1G72890	Up-Regulated	AT1G35310	Up-Regulated	AT1G63360	Up-Regulated			AT3G03780	Up-regulated	AT1G74010	Up-regulated	AT2G43255	Up-regulated		AT1G56200	Up-regulated	AT2G37950	Up-regulated	AT5G44610	Up-regulated	AT1G76680	Up-regulated		AT5G39890	Up-regulated	AT2G29960	Up-regulated	AT4G19420	Up-regulated	AT1G79210	Up-regulated
AT1G72910	Up-Regulated	AT1G35460	Up-Regulated	AT1G63820	Up-Regulated			AT3G03790	Up-regulated	AT1G74020	Up-regulated	AT2G43520	Up-regulated		AT1G56423	Up-regulated	AT2G37970	Up-regulated	AT5G46115	Up-regulated	AT1G76800	Up-regulated		AT5G42580	Up-regulated	AT2G30170	Up-regulated	AT4G21650	Up-regulated	AT1G79500	Up-regulated
AT1G72930	Up-Regulated	AT1G35515	Up-Regulated	AT1G64070	Up-Regulated			AT3G03910	Up-regulated	AT1G74080	Up-regulated	AT2G43530	Up-regulated		AT1G56550	Up-regulated	AT2G38195	Up-regulated	AT5G46620	Up-regulated	AT1G77120	Up-regulated		AT5G42590	Up-regulated	AT2G30410	Up-regulated	AT4G22390	Up-regulated	AT1G80230	Up-regulated
AT1G73010	Up-Regulated	AT1G35560	Up-Regulated	AT1G64170	Up-Regulated			AT3G04360	Up-regulated	AT1G74200	Up-regulated	AT2G43535	Up-regulated		AT1G56580	Up-regulated	AT2G39885	Up-regulated	AT5G47740	Up-regulated	AT1G77765	Up-regulated		AT5G42600	Up-regulated	AT2G31570	Up-regulated	AT4G23230	Up-regulated	AT2G01220	Up-regulated
AT1G73220	Up-Regulated	AT1G35720	Up-Regulated	AT1G64900	Up-Regulated			AT3G04420	Up-regulated	AT1G74205	Up-regulated	AT2G43920	Up-regulated		AT1G56650	Up-regulated	AT2G41090	Up-regulated	AT5G50260	Up-regulated	AT1G77880	Up-regulated		AT5G42680	Up-regulated	AT2G31902	Up-regulated	AT4G23320	Up-regulated	AT2G01350	Up-regulated
AT1G73325	Up-Regulated	AT1G35770.1	Up-Regulated	AT1G64940	Up-Regulated			AT3G04530	Up-regulated	AT1G74210	Up-regulated	AT2G44460	Up-regulated		AT1G56670	Up-regulated	AT2G41170	Up-regulated	AT5G50450	Up-regulated	AT1G77885	Up-regulated		AT5G43175	Up-regulated	AT2G32090	Up-regulated	AT4G23680	Up-regulated	AT2G01490	Up-regulated
AT1G73390	Up-Regulated	AT1G35910	Up-Regulated	AT1G64950	Up-Regulated			AT3G05400	Up-regulated	AT1G74220	Up-regulated	AT2G45130	Up-regulated		AT1G57590	Up-regulated	AT2G41290	Up-regulated	AT5G51060	Up-regulated	AT1G78230	Up-regulated		AT5G46620	Up-regulated	AT2G33280	Up-regulated	AT4G25780	Up-regulated	AT2G01900	Up-regulated
AT1G73600	Up-Regulated	AT1G36200.1	Up-Regulated	AT1G65030	Up-Regulated			AT3G05630	Up-regulated	AT1G75360	Up-regulated	AT2G45360	Up-regulated		AT1G58170	Up-regulated	AT2G41730	Up-regulated	AT5G51390	Up-regulated	AT1G78290	Up-regulated		AT5G47150	Up-regulated	AT2G33650	Up-regulated	AT4G26380	Up-regulated	AT2G02180	Up-regulated
AT1G74000	Up-Regulated	AT1G36370	Up-Regulated	AT1G65190	Up-Regulated			AT3G05835	Up-regulated	AT1G75830	Up-regulated	AT2G46420	Up-regulated		AT1G58280	Up-regulated	AT2G42190	Up-regulated	AT5G51720	Up-regulated	AT1G78510	Up-regulated		AT5G47980	Up-regulated	AT2G34450	Up-regulated	AT4G27650	Up-regulated	AT2G02390	Up-regulated
AT1G74010	Up-Regulated	AT1G36440.1	Up-Regulated	AT1G65200	Up-Regulated			AT3G05858	Up-regulated	AT1G76430	Up-regulated	AT2G47100	Up-regulated		AT1G58520	Up-regulated	AT2G42395	Up-regulated	AT5G52250	Up-regulated	AT1G79270	Up-regulated		AT5G48000	Up-regulated	AT2G34860	Up-regulated	AT4G28690	Up-regulated	AT2G02500	Up-regulated
AT1G74200	Up-Regulated	AT1G36590.1	Up-Regulated	AT1G65390	Up-Regulated			AT3G06105	Up-regulated	AT1G76470	Up-regulated	AT2G47460	Up-regulated		AT1G59359	Up-regulated	AT2G43060	Up-regulated	AT5G54075	Up-regulated	AT1G79520	Up-regulated		AT5G48010	Up-regulated	AT2G36170	Up-regulated	AT4G29060	Up-regulated	AT2G02730	Up-regulated
AT1G74210	Up-Regulated	AT1G36622	Up-Regulated	AT1G65610	Up-Regulated			AT3G07350	Up-regulated	AT1G77410	Up-regulated	AT2G47800	Up-regulated		AT1G59640	Up-regulated	AT2G43138	Up-regulated	AT5G54569	Up-regulated	AT1G79770	Up-regulated		AT5G48880	Up-regulated	AT2G36740	Up-regulated	AT4G29905	Up-regulated	AT2G03870	Up-regulated
AT1G74480	Up-Regulated	AT1G42510.1	Up-Regulated	AT1G65690	Up-Regulated			AT3G08040	Up-regulated	AT1G78370	Up-regulated	AT2G48090	Up-regulated		AT1G59700	Up-regulated	AT2G43139	Up-regulated	AT5G54585	Up-regulated	AT1G80130	Up-regulated		AT5G50100	Up-regulated	AT2G37500	Up-regulated	AT4G31650	Up-regulated	AT2G03972	Up-regulated
AT1G74810	Up-Regulated	AT1G43910	Up-Regulated	AT1G65730	Up-Regulated			AT3G09400	Up-regulated	AT1G78570	Up-regulated	AT3G01750	Up-regulated		AT1G59930	Up-regulated	AT2G43340	Up-regulated	AT5G55690	Up-regulated	AT1G80180	Up-regulated		AT5G50800	Up-regulated	AT2G37680	Up-regulated	AT4G36260	Up-regulated	AT2G04025	Up-regulated
AT1G75270	Up-Regulated	AT1G44100	Up-Regulated	AT1G65960	Up-Regulated			AT3G09520	Up-regulated	AT1G79160	Up-regulated	AT3G03620	Up-regulated		AT1G60270	Up-regulated	AT2G43375	Up-regulated	AT5G56550	Up-regulated	AT1G80700	Up-regulated		AT5G54380	Up-regulated	AT2G38025	Up-regulated	AT4G36900	Up-regulated	AT2G04395	Up-regulated
AT1G75280	Up-Regulated	AT1G44130	Up-Regulated	AT1G66090	Up-Regulated			AT3G09560	Up-regulated	AT1G79520	Up-regulated	AT3G03910	Up-regulated		AT1G60590	Up-regulated	AT2G43510	Up-regulated	AT5G56880	Up-regulated	AT1G80745	Up-regulated		AT5G57785	Up-regulated	AT2G38580	Up-regulated	AT4G37230	Up-regulated	AT2G04450	Up-regulated
AT1G75700	Up-Regulated	AT1G45010	Up-Regulated	AT1G66480	Up-Regulated			AT3G09922	Up-regulated	AT1G79680	Up-regulated	AT3G04420	Up-regulated		AT1G60640	Up-regulated	AT2G44010	Up-regulated	AT5G56970	Up-regulated	AT1G80760	Up-regulated		AT5G59505	Up-regulated	AT2G38750	Up-regulated	AT4G37700	Up-regulated	AT2G04630	Up-regulated
AT1G76020	Up-Regulated	AT1G45145	Up-Regulated	AT1G66540	Up-Regulated			AT3G09925	Up-regulated	AT1G80590	Up-regulated	AT3G04700	Up-regulated		AT1G60650	Up-regulated	AT2G44370	Up-regulated	AT5G57126.1	Up-regulated	AT1G80920	Up-regulated		AT5G60060	Up-regulated	AT2G39400	Up-regulated	AT4G38060	Up-regulated	AT2G05070	Up-regulated
AT1G76430	Up-Regulated	AT1G45191	Up-Regulated	AT1G66570	Up-Regulated			AT3G10420	Up-regulated	AT2G01880	Up-regulated	AT3G05180	Up-regulated		AT1G60820	Up-regulated	AT2G45130	Up-regulated	AT5G58180	Up-regulated	AT1G80980	Up-regulated		AT5G60142	Up-regulated	AT2G40180	Up-regulated	AT4G38860	Up-regulated	AT2G05100	Up-regulated
AT1G76520	Up-Regulated	AT1G45201	Up-Regulated	AT1G66580	Up-Regulated			AT3G10590	Up-regulated	AT2G02010	Up-regulated	AT3G05370	Up-regulated		AT1G61610	Up-regulated	AT2G45820	Up-regulated	AT5G58820	Up-regulated	AT2G01310	Up-regulated		AT5G60330	Up-regulated	AT2G41050	Up-regulated	AT4G39720	Up-regulated	AT2G05140	Up-regulated
AT1G76530	Up-Regulated	AT1G45236	Up-Regulated	AT1G66820	Up-Regulated			AT3G11110	Up-regulated	AT2G02061	Up-regulated	AT3G05400	Up-regulated		AT1G62180	Up-regulated	AT2G45860	Up-regulated	AT5G59640.1	Up-regulated	AT2G01850	Up-regulated		AT5G61030	Up-regulated	AT2G41090	Up-regulated	AT5G02810	Up-regulated	AT2G05380	Up-regulated
AT1G76680	Up-Regulated	AT1G45249	Up-Regulated	AT1G66920	Up-Regulated			AT3G11395	Up-regulated	AT2G02340	Up-regulated	AT3G05630	Up-regulated		AT1G62290	Up-regulated	AT2G46390	Up-regulated	AT5G59720	Up-regulated	AT2G02240	Up-regulated		AT5G63450	Up-regulated	AT2G41850	Up-regulated	AT5G03435	Up-regulated	AT2G05620	Up-regulated
AT1G76800	Up-Regulated	AT1G47370	Up-Regulated	AT1G67000	Up-Regulated			AT3G12500	Up-regulated	AT2G02380	Up-regulated	AT3G05690	Up-regulated		AT1G62370	Up-regulated	AT2G46940	Up-regulated	AT5G61160	Up-regulated	AT2G02850	Up-regulated		AT5G63530	Up-regulated	AT2G42250	Up-regulated	AT5G04950	Up-regulated	AT2G05840	Up-regulated
AT1G76955	Up-Regulated	AT1G47510	Up-Regulated	AT1G67370	Up-Regulated			AT3G13784	Up-regulated	AT2G02990	Up-regulated	AT3G05770	Up-regulated		AT1G62480	Up-regulated	AT2G47130	Up-regulated	AT5G61350	Up-regulated	AT2G03010	Up-regulated		AT5G64840	Up-regulated	AT2G42790	Up-regulated	AT5G07660	Up-regulated	AT2G06005	Up-regulated
AT1G77410	Up-Regulated	AT1G47890	Up-Regulated	AT1G67600	Up-Regulated			AT3G13855	Up-regulated	AT2G03980	Up-regulated	AT3G05858	Up-regulated		AT1G62560	Up-regulated	AT2G47190	Up-regulated	AT5G61440	Up-regulated	AT2G03760	Up-regulated		AT5G64940	Up-regulated	AT2G43080	Up-regulated	AT5G08250	Up-regulated	AT2G07340	Up-regulated
AT1G78000	Up-Regulated	AT1G48000	Up-Regulated	AT1G67660	Up-Regulated			AT3G14550	Up-regulated	AT2G04039	Up-regulated	AT3G06490	Up-regulated		AT1G63030	Up-regulated	AT2G47270	Up-regulated	AT5G62920	Up-regulated	AT2G04032	Up-regulated		AT5G65080	Up-regulated	AT2G43510	Up-regulated	AT5G09700	Up-regulated	AT2G07640	Up-regulated
AT1G78020	Up-Regulated	AT1G48100	Up-Regulated	AT1G67690	Up-Regulated			AT3G14940	Up-regulated	AT2G04080	Up-regulated	AT3G06880	Up-regulated		AT1G63220	Up-regulated	AT2G47400	Up-regulated	AT5G63450	Up-regulated	AT2G04039	Up-regulated		AT5G65140	Up-regulated	AT2G43530	Up-regulated	AT5G09720	Up-regulated	AT2G07807	Up-regulated
AT1G78070	Up-Regulated	AT1G48120	Up-Regulated	AT1G67810	Up-Regulated			AT3G15700	Up-regulated	AT2G04135.1	Up-regulated	AT3G07650	Up-regulated		AT1G63295	Up-regulated	AT3G01313	Up-regulated	AT5G64100	Up-regulated	AT2G04410	Up-regulated		AT5G65580	Up-regulated	AT2G43560	Up-regulated	AT5G09876	Up-regulated	AT2G10735	Up-regulated
AT1G78290	Up-Regulated	AT1G48260	Up-Regulated	AT1G67970	Up-Regulated			AT3G16330	Up-regulated	AT2G04160	Up-regulated	AT3G08040	Up-regulated		AT1G63360	Up-regulated	AT3G01620	Up-regulated	AT5G66400	Up-regulated	AT2G04500	Up-regulated		AT5G65800	Up-regulated	AT2G43640	Up-regulated	AT5G13320	Up-regulated	AT2G11270	Up-regulated
AT1G78570	Up-Regulated	AT1G48370	Up-Regulated	AT1G68050	Up-Regulated			AT3G16390	Up-regulated	AT2G04460.1	Up-regulated	AT3G08860	Up-regulated		AT1G63980	Up-regulated	AT3G01970	Up-regulated	AT5G67190	Up-regulated	AT2G04795	Up-regulated		AT5G66550	Up-regulated	AT2G43670	Up-regulated	AT5G15300	Up-regulated	AT2G14045	Up-regulated
AT1G79410	Up-Regulated	AT1G48745	Up-Regulated	AT1G68390	Up-Regulated			AT3G17130	Up-regulated	AT2G05730	Up-regulated	AT3G08870	Up-regulated		AT1G64400	Up-regulated	AT3G02100	Up-regulated	ATCG00960	Up-regulated	AT2G04845	Up-regulated		AT5G66815	Up-regulated	AT2G44270	Up-regulated	AT5G16180	Up-regulated	AT2G14210	Up-regulated
AT1G79520	Up-Regulated	AT1G49000	Up-Regulated	AT1G68450	Up-Regulated			AT3G17790	Up-regulated	AT2G06500	Up-regulated	AT3G09160	Up-regulated		AT1G64490	Up-regulated	AT3G02335	Up-regulated	ATCG01170	Up-regulated	AT2G05025.1	Up-regulated		AT5G67370	Up-regulated	AT2G44350	Up-regulated	AT5G16486	Up-regulated	AT2G14750	Up-regulated
AT1G80130	Up-Regulated	AT1G49470	Up-Regulated	AT1G69210	Up-Regulated			AT3G19350	Up-regulated	AT2G10430	Up-regulated	AT3G09340	Up-regulated		AT1G64500	Up-regulated	AT3G03820	Up-regulated	ATMG00680	Up-regulated	AT2G05070	Up-regulated		ATMG00030	Up-regulated	AT2G44450	Up-regulated	AT5G18510	Up-regulated	AT2G14760	Up-regulated
AT1G80760	Up-Regulated	AT1G49620	Up-Regulated	AT1G69520	Up-Regulated			AT3G19710	Up-regulated	AT2G11570	Up-regulated	AT3G09390	Up-regulated		AT1G64770	Up-regulated	AT3G03850	Up-regulated	ATMG01270	Up-regulated	AT2G05100	Up-regulated		AT1G02300	Down-regulated	AT2G44650	Up-regulated	AT5G18730	Up-regulated	AT2G16060	Up-regulated
AT2G01880	Up-Regulated	AT1G49780	Up-Regulated	AT1G69760	Up-Regulated			AT3G19970	Up-regulated	AT2G11810	Up-regulated	AT3G09520	Up-regulated		AT1G64780	Up-regulated	AT3G04300	Up-regulated	ATMG01380	Up-regulated	AT2G05117	Up-regulated		AT1G02650	Down-regulated	AT2G45640	Up-regulated	AT5G19151	Up-regulated	AT2G16080	Up-regulated
AT2G02010	Up-Regulated	AT1G49900	Up-Regulated	AT1G69790	Up-Regulated			AT3G21420	Up-regulated	AT2G15010	Up-regulated	AT3G09922	Up-regulated		AT1G64860	Up-regulated	AT3G04530	Up-regulated	AT1G01073	Down-regulated	AT2G05540	Up-regulated		AT1G02980	Down-regulated	AT2G45660	Up-regulated	AT5G19600	Up-regulated	AT2G16790	Up-regulated
AT2G02990	Up-Regulated	AT1G50180	Up-Regulated	AT1G69870	Up-Regulated			AT3G21510	Up-regulated	AT2G15490	Up-regulated	AT3G10010	Up-regulated		AT1G64900	Up-regulated	AT3G04717	Up-regulated	AT1G01725	Down-regulated	AT2G05620	Up-regulated		AT1G03200	Down-regulated	AT2G45770	Up-regulated	AT5G19970	Up-regulated	AT2G16980	Up-regulated
AT2G03770	Up-Regulated	AT1G50420	Up-Regulated	AT1G69890	Up-Regulated			AT3G23230	Up-regulated	AT2G16430	Up-regulated	AT3G10120	Up-regulated		AT1G64940	Up-regulated	AT3G04720	Up-regulated	AT1G03420.1	Down-regulated	AT2G07080.1	Up-regulated		AT1G03502	Down-regulated	AT2G45790	Up-regulated	AT5G20110	Up-regulated	AT2G17280	Up-regulated
AT2G03980	Up-Regulated	AT1G50520	Up-Regulated	AT1G69930	Up-Regulated			AT3G23530	Up-regulated	AT2G16660	Up-regulated	AT3G10450	Up-regulated		AT1G64950	Up-regulated	AT3G05820	Up-regulated	AT1G04090	Down-regulated	AT2G07981	Up-regulated		AT1G03580	Down-regulated	AT2G45990	Up-regulated	AT5G20420	Up-regulated	AT2G17380	Up-regulated
AT2G04032	Up-Regulated	AT1G51140	Up-Regulated	AT1G70000	Up-Regulated			AT3G23810	Up-regulated	AT2G16890	Up-regulated	AT3G11435	Up-regulated		AT1G64970	Up-regulated	AT3G06145	Up-regulated	AT1G04425	Down-regulated	AT2G08986	Up-regulated		AT1G03660	Down-regulated	AT2G46390	Up-regulated	AT5G23230	Up-regulated	AT2G17560	Up-regulated
AT2G04160	Up-Regulated	AT1G51340	Up-Regulated	AT1G70270	Up-Regulated			AT3G23955	Up-regulated	AT2G17280	Up-regulated	AT3G13980	Up-regulated		AT1G64980	Up-regulated	AT3G06665	Up-regulated	AT1G05894	Down-regulated	AT2G10735	Up-regulated		AT1G04380	Down-regulated	AT2G46580	Up-regulated	AT5G23570	Up-regulated	AT2G17850	Up-regulated
AT2G04350	Up-Regulated	AT1G51420	Up-Regulated	AT1G70420	Up-Regulated			AT3G25233	Up-regulated	AT2G17330	Up-regulated	AT3G16390	Up-regulated		AT1G65295	Up-regulated	AT3G07720	Up-regulated	AT1G06475	Down-regulated	AT2G11320.1	Up-regulated		AT1G04620	Down-regulated	AT2G47640	Up-regulated	AT5G24160	Up-regulated	AT2G18140	Up-regulated
AT2G04460.1	Up-Regulated	AT1G51680	Up-Regulated	AT1G70530	Up-Regulated			AT3G25240	Up-regulated	AT2G17690	Up-regulated	AT3G16680	Up-regulated		AT1G65390	Up-regulated	AT3G07730	Up-regulated	AT1G06540	Down-regulated	AT2G11910	Up-regulated		AT1G04720	Down-regulated	AT3G02470	Up-regulated	AT5G24210	Up-regulated	AT2G18250	Up-regulated
AT2G06440.1	Up-Regulated	AT1G51760	Up-Regulated	AT1G70581	Up-Regulated			AT3G25260	Up-regulated	AT2G18140	Up-regulated	AT3G16712	Up-regulated		AT1G65483	Up-regulated	AT3G08520	Up-regulated	AT1G06990	Down-regulated	AT2G12462	Up-regulated		AT1G05090	Down-regulated	AT3G03330	Up-regulated	AT5G25130	Up-regulated	AT2G18390	Up-regulated
AT2G07042	Up-Regulated	AT1G51800	Up-Regulated	AT1G70600	Up-Regulated			AT3G25450.1	Up-regulated	AT2G18150	Up-regulated	AT3G17609	Up-regulated		AT1G65486	Up-regulated	AT3G09270	Up-regulated	AT1G07350	Down-regulated	AT2G14045	Up-regulated		AT1G05240	Down-regulated	AT3G03560	Up-regulated	AT5G25140	Up-regulated	AT2G18740	Up-regulated
AT2G09880.1	Up-Regulated	AT1G51820	Up-Regulated	AT1G70800	Up-Regulated			AT3G25760	Up-regulated	AT2G19230	Up-regulated	AT3G17790	Up-regulated		AT1G65490	Up-regulated	AT3G09940	Up-regulated	AT1G07900	Down-regulated	AT2G14900	Up-regulated		AT1G05250	Down-regulated	AT3G03640	Up-regulated	AT5G26140	Up-regulated	AT2G18876	Up-regulated
AT2G10630.1	Up-Regulated	AT1G51850	Up-Regulated	AT1G70810	Up-Regulated			AT3G25960	Up-regulated	AT2G19755.1	Up-regulated	AT3G18840	Up-regulated		AT1G65870	Up-regulated	AT3G09980	Up-regulated	AT1G08430	Down-regulated	AT2G16060	Up-regulated		AT1G05330	Down-regulated	AT3G03820	Up-regulated	AT5G26200	Up-regulated	AT2G19830	Up-regulated
AT2G11810	Up-Regulated	AT1G51880	Up-Regulated	AT1G71000	Up-Regulated			AT3G26200	Up-regulated	AT2G19880	Up-regulated	AT3G19270	Up-regulated		AT1G65890	Up-regulated	AT3G10120	Up-regulated	AT1G09450	Down-regulated	AT2G16070	Up-regulated		AT1G05675	Down-regulated	AT3G04780	Up-regulated	AT5G27390	Up-regulated	AT2G19860	Up-regulated
AT2G13000.1	Up-Regulated	AT1G51890	Up-Regulated	AT1G71140	Up-Regulated			AT3G26820	Up-regulated	AT2G19890	Up-regulated	AT3G19800	Up-regulated		AT1G66130	Up-regulated	AT3G10282	Up-regulated	AT1G10970	Down-regulated	AT2G16367	Up-regulated		AT1G05880	Down-regulated	AT3G04890	Up-regulated	AT5G27810	Up-regulated	AT2G20360	Up-regulated
AT2G13190.1	Up-Regulated	AT1G51920	Up-Regulated	AT1G71520	Up-Regulated			AT3G26830	Up-regulated	AT2G19900	Up-regulated	AT3G20155	Up-regulated		AT1G66160	Up-regulated	AT3G10400	Up-regulated	AT1G12790	Down-regulated	AT2G16490	Up-regulated		AT1G06160	Down-regulated	AT3G05160	Up-regulated	AT5G27910	Up-regulated	AT2G20450	Up-regulated
AT2G13450	Up-Regulated	AT1G51990	Up-Regulated	AT1G71760	Up-Regulated			AT3G28290	Up-regulated	AT2G20816	Up-regulated	AT3G20362	Up-regulated		AT1G66190	Up-regulated	AT3G10520	Up-regulated	AT1G15960	Down-regulated	AT2G16760	Up-regulated		AT1G06645	Down-regulated	AT3G05165	Up-regulated	AT5G28520	Up-regulated	AT2G20560	Up-regulated
AT2G14560	Up-Regulated	AT1G52000	Up-Regulated	AT1G71850	Up-Regulated			AT3G28300	Up-regulated	AT2G22240	Up-regulated	AT3G20810	Up-regulated		AT1G66200	Up-regulated	AT3G10745	Up-regulated	AT1G16515	Down-regulated	AT2G18340	Up-regulated		AT1G07260	Down-regulated	AT3G05760	Up-regulated	AT5G29000	Up-regulated	AT2G20930	Up-regulated
AT2G14610	Up-Regulated	AT1G52080	Up-Regulated	AT1G72280	Up-Regulated			AT3G28899	Up-regulated	AT2G22470	Up-regulated	AT3G21500	Up-regulated		AT1G66230	Up-regulated	AT3G11120	Up-regulated	AT1G18250	Down-regulated	AT2G18480	Up-regulated		AT1G08090	Down-regulated	AT3G07600	Up-regulated	AT5G34500.1	Up-regulated	AT2G20993	Up-regulated
AT2G15020	Up-Regulated	AT1G52315	Up-Regulated	AT1G72416	Up-Regulated			AT3G29670	Up-regulated	AT2G22590	Up-regulated	AT3G21510	Up-regulated		AT1G66240	Up-regulated	AT3G13525	Up-regulated	AT1G20065	Down-regulated	AT2G18560	Up-regulated		AT1G08115	Down-regulated	AT3G09360	Up-regulated	AT5G35407	Up-regulated	AT2G21045	Up-regulated
AT2G15140.1	Up-Regulated	AT1G52565	Up-Regulated	AT1G72680	Up-Regulated			AT3G30725	Up-regulated	AT2G22860	Up-regulated	AT3G21520	Up-regulated		AT1G66260	Up-regulated	AT3G13950	Up-regulated	AT1G20590	Down-regulated	AT2G19400	Up-regulated		AT1G08120	Down-regulated	AT3G09680	Up-regulated	AT5G35915	Up-regulated	AT2G21140	Up-regulated
AT2G15760	Up-Regulated	AT1G52855	Up-Regulated	AT1G72730	Up-Regulated			AT3G31510	Up-regulated	AT2G22930	Up-regulated	AT3G21560	Up-regulated		AT1G66330	Up-regulated	AT3G14280	Up-regulated	AT1G22150	Down-regulated	AT2G19970	Up-regulated		AT1G08860	Down-regulated	AT3G10680	Up-regulated	AT5G35932	Up-regulated	AT2G21150	Up-regulated
AT2G15830	Up-Regulated	AT1G52890	Up-Regulated	AT1G72900	Up-Regulated			AT3G43110	Up-regulated	AT2G23000	Up-regulated	AT3G21790	Up-regulated		AT1G66480	Up-regulated	AT3G14560	Up-regulated	AT1G22810	Down-regulated	AT2G20670	Up-regulated		AT1G09260	Down-regulated	AT3G11620	Up-regulated	AT5G35935.1	Up-regulated	AT2G21195	Up-regulated
AT2G16367	Up-Regulated	AT1G52940	Up-Regulated	AT1G72910	Up-Regulated			AT3G43630	Up-regulated	AT2G23910	Up-regulated	AT3G22120	Up-regulated		AT1G66540	Up-regulated	AT3G14735	Up-regulated	AT1G23730	Down-regulated	AT2G21320	Up-regulated		AT1G10060	Down-regulated	AT3G11730	Up-regulated	AT5G36150	Up-regulated	AT2G21260	Up-regulated
AT2G16430	Up-Regulated	AT1G53090	Up-Regulated	AT1G72930	Up-Regulated			AT3G43970	Up-regulated	AT2G23960	Up-regulated	AT3G22142	Up-regulated		AT1G66725	Up-regulated	AT3G15340	Up-regulated	AT1G26218	Down-regulated	AT2G21330	Up-regulated		AT1G10070	Down-regulated	AT3G13130	Up-regulated	AT5G38910	Up-regulated	AT2G21320	Up-regulated
AT2G16890	Up-Regulated	AT1G53100	Up-Regulated	AT1G73010	Up-Regulated			AT3G44245	Up-regulated	AT2G24000	Up-regulated	AT3G22840	Up-regulated		AT1G66760	Up-regulated	AT3G16175	Up-regulated	AT1G28670	Down-regulated	AT2G21640	Up-regulated		AT1G10522	Down-regulated	AT3G13170	Up-regulated	AT5G39130	Up-regulated	AT2G21510	Up-regulated
AT2G17050	Up-Regulated	AT1G53310	Up-Regulated	AT1G73220	Up-Regulated			AT3G44510	Up-regulated	AT2G24010	Up-regulated	AT3G22930	Up-regulated		AT1G66820	Up-regulated	AT3G16770	Up-regulated	AT1G30190	Down-regulated	AT2G21650	Up-regulated		AT1G10990	Down-regulated	AT3G13335	Up-regulated	AT5G39493	Up-regulated	AT2G21870	Up-regulated
AT2G17280	Up-Regulated	AT1G53470	Up-Regulated	AT1G73260	Up-Regulated			AT3G44705.1	Up-regulated	AT2G24850	Up-regulated	AT3G23120	Up-regulated		AT1G66840	Up-regulated	AT3G16900	Up-regulated	AT1G30600	Down-regulated	AT2G22240	Up-regulated		AT1G11120	Down-regulated	AT3G13525	Up-regulated	AT5G39520	Up-regulated	AT2G21940	Up-regulated
AT2G18450	Up-Regulated	AT1G53840	Up-Regulated	AT1G73325	Up-Regulated			AT3G44860	Up-regulated	AT2G25015	Up-regulated	AT3G23410	Up-regulated		AT1G67070	Up-regulated	AT3G17160	Up-regulated	AT1G31580	Down-regulated	AT2G22790	Up-regulated		AT1G11180	Down-regulated	AT3G13970	Up-regulated	AT5G41850	Up-regulated	AT2G22240	Up-regulated
AT2G18530	Up-Regulated	AT1G53920	Up-Regulated	AT1G73550	Up-Regulated			AT3G44870	Up-regulated	AT2G25130	Up-regulated	AT3G23530	Up-regulated		AT1G67105	Up-regulated	AT3G17280	Up-regulated	AT1G31950	Down-regulated	AT2G23000	Up-regulated		AT1G11185	Down-regulated	AT3G14290	Up-regulated	AT5G43470	Up-regulated	AT2G22290	Up-regulated
AT2G19190	Up-Regulated	AT1G54030	Up-Regulated	AT1G73600	Up-Regulated			AT3G45080	Up-regulated	AT2G25150	Up-regulated	AT3G23810	Up-regulated		AT1G67148	Up-regulated	AT3G17380	Up-regulated	AT1G33480	Down-regulated	AT2G23120	Up-regulated		AT1G11265.1	Down-regulated	AT3G14415	Up-regulated	AT5G43755	Up-regulated	AT2G23000	Up-regulated
AT2G19920	Up-Regulated	AT1G54050	Up-Regulated	AT1G73805	Up-Regulated			AT3G47420	Up-regulated	AT2G25160	Up-regulated	AT3G23950	Up-regulated		AT1G67195	Up-regulated	AT3G17930	Up-regulated	AT1G34480	Down-regulated	AT2G23130	Up-regulated		AT1G12013	Down-regulated	AT3G15080	Up-regulated	AT5G44940	Up-regulated	AT2G23010	Up-regulated
AT2G20340	Up-Regulated	AT1G54160	Up-Regulated	AT1G73810	Up-Regulated			AT3G47480	Up-regulated	AT2G25240	Up-regulated	AT3G24190	Up-regulated		AT1G67481	Up-regulated	AT3G18250	Up-regulated	AT1G36360.1	Down-regulated	AT2G23340	Up-regulated		AT1G12340	Down-regulated	AT3G15580	Up-regulated	AT5G45790	Up-regulated	AT2G23090	Up-regulated
AT2G21188	Up-Regulated	AT1G54570	Up-Regulated	AT1G73965	Up-Regulated			AT3G47770	Up-regulated	AT2G25530	Up-regulated	AT3G24310	Up-regulated		AT1G67920	Up-regulated	AT3G19150	Up-regulated	AT1G43650	Down-regulated	AT2G23430	Up-regulated		AT1G12845	Down-regulated	AT3G15640	Up-regulated	AT5G45970	Up-regulated	AT2G23370	Up-regulated
AT2G21550	Up-Regulated	AT1G54575	Up-Regulated	AT1G74010	Up-Regulated			AT3G48240	Up-regulated	AT2G26150	Up-regulated	AT3G25240	Up-regulated		AT1G67940	Up-regulated	AT3G19360	Up-regulated	AT1G43830.1	Down-regulated	AT2G23560	Up-regulated		AT1G13150	Down-regulated	AT3G15710	Up-regulated	AT5G46270	Up-regulated	AT2G23400	Up-regulated
AT2G22240	Up-Regulated	AT1G54890	Up-Regulated	AT1G74020	Up-Regulated			AT3G48850	Up-regulated	AT2G26380	Up-regulated	AT3G25260	Up-regulated		AT1G68238	Up-regulated	AT3G19450	Up-regulated	AT1G44180	Down-regulated	AT2G23620	Up-regulated		AT1G14182	Down-regulated	AT3G15950	Up-regulated	AT5G46460	Up-regulated	AT2G23410	Up-regulated
AT2G23000	Up-Regulated	AT1G55010	Up-Regulated	AT1G74080	Up-Regulated			AT3G49570	Up-regulated	AT2G26660	Up-regulated	AT3G26820	Up-regulated		AT1G68340	Up-regulated	AT3G19615	Up-regulated	AT1G49800	Down-regulated	AT2G23690	Up-regulated		AT1G14640	Down-regulated	AT3G17590	Up-regulated	AT5G48620	Up-regulated	AT2G23940	Up-regulated
AT2G23010	Up-Regulated	AT1G55210	Up-Regulated	AT1G74210	Up-Regulated			AT3G49580	Up-regulated	AT2G26690	Up-regulated	AT3G26960	Up-regulated		AT1G68440	Up-regulated	AT3G19660	Up-regulated	AT1G49860	Down-regulated	AT2G24100	Up-regulated		AT1G14687	Down-regulated	AT3G17609	Up-regulated	AT5G49360	Up-regulated	AT2G24040	Up-regulated
AT2G23420	Up-Regulated	AT1G55265	Up-Regulated	AT1G74360	Up-Regulated			AT3G50350	Up-regulated	AT2G26740	Up-regulated	AT3G27970	Up-regulated		AT1G68660	Up-regulated	AT3G20365	Up-regulated	AT1G50280	Down-regulated	AT2G24110	Up-regulated		AT1G14880	Down-regulated	AT3G18180	Up-regulated	AT5G51530	Up-regulated	AT2G24100	Up-regulated
AT2G23670	Up-Regulated	AT1G55320	Up-Regulated	AT1G74453	Up-Regulated			AT3G50610	Up-regulated	AT2G27190	Up-regulated	AT3G28290	Up-regulated		AT1G68740	Up-regulated	AT3G20760	Up-regulated	AT1G50850.1	Down-regulated	AT2G24300	Up-regulated		AT1G15040	Down-regulated	AT3G19663	Up-regulated	AT5G51780	Up-regulated	AT2G24765	Up-regulated
AT2G23790	Up-Regulated	AT1G55910	Up-Regulated	AT1G74456	Up-Regulated			AT3G51680	Up-regulated	AT2G27550	Up-regulated	AT3G28300	Up-regulated		AT1G68840	Up-regulated	AT3G22560	Up-regulated	AT1G52470	Down-regulated	AT2G24681	Up-regulated		AT1G15125	Down-regulated	AT3G20550	Up-regulated	AT5G52700	Up-regulated	AT2G24800	Up-regulated
AT2G24190	Up-Regulated	AT1G55920	Up-Regulated	AT1G74750	Up-Regulated			AT3G52190	Up-regulated	AT2G28210	Up-regulated	AT3G28917	Up-regulated		AT1G68880	Up-regulated	AT3G23030	Up-regulated	AT1G52700	Down-regulated	AT2G24740	Up-regulated		AT1G15330	Down-regulated	AT3G21260	Up-regulated	AT5G52710	Up-regulated	AT2G25210	Up-regulated
AT2G25000	Up-Regulated	AT1G55960	Up-Regulated	AT1G74790	Up-Regulated			AT3G52440	Up-regulated	AT2G29100	Up-regulated	AT3G29590	Up-regulated		AT1G68910	Up-regulated	AT3G23240	Up-regulated	AT1G52820	Down-regulated	AT2G25090	Up-regulated		AT1G15405	Down-regulated	AT3G21500	Up-regulated	AT5G53144	Up-regulated	AT2G25355	Up-regulated
AT2G25625	Up-Regulated	AT1G56165	Up-Regulated	AT1G74900	Up-Regulated			AT3G52780	Up-regulated	AT2G29150	Up-regulated	AT3G29670	Up-regulated		AT1G69430	Up-regulated	AT3G24070	Up-regulated	AT1G53633	Down-regulated	AT2G25900	Up-regulated		AT1G15415	Down-regulated	AT3G21890	Up-regulated	AT5G53490	Up-regulated	AT2G25570	Up-regulated
AT2G25680	Up-Regulated	AT1G56170	Up-Regulated	AT1G75166	Up-Regulated			AT3G52820	Up-regulated	AT2G29350	Up-regulated	AT3G42280.1	Up-regulated		AT1G69480	Up-regulated	AT3G25233	Up-regulated	AT1G54790	Down-regulated	AT2G26550	Up-regulated		AT1G15620	Down-regulated	AT3G22200	Up-regulated	AT5G53902	Up-regulated	AT2G26750	Up-regulated
AT2G26010	Up-Regulated	AT1G56550	Up-Regulated	AT1G75270	Up-Regulated			AT3G53620	Up-regulated	AT2G29440	Up-regulated	AT3G43970	Up-regulated		AT1G69490	Up-regulated	AT3G25597	Up-regulated	AT1G55010	Down-regulated	AT2G26690	Up-regulated		AT1G15770	Down-regulated	AT3G23100	Up-regulated	AT5G54075	Up-regulated	AT2G26970	Up-regulated
AT2G26020	Up-Regulated	AT1G56580	Up-Regulated	AT1G75280	Up-Regulated			AT3G54600	Up-regulated	AT2G29450	Up-regulated	AT3G44060	Up-regulated		AT1G69610	Up-regulated	AT3G25717	Up-regulated	AT1G56130	Down-regulated	AT2G26692	Up-regulated		AT1G16022	Down-regulated	AT3G23109	Up-regulated	AT5G54585	Up-regulated	AT2G26980	Up-regulated
AT2G26170	Up-Regulated	AT1G56600	Up-Regulated	AT1G75900	Up-Regulated			AT3G54700	Up-regulated	AT2G29460	Up-regulated	AT3G44450	Up-regulated		AT1G69730	Up-regulated	AT3G25882	Up-regulated	AT1G56710	Down-regulated	AT2G26710	Up-regulated		AT1G16820	Down-regulated	AT3G23180	Up-regulated	AT5G57685	Up-regulated	AT2G27020	Up-regulated
AT2G26290	Up-Regulated	AT1G56650	Up-Regulated	AT1G76470	Up-Regulated			AT3G55120	Up-regulated	AT2G29470	Up-regulated	AT3G44840	Up-regulated		AT1G69880	Up-regulated	AT3G26290	Up-regulated	AT1G60840	Down-regulated	AT2G26800	Up-regulated		AT1G17495.1	Down-regulated	AT3G24010	Up-regulated	AT5G59230	Up-regulated	AT2G27140	Up-regulated
AT2G26310	Up-Regulated	AT1G56670	Up-Regulated	AT1G76530	Up-Regulated			AT3G55970	Up-regulated	AT2G30300	Up-regulated	AT3G45080	Up-regulated		AT1G70000	Up-regulated	AT3G26818	Up-regulated	AT1G61050	Down-regulated	AT2G27389	Up-regulated		AT1G17615	Down-regulated	AT3G24170	Up-regulated	AT5G61250	Up-regulated	AT2G27450	Up-regulated
AT2G26380	Up-Regulated	AT1G56710	Up-Regulated	AT1G76640	Up-Regulated			AT3G56040	Up-regulated	AT2G30540	Up-regulated	AT3G45638	Up-regulated		AT1G70230	Up-regulated	AT3G27050	Up-regulated	AT1G62710	Down-regulated	AT2G28200	Up-regulated		AT1G17960	Down-regulated	AT3G24730	Up-regulated	AT5G61590	Up-regulated	AT2G27730	Up-regulated
AT2G26400	Up-Regulated	AT1G57590	Up-Regulated	AT1G76650	Up-Regulated			AT3G57020	Up-regulated	AT2G30770	Up-regulated	AT3G45720	Up-regulated		AT1G70250	Up-regulated	AT3G27100	Up-regulated	AT1G64360	Down-regulated	AT2G28400	Up-regulated		AT1G17990	Down-regulated	AT3G25220	Up-regulated	AT5G63530	Up-regulated	AT2G27920	Up-regulated
AT2G26660	Up-Regulated	AT1G57650	Up-Regulated	AT1G76680	Up-Regulated			AT3G57157	Up-regulated	AT2G31180	Up-regulated	AT3G46330	Up-regulated		AT1G70270	Up-regulated	AT3G27350	Up-regulated	AT1G64380	Down-regulated	AT2G28690	Up-regulated		AT1G18000	Down-regulated	AT3G25940	Up-regulated	AT5G64490	Up-regulated	AT2G28470	Up-regulated
AT2G27180	Up-Regulated	AT1G58170	Up-Regulated	AT1G76690	Up-Regulated			AT3G58060	Up-regulated	AT2G31345	Up-regulated	AT3G46680	Up-regulated		AT1G70530	Up-regulated	AT3G27865	Up-regulated	AT1G66795	Down-regulated	AT2G29350	Up-regulated		AT1G18010	Down-regulated	AT3G26295	Up-regulated	AT5G65030	Up-regulated	AT2G28780	Up-regulated
AT2G27190	Up-Regulated	AT1G58225	Up-Regulated	AT1G76790	Up-Regulated			AT3G58990	Up-regulated	AT2G31380	Up-regulated	AT3G46970	Up-regulated		AT1G70570	Up-regulated	AT3G29034	Up-regulated	AT1G69680	Down-regulated	AT2G29370	Up-regulated		AT1G18020	Down-regulated	AT3G26440	Up-regulated	AT5G65207	Up-regulated	AT2G28920	Up-regulated
AT2G27310	Up-Regulated	AT1G58270	Up-Regulated	AT1G76930	Up-Regulated			AT3G59140	Up-regulated	AT2G31690	Up-regulated	AT3G47070	Up-regulated		AT1G70580	Up-regulated	AT3G29035	Up-regulated	AT1G71692	Down-regulated	AT2G29420	Up-regulated		AT1G18310	Down-regulated	AT3G27050	Up-regulated	AT5G65570	Up-regulated	AT2G29010	Up-regulated
AT2G28305	Up-Regulated	AT1G58280	Up-Regulated	AT1G77380	Up-Regulated			AT3G59740	Up-regulated	AT2G31790	Up-regulated	AT3G47650	Up-regulated		AT1G70600	Up-regulated	AT3G29370	Up-regulated	AT1G71930	Down-regulated	AT2G29440	Up-regulated		AT1G18970	Down-regulated	AT3G27070	Up-regulated	AT5G66400	Up-regulated	AT2G29340	Up-regulated
AT2G28710	Up-Regulated	AT1G58360	Up-Regulated	AT1G77405	Up-Regulated			AT3G59880	Up-regulated	AT2G32130	Up-regulated	AT3G48058	Up-regulated		AT1G70610	Up-regulated	AT3G29784.1	Up-regulated	AT1G73620	Down-regulated	AT2G29470	Up-regulated		AT1G19040	Down-regulated	AT3G27100	Up-regulated	AT5G66550	Up-regulated	AT2G29350	Up-regulated
AT2G29350	Up-Regulated	AT1G58520	Up-Regulated	AT1G77810	Up-Regulated			AT3G59884	Up-regulated	AT2G32200	Up-regulated	AT3G48200	Up-regulated		AT1G70880	Up-regulated	AT3G30330.1	Up-regulated	AT1G74550	Down-regulated	AT2G29490	Up-regulated		AT1G19150	Down-regulated	AT3G27555	Up-regulated	AT5G66670	Up-regulated	AT2G29530	Up-regulated
AT2G29410	Up-Regulated	AT1G59640	Up-Regulated	AT1G78000	Up-Regulated			AT3G60120	Up-regulated	AT2G32210	Up-regulated	AT3G48346	Up-regulated		AT1G70890	Up-regulated	AT3G30843.1	Up-regulated	AT1G75520	Down-regulated	AT2G29500	Up-regulated		AT1G19530	Down-regulated	AT3G27895.1	Up-regulated	ATCG00160	Up-regulated	AT2G29590	Up-regulated
AT2G29600	Up-Regulated	AT1G59670	Up-Regulated	AT1G78030	Up-Regulated			AT3G60330	Up-regulated	AT2G32470	Up-regulated	AT3G48740	Up-regulated		AT1G71130	Up-regulated	AT3G42182.1	Up-regulated	AT1G76620	Down-regulated	AT2G29530	Up-regulated		AT1G19540	Down-regulated	AT3G28370	Up-regulated	ATCG00470	Up-regulated	AT2G29650	Up-regulated
AT2G29750	Up-Regulated	AT1G59700	Up-Regulated	AT1G79410	Up-Regulated			AT3G61220	Up-regulated	AT2G32830	Up-regulated	AT3G49570	Up-regulated		AT1G71710	Up-regulated	AT3G42806.1	Up-regulated	AT2G01150	Down-regulated	AT2G29540	Up-regulated		AT1G19550	Down-regulated	AT3G28480	Up-regulated	ATCG00780	Up-regulated	AT2G29960	Up-regulated
AT2G29870	Up-Regulated	AT1G59740	Up-Regulated	AT1G79680	Up-Regulated			AT3G61410	Up-regulated	AT2G32960	Up-regulated	AT3G50610	Up-regulated		AT1G72030	Up-regulated	AT3G43110	Up-regulated	AT2G01175	Down-regulated	AT2G30150	Up-regulated		AT1G19960	Down-regulated	AT3G28940	Up-regulated	ATCG00790	Up-regulated	AT2G30410	Up-regulated
AT2G30150	Up-Regulated	AT1G59950	Up-Regulated	AT1G80120	Up-Regulated			AT4G00500	Up-regulated	AT2G33240	Up-regulated	AT3G50970	Up-regulated		AT1G72770	Up-regulated	AT3G43870	Up-regulated	AT2G01660	Down-regulated	AT2G30520	Up-regulated		AT1G20000	Down-regulated	AT3G29350	Up-regulated	ATCG00800	Up-regulated	AT2G31081	Up-regulated
AT2G30210	Up-Regulated	AT1G60090	Up-Regulated	AT1G80270	Up-Regulated			AT4G01060	Up-regulated	AT2G34210	Up-regulated	AT3G52740	Up-regulated		AT1G72890	Up-regulated	AT3G43960	Up-regulated	AT2G04120	Down-regulated	AT2G31380	Up-regulated		AT1G20120	Down-regulated	AT3G30120	Up-regulated	ATCG01020	Up-regulated	AT2G31310	Up-regulated
AT2G30770	Up-Regulated	AT1G60270	Up-Regulated	AT1G80880	Up-Regulated			AT4G01470	Up-regulated	AT2G34610	Up-regulated	AT3G53530	Up-regulated		AT1G73010	Up-regulated	AT3G44190	Up-regulated	AT2G04290.1	Down-regulated	AT2G31410	Up-regulated		AT1G20150	Down-regulated	AT3G30200	Up-regulated	ATCG01110	Up-regulated	AT2G31380	Up-regulated
AT2G31230	Up-Regulated	AT1G60470	Up-Regulated	AT2G01290	Up-Regulated			AT4G01480	Up-regulated	AT2G34720	Up-regulated	AT3G53820	Up-regulated		AT1G73220	Up-regulated	AT3G44205.1	Up-regulated	AT2G04320.1	Down-regulated	AT2G31420	Up-regulated		AT1G20600	Down-regulated	AT3G30210	Up-regulated	ATMG00030	Up-regulated	AT2G31570	Up-regulated
AT2G31432	Up-Regulated	AT1G60590	Up-Regulated	AT2G01510	Up-Regulated			AT4G01830	Up-regulated	AT2G34810	Up-regulated	AT3G54700	Up-regulated		AT1G73325	Up-regulated	AT3G44450	Up-regulated	AT2G04370	Down-regulated	AT2G31570	Up-regulated		AT1G20630	Down-regulated	AT3G30415	Up-regulated	ATMG00710	Up-regulated	AT2G31902	Up-regulated
AT2G31790	Up-Regulated	AT1G60610	Up-Regulated	AT2G01880	Up-Regulated			AT4G01870	Up-regulated	AT2G34850	Up-regulated	AT3G54820	Up-regulated		AT1G73390	Up-regulated	AT3G44805	Up-regulated	AT2G04510	Down-regulated	AT2G31750	Up-regulated		AT1G20700	Down-regulated	AT3G30740	Up-regulated	AT1G02490	Down-regulated	AT2G31985	Up-regulated
AT2G32130	Up-Regulated	AT1G60730	Up-Regulated	AT2G02010	Up-Regulated			AT4G02270	Up-regulated	AT2G34910	Up-regulated	AT3G55120	Up-regulated		AT1G73600	Up-regulated	AT3G45130	Up-regulated	AT2G05632	Down-regulated	AT2G32020	Up-regulated		AT1G20750	Down-regulated	AT3G31960	Up-regulated	AT1G02700	Down-regulated	AT2G32150	Up-regulated
AT2G32290	Up-Regulated	AT1G60750	Up-Regulated	AT2G02360	Up-Regulated			AT4G03292	Up-regulated	AT2G34925	Up-regulated	AT3G55512	Up-regulated		AT1G73650	Up-regulated	AT3G45210	Up-regulated	AT2G06430.1	Down-regulated	AT2G32150	Up-regulated		AT1G21130	Down-regulated	AT3G32090	Up-regulated	AT1G02950	Down-regulated	AT2G33040	Up-regulated
AT2G32530	Up-Regulated	AT1G60989	Up-Regulated	AT2G02990	Up-Regulated			AT4G03298	Up-regulated	AT2G34930	Up-regulated	AT3G55515	Up-regulated		AT1G73860	Up-regulated	AT3G45775.1	Up-regulated	AT2G10280.1	Down-regulated	AT2G32179	Up-regulated		AT1G21210	Down-regulated	AT3G32920	Up-regulated	AT1G02980	Down-regulated	AT2G33150	Up-regulated
AT2G32830	Up-Regulated	AT1G61120	Up-Regulated	AT2G03410	Up-Regulated			AT4G03540	Up-regulated	AT2G35730	Up-regulated	AT3G55970	Up-regulated		AT1G73870	Up-regulated	AT3G45900	Up-regulated	AT2G10480.1	Down-regulated	AT2G32460	Up-regulated		AT1G21240	Down-regulated	AT3G41979	Up-regulated	AT1G03020	Down-regulated	AT2G33470	Up-regulated
AT2G32960	Up-Regulated	AT1G61215	Up-Regulated	AT2G03880	Up-Regulated			AT4G03960	Up-regulated	AT2G36590	Up-regulated	AT3G57020	Up-regulated		AT1G73965	Up-regulated	AT3G46090	Up-regulated	AT2G11240.1	Down-regulated	AT2G32530	Up-regulated		AT1G21326	Down-regulated	AT3G43980	Up-regulated	AT1G03106	Down-regulated	AT2G33735	Up-regulated
AT2G32990	Up-Regulated	AT1G61255	Up-Regulated	AT2G03980	Up-Regulated			AT4G04610	Up-regulated	AT2G36630	Up-regulated	AT3G59340	Up-regulated		AT1G74070	Up-regulated	AT3G46690	Up-regulated	AT2G11670.1	Down-regulated	AT2G32540	Up-regulated		AT1G21400	Down-regulated	AT3G44490	Up-regulated	AT1G03170	Down-regulated	AT2G33740	Up-regulated
AT2G33050	Up-Regulated	AT1G61370	Up-Regulated	AT2G04040	Up-Regulated			AT4G04650	Up-regulated	AT2G36724	Up-regulated	AT3G59930	Up-regulated		AT1G74310	Up-regulated	AT3G47342	Up-regulated	AT2G12210.1	Down-regulated	AT2G32720	Up-regulated		AT1G21500	Down-regulated	AT3G44955	Up-regulated	AT1G03502	Down-regulated	AT2G33990	Up-regulated
AT2G33240	Up-Regulated	AT1G61440	Up-Regulated	AT2G04070	Up-Regulated			AT4G04750	Up-regulated	AT2G36770	Up-regulated	AT3G60160	Up-regulated		AT1G74453	Up-regulated	AT3G47347	Up-regulated	AT2G12300.1	Down-regulated	AT2G33250	Up-regulated		AT1G21860	Down-regulated	AT3G45290	Up-regulated	AT1G03580	Down-regulated	AT2G34160	Up-regulated
AT2G33380	Up-Regulated	AT1G61460	Up-Regulated	AT2G04160	Up-Regulated			AT4G04760	Up-regulated	AT2G36880	Up-regulated	AT3G60670	Up-regulated		AT1G75100	Up-regulated	AT3G47348	Up-regulated	AT2G13160.1	Down-regulated	AT2G33380	Up-regulated		AT1G21945.1	Down-regulated	AT3G45300	Up-regulated	AT1G05090	Down-regulated	AT2G34420	Up-regulated
AT2G33530	Up-Regulated	AT1G61560	Up-Regulated	AT2G04190	Up-Regulated			AT4G04840	Up-regulated	AT2G36970	Up-regulated	AT3G61220	Up-regulated		AT1G75270	Up-regulated	AT3G47420	Up-regulated	AT2G14580	Down-regulated	AT2G33585	Up-regulated		AT1G22080	Down-regulated	AT3G46070	Up-regulated	AT1G05240	Down-regulated	AT2G34470	Up-regulated
AT2G33770	Up-Regulated	AT1G62000	Up-Regulated	AT2G04330.1	Up-Regulated			AT4G04930	Up-regulated	AT2G37640	Up-regulated	AT3G61230	Up-regulated		AT1G75280	Up-regulated	AT3G47480	Up-regulated	AT2G14730.1	Down-regulated	AT2G33990	Up-regulated		AT1G22590	Down-regulated	AT3G46430	Up-regulated	AT1G05250	Down-regulated	AT2G34560	Up-regulated
AT2G33910	Up-Regulated	AT1G62180	Up-Regulated	AT2G04495	Up-Regulated			AT4G06644.1	Up-regulated	AT2G37870	Up-regulated	AT3G61920	Up-regulated		AT1G75335	Up-regulated	AT3G48030	Up-regulated	AT2G16980	Down-regulated	AT2G34460	Up-regulated		AT1G22710	Down-regulated	AT3G46490	Up-regulated	AT1G05610	Down-regulated	AT2G34720	Up-regulated
AT2G34070	Up-Regulated	AT1G62300	Up-Regulated	AT2G04515	Up-Regulated			AT4G07960	Up-regulated	AT2G37880	Up-regulated	AT3G62410	Up-regulated		AT1G76190	Up-regulated	AT3G48520	Up-regulated	AT2G18230	Down-regulated	AT2G34530	Up-regulated		AT1G23210	Down-regulated	AT3G48920	Up-regulated	AT1G06120	Down-regulated	AT2G35020	Up-regulated
AT2G34150	Up-Regulated	AT1G62370	Up-Regulated	AT2G05380	Up-Regulated			AT4G08555	Up-regulated	AT2G37890	Up-regulated	AT4G00050	Up-regulated		AT1G76530	Up-regulated	AT3G48690	Up-regulated	AT2G18500	Down-regulated	AT2G34620	Up-regulated		AT1G23730	Down-regulated	AT3G49100	Up-regulated	AT1G07460	Down-regulated	AT2G35742	Up-regulated
AT2G34210	Up-Regulated	AT1G62540	Up-Regulated	AT2G05610.1	Up-Regulated			AT4G08570	Up-regulated	AT2G37900	Up-regulated	AT4G01830	Up-regulated		AT1G76560	Up-regulated	AT3G48920	Up-regulated	AT2G19100.1	Down-regulated	AT2G34720	Up-regulated		AT1G23840	Down-regulated	AT3G49420	Up-regulated	AT1G07850	Down-regulated	AT2G35795	Up-regulated
AT2G34660	Up-Regulated	AT1G62570	Up-Regulated	AT2G06960	Up-Regulated			AT4G08770	Up-regulated	AT2G38240	Up-regulated	AT4G02710	Up-regulated		AT1G76680	Up-regulated	AT3G49340	Up-regulated	AT2G19340	Down-regulated	AT2G34925	Up-regulated		AT1G24145	Down-regulated	AT3G49780	Up-regulated	AT1G07920	Down-regulated	AT2G35890	Up-regulated
AT2G34720	Up-Regulated	AT1G62710	Up-Regulated	AT2G07635.1	Up-Regulated			AT4G08780	Up-regulated	AT2G38740	Up-regulated	AT4G02960.1	Up-regulated		AT1G76955	Up-regulated	AT3G49820	Up-regulated	AT2G19550	Down-regulated	AT2G35070	Up-regulated		AT1G24260	Down-regulated	AT3G50210	Up-regulated	AT1G07940	Down-regulated	AT2G36130	Up-regulated
AT2G34810	Up-Regulated	AT1G63245	Up-Regulated	AT2G07758	Up-Regulated			AT4G09750	Up-regulated	AT2G38750	Up-regulated	AT4G04330	Up-regulated		AT1G77090	Up-regulated	AT3G50030	Up-regulated	AT2G25880	Down-regulated	AT2G35260	Up-regulated		AT1G24793	Down-regulated	AT3G50860	Up-regulated	AT1G08120	Down-regulated	AT2G36170	Up-regulated
AT2G34850	Up-Regulated	AT1G63840	Up-Regulated	AT2G11810	Up-Regulated			AT4G10120	Up-regulated	AT2G38940	Up-regulated	AT4G04450	Up-regulated		AT1G77122	Up-regulated	AT3G50770	Up-regulated	AT2G26020	Down-regulated	AT2G36630	Up-regulated		AT1G24800	Down-regulated	AT3G50980	Up-regulated	AT1G08165	Down-regulated	AT2G36620	Up-regulated
AT2G34960	Up-Regulated	AT1G64060	Up-Regulated	AT2G12190	Up-Regulated			AT4G11200.1	Up-regulated	AT2G39030	Up-regulated	AT4G04601	Up-regulated		AT1G77280	Up-regulated	AT3G50825	Up-regulated	AT2G27505	Down-regulated	AT2G36650	Up-regulated		AT1G24807	Down-regulated	AT3G51265	Up-regulated	AT1G08310	Down-regulated	AT2G36780	Up-regulated
AT2G35738	Up-Regulated	AT1G64390	Up-Regulated	AT2G13600	Up-Regulated			AT4G11210	Up-regulated	AT2G39560	Up-regulated	AT4G04750	Up-regulated		AT1G77410	Up-regulated	AT3G51750	Up-regulated	AT2G27740	Down-regulated	AT2G36770	Up-regulated		AT1G24880	Down-regulated	AT3G51610	Up-regulated	AT1G08465	Down-regulated	AT2G37180	Up-regulated
AT2G35960	Up-Regulated	AT1G64400	Up-Regulated	AT2G13930.1	Up-Regulated			AT4G11393	Up-regulated	AT2G39980	Up-regulated	AT4G04840	Up-regulated		AT1G77660	Up-regulated	AT3G51880	Up-regulated	AT2G29100	Down-regulated	AT2G36790	Up-regulated		AT1G25054	Down-regulated	AT3G51840	Up-regulated	AT1G08650	Down-regulated	AT2G37195	Up-regulated
AT2G36380	Up-Regulated	AT1G64500	Up-Regulated	AT2G14095	Up-Regulated			AT4G11600	Up-regulated	AT2G40390	Up-regulated	AT4G06535.1	Up-regulated		AT1G77870	Up-regulated	AT3G51920	Up-regulated	AT2G29260	Down-regulated	AT2G36870	Up-regulated		AT1G24996	Down-regulated	AT3G51880	Up-regulated	AT1G09240	Down-regulated	AT2G37240	Up-regulated
AT2G36590	Up-Regulated	AT1G64590	Up-Regulated	AT2G14560	Up-Regulated			AT4G11642	Up-regulated	AT2G41616	Up-regulated	AT4G08109.1	Up-regulated		AT1G77885	Up-regulated	AT3G52072	Up-regulated	AT2G29910	Down-regulated	AT2G36890	Up-regulated		AT1G25098	Down-regulated	AT3G52590	Up-regulated	AT1G09350	Down-regulated	AT2G37460	Up-regulated
AT2G36690	Up-Regulated	AT1G64780	Up-Regulated	AT2G14661	Up-Regulated			AT4G12090	Up-regulated	AT2G41800	Up-regulated	AT4G08112.1	Up-regulated		AT1G77950	Up-regulated	AT3G52360	Up-regulated	AT2G30180	Down-regulated	AT2G36950	Up-regulated		AT1G25211	Down-regulated	AT3G52700	Up-regulated	AT1G09530	Down-regulated	AT2G37680	Up-regulated
AT2G36724	Up-Regulated	AT1G64860	Up-Regulated	AT2G15390	Up-Regulated			AT4G12490	Up-regulated	AT2G42440	Up-regulated	AT4G08370	Up-regulated		AT1G78000	Up-regulated	AT3G52740	Up-regulated	AT2G31900	Down-regulated	AT2G37025	Up-regulated		AT1G25425	Down-regulated	AT3G52765	Up-regulated	AT1G09950	Down-regulated	AT2G37760	Up-regulated
AT2G36750	Up-Regulated	AT1G64900	Up-Regulated	AT2G15480	Up-Regulated			AT4G12860	Up-regulated	AT2G42600	Up-regulated	AT4G09750	Up-regulated		AT1G78020	Up-regulated	AT3G52765	Up-regulated	AT2G32280	Down-regulated	AT2G37080	Up-regulated		AT1G26233	Down-regulated	AT3G52905	Up-regulated	AT1G11265.1	Down-regulated	AT2G37770	Up-regulated
AT2G36800	Up-Regulated	AT1G64940	Up-Regulated	AT2G15490	Up-Regulated			AT4G13000	Up-regulated	AT2G42690	Up-regulated	AT4G10060	Up-regulated		AT1G78290	Up-regulated	AT3G54270	Up-regulated	AT2G33020	Down-regulated	AT2G37240	Up-regulated		AT1G26240	Down-regulated	AT3G54085	Up-regulated	AT1G11460	Down-regulated	AT2G38025	Up-regulated
AT2G36870	Up-Regulated	AT1G64950	Up-Regulated	AT2G15620	Up-Regulated			AT4G13700	Up-regulated	AT2G42850	Up-regulated	AT4G12290	Up-regulated		AT1G78510	Up-regulated	AT3G55240	Up-regulated	AT2G33640	Down-regulated	AT2G37290	Up-regulated		AT1G26250	Down-regulated	AT3G54170	Up-regulated	AT1G11920	Down-regulated	AT2G38600	Up-regulated
AT2G36880	Up-Regulated	AT1G64970	Up-Regulated	AT2G15630	Up-Regulated			AT4G13770	Up-regulated	AT2G43500	Up-regulated	AT4G12310	Up-regulated		AT1G78570	Up-regulated	AT3G55515	Up-regulated	AT2G34850	Down-regulated	AT2G37460	Up-regulated		AT1G26380	Down-regulated	AT3G54860	Up-regulated	AT1G12040	Down-regulated	AT2G38750	Up-regulated
AT2G36890	Up-Regulated	AT1G65060	Up-Regulated	AT2G15690	Up-Regulated			AT4G13800	Up-regulated	AT2G43510	Up-regulated	AT4G13090	Up-regulated		AT1G78780	Up-regulated	AT3G56220	Up-regulated	AT2G35600	Down-regulated	AT2G37720	Up-regulated		AT1G26390	Down-regulated	AT3G55470	Up-regulated	AT1G12610	Down-regulated	AT2G38870	Up-regulated
AT2G37040	Up-Regulated	AT1G65484	Up-Regulated	AT2G15760	Up-Regulated			AT4G13930	Up-regulated	AT2G43530	Up-regulated	AT4G13345	Up-regulated		AT1G79270	Up-regulated	AT3G57020	Up-regulated	AT2G37090	Down-regulated	AT2G37970	Up-regulated		AT1G26410	Down-regulated	AT3G55580	Up-regulated	AT1G12805	Down-regulated	AT2G39010	Up-regulated
AT2G37210	Up-Regulated	AT1G65490	Up-Regulated	AT2G15780	Up-Regulated			AT4G14090	Up-regulated	AT2G43535	Up-regulated	AT4G13700	Up-regulated		AT1G79410	Up-regulated	AT3G57380	Up-regulated	AT2G37560	Down-regulated	AT2G38185	Up-regulated		AT1G26762	Down-regulated	AT3G55970	Up-regulated	AT1G14250	Down-regulated	AT2G39500	Up-regulated
AT2G37240	Up-Regulated	AT1G65500	Up-Regulated	AT2G15830	Up-Regulated			AT4G14640	Up-regulated	AT2G43870	Up-regulated	AT4G14090	Up-regulated		AT1G79470	Up-regulated	AT3G58660	Up-regulated	AT2G37870	Down-regulated	AT2G38230	Up-regulated		AT1G26910	Down-regulated	AT3G56170	Up-regulated	AT1G14540	Down-regulated	AT2G39510	Up-regulated
AT2G37460	Up-Regulated	AT1G65610	Up-Regulated	AT2G16430	Up-Regulated			AT4G15100	Up-regulated	AT2G43920	Up-regulated	AT4G14103	Up-regulated		AT1G79770	Up-regulated	AT3G59884	Up-regulated	AT2G38080	Down-regulated	AT2G38480	Up-regulated		AT1G27080	Down-regulated	AT3G56210	Up-regulated	AT1G15125	Down-regulated	AT2G39970	Up-regulated
AT2G37610	Up-Regulated	AT1G65690	Up-Regulated	AT2G16510	Up-Regulated			AT4G15210	Up-regulated	AT2G43930	Up-regulated	AT4G14690	Up-regulated		AT1G79920	Up-regulated	AT3G59926	Up-regulated	AT2G38152	Down-regulated	AT2G38780	Up-regulated		AT1G27160	Down-regulated	AT3G56220	Up-regulated	AT1G15260	Down-regulated	AT2G40510	Up-regulated
AT2G37710	Up-Regulated	AT1G65730	Up-Regulated	AT2G16570	Up-Regulated			AT4G15490	Up-regulated	AT2G44070	Up-regulated	AT4G15480	Up-regulated		AT1G80120	Up-regulated	AT3G59940	Up-regulated	AT2G40230	Down-regulated	AT2G38823	Up-regulated		AT1G27580	Down-regulated	AT3G56891	Up-regulated	AT1G15600	Down-regulated	AT2G40590	Up-regulated
AT2G37720	Up-Regulated	AT1G65820	Up-Regulated	AT2G16660	Up-Regulated			AT4G15540	Up-regulated	AT2G44080	Up-regulated	AT4G15680	Up-regulated		AT1G80130	Up-regulated	AT3G60140	Up-regulated	AT2G40390	Down-regulated	AT2G39730	Up-regulated		AT1G28330	Down-regulated	AT3G57020	Up-regulated	AT1G16400	Down-regulated	AT2G41050	Up-regulated
AT2G37770	Up-Regulated	AT1G65840	Up-Regulated	AT2G16680.1	Up-Regulated			AT4G16560	Up-regulated	AT2G44460	Up-regulated	AT4G15690	Up-regulated		AT1G80760	Up-regulated	AT3G61220	Up-regulated	AT2G40475	Down-regulated	AT2G39980	Up-regulated		AT1G28630	Down-regulated	AT3G57320	Up-regulated	AT1G16410	Down-regulated	AT2G41250	Up-regulated
AT2G37880	Up-Regulated	AT1G65870	Up-Regulated	AT2G17280	Up-Regulated			AT4G19750	Up-regulated	AT2G44578	Up-regulated	AT4G15700	Up-regulated		AT2G01310	Up-regulated	AT3G61370	Up-regulated	AT2G40970	Down-regulated	AT2G40180	Up-regulated		AT1G28830	Down-regulated	AT3G58130	Up-regulated	AT1G16510	Down-regulated	AT2G41970	Up-regulated
AT2G37890	Up-Regulated	AT1G65880	Up-Regulated	AT2G17500	Up-Regulated			AT4G19800	Up-regulated	AT2G44940	Up-regulated	AT4G15990	Up-regulated		AT2G01755	Up-regulated	AT3G61410	Up-regulated	AT2G41082	Down-regulated	AT2G40200	Up-regulated		AT1G29100	Down-regulated	AT3G59340	Up-regulated	AT1G16820	Down-regulated	AT2G42250	Up-regulated
AT2G37970	Up-Regulated	AT1G65890	Up-Regulated	AT2G17630	Up-Regulated			AT4G19810	Up-regulated	AT2G45130	Up-regulated	AT4G16000	Up-regulated		AT2G02240	Up-regulated	AT3G61890	Up-regulated	AT2G41230	Down-regulated	AT2G40435	Up-regulated		AT1G29290	Down-regulated	AT3G59926	Up-regulated	AT1G17615	Down-regulated	AT2G42780	Up-regulated
AT2G37980	Up-Regulated	AT1G66110	Up-Regulated	AT2G17720	Up-Regulated			AT4G19970	Up-regulated	AT2G46530	Up-regulated	AT4G16010.1	Up-regulated		AT2G03170	Up-regulated	AT3G61900	Up-regulated	AT2G41760	Down-regulated	AT2G41170	Up-regulated		AT1G29418	Down-regulated	AT3G59940	Up-regulated	AT1G17710	Down-regulated	AT2G43590	Up-regulated
AT2G38195	Up-Regulated	AT1G66240	Up-Regulated	AT2G17740	Up-Regulated			AT4G21470	Up-regulated	AT2G46640	Up-regulated	AT4G16146	Up-regulated		AT2G03550	Up-regulated	AT4G01500	Up-regulated	AT2G43580	Down-regulated	AT2G41250	Up-regulated		AT1G29670	Down-regulated	AT3G60075	Up-regulated	AT1G17960	Down-regulated	AT2G43640	Up-regulated
AT2G38220	Up-Regulated	AT1G66330	Up-Regulated	AT2G17840	Up-Regulated			AT4G21680	Up-regulated	AT2G46650	Up-regulated	AT4G16355	Up-regulated		AT2G03980	Up-regulated	AT4G01760	Up-regulated	AT2G44460	Down-regulated	AT2G41290	Up-regulated		AT1G29910	Down-regulated	AT3G60100	Up-regulated	AT1G17990	Down-regulated	AT2G44110	Up-regulated
AT2G38740	Up-Regulated	AT1G66380	Up-Regulated	AT2G17972	Up-Regulated			AT4G21990	Up-regulated	AT2G46830	Up-regulated	AT4G16690	Up-regulated		AT2G04350	Up-regulated	AT4G01895	Up-regulated	AT2G44940	Down-regulated	AT2G41312	Up-regulated		AT1G29920	Down-regulated	AT3G60130	Up-regulated	AT1G18000	Down-regulated	AT2G44350	Up-regulated
AT2G38750	Up-Regulated	AT1G66390	Up-Regulated	AT2G18210	Up-Regulated			AT4G22080	Up-regulated	AT2G46860	Up-regulated	AT4G17600	Up-regulated		AT2G04450	Up-regulated	AT4G02075	Up-regulated	AT2G46970	Down-regulated	AT2G41342	Up-regulated		AT1G29930	Down-regulated	AT3G60370	Up-regulated	AT1G18010	Down-regulated	AT2G44450	Up-regulated
AT2G38940	Up-Regulated	AT1G66480	Up-Regulated	AT2G18520	Up-Regulated			AT4G22214	Up-regulated	AT2G46880	Up-regulated	AT4G18170	Up-regulated		AT2G04460.1	Up-regulated	AT4G03295	Up-regulated	AT3G02885	Down-regulated	AT2G41650	Up-regulated		AT1G29950	Down-regulated	AT3G60510	Up-regulated	AT1G18020	Down-regulated	AT2G44650	Up-regulated
AT2G38995	Up-Regulated	AT1G66540	Up-Regulated	AT2G18690	Up-Regulated			AT4G22217	Up-regulated	AT2G46940	Up-regulated	AT4G18422	Up-regulated		AT2G04495	Up-regulated	AT4G03600	Up-regulated	AT3G03845	Down-regulated	AT2G41730	Up-regulated		AT1G29965	Down-regulated	AT3G60640	Up-regulated	AT1G18650	Down-regulated	AT2G44820	Up-regulated
AT2G39050	Up-Regulated	AT1G66570	Up-Regulated	AT2G18940	Up-Regulated			AT4G23000	Up-regulated	AT2G46995	Up-regulated	AT4G19095	Up-regulated		AT2G04770.1	Up-regulated	AT4G03750.1	Up-regulated	AT3G05650	Down-regulated	AT2G41870	Up-regulated		AT1G30455	Down-regulated	AT3G60810	Up-regulated	AT1G18970	Down-regulated	AT2G45020	Up-regulated
AT2G39200	Up-Regulated	AT1G66600	Up-Regulated	AT2G18950	Up-Regulated			AT4G23120	Up-regulated	AT2G47530	Up-regulated	AT4G19680	Up-regulated		AT2G04795	Up-regulated	AT4G03810.1	Up-regulated	AT3G05727	Down-regulated	AT2G42190	Up-regulated		AT1G30730	Down-regulated	AT3G60950	Up-regulated	AT1G19200	Down-regulated	AT2G45060	Up-regulated
AT2G39210	Up-Regulated	AT1G66700	Up-Regulated	AT2G19190	Up-Regulated			AT4G24890	Up-regulated	AT2G47540	Up-regulated	AT4G19970	Up-regulated		AT2G04845	Up-regulated	AT4G04590.1	Up-regulated	AT3G06710	Down-regulated	AT2G42395	Up-regulated		AT1G30740	Down-regulated	AT3G60961	Up-regulated	AT1G19210	Down-regulated	AT2G45640	Up-regulated
AT2G39330	Up-Regulated	AT1G66725	Up-Regulated	AT2G19500	Up-Regulated			AT4G24960	Up-regulated	AT2G47550	Up-regulated	AT4G21210	Up-regulated		AT2G04980.1	Up-regulated	AT4G04745	Up-regulated	AT3G06890	Down-regulated	AT2G42750	Up-regulated		AT1G32350	Down-regulated	AT3G60972	Up-regulated	AT1G19415.1	Down-regulated	AT2G45790	Up-regulated
AT2G39770	Up-Regulated	AT1G66760	Up-Regulated	AT2G19640	Up-Regulated			AT4G25010	Up-regulated	AT2G47950	Up-regulated	AT4G21680	Up-regulated		AT2G05025.1	Up-regulated	AT4G05048	Up-regulated	AT3G08490	Down-regulated	AT2G43340	Up-regulated		AT1G32460	Down-regulated	AT3G61030	Up-regulated	AT1G19550	Down-regulated	AT2G45960	Up-regulated
AT2G39780	Up-Regulated	AT1G66840	Up-Regulated	AT2G19670	Up-Regulated			AT4G25160	Up-regulated	AT2G48090	Up-regulated	AT4G21760	Up-regulated		AT2G05030.1	Up-regulated	AT4G05070	Up-regulated	AT3G10590	Down-regulated	AT2G43370	Up-regulated		AT1G32850	Down-regulated	AT3G61280	Up-regulated	AT1G19670	Down-regulated	AT2G45990	Up-regulated
AT2G39800	Up-Regulated	AT1G66950	Up-Regulated	AT2G20142	Up-Regulated			AT4G25433	Up-regulated	AT3G01060	Up-regulated	AT4G22030	Up-regulated		AT2G05040.1	Up-regulated	AT4G05540	Up-regulated	AT3G12530	Down-regulated	AT2G43510	Up-regulated		AT1G32920	Down-regulated	AT3G61370	Up-regulated	AT1G20120	Down-regulated	AT2G46030	Up-regulated
AT2G40750	Up-Regulated	AT1G66990	Up-Regulated	AT2G20450	Up-Regulated			AT4G25435	Up-regulated	AT3G01630	Up-regulated	AT4G22110	Up-regulated		AT2G05133	Up-regulated	AT4G05585.1	Up-regulated	AT3G14450	Down-regulated	AT2G43520	Up-regulated		AT1G33120	Down-regulated	AT3G61890	Up-regulated	AT1G20310	Down-regulated	AT2G46230	Up-regulated
AT2G41090	Up-Regulated	AT1G67000	Up-Regulated	AT2G20722	Up-Regulated			AT4G25580	Up-regulated	AT3G01900	Up-regulated	AT4G22230	Up-regulated		AT2G05240.1	Up-regulated	AT4G07350	Up-regulated	AT3G14490	Down-regulated	AT2G43670	Up-regulated		AT1G33140	Down-regulated	AT3G61930	Up-regulated	AT1G20320	Down-regulated	AT2G46390	Up-regulated
AT2G41180	Up-Regulated	AT1G67100	Up-Regulated	AT2G20723	Up-Regulated			AT4G25640	Up-regulated	AT3G02020	Up-regulated	AT4G22460	Up-regulated		AT2G05320	Up-regulated	AT4G07520.1	Up-regulated	AT3G17350	Down-regulated	AT2G44070	Up-regulated		AT1G33200.1	Down-regulated	AT3G62140	Up-regulated	AT1G20390.1	Down-regulated	AT2G46670	Up-regulated
AT2G41342	Up-Regulated	AT1G67148	Up-Regulated	AT2G20880	Up-Regulated			AT4G25760	Up-regulated	AT3G02030	Up-regulated	AT4G22880	Up-regulated		AT2G05380	Up-regulated	AT4G07820	Up-regulated	AT3G18320	Down-regulated	AT2G44200	Up-regulated		AT1G33880	Down-regulated	AT3G62910	Up-regulated	AT1G20590	Down-regulated	AT2G46790	Up-regulated
AT2G41380	Up-Regulated	AT1G67195	Up-Regulated	AT2G20980	Up-Regulated			AT4G26020	Up-regulated	AT3G02040	Up-regulated	AT4G23000	Up-regulated		AT2G05520	Up-regulated	AT4G08030.1	Up-regulated	AT3G18610	Down-regulated	AT2G45400	Up-regulated		AT1G34480	Down-regulated	AT3G62970	Up-regulated	AT1G20823	Down-regulated	AT2G46830	Up-regulated
AT2G41690	Up-Regulated	AT1G67360	Up-Regulated	AT2G21130	Up-Regulated			AT4G26420	Up-regulated	AT3G02870	Up-regulated	AT4G23340	Up-regulated		AT2G05540	Up-regulated	AT4G08220.1	Up-regulated	AT3G19550	Down-regulated	AT2G45820	Up-regulated		AT1G35170	Down-regulated	AT3G62990	Up-regulated	AT1G20860	Down-regulated	AT2G46860	Up-regulated
AT2G41870	Up-Regulated	AT1G67520	Up-Regulated	AT2G21510	Up-Regulated			AT4G27560	Up-regulated	AT3G03150	Up-regulated	AT4G24120	Up-regulated		AT2G06220.1	Up-regulated	AT4G08555	Up-regulated	AT3G21460	Down-regulated	AT2G45860	Up-regulated		AT1G36480.1	Down-regulated	AT4G00234	Up-regulated	AT1G20930	Down-regulated	AT2G47180	Up-regulated
AT2G42600	Up-Regulated	AT1G67530	Up-Regulated	AT2G21660	Up-Regulated			AT4G27570	Up-regulated	AT3G03260	Up-regulated	AT4G24860	Up-regulated		AT2G06255	Up-regulated	AT4G08940	Up-regulated	AT3G22415	Down-regulated	AT2G45960	Up-regulated		AT1G38065	Down-regulated	AT4G01510	Up-regulated	AT1G21320	Down-regulated	AT2G47510	Up-regulated
AT2G42690	Up-Regulated	AT1G67600	Up-Regulated	AT2G22100	Up-Regulated			AT4G27765	Up-regulated	AT3G03530	Up-regulated	AT4G25010	Up-regulated		AT2G06400.1	Up-regulated	AT4G09180	Up-regulated	AT3G24610	Down-regulated	AT2G46030	Up-regulated		AT1G38131	Down-regulated	AT4G01610	Up-regulated	AT1G21326	Down-regulated	AT2G47520	Up-regulated
AT2G43141	Up-Regulated	AT1G67610	Up-Regulated	AT2G22122	Up-Regulated			AT4G28420	Up-regulated	AT3G03540	Up-regulated	AT4G25310	Up-regulated		AT2G06440.1	Up-regulated	AT4G09770	Up-regulated	AT3G25820	Down-regulated	AT2G46250	Up-regulated		AT1G43590.1	Down-regulated	AT4G01897	Up-regulated	AT1G21440	Down-regulated	AT2G47630	Up-regulated
AT2G43120	Up-Regulated	AT1G67810	Up-Regulated	AT2G22905	Up-Regulated			AT4G28850	Up-regulated	AT3G03780	Up-regulated	AT4G25640	Up-regulated		AT2G06550.1	Up-regulated	AT4G09890	Up-regulated	AT3G27440	Down-regulated	AT2G46270	Up-regulated		AT1G43895	Down-regulated	AT4G02075	Up-regulated	AT1G21529	Down-regulated	AT2G47640	Up-regulated
AT2G43500	Up-Regulated	AT1G67850	Up-Regulated	AT2G23270	Up-Regulated			AT4G30700	Up-regulated	AT3G03790	Up-regulated	AT4G25780	Up-regulated		AT2G06790.1	Up-regulated	AT4G10330	Up-regulated	AT3G28880	Down-regulated	AT2G46310	Up-regulated		AT1G47265	Down-regulated	AT4G02120	Up-regulated	AT1G21945.1	Down-regulated	AT3G01060	Up-regulated
AT2G43510	Up-Regulated	AT1G67920	Up-Regulated	AT2G23480.1	Up-Regulated			AT4G31240	Up-regulated	AT3G03820	Up-regulated	AT4G27210.1	Up-regulated		AT2G06930.1	Up-regulated	AT4G10800	Up-regulated	AT3G29670	Down-regulated	AT2G46340	Up-regulated		AT1G47655	Down-regulated	AT4G02620	Up-regulated	AT1G22150	Down-regulated	AT3G01260	Up-regulated
AT2G43580	Up-Regulated	AT1G67980	Up-Regulated	AT2G23830	Up-Regulated			AT4G31370	Up-regulated	AT3G03910	Up-regulated	AT4G27560	Up-regulated		AT2G06965.1	Up-regulated	AT4G10960	Up-regulated	AT3G29781.1	Down-regulated	AT2G46390	Up-regulated		AT1G47920	Down-regulated	AT4G04223	Up-regulated	AT1G22220	Down-regulated	AT3G01313	Up-regulated
AT2G43590	Up-Regulated	AT1G68320	Up-Regulated	AT2G23910	Up-Regulated			AT4G31950	Up-regulated	AT3G03990	Up-regulated	AT4G27570	Up-regulated		AT2G07400.1	Up-regulated	AT4G11050	Up-regulated	AT3G30415	Down-regulated	AT2G46670	Up-regulated		AT1G47930	Down-regulated	AT4G04470	Up-regulated	AT1G22250	Down-regulated	AT3G01330	Up-regulated
AT2G44370	Up-Regulated	AT1G68450	Up-Regulated	AT2G24610	Up-Regulated			AT4G33020	Up-regulated	AT3G04000	Up-regulated	AT4G27885	Up-regulated		AT2G07664	Up-regulated	AT4G11650	Up-regulated	AT3G30465.1	Down-regulated	AT2G46710	Up-regulated		AT1G48220	Down-regulated	AT4G04710	Up-regulated	AT1G22710	Down-regulated	AT3G01390	Up-regulated
AT2G44450	Up-Regulated	AT1G68470	Up-Regulated	AT2G25000	Up-Regulated			AT4G33030	Up-regulated	AT3G04210	Up-regulated	AT4G28580	Up-regulated		AT2G07681	Up-regulated	AT4G11655	Up-regulated	AT3G30620.1	Down-regulated	AT2G46790	Up-regulated		AT1G49032	Down-regulated	AT4G04840	Up-regulated	AT1G22810	Down-regulated	AT3G02020	Up-regulated
AT2G44460	Up-Regulated	AT1G68570	Up-Regulated	AT2G25260	Up-Regulated			AT4G33230	Up-regulated	AT3G04320	Up-regulated	AT4G28660	Up-regulated		AT2G07696	Up-regulated	AT4G12090	Up-regulated	AT3G30680.1	Down-regulated	AT2G46830	Up-regulated		AT1G49070.1	Down-regulated	AT4G04850	Up-regulated	AT1G23110	Down-regulated	AT3G02240	Up-regulated
AT2G45120	Up-Regulated	AT1G68600	Up-Regulated	AT2G25270	Up-Regulated			AT4G33880	Up-regulated	AT3G04360	Up-regulated	AT4G28740	Up-regulated		AT2G07758	Up-regulated	AT4G12390	Up-regulated	AT3G32070.1	Down-regulated	AT2G46990	Up-regulated		AT1G49570	Down-regulated	AT4G05590	Up-regulated	AT1G23140	Down-regulated	AT3G02242	Up-regulated
AT2G45130	Up-Regulated	AT1G68620	Up-Regulated	AT2G25450	Up-Regulated			AT4G33905	Up-regulated	AT3G04420	Up-regulated	AT4G30650	Up-regulated		AT2G07761	Up-regulated	AT4G13030	Up-regulated	AT3G32230.1	Down-regulated	AT2G47180	Up-regulated		AT1G49610	Down-regulated	AT4G06477.1	Up-regulated	AT1G23210	Down-regulated	AT3G02410	Up-regulated
AT2G45135	Up-Regulated	AT1G68660	Up-Regulated	AT2G25470	Up-Regulated			AT4G34210	Up-regulated	AT3G04720	Up-regulated	AT4G31330	Up-regulated		AT2G07765	Up-regulated	AT4G13110	Up-regulated	AT3G33058.1	Down-regulated	AT2G47370	Up-regulated		AT1G49720	Down-regulated	AT4G06498	Up-regulated	AT1G23730	Down-regulated	AT3G02480	Up-regulated
AT2G45570	Up-Regulated	AT1G68670	Up-Regulated	AT2G25620	Up-Regulated			AT4G34470	Up-regulated	AT3G05400	Up-regulated	AT4G31877	Up-regulated		AT2G09870.1	Up-regulated	AT4G13180	Up-regulated	AT3G33157.1	Down-regulated	AT2G47450	Up-regulated		AT1G50550	Down-regulated	AT4G07940	Up-regulated	AT1G24260	Down-regulated	AT3G02780	Up-regulated
AT2G45760	Up-Regulated	AT1G68700	Up-Regulated	AT2G25735	Up-Regulated			AT4G35190	Up-regulated	AT3G05630	Up-regulated	AT4G32080	Up-regulated		AT2G10960.1	Up-regulated	AT4G13990	Up-regulated	AT3G42256.1	Down-regulated	AT2G47485	Up-regulated		AT1G51780	Down-regulated	AT4G08290	Up-regulated	AT1G24575	Down-regulated	AT3G03100	Up-regulated
AT2G45920	Up-Regulated	AT1G68740	Up-Regulated	AT2G26020	Up-Regulated			AT4G36570	Up-regulated	AT3G05690	Up-regulated	AT4G32340	Up-regulated		AT2G11060.1	Up-regulated	AT4G14430	Up-regulated	AT3G42445.1	Down-regulated	AT2G47520	Up-regulated		AT1G52000	Down-regulated	AT4G08360	Up-regulated	AT1G24793	Down-regulated	AT3G03180	Up-regulated
AT2G46430	Up-Regulated	AT1G68765	Up-Regulated	AT2G26150	Up-Regulated			AT4G36850	Up-regulated	AT3G05858	Up-regulated	AT4G32480	Up-regulated		AT2G11110.1	Up-regulated	AT4G14560	Up-regulated	AT3G42553.1	Down-regulated	AT2G48020	Up-regulated		AT1G52040	Down-regulated	AT4G09750	Up-regulated	AT1G24800	Down-regulated	AT3G03250	Up-regulated
AT2G46440	Up-Regulated	AT1G68795	Up-Regulated	AT2G26290	Up-Regulated			AT4G36880	Up-regulated	AT3G06020	Up-regulated	AT4G32980	Up-regulated		AT2G11340.1	Up-regulated	AT4G15260	Up-regulated	AT3G42719.1	Down-regulated	AT3G01015	Up-regulated		AT1G52230	Down-regulated	AT4G10414	Up-regulated	AT1G24807	Down-regulated	AT3G03330	Up-regulated
AT2G46450	Up-Regulated	AT1G68850	Up-Regulated	AT2G26390	Up-Regulated			AT4G37290	Up-regulated	AT3G06105	Up-regulated	AT4G33980	Up-regulated		AT2G11522	Up-regulated	AT4G15550	Up-regulated	AT3G42725	Down-regulated	AT3G01060	Up-regulated		AT1G52270	Down-regulated	AT4G11880	Up-regulated	AT1G24880	Down-regulated	AT3G04120	Up-regulated
AT2G46650	Up-Regulated	AT1G69260	Up-Regulated	AT2G26400	Up-Regulated			AT4G37430	Up-regulated	AT3G06490	Up-regulated	AT4G34380	Up-regulated		AT2G11600.1	Up-regulated	AT4G15660	Up-regulated	AT3G43340	Down-regulated	AT3G01313	Up-regulated		AT1G52720	Down-regulated	AT4G11960	Up-regulated	AT1G25054	Down-regulated	AT3G04520	Up-regulated
AT2G46660	Up-Regulated	AT1G69480	Up-Regulated	AT2G26630.1	Up-Regulated			AT4G37710	Up-regulated	AT3G07250	Up-regulated	AT4G34830	Up-regulated		AT2G11810	Up-regulated	AT4G15680	Up-regulated	AT3G44740	Down-regulated	AT3G01550	Up-regulated		AT1G53480	Down-regulated	AT4G12917	Up-regulated	AT1G24996	Down-regulated	AT3G04780	Up-regulated
AT2G46880	Up-Regulated	AT1G69490	Up-Regulated	AT2G26980	Up-Regulated			AT4G39650	Up-regulated	AT3G07350	Up-regulated	AT4G34950	Up-regulated		AT2G11910	Up-regulated	AT4G15700	Up-regulated	AT3G45440	Down-regulated	AT3G01600	Up-regulated		AT1G53541	Down-regulated	AT4G13230	Up-regulated	AT1G25098	Down-regulated	AT3G04920	Up-regulated
AT2G46915	Up-Regulated	AT1G69500	Up-Regulated	AT2G27180	Up-Regulated			AT4G39940	Up-regulated	AT3G07380	Up-regulated	AT4G35190	Up-regulated		AT2G11980.1	Up-regulated	AT4G16410	Up-regulated	AT3G47875.1	Down-regulated	AT3G02380	Up-regulated		AT1G53625	Down-regulated	AT4G13310	Up-regulated	AT1G25211	Down-regulated	AT3G04940	Up-regulated
AT2G47130	Up-Regulated	AT1G69610	Up-Regulated	AT2G27190	Up-Regulated			AT5G01220	Up-regulated	AT3G08040	Up-regulated	AT4G35480	Up-regulated		AT2G12210.1	Up-regulated	AT4G17370	Up-regulated	AT3G49130	Down-regulated	AT3G02470	Up-regulated		AT1G53880	Down-regulated	AT4G13860	Up-regulated	AT1G25988	Down-regulated	AT3G05150	Up-regulated
AT2G47140	Up-Regulated	AT1G69730	Up-Regulated	AT2G27400	Up-Regulated			AT5G01740	Up-regulated	AT3G08510	Up-regulated	AT4G37470	Up-regulated		AT2G12490.1	Up-regulated	AT4G17580	Up-regulated	AT3G49750	Down-regulated	AT3G03470	Up-regulated		AT1G53885	Down-regulated	AT4G14305	Up-regulated	AT1G26240	Down-regulated	AT3G05155	Up-regulated
AT2G47370	Up-Regulated	AT1G69790	Up-Regulated	AT2G27660	Up-Regulated			AT5G01790	Up-regulated	AT3G09120	Up-regulated	AT4G37750	Up-regulated		AT2G13000.1	Up-regulated	AT4G17765	Up-regulated	AT3G54085	Down-regulated	AT3G03820	Up-regulated		AT1G53887	Down-regulated	AT4G14640	Up-regulated	AT1G26250	Down-regulated	AT3G05160	Up-regulated
AT2G47670	Up-Regulated	AT1G69870	Up-Regulated	AT2G27840	Up-Regulated			AT5G01870	Up-regulated	AT3G09400	Up-regulated	AT4G38970	Up-regulated		AT2G13120.1	Up-regulated	AT4G17870	Up-regulated	AT3G54910	Down-regulated	AT3G03830	Up-regulated		AT1G54040	Down-regulated	AT4G14710	Up-regulated	AT1G26530	Down-regulated	AT3G05190	Up-regulated
AT2G47800	Up-Regulated	AT1G69880	Up-Regulated	AT2G28210	Up-Regulated			AT5G02035	Up-regulated	AT3G09405	Up-regulated	AT4G38990	Up-regulated		AT2G13400.1	Up-regulated	AT4G18593	Up-regulated	AT3G56275	Down-regulated	AT3G04310	Up-regulated		AT1G55035	Down-regulated	AT4G14880	Up-regulated	AT1G26910	Down-regulated	AT3G05760	Up-regulated
AT3G01060	Up-Regulated	AT1G69930	Up-Regulated	AT2G28900	Up-Regulated			AT5G02180	Up-regulated	AT3G09520	Up-regulated	AT4G39070	Up-regulated		AT2G13463	Up-regulated	AT4G18830	Up-regulated	AT3G56790	Down-regulated	AT3G05730	Up-regulated		AT1G55410	Down-regulated	AT4G15780	Up-regulated	AT1G27080	Down-regulated	AT3G05890	Up-regulated
AT3G01080	Up-Regulated	AT1G70000	Up-Regulated	AT2G29110	Up-Regulated			AT5G02200	Up-regulated	AT3G09560	Up-regulated	AT5G01015	Up-regulated		AT2G13930.1	Up-regulated	AT4G19370	Up-regulated	AT3G56900	Down-regulated	AT3G05770	Up-regulated		AT1G55720	Down-regulated	AT4G15940	Up-regulated	AT1G27160	Down-regulated	AT3G05920	Up-regulated
AT3G01180	Up-Regulated	AT1G70080	Up-Regulated	AT2G29120	Up-Regulated			AT5G03545	Up-regulated	AT3G09600	Up-regulated	AT5G01335.1	Up-regulated		AT2G14560	Up-regulated	AT4G20000	Up-regulated	AT3G58200	Down-regulated	AT3G05890	Up-regulated		AT1G55790	Down-regulated	AT4G16060	Up-regulated	AT1G27580	Down-regulated	AT3G06420	Up-regulated
AT3G01210	Up-Regulated	AT1G70140	Up-Regulated	AT2G29160	Up-Regulated			AT5G03840	Up-regulated	AT3G09922	Up-regulated	AT5G01790	Up-regulated		AT2G14650.1	Up-regulated	AT4G20110	Up-regulated	AT3G58550	Down-regulated	AT3G05900	Up-regulated		AT1G55980	Down-regulated	AT4G16444	Up-regulated	AT1G28160	Down-regulated	AT3G06650	Up-regulated
AT3G01319	Up-Regulated	AT1G70250	Up-Regulated	AT2G29170	Up-Regulated			AT5G04045	Up-regulated	AT3G09925	Up-regulated	AT5G02270	Up-regulated		AT2G14750	Up-regulated	AT4G20260	Up-regulated	AT3G60660	Down-regulated	AT3G06070	Up-regulated		AT1G56000	Down-regulated	AT4G16520	Up-regulated	AT1G28370	Down-regulated	AT3G06665	Up-regulated
AT3G01550	Up-Regulated	AT1G70270	Up-Regulated	AT2G29260	Up-Regulated			AT5G04120	Up-regulated	AT3G09940	Up-regulated	AT5G03545	Up-regulated		AT2G14840	Up-regulated	AT4G20820	Up-regulated	AT3G61640	Down-regulated	AT3G06080	Up-regulated		AT1G57943	Down-regulated	AT4G17100	Up-regulated	AT1G28610	Down-regulated	AT3G07055	Up-regulated
AT3G01970	Up-Regulated	AT1G70580	Up-Regulated	AT2G29420	Up-Regulated			AT5G05270	Up-regulated	AT3G10420	Up-regulated	AT5G05270	Up-regulated		AT2G14900	Up-regulated	AT4G20860	Up-regulated	AT3G62040	Down-regulated	AT3G06125	Up-regulated		AT1G58130	Down-regulated	AT4G17510	Up-regulated	AT1G29418	Down-regulated	AT3G07568	Up-regulated
AT3G01990	Up-Regulated	AT1G70610	Up-Regulated	AT2G29450	Up-Regulated			AT5G05340	Up-regulated	AT3G10815	Up-regulated	AT5G06510	Up-regulated		AT2G15020	Up-regulated	AT4G21192	Up-regulated	AT3G63300	Down-regulated	AT3G06145	Up-regulated		AT1G58140.1	Down-regulated	AT4G17860	Up-regulated	AT1G29510	Down-regulated	AT3G07600	Up-regulated
AT3G02040	Up-Regulated	AT1G70810	Up-Regulated	AT2G29460	Up-Regulated			AT5G06510	Up-regulated	AT3G11110	Up-regulated	AT5G07990	Up-regulated		AT2G15190.1	Up-regulated	AT4G21350	Up-regulated	AT4G01580	Down-regulated	AT3G06437	Up-regulated		AT1G58150	Down-regulated	AT4G18210	Up-regulated	AT1G29920	Down-regulated	AT3G07910	Up-regulated
AT3G02100	Up-Regulated	AT1G70900	Up-Regulated	AT2G29480	Up-Regulated			AT5G06720	Up-regulated	AT3G11210	Up-regulated	AT5G08050	Up-regulated		AT2G15480	Up-regulated	AT4G21366	Up-regulated	AT4G03900.1	Down-regulated	AT3G06490	Up-regulated		AT1G58684	Down-regulated	AT4G18360	Up-regulated	AT1G29965	Down-regulated	AT3G07920	Up-regulated
AT3G02830	Up-Regulated	AT1G71040	Up-Regulated	AT2G29490	Up-Regulated			AT5G06730	Up-regulated	AT3G12145	Up-regulated	AT5G08640	Up-regulated		AT2G15620	Up-regulated	AT4G21920	Up-regulated	AT4G03910.1	Down-regulated	AT3G07380	Up-regulated		AT1G58807	Down-regulated	AT4G18900	Up-regulated	AT1G30135	Down-regulated	AT3G08520	Up-regulated
AT3G02870	Up-Regulated	AT1G71100	Up-Regulated	AT2G29720	Up-Regulated			AT5G07050	Up-regulated	AT3G12220	Up-regulated	AT5G09570	Up-regulated		AT2G15790	Up-regulated	AT4G21970	Up-regulated	AT4G04130.1	Down-regulated	AT3G08520	Up-regulated		AT1G58848	Down-regulated	AT4G19350	Up-regulated	AT1G30455	Down-regulated	AT3G08610	Up-regulated
AT3G02980	Up-Regulated	AT1G71130	Up-Regulated	AT2G29740	Up-Regulated			AT5G07310	Up-regulated	AT3G12230	Up-regulated	AT5G09640	Up-regulated		AT2G16430	Up-regulated	AT4G22950	Up-regulated	AT4G05497	Down-regulated	AT3G08730	Up-regulated		AT1G58889.1	Down-regulated	AT4G19400	Up-regulated	AT1G30560	Down-regulated	AT3G09600	Up-regulated
AT3G03250	Up-Regulated	AT1G71140	Up-Regulated	AT2G29760	Up-Regulated			AT5G07990	Up-regulated	AT3G12500	Up-regulated	AT5G10470	Up-regulated		AT2G16490	Up-regulated	AT4G23420	Up-regulated	AT4G05520	Down-regulated	AT3G08940	Up-regulated		AT1G58936	Down-regulated	AT4G19550	Up-regulated	AT1G31570.1	Down-regulated	AT3G09680	Up-regulated
AT3G03310	Up-Regulated	AT1G71330	Up-Regulated	AT2G29870	Up-Regulated			AT5G08250	Up-regulated	AT3G13520	Up-regulated	AT5G11410	Up-regulated		AT2G16500	Up-regulated	AT4G23770	Up-regulated	AT4G05638.1	Down-regulated	AT3G09450	Up-regulated		AT1G58983	Down-regulated	AT4G19680	Up-regulated	AT1G31990	Down-regulated	AT3G09820	Up-regulated
AT3G03530	Up-Regulated	AT1G71480	Up-Regulated	AT2G30115	Up-Regulated			AT5G08380	Up-regulated	AT3G13784	Up-regulated	AT5G13930	Up-regulated		AT2G16860	Up-regulated	AT4G23870	Up-regulated	AT4G06555.1	Down-regulated	AT3G09600	Up-regulated		AT1G59124	Down-regulated	AT4G20260	Up-regulated	AT1G32375	Down-regulated	AT3G10113	Up-regulated
AT3G03640	Up-Regulated	AT1G71520	Up-Regulated	AT2G30140	Up-Regulated			AT5G08640	Up-regulated	AT3G14490	Up-regulated	AT5G14650	Up-regulated		AT2G17040	Up-regulated	AT4G23880	Up-regulated	AT4G06622.1	Down-regulated	AT3G09922	Up-regulated		AT1G59171	Down-regulated	AT4G20410	Up-regulated	AT1G33120	Down-regulated	AT3G10250	Up-regulated
AT3G03770	Up-Regulated	AT1G71692	Up-Regulated	AT2G30450	Up-Regulated			AT5G08760	Up-regulated	AT3G14540	Up-regulated	AT5G15620	Up-regulated		AT2G17340	Up-regulated	AT4G24230	Up-regulated	AT4G06656.1	Down-regulated	AT3G09980	Up-regulated		AT1G59218	Down-regulated	AT4G21192	Up-regulated	AT1G33140	Down-regulated	AT3G10520	Up-regulated
AT3G03780	Up-Regulated	AT1G71910	Up-Regulated	AT2G30750	Up-Regulated			AT5G09570	Up-regulated	AT3G15534	Up-regulated	AT5G15960	Up-regulated		AT2G17740	Up-regulated	AT4G24320	Up-regulated	AT4G06702.1	Down-regulated	AT3G10420	Up-regulated		AT1G59265.1	Down-regulated	AT4G21600	Up-regulated	AT1G33160	Down-regulated	AT3G10680	Up-regulated
AT3G03790	Up-Regulated	AT1G72070	Up-Regulated	AT2G30840	Up-Regulated			AT5G10180	Up-regulated	AT3G15990	Up-regulated	AT5G16080	Up-regulated		AT2G17972	Up-regulated	AT4G25200	Up-regulated	AT4G06718.1	Down-regulated	AT3G10520	Up-regulated		AT1G59359	Down-regulated	AT4G21745	Up-regulated	AT1G33340	Down-regulated	AT3G10850	Up-regulated
AT3G04210	Up-Regulated	AT1G72120	Up-Regulated	AT2G31180	Up-Regulated			AT5G11110	Up-regulated	AT3G16120	Up-regulated	AT5G16530	Up-regulated		AT2G18450	Up-regulated	AT4G25835	Up-regulated	AT4G08113.1	Down-regulated	AT3G11110	Up-regulated		AT1G60360	Down-regulated	AT4G22090	Up-regulated	AT1G33890	Down-regulated	AT3G11620	Up-regulated
AT3G04420	Up-Regulated	AT1G72240	Up-Regulated	AT2G31360	Up-Regulated			AT5G11440	Up-regulated	AT3G16330	Up-regulated	AT5G16980	Up-regulated		AT2G18735	Up-regulated	AT4G26230	Up-regulated	AT4G09380.1	Down-regulated	AT3G11670	Up-regulated		AT1G60740	Down-regulated	AT4G23150	Up-regulated	AT1G34050	Down-regulated	AT3G11730	Up-regulated
AT3G04530	Up-Regulated	AT1G72280	Up-Regulated	AT2G31410	Up-Regulated			AT5G11930	Up-regulated	AT3G16390	Up-regulated	AT5G17040	Up-regulated		AT2G18940	Up-regulated	AT4G26365	Up-regulated	AT4G10410	Down-regulated	AT3G11900	Up-regulated		AT1G60830	Down-regulated	AT4G23680	Up-regulated	AT1G34510	Down-regulated	AT3G12240	Up-regulated
AT3G04570	Up-Regulated	AT1G72490	Up-Regulated	AT2G31865	Up-Regulated			AT5G13845	Up-regulated	AT3G17110	Up-regulated	AT5G17050	Up-regulated		AT2G19190	Up-regulated	AT4G27310	Up-regulated	AT4G10650	Down-regulated	AT3G12050	Up-regulated		AT1G61275	Down-regulated	AT4G24340	Up-regulated	AT1G34540	Down-regulated	AT3G12300	Up-regulated
AT3G04717	Up-Regulated	AT1G72540	Up-Regulated	AT2G32060	Up-Regulated			AT5G13930	Up-regulated	AT3G17130	Up-regulated	AT5G17170	Up-regulated		AT2G19500	Up-regulated	AT4G27410	Up-regulated	AT4G11190	Down-regulated	AT3G12320	Up-regulated		AT1G61290	Down-regulated	AT4G24972	Up-regulated	AT1G34760	Down-regulated	AT3G12320	Up-regulated
AT3G04720	Up-Regulated	AT1G72700	Up-Regulated	AT2G32190	Up-Regulated			AT5G14340	Up-regulated	AT3G17140	Up-regulated	AT5G17220	Up-regulated		AT2G19870	Up-regulated	AT4G28040	Up-regulated	AT4G11480	Down-regulated	AT3G12340	Up-regulated		AT1G61410	Down-regulated	AT4G26582	Up-regulated	AT1G35050.1	Down-regulated	AT3G13040	Up-regulated
AT3G05030	Up-Regulated	AT1G72770	Up-Regulated	AT2G32210	Up-Regulated			AT5G14650	Up-regulated	AT3G17609	Up-regulated	AT5G17230	Up-regulated		AT2G20340	Up-regulated	AT4G28350	Up-regulated	AT4G12870	Down-regulated	AT3G12345	Up-regulated		AT1G61680	Down-regulated	AT4G27380	Up-regulated	AT1G35170	Down-regulated	AT3G13235	Up-regulated
AT3G05345	Up-Regulated	AT1G72890	Up-Regulated	AT2G32220	Up-Regulated			AT5G16530	Up-regulated	AT3G17690	Up-regulated	AT5G17700	Up-regulated		AT2G20450	Up-regulated	AT4G29350	Up-regulated	AT4G14970	Down-regulated	AT3G12580	Up-regulated		AT1G61750	Down-regulated	AT4G27650	Up-regulated	AT1G35200	Down-regulated	AT3G13410	Up-regulated
AT3G05400	Up-Regulated	AT1G72910	Up-Regulated	AT2G32480	Up-Regulated			AT5G16980	Up-regulated	AT3G17790	Up-regulated	AT5G17780	Up-regulated		AT2G20560	Up-regulated	AT4G29430	Up-regulated	AT4G15290	Down-regulated	AT3G12890	Up-regulated		AT1G62262	Down-regulated	AT4G27690	Up-regulated	AT1G35270	Down-regulated	AT3G13525	Up-regulated
AT3G05630	Up-Regulated	AT1G72930	Up-Regulated	AT2G32960	Up-Regulated			AT5G17040	Up-regulated	AT3G17860	Up-regulated	AT5G18600	Up-regulated		AT2G20690	Up-regulated	AT4G29905	Up-regulated	AT4G15320	Down-regulated	AT3G13310	Up-regulated		AT1G62333	Down-regulated	AT4G27700	Up-regulated	AT1G35720	Down-regulated	AT3G13677	Up-regulated
AT3G05840	Up-Regulated	AT1G73010	Up-Regulated	AT2G33350	Up-Regulated			AT5G17340	Up-regulated	AT3G18080	Up-regulated	AT5G19890	Up-regulated		AT2G21150	Up-regulated	AT4G30250	Up-regulated	AT4G15393	Down-regulated	AT3G13480	Up-regulated		AT1G62400	Down-regulated	AT4G28025	Up-regulated	AT1G35730	Down-regulated	AT3G13930	Up-regulated
AT3G06035	Up-Regulated	AT1G73040	Up-Regulated	AT2G33910	Up-Regulated			AT5G17450	Up-regulated	AT3G18830	Up-regulated	AT5G20150	Up-regulated		AT2G21180	Up-regulated	AT4G30280	Up-regulated	AT4G15890	Down-regulated	AT3G13520	Up-regulated		AT1G62840	Down-regulated	AT4G28060	Up-regulated	AT1G38065	Down-regulated	AT3G14290	Up-regulated
AT3G06125	Up-Regulated	AT1G73210	Up-Regulated	AT2G34210	Up-Regulated			AT5G17700	Up-regulated	AT3G19200	Up-regulated	AT5G20790	Up-regulated		AT2G21290	Up-regulated	AT4G31000	Up-regulated	AT4G16750	Down-regulated	AT3G13672	Up-regulated		AT1G62910	Down-regulated	AT4G28580	Up-regulated	AT1G38131	Down-regulated	AT3G14595	Up-regulated
AT3G06510	Up-Regulated	AT1G73220	Up-Regulated	AT2G34260	Up-Regulated			AT5G17780	Up-regulated	AT3G19550	Up-regulated	AT5G21120	Up-regulated		AT2G21320	Up-regulated	AT4G31408	Up-regulated	AT4G16892	Down-regulated	AT3G13782	Up-regulated		AT1G63210	Down-regulated	AT4G28820	Up-regulated	AT1G43160	Down-regulated	AT3G14850	Up-regulated
AT3G06880	Up-Regulated	AT1G73260	Up-Regulated	AT2G34355	Up-Regulated			AT5G18661	Up-regulated	AT3G19710	Up-regulated	AT5G22020	Up-regulated		AT2G21550	Up-regulated	AT4G31790	Up-regulated	AT4G17660	Down-regulated	AT3G13910	Up-regulated		AT1G63590	Down-regulated	AT4G28830	Up-regulated	AT1G43590.1	Down-regulated	AT3G15395	Up-regulated
AT3G07195	Up-Regulated	AT1G73325	Up-Regulated	AT2G34360	Up-Regulated			AT5G19110	Up-regulated	AT3G19970	Up-regulated	AT5G23660	Up-regulated		AT2G21780	Up-regulated	AT4G32230	Up-regulated	AT4G20190	Down-regulated	AT3G13950	Up-regulated		AT1G63760	Down-regulated	AT4G28880	Up-regulated	AT1G44830	Down-regulated	AT3G15420	Up-regulated
AT3G07600	Up-Regulated	AT1G73330	Up-Regulated	AT2G34500	Up-Regulated			AT5G19260	Up-regulated	AT3G21420	Up-regulated	AT5G24140	Up-regulated		AT2G21860	Up-regulated	AT4G32280	Up-regulated	AT4G21326	Down-regulated	AT3G14060	Up-regulated		AT1G63870	Down-regulated	AT4G29010	Up-regulated	AT1G45238	Down-regulated	AT3G15580	Up-regulated
AT3G07720	Up-Regulated	AT1G73390	Up-Regulated	AT2G34660	Up-Regulated			AT5G20150	Up-regulated	AT3G21500	Up-regulated	AT5G24206	Up-regulated		AT2G21970	Up-regulated	AT4G32480	Up-regulated	AT4G21780	Down-regulated	AT3G14560	Up-regulated		AT1G64070	Down-regulated	AT4G29160	Up-regulated	AT1G47920	Down-regulated	AT3G15710	Up-regulated
AT3G08040	Up-Regulated	AT1G73550	Up-Regulated	AT2G34760	Up-Regulated			AT5G20280	Up-regulated	AT3G21510	Up-regulated	AT5G24220	Up-regulated		AT2G22080	Up-regulated	AT4G32810	Up-regulated	AT4G21830	Down-regulated	AT3G14690	Up-regulated		AT1G64160	Down-regulated	AT4G30220	Up-regulated	AT1G47930	Down-regulated	AT3G16100	Up-regulated
AT3G08720	Up-Regulated	AT1G73650	Up-Regulated	AT2G35382	Up-Regulated			AT5G20410	Up-regulated	AT3G21520	Up-regulated	AT5G24655	Up-regulated		AT2G22100	Up-regulated	AT4G34131	Up-regulated	AT4G22100	Down-regulated	AT3G14770	Up-regulated		AT1G65350	Down-regulated	AT4G31530	Up-regulated	AT1G48060	Down-regulated	AT3G16540	Up-regulated
AT3G08860	Up-Regulated	AT1G73870	Up-Regulated	AT2G35387	Up-Regulated			AT5G20790	Up-regulated	AT3G21560	Up-regulated	AT5G24660	Up-regulated		AT2G22240	Up-regulated	AT4G34138	Up-regulated	AT4G22300	Down-regulated	AT3G14810	Up-regulated		AT1G65346	Down-regulated	AT4G33100	Up-regulated	AT1G48405	Down-regulated	AT3G16800	Up-regulated
AT3G08870	Up-Regulated	AT1G73950	Up-Regulated	AT2G35930	Up-Regulated			AT5G21080	Up-regulated	AT3G21720	Up-regulated	AT5G24850	Up-regulated		AT2G22360	Up-regulated	AT4G34350	Up-regulated	AT4G22517	Down-regulated	AT3G14850	Up-regulated		AT1G65347.1	Down-regulated	AT4G33540	Up-regulated	AT1G48710.1	Down-regulated	AT3G17300	Up-regulated
AT3G09260	Up-Regulated	AT1G74000	Up-Regulated	AT2G35960	Up-Regulated			AT5G21120	Up-regulated	AT3G22060	Up-regulated	AT5G25205.1	Up-regulated		AT2G22420	Up-regulated	AT4G35060	Up-regulated	AT4G23140	Down-regulated	AT3G15115	Up-regulated		AT1G65670	Down-regulated	AT4G34190	Up-regulated	AT1G49570	Down-regulated	AT3G18200	Up-regulated
AT3G09270	Up-Regulated	AT1G74010	Up-Regulated	AT2G36325	Up-Regulated			AT5G22020	Up-regulated	AT3G22570	Up-regulated	AT5G25810	Up-regulated		AT2G22800	Up-regulated	AT4G35070	Up-regulated	AT4G25225	Down-regulated	AT3G15310.1	Up-regulated		AT1G65940	Down-regulated	AT4G34412	Up-regulated	AT1G49900	Down-regulated	AT3G18430	Up-regulated
AT3G09440	Up-Regulated	AT1G74020	Up-Regulated	AT2G36380	Up-Regulated			AT5G22410	Up-regulated	AT3G22840	Up-regulated	AT5G25970	Up-regulated		AT2G22930	Up-regulated	AT4G35783	Up-regulated	AT4G26582	Down-regulated	AT3G15354	Up-regulated		AT1G66040	Down-regulated	AT4G35335	Up-regulated	AT1G49952	Down-regulated	AT3G19710	Up-regulated
AT3G09450	Up-Regulated	AT1G74080	Up-Regulated	AT2G36580	Up-Regulated			AT5G23480	Up-regulated	AT3G22890	Up-regulated	AT5G26220	Up-regulated		AT2G23000	Up-regulated	AT4G36510	Up-regulated	AT4G26590	Down-regulated	AT3G15357	Up-regulated		AT1G66600	Down-regulated	AT4G35360	Up-regulated	AT1G50060	Down-regulated	AT3G20460	Up-regulated
AT3G09520	Up-Regulated	AT1G74200	Up-Regulated	AT2G36620	Up-Regulated			AT5G24140	Up-regulated	AT3G23120	Up-regulated	AT5G26250	Up-regulated		AT2G23120	Up-regulated	AT4G36791	Up-regulated	AT4G27652	Down-regulated	AT3G15770	Up-regulated		AT1G66610	Down-regulated	AT4G35570	Up-regulated	AT1G50110	Down-regulated	AT3G20557	Up-regulated
AT3G09540	Up-Regulated	AT1G74205	Up-Regulated	AT2G36724	Up-Regulated			AT5G24420	Up-regulated	AT3G23230	Up-regulated	AT5G27807	Up-regulated		AT2G23270	Up-regulated	AT4G37010	Up-regulated	AT4G30140	Down-regulated	AT3G15790	Up-regulated		AT1G66940	Down-regulated	AT4G36720	Up-regulated	AT1G50550	Down-regulated	AT3G20870	Up-regulated
AT3G09560	Up-Regulated	AT1G74210	Up-Regulated	AT2G36750	Up-Regulated			AT5G24600	Up-regulated	AT3G23240	Up-regulated	AT5G27880	Up-regulated		AT2G23340	Up-regulated	AT4G37235	Up-regulated	AT4G31020	Down-regulated	AT3G15850	Up-regulated		AT1G66970	Down-regulated	AT4G37010	Up-regulated	AT1G51460	Down-regulated	AT3G21180	Up-regulated
AT3G09910	Up-Regulated	AT1G74300	Up-Regulated	AT2G36780	Up-Regulated			AT5G24655	Up-regulated	AT3G23685	Up-regulated	AT5G28145.1	Up-regulated		AT2G23420	Up-regulated	AT4G37990	Up-regulated	AT4G31330	Down-regulated	AT3G15990	Up-regulated		AT1G67070	Down-regulated	AT4G37060	Up-regulated	AT1G51530	Down-regulated	AT3G21720	Up-regulated
AT3G09922	Up-Regulated	AT1G74360	Up-Regulated	AT2G36800	Up-Regulated			AT5G24660	Up-regulated	AT3G23810	Up-regulated	AT5G28500	Up-regulated		AT2G23430	Up-regulated	AT4G38410	Up-regulated	AT4G31840	Down-regulated	AT3G16175	Up-regulated		AT1G67090	Down-regulated	AT4G37175	Up-regulated	AT1G51870	Down-regulated	AT3G21890	Up-regulated
AT3G10080	Up-Regulated	AT1G74410	Up-Regulated	AT2G36835	Up-Regulated			AT5G24850	Up-regulated	AT3G23870	Up-regulated	AT5G28646	Up-regulated		AT2G23690	Up-regulated	AT4G38700	Up-regulated	AT4G32830	Down-regulated	AT3G16240	Up-regulated		AT1G67370	Down-regulated	AT4G38240	Up-regulated	AT1G51880	Down-regulated	AT3G22200	Up-regulated
AT3G10110	Up-Regulated	AT1G74460	Up-Regulated	AT2G36880	Up-Regulated			AT5G26090	Up-regulated	AT3G25233	Up-regulated	AT5G32070.1	Up-regulated		AT2G23720.1	Up-regulated	AT4G38860	Up-regulated	AT4G33960	Down-regulated	AT3G16330	Up-regulated		AT1G67540	Down-regulated	AT4G39280	Up-regulated	AT1G52700	Down-regulated	AT3G22235	Up-regulated
AT3G10320	Up-Regulated	AT1G74480	Up-Regulated	AT2G36890	Up-Regulated			AT5G26220	Up-regulated	AT3G25240	Up-regulated	AT5G33355	Up-regulated		AT2G23985	Up-regulated	AT4G39250	Up-regulated	AT4G34210	Down-regulated	AT3G16390	Up-regulated		AT1G67810	Down-regulated	AT4G39345	Up-regulated	AT1G52825	Down-regulated	AT3G22240	Up-regulated
AT3G10420	Up-Regulated	AT1G74590	Up-Regulated	AT2G37530	Up-Regulated			AT5G26250	Up-regulated	AT3G25260	Up-regulated	AT5G34800.1	Up-regulated		AT2G24100	Up-regulated	AT4G39363	Up-regulated	AT4G35160	Down-regulated	AT3G16450	Up-regulated		AT1G67970	Down-regulated	AT4G39403	Up-regulated	AT1G52890	Down-regulated	AT3G22540	Up-regulated
AT3G10745	Up-Regulated	AT1G74710	Up-Regulated	AT2G37710	Up-Regulated			AT5G26300	Up-regulated	AT3G25760	Up-regulated	AT5G36130	Up-regulated		AT2G24190	Up-regulated	AT4G39364	Up-regulated	AT4G37710	Down-regulated	AT3G16750	Up-regulated		AT1G68550	Down-regulated	AT4G39675	Up-regulated	AT1G53130	Down-regulated	AT3G23109	Up-regulated
AT3G10840	Up-Regulated	AT1G74810	Up-Regulated	AT2G37760	Up-Regulated			AT5G28410	Up-regulated	AT3G25795	Up-regulated	AT5G36140	Up-regulated		AT2G24550	Up-regulated	AT5G01540	Up-regulated	AT4G37810	Down-regulated	AT3G16770	Up-regulated		AT1G68945	Down-regulated	AT4G39770	Up-regulated	AT1G53480	Down-regulated	AT3G23190	Up-regulated
AT3G11670	Up-Regulated	AT1G75040	Up-Regulated	AT2G37770	Up-Regulated			AT5G35535.1	Up-regulated	AT3G26190	Up-regulated	AT5G36150	Up-regulated		AT2G24580	Up-regulated	AT5G01747	Up-regulated	AT4G39795	Down-regulated	AT3G16800	Up-regulated		AT1G69230	Down-regulated	AT4G39970	Up-regulated	AT1G53625	Down-regulated	AT3G23390	Up-regulated
AT3G11970.1	Up-Regulated	AT1G75100	Up-Regulated	AT2G37860	Up-Regulated			AT5G36130	Up-regulated	AT3G26200	Up-regulated	AT5G36700	Up-regulated		AT2G24820	Up-regulated	AT5G01880	Up-regulated	AT5G01780	Down-regulated	AT3G17040	Up-regulated		AT1G69485	Down-regulated	AT4G40040	Up-regulated	AT1G53820	Down-regulated	AT3G23470	Up-regulated
AT3G12350	Up-Regulated	AT1G75170	Up-Regulated	AT2G37940	Up-Regulated			AT5G36140	Up-regulated	AT3G26620	Up-regulated	AT5G37260	Up-regulated		AT2G25000	Up-regulated	AT5G02270	Up-regulated	AT5G02920	Down-regulated	AT3G17070	Up-regulated		AT1G69570	Down-regulated	AT5G01300	Up-regulated	AT1G53870	Down-regulated	AT3G23990	Up-regulated
AT3G12500	Up-Regulated	AT1G75270	Up-Regulated	AT2G37980	Up-Regulated			AT5G37200	Up-regulated	AT3G26818	Up-regulated	AT5G37450	Up-regulated		AT2G25090	Up-regulated	AT5G02350	Up-regulated	AT5G03250	Down-regulated	AT3G17609	Up-regulated		AT1G69880	Down-regulated	AT5G01600	Up-regulated	AT1G53880	Down-regulated	AT3G24100	Up-regulated
AT3G12520	Up-Regulated	AT1G75280	Up-Regulated	AT2G38220	Up-Regulated			AT5G37620	Up-regulated	AT3G26820	Up-regulated	AT5G38100	Up-regulated		AT2G25290	Up-regulated	AT5G02390	Up-regulated	AT5G03795	Down-regulated	AT3G17620	Up-regulated		AT1G69890	Down-regulated	AT5G01740	Up-regulated	AT1G53885	Down-regulated	AT3G24170	Up-regulated
AT3G12585	Up-Regulated	AT1G75290	Up-Regulated	AT2G38300	Up-Regulated			AT5G37840	Up-regulated	AT3G26830	Up-regulated	AT5G38430	Up-regulated		AT2G25450	Up-regulated	AT5G02450	Up-regulated	AT5G03830	Down-regulated	AT3G17730	Up-regulated		AT1G70185	Down-regulated	AT5G01940	Up-regulated	AT1G53887	Down-regulated	AT3G24615	Up-regulated
AT3G13080	Up-Regulated	AT1G75335	Up-Regulated	AT2G38465	Up-Regulated			AT5G37970	Up-regulated	AT3G27070	Up-regulated	AT5G39110	Up-regulated		AT2G25470	Up-regulated	AT5G02900	Up-regulated	AT5G04180	Down-regulated	AT3G17800	Up-regulated		AT1G70390	Down-regulated	AT5G02244	Up-regulated	AT1G54020	Down-regulated	AT3G25220	Up-regulated
AT3G13090	Up-Regulated	AT1G75700	Up-Regulated	AT2G38940	Up-Regulated			AT5G38940	Up-regulated	AT3G27950	Up-regulated	AT5G39120	Up-regulated		AT2G25530	Up-regulated	AT5G03120	Up-regulated	AT5G05960	Down-regulated	AT3G18560	Up-regulated		AT1G70660	Down-regulated	AT5G02790	Up-regulated	AT1G54040	Down-regulated	AT3G25530	Up-regulated
AT3G13110	Up-Regulated	AT1G75810	Up-Regulated	AT2G39020	Up-Regulated			AT5G39050	Up-regulated	AT3G28290	Up-regulated	AT5G39350	Up-regulated		AT2G25625	Up-regulated	AT5G03230	Up-regulated	AT5G06310	Down-regulated	AT3G18750	Up-regulated		AT1G70910	Down-regulated	AT5G02840	Up-regulated	AT1G54400	Down-regulated	AT3G25585	Up-regulated
AT3G13433	Up-Regulated	AT1G76390	Up-Regulated	AT2G39200	Up-Regulated			AT5G39630	Up-regulated	AT3G28300	Up-regulated	AT5G39493	Up-regulated		AT2G25670	Up-regulated	AT5G03552	Up-regulated	AT5G09220	Down-regulated	AT3G19450	Up-regulated		AT1G71120	Down-regulated	AT5G03220	Up-regulated	AT1G54470	Down-regulated	AT3G25790	Up-regulated
AT3G13610	Up-Regulated	AT1G76430	Up-Regulated	AT2G39230	Up-Regulated			AT5G39720	Up-regulated	AT3G28600	Up-regulated	AT5G39560	Up-regulated		AT2G25735	Up-regulated	AT5G03660	Up-regulated	AT5G10040	Down-regulated	AT3G19720	Up-regulated		AT1G71140	Down-regulated	AT5G03345	Up-regulated	AT1G55720	Down-regulated	AT3G25826.1	Up-regulated
AT3G14620	Up-Regulated	AT1G76480	Up-Regulated	AT2G39240	Up-Regulated			AT5G40860	Up-regulated	AT3G28770	Up-regulated	AT5G40680	Up-regulated		AT2G26080	Up-regulated	AT5G04750	Up-regulated	AT5G11510	Down-regulated	AT3G19850	Up-regulated		AT1G71300	Down-regulated	AT5G03460	Up-regulated	AT1G55950	Down-regulated	AT3G26290	Up-regulated
AT3G14680	Up-Regulated	AT1G76520	Up-Regulated	AT2G39390	Up-Regulated			AT5G40990	Up-regulated	AT3G28917	Up-regulated	AT5G40780	Up-regulated		AT2G26211	Up-regulated	AT5G04760	Up-regulated	AT5G13940	Down-regulated	AT3G20360	Up-regulated		AT1G71370	Down-regulated	AT5G03660	Up-regulated	AT1G55980	Down-regulated	AT3G26690	Up-regulated
AT3G14940	Up-Regulated	AT1G76530	Up-Regulated	AT2G39518	Up-Regulated			AT5G41315	Up-regulated	AT3G28930	Up-regulated	AT5G40860	Up-regulated		AT2G26290	Up-regulated	AT5G05430	Up-regulated	AT5G14330	Down-regulated	AT3G20370	Up-regulated		AT1G71920	Down-regulated	AT5G04600	Up-regulated	AT1G56600	Down-regulated	AT3G27050	Up-regulated
AT3G15090	Up-Regulated	AT1G76800	Up-Regulated	AT2G39710	Up-Regulated			AT5G41380	Up-regulated	AT3G29060	Up-regulated	AT5G41090	Up-regulated		AT2G26400	Up-regulated	AT5G06230	Up-regulated	AT5G15760	Down-regulated	AT3G20395	Up-regulated		AT1G72000	Down-regulated	AT5G04750	Up-regulated	AT1G57410	Down-regulated	AT3G27100	Up-regulated
AT3G15310.1	Up-Regulated	AT1G76930	Up-Regulated	AT2G40010	Up-Regulated			AT5G41730	Up-regulated	AT3G29670	Up-regulated	AT5G41315	Up-regulated		AT2G26550	Up-regulated	AT5G06470	Up-regulated	AT5G16250	Down-regulated	AT3G20760	Up-regulated		AT1G72645	Down-regulated	AT5G04781	Up-regulated	AT1G57830	Down-regulated	AT3G27220	Up-regulated
AT3G15354	Up-Regulated	AT1G76955	Up-Regulated	AT2G40080	Up-Regulated			AT5G42230	Up-regulated	AT3G30120	Up-regulated	AT5G41460	Up-regulated		AT2G26630.1	Up-regulated	AT5G06540	Up-regulated	AT5G22555	Down-regulated	AT3G21390	Up-regulated		AT1G72660	Down-regulated	AT5G04830	Up-regulated	AT1G58140.1	Down-regulated	AT3G27340	Up-regulated
AT3G15990	Up-Regulated	AT1G77280	Up-Regulated	AT2G40095	Up-Regulated			AT5G42510	Up-regulated	AT3G30725	Up-regulated	AT5G42230	Up-regulated		AT2G26660	Up-regulated	AT5G06865	Up-regulated	AT5G22720	Down-regulated	AT3G21560	Up-regulated		AT1G72900	Down-regulated	AT5G04850	Up-regulated	AT1G58280	Down-regulated	AT3G27450	Up-regulated
AT3G16330	Up-Regulated	AT1G77405	Up-Regulated	AT2G40300	Up-Regulated			AT5G43175	Up-regulated	AT3G30749.1	Up-regulated	AT5G42580	Up-regulated		AT2G26770	Up-regulated	AT5G07040	Up-regulated	AT5G24750	Down-regulated	AT3G21670	Up-regulated		AT1G72910	Down-regulated	AT5G04890	Up-regulated	AT1G58330	Down-regulated	AT3G28480	Up-regulated
AT3G16420	Up-Regulated	AT1G77410	Up-Regulated	AT2G40330	Up-Regulated			AT5G43300	Up-regulated	AT3G30844.1	Up-regulated	AT5G42800	Up-regulated		AT2G27180	Up-regulated	AT5G08150	Up-regulated	AT5G25970	Down-regulated	AT3G21870	Up-regulated		AT1G73050	Down-regulated	AT5G05945	Up-regulated	AT1G58684	Down-regulated	AT3G28740	Up-regulated
AT3G17609	Up-Regulated	AT1G77450	Up-Regulated	AT2G40340	Up-Regulated			AT5G43350	Up-regulated	AT3G32320.1	Up-regulated	AT5G42900	Up-regulated		AT2G27310	Up-regulated	AT5G09585	Up-regulated	AT5G25980	Down-regulated	AT3G22060	Up-regulated		AT1G73500	Down-regulated	AT5G06910	Up-regulated	AT1G58807	Down-regulated	AT3G28865.1	Up-regulated
AT3G17790	Up-Regulated	AT1G77580	Up-Regulated	AT2G40350	Up-Regulated			AT5G43370	Up-regulated	AT3G32914.1	Up-regulated	AT5G43300	Up-regulated		AT2G27360	Up-regulated	AT5G09930	Up-regulated	AT5G26330	Down-regulated	AT3G22370	Up-regulated		AT1G73550	Down-regulated	AT5G06980	Up-regulated	AT1G58848	Down-regulated	AT3G28900	Up-regulated
AT3G17840	Up-Regulated	AT1G77810	Up-Regulated	AT2G40520	Up-Regulated			AT5G43640	Up-regulated	AT3G41345.1	Up-regulated	AT5G43630	Up-regulated		AT2G27660	Up-regulated	AT5G10950	Up-regulated	AT5G26690	Down-regulated	AT3G22420	Up-regulated		AT1G73600	Down-regulated	AT5G07060	Up-regulated	AT1G58889.1	Down-regulated	AT3G28940	Up-regulated
AT3G18235	Up-Regulated	AT1G77880	Up-Regulated	AT2G40740	Up-Regulated			AT5G43870	Up-regulated	AT3G42628	Up-regulated	AT5G43780	Up-regulated		AT2G28200	Up-regulated	AT5G11225	Up-regulated	AT5G28442	Down-regulated	AT3G22550	Up-regulated		AT1G73910	Down-regulated	AT5G08080	Up-regulated	AT1G58936	Down-regulated	AT3G29280	Up-regulated
AT3G18250	Up-Regulated	AT1G77920	Up-Regulated	AT2G40750	Up-Regulated			AT5G44820	Up-regulated	AT3G42820.1	Up-regulated	AT5G43800.1	Up-regulated		AT2G28305	Up-regulated	AT5G11325	Up-regulated	AT5G28923.1	Down-regulated	AT3G22560	Up-regulated		AT1G74290	Down-regulated	AT5G08250	Up-regulated	AT1G58983	Down-regulated	AT3G29780	Up-regulated
AT3G18710	Up-Regulated	AT1G78000	Up-Regulated	AT2G40840	Up-Regulated			AT5G46220	Up-regulated	AT3G43110	Up-regulated	AT5G43870	Up-regulated		AT2G28400	Up-regulated	AT5G11930	Up-regulated	AT5G32405.1	Down-regulated	AT3G22750	Up-regulated		AT1G74456	Down-regulated	AT5G08370	Up-regulated	AT1G59124	Down-regulated	AT3G30260	Up-regulated
AT3G18750	Up-Regulated	AT1G78020	Up-Regulated	AT2G41660	Up-Regulated			AT5G46360	Up-regulated	AT3G43190	Up-regulated	AT5G44110	Up-regulated		AT2G28880	Up-regulated	AT5G12020	Up-regulated	AT5G32490.1	Down-regulated	AT3G22840	Up-regulated		AT1G75040	Down-regulated	AT5G08710	Up-regulated	AT1G59218	Down-regulated	AT3G30415	Up-regulated
AT3G18950	Up-Regulated	AT1G78070	Up-Regulated	AT2G41800	Up-Regulated			AT5G47740	Up-regulated	AT3G43250	Up-regulated	AT5G44316	Up-regulated		AT2G29090	Up-regulated	AT5G13080	Up-regulated	AT5G32515.1	Down-regulated	AT3G23210	Up-regulated		AT1G75261	Down-regulated	AT5G09225	Up-regulated	AT1G59359	Down-regulated	AT3G31960	Up-regulated
AT3G19450	Up-Regulated	AT1G78290	Up-Regulated	AT2G42530	Up-Regulated			AT5G47920	Up-regulated	AT3G43630	Up-regulated	AT5G45680	Up-regulated		AT2G29120	Up-regulated	AT5G13850	Up-regulated	AT5G33255.1	Down-regulated	AT3G23580	Up-regulated		AT1G76230	Down-regulated	AT5G09380	Up-regulated	AT1G59730	Down-regulated	AT3G32090	Up-regulated
AT3G19500	Up-Regulated	AT1G78510	Up-Regulated	AT2G42600	Up-Regulated			AT5G47980	Up-regulated	AT3G43828.1	Up-regulated	AT5G45870	Up-regulated		AT2G29320	Up-regulated	AT5G14180	Up-regulated	AT5G33384.1	Down-regulated	AT3G23805	Up-regulated		AT1G76410	Down-regulated	AT5G09640	Up-regulated	AT1G59860	Down-regulated	AT3G32377	Up-regulated
AT3G19660	Up-Regulated	AT1G78570	Up-Regulated	AT2G43139	Up-Regulated			AT5G48850	Up-regulated	AT3G44460	Up-regulated	AT5G46050	Up-regulated		AT2G29330	Up-regulated	AT5G14495	Up-regulated	AT5G37980	Down-regulated	AT3G24170	Up-regulated		AT1G76420	Down-regulated	AT5G09920	Up-regulated	AT1G60520	Down-regulated	AT3G32920	Up-regulated
AT3G19970	Up-Regulated	AT1G78830	Up-Regulated	AT2G43141	Up-Regulated			AT5G48880	Up-regulated	AT3G44510	Up-regulated	AT5G46220	Up-regulated		AT2G29340	Up-regulated	AT5G15022	Up-regulated	AT5G38930	Down-regulated	AT3G24190	Up-regulated		AT1G76430	Down-regulated	AT5G09930	Up-regulated	AT1G60740	Down-regulated	AT3G43720	Up-regulated
AT3G20360	Up-Regulated	AT1G79270	Up-Regulated	AT2G43120	Up-Regulated			AT5G50610	Up-regulated	AT3G44580	Up-regulated	AT5G46260	Up-regulated		AT2G29370	Up-regulated	AT5G15130	Up-regulated	AT5G38940	Down-regulated	AT3G24230	Up-regulated		AT1G77380	Down-regulated	AT5G10070	Up-regulated	AT1G60830	Down-regulated	AT3G43840	Up-regulated
AT3G20370	Up-Regulated	AT1G79410	Up-Regulated	AT2G43310	Up-Regulated			AT5G50800	Up-regulated	AT3G44705.1	Up-regulated	AT5G46330	Up-regulated		AT2G29420	Up-regulated	AT5G15820	Up-regulated	AT5G39180	Down-regulated	AT3G24460	Up-regulated		AT1G78170	Down-regulated	AT5G10140	Up-regulated	AT1G62170	Down-regulated	AT3G43980	Up-regulated
AT3G20660	Up-Regulated	AT1G79520	Up-Regulated	AT2G43510	Up-Regulated			AT5G50995	Up-regulated	AT3G44860	Up-regulated	AT5G46450	Up-regulated		AT2G29450	Up-regulated	AT5G15845	Up-regulated	AT5G40960	Down-regulated	AT3G24500	Up-regulated		AT1G78460	Down-regulated	AT5G10230	Up-regulated	AT1G62360	Down-regulated	AT3G44010	Up-regulated
AT3G21010.1	Up-Regulated	AT1G79610	Up-Regulated	AT2G43580	Up-Regulated			AT5G51050	Up-regulated	AT3G44870	Up-regulated	AT5G46845	Up-regulated		AT2G29500	Up-regulated	AT5G16060	Up-regulated	AT5G40980	Down-regulated	AT3G24860	Up-regulated		AT1G78830	Down-regulated	AT5G12240	Up-regulated	AT1G62560	Down-regulated	AT3G44020	Up-regulated
AT3G21150	Up-Regulated	AT1G79900	Up-Regulated	AT2G43870	Up-Regulated			AT5G52670	Up-regulated	AT3G45080	Up-regulated	AT5G47670	Up-regulated		AT2G29540	Up-regulated	AT5G16360	Up-regulated	AT5G41470	Down-regulated	AT3G24890	Up-regulated		AT1G80160	Down-regulated	AT5G12320	Up-regulated	AT1G62910	Down-regulated	AT3G44310	Up-regulated
AT3G21250	Up-Regulated	AT1G80130	Up-Regulated	AT2G44010	Up-Regulated			AT5G52680	Up-regulated	AT3G45638	Up-regulated	AT5G47980	Up-regulated		AT2G29590	Up-regulated	AT5G16505.1	Up-regulated	AT5G41905	Down-regulated	AT3G25230	Up-regulated		AT1G80380	Down-regulated	AT5G12920	Up-regulated	AT1G63005	Down-regulated	AT3G44350	Up-regulated
AT3G21500	Up-Regulated	AT1G80610	Up-Regulated	AT2G44240	Up-Regulated			AT5G53048	Up-regulated	AT3G45720	Up-regulated	AT5G47990	Up-regulated		AT2G30040	Up-regulated	AT5G16950	Up-regulated	AT5G43250	Down-regulated	AT3G25490	Up-regulated		AT1G80590	Down-regulated	AT5G13170	Up-regulated	AT1G63210	Down-regulated	AT3G44425.1	Up-regulated
AT3G21530	Up-Regulated	AT1G80760	Up-Regulated	AT2G44370	Up-Regulated			AT5G53750	Up-regulated	AT3G46340	Up-regulated	AT5G48000	Up-regulated		AT2G30080	Up-regulated	AT5G17030	Up-regulated	AT5G44220	Down-regulated	AT3G25577	Up-regulated		AT1G80660	Down-regulated	AT5G14495	Up-regulated	AT1G63330	Down-regulated	AT3G44490	Up-regulated
AT3G21560	Up-Regulated	AT1G80820	Up-Regulated	AT2G44450	Up-Regulated			AT5G53820	Up-regulated	AT3G46484.1	Up-regulated	AT5G48010	Up-regulated		AT2G30150	Up-regulated	AT5G17380	Up-regulated	AT5G44420	Down-regulated	AT3G25826.1	Up-regulated		AT2G01008	Down-regulated	AT5G14710	Up-regulated	AT1G63760	Down-regulated	AT3G44660	Up-regulated
AT3G21710	Up-Regulated	AT1G80940	Up-Regulated	AT2G44460	Up-Regulated			AT5G54700	Up-regulated	AT3G46520	Up-regulated	AT5G48250	Up-regulated		AT2G30230	Up-regulated	AT5G18070	Up-regulated	AT5G46690	Down-regulated	AT3G26290	Up-regulated		AT2G01010	Down-regulated	AT5G15815	Up-regulated	AT1G64160	Down-regulated	AT3G44735	Up-regulated
AT3G21750	Up-Regulated	AT2G01029.1	Up-Regulated	AT2G44480	Up-Regulated			AT5G54710	Up-regulated	AT3G47380	Up-regulated	AT5G48290	Up-regulated		AT2G30520	Up-regulated	AT5G18080	Up-regulated	AT5G46845	Down-regulated	AT3G26450	Up-regulated		AT2G01021	Down-regulated	AT5G15910	Up-regulated	AT1G64590	Down-regulated	AT3G45300	Up-regulated
AT3G21760	Up-Regulated	AT2G01175	Up-Regulated	AT2G44490	Up-Regulated			AT5G56630	Up-regulated	AT3G47420	Up-regulated	AT5G48485	Up-regulated		AT2G31230	Up-regulated	AT5G18600	Up-regulated	AT5G46871	Down-regulated	AT3G27050	Up-regulated		AT2G01022.1	Down-regulated	AT5G15960	Up-regulated	AT1G65346	Down-regulated	AT3G46060	Up-regulated
AT3G22550	Up-Regulated	AT2G01310	Up-Regulated	AT2G44578	Up-Regulated			AT5G56860	Up-regulated	AT3G47480	Up-regulated	AT5G48850	Up-regulated		AT2G31410	Up-regulated	AT5G18720	Up-regulated	AT5G47500	Down-regulated	AT3G27170	Up-regulated		AT2G02100	Down-regulated	AT5G15970	Up-regulated	AT1G65347.1	Down-regulated	AT3G46080	Up-regulated
AT3G22600	Up-Regulated	AT2G01660	Up-Regulated	AT2G45130	Up-Regulated			AT5G57123	Up-regulated	AT3G47510	Up-regulated	AT5G48880	Up-regulated		AT2G31585	Up-regulated	AT5G18840	Up-regulated	AT5G48000	Down-regulated	AT3G27330	Up-regulated		AT2G02835	Down-regulated	AT5G17010	Up-regulated	AT1G65550	Down-regulated	AT3G46430	Up-regulated
AT3G22840	Up-Regulated	AT2G01670	Up-Regulated	AT2G45135	Up-Regulated			AT5G57420	Up-regulated	AT3G47540	Up-regulated	AT5G49620	Up-regulated		AT2G31750	Up-regulated	AT5G20130	Up-regulated	AT5G49280	Down-regulated	AT3G27350	Up-regulated		AT2G02930	Down-regulated	AT5G18100	Up-regulated	AT1G65730	Down-regulated	AT3G46490	Up-regulated
AT3G23410	Up-Regulated	AT2G01880	Up-Regulated	AT2G45350	Up-Regulated			AT5G57520	Up-regulated	AT3G47770	Up-regulated	AT5G50160	Up-regulated		AT2G31790	Up-regulated	AT5G20150	Up-regulated	AT5G51310	Down-regulated	AT3G27620	Up-regulated		AT2G03460	Down-regulated	AT5G18170	Up-regulated	AT1G65860	Down-regulated	AT3G47470	Up-regulated
AT3G23430	Up-Regulated	AT2G02010	Up-Regulated	AT2G45360	Up-Regulated			AT5G59240	Up-regulated	AT3G48240	Up-regulated	AT5G50315.1	Up-regulated		AT2G31820	Up-regulated	AT5G20190	Up-regulated	AT5G52290	Down-regulated	AT3G27660	Up-regulated		AT2G03520	Down-regulated	AT5G20110	Up-regulated	AT1G66040	Down-regulated	AT3G47500	Up-regulated
AT3G23810	Up-Regulated	AT2G02240	Up-Regulated	AT2G45440	Up-Regulated			AT5G61550	Up-regulated	AT3G48346	Up-regulated	AT5G50700	Up-regulated		AT2G31902	Up-regulated	AT5G20810	Up-regulated	AT5G53040	Down-regulated	AT3G27690	Up-regulated		AT2G03540.1	Down-regulated	AT5G20160	Up-regulated	AT1G66320	Down-regulated	AT3G47833	Up-regulated
AT3G24170	Up-Regulated	AT2G02360	Up-Regulated	AT2G45560	Up-Regulated			AT5G61890	Up-regulated	AT3G48460	Up-regulated	AT5G51920	Up-regulated		AT2G32120	Up-regulated	AT5G20970	Up-regulated	AT5G54206	Down-regulated	AT3G28345	Up-regulated		AT2G03760	Down-regulated	AT5G22080	Up-regulated	AT1G66460	Down-regulated	AT3G48131	Up-regulated
AT3G24190	Up-Regulated	AT2G02370	Up-Regulated	AT2G45570	Up-Regulated			AT5G62210	Up-regulated	AT3G48700	Up-regulated	AT5G52310	Up-regulated		AT2G32220	Up-regulated	AT5G22270	Up-regulated	AT5G54530	Down-regulated	AT3G28570	Up-regulated		AT2G04040	Down-regulated	AT5G23660	Up-regulated	AT1G67481	Down-regulated	AT3G48700	Up-regulated
AT3G24400	Up-Regulated	AT2G02390	Up-Regulated	AT2G45760	Up-Regulated			AT5G63450	Up-regulated	AT3G48840	Up-regulated	AT5G52710	Up-regulated		AT2G32450	Up-regulated	AT5G22950	Up-regulated	AT5G55470	Down-regulated	AT3G29250	Up-regulated		AT2G04050	Down-regulated	AT5G23760	Up-regulated	AT1G67600	Down-regulated	AT3G48920	Up-regulated
AT3G24680.1	Up-Regulated	AT2G02990	Up-Regulated	AT2G45920	Up-Regulated			AT5G63680	Up-regulated	AT3G48850	Up-regulated	AT5G53486	Up-regulated		AT2G32480	Up-regulated	AT5G23000	Up-regulated	AT5G55780	Down-regulated	AT3G29280	Up-regulated		AT2G04066	Down-regulated	AT5G23960	Up-regulated	AT1G67610	Down-regulated	AT3G48930	Up-regulated
AT3G25020	Up-Regulated	AT2G03200	Up-Regulated	AT2G46170	Up-Regulated			AT5G64000	Up-regulated	AT3G49055	Up-regulated	AT5G53730	Up-regulated		AT2G32487	Up-regulated	AT5G23470	Up-regulated	AT5G56050	Down-regulated	AT3G29580	Up-regulated		AT2G04070	Down-regulated	AT5G24120	Up-regulated	AT1G67810	Down-regulated	AT3G48940	Up-regulated
AT3G25130	Up-Regulated	AT2G03360	Up-Regulated	AT2G46880	Up-Regulated			AT5G65140	Up-regulated	AT3G50130	Up-regulated	AT5G54060	Up-regulated		AT2G32530	Up-regulated	AT5G23760	Up-regulated	AT5G56910	Down-regulated	AT3G30843.1	Up-regulated		AT2G05070	Down-regulated	AT5G24160	Up-regulated	AT1G68390	Down-regulated	AT3G49100	Up-regulated
AT3G25240	Up-Regulated	AT2G03410	Up-Regulated	AT2G46940	Up-Regulated			AT5G65158	Up-regulated	AT3G50350	Up-regulated	AT5G54400	Up-regulated		AT2G32540	Up-regulated	AT5G24090	Up-regulated	AT5G59320	Down-regulated	AT3G42806.1	Up-regulated		AT2G05230	Down-regulated	AT5G24165	Up-regulated	AT1G68740	Down-regulated	AT3G49420	Up-regulated
AT3G25510	Up-Regulated	AT2G03980	Up-Regulated	AT2G47000	Up-Regulated			AT5G66690	Up-regulated	AT3G50610	Up-regulated	AT5G56840	Up-regulated		AT2G32950	Up-regulated	AT5G24640	Up-regulated	AT5G59330	Down-regulated	AT3G44042.1	Up-regulated		AT2G05250	Down-regulated	AT5G24210	Up-regulated	AT1G69880	Down-regulated	AT3G49450	Up-regulated
AT3G25610	Up-Regulated	AT2G04000.1	Up-Regulated	AT2G47140	Up-Regulated			AT5G66815	Up-regulated	AT3G51380	Up-regulated	AT5G56970	Up-regulated		AT2G32960	Up-regulated	AT5G25140	Up-regulated	AT5G59440	Down-regulated	AT3G44190	Up-regulated		AT2G05420	Down-regulated	AT5G24316	Up-regulated	AT1G70080	Down-regulated	AT3G50210	Up-regulated
AT3G25640	Up-Regulated	AT2G04032	Up-Regulated	AT2G47190	Up-Regulated			AT5G66816	Up-regulated	AT3G51450	Up-regulated	AT5G57123	Up-regulated		AT2G32990	Up-regulated	AT5G25180	Up-regulated	AT5G59670	Down-regulated	AT3G44450	Up-regulated		AT2G05580	Down-regulated	AT5G25040	Up-regulated	AT1G70130	Down-regulated	AT3G50505	Up-regulated
AT3G25882	Up-Regulated	AT2G04090	Up-Regulated	AT2G47550	Up-Regulated			AT5G67080	Up-regulated	AT3G51860	Up-regulated	AT5G57130	Up-regulated		AT2G33250	Up-regulated	AT5G25190	Up-regulated	AT5G62780	Down-regulated	AT3G45210	Up-regulated		AT2G05720	Down-regulated	AT5G25880	Up-regulated	AT1G70185	Down-regulated	AT3G50520	Up-regulated
AT3G26590	Up-Regulated	AT2G04100	Up-Regulated	AT2G47800	Up-Regulated			AT5G67430	Up-regulated	AT3G51895	Up-regulated	AT5G57640	Up-regulated		AT2G33380	Up-regulated	AT5G25240	Up-regulated	AT5G62850	Down-regulated	AT3G45520.1	Up-regulated		AT2G06925	Down-regulated	AT5G25980	Up-regulated	AT1G71050	Down-regulated	AT3G50550	Up-regulated
AT3G26820	Up-Regulated	AT2G04160	Up-Regulated	AT2G47890	Up-Regulated			AT1G01170	Down-regulated	AT3G52190	Up-regulated	AT5G58830	Up-regulated		AT2G33530	Up-regulated	AT5G25370	Up-regulated	AT5G64800	Down-regulated	AT3G46080	Up-regulated		AT2G07771	Down-regulated	AT5G26200	Up-regulated	AT1G71280	Down-regulated	AT3G50835	Up-regulated
AT3G26960	Up-Regulated	AT2G04320.1	Up-Regulated	AT2G47990	Up-Regulated			AT1G01240	Down-regulated	AT3G52310	Up-regulated	AT5G59570	Up-regulated		AT2G33855	Up-regulated	AT5G25570	Up-regulated	AT5G65140	Down-regulated	AT3G46650	Up-regulated		AT2G07773	Down-regulated	AT5G26667	Up-regulated	AT1G71300	Down-regulated	AT3G51130	Up-regulated
AT3G27190	Up-Regulated	AT2G04330.1	Up-Regulated	AT3G01080	Up-Regulated			AT1G01580	Down-regulated	AT3G52605	Up-regulated	AT5G60100	Up-regulated		AT2G34060	Up-regulated	AT5G26310	Up-regulated	AT5G65320	Down-regulated	AT3G46900	Up-regulated		AT2G07776	Down-regulated	AT5G27350	Up-regulated	AT1G71370	Down-regulated	AT3G51460	Up-regulated
AT3G27460	Up-Regulated	AT2G04350	Up-Regulated	AT3G01319	Up-Regulated			AT1G02300	Down-regulated	AT3G52720	Up-regulated	AT5G60320	Up-regulated		AT2G34260	Up-regulated	AT5G26960	Up-regulated	AT5G65530	Down-regulated	AT3G47420	Up-regulated		AT2G07749	Down-regulated	AT5G27720	Up-regulated	AT1G71520	Down-regulated	AT3G51750	Up-regulated
AT3G28007	Up-Regulated	AT2G04400	Up-Regulated	AT3G01440	Up-Regulated			AT1G02340	Down-regulated	AT3G52820	Up-regulated	AT5G60330	Up-regulated		AT2G34340	Up-regulated	AT5G28500	Up-regulated	AT5G65970	Down-regulated	AT3G47500	Up-regulated		AT2G07777	Down-regulated	AT5G27870	Up-regulated	AT1G71690	Down-regulated	AT3G51840	Up-regulated
AT3G28130	Up-Regulated	AT2G04460.1	Up-Regulated	AT3G01580	Up-Regulated			AT1G02580	Down-regulated	AT3G53600	Up-regulated	AT5G60440	Up-regulated		AT2G34655	Up-regulated	AT5G30269.1	Up-regulated	AT5G66005	Down-regulated	AT3G47750	Up-regulated		AT2G07671	Down-regulated	AT5G28450	Up-regulated	AT1G71695	Down-regulated	AT3G51880	Up-regulated
AT3G28220	Up-Regulated	AT2G04495	Up-Regulated	AT3G01830	Up-Regulated			AT1G02610	Down-regulated	AT3G53611	Up-regulated	AT5G60760	Up-regulated		AT2G34660	Up-regulated	AT5G33432.1	Up-regulated	AT5G66562	Down-regulated	AT3G48240	Up-regulated		AT2G07743	Down-regulated	AT5G28510	Up-regulated	AT1G71770	Down-regulated	AT3G52090	Up-regulated
AT3G28270	Up-Regulated	AT2G04510	Up-Regulated	AT3G01840	Up-Regulated			AT1G02630	Down-regulated	AT3G53620	Up-regulated	AT5G61480	Up-regulated		AT2G34720	Up-regulated	AT5G35480	Up-regulated	AT5G66631	Down-regulated	AT3G48300	Up-regulated		AT2G07672	Down-regulated	AT5G29000	Up-regulated	AT1G71920	Down-regulated	AT3G52360	Up-regulated
AT3G28345	Up-Regulated	AT2G04515	Up-Regulated	AT3G02040	Up-Regulated			AT1G02640	Down-regulated	AT3G53980	Up-regulated	AT5G61660	Up-regulated		AT2G34960	Up-regulated	AT5G35575.1	Up-regulated	ATMG00800	Down-regulated	AT3G50290	Up-regulated		AT2G07684	Down-regulated	AT5G33210	Up-regulated	AT1G72060	Down-regulated	AT3G52390	Up-regulated
AT3G28510	Up-Regulated	AT2G04570	Up-Regulated	AT3G02230	Up-Regulated			AT1G02860	Down-regulated	AT3G54150	Up-regulated	AT5G62210	Up-regulated		AT2G35382	Up-regulated	AT5G37950	Up-regulated			AT3G50505	Up-regulated		AT2G07673	Down-regulated	AT5G34780	Up-regulated	AT1G72520	Down-regulated	AT3G52580	Up-regulated
AT3G29590	Up-Regulated	AT2G05025.1	Up-Regulated	AT3G02550	Up-Regulated			AT1G03090	Down-regulated	AT3G54590	Up-regulated	AT5G62230	Up-regulated		AT2G35585	Up-regulated	AT5G38100	Up-regulated			AT3G50560	Up-regulated		AT2G07745	Down-regulated	AT5G34851.1	Up-regulated	AT1G72660	Down-regulated	AT3G52590	Up-regulated
AT3G29670	Up-Regulated	AT2G05030.1	Up-Regulated	AT3G02800	Up-Regulated			AT1G03390	Down-regulated	AT3G54600	Up-regulated	AT5G63450	Up-regulated		AT2G35760	Up-regulated	AT5G39520	Up-regulated			AT3G51240	Up-regulated		AT2G07674	Down-regulated	AT5G35460	Up-regulated	AT1G72800	Down-regulated	AT3G52700	Up-regulated
AT3G29732.1	Up-Regulated	AT2G05260	Up-Regulated	AT3G02832	Up-Regulated			AT1G03580	Down-regulated	AT3G54700	Up-regulated	AT5G63720	Up-regulated		AT2G35840	Up-regulated	AT5G39610	Up-regulated			AT3G51750	Up-regulated		AT2G07751	Down-regulated	AT5G35935.1	Up-regulated	AT1G73010	Down-regulated	AT3G52765	Up-regulated
AT3G29783.1	Up-Regulated	AT2G05520	Up-Regulated	AT3G02840	Up-Regulated			AT1G03600	Down-regulated	AT3G54820	Up-regulated	AT5G64700	Up-regulated		AT2G35910	Up-regulated	AT5G39720	Up-regulated			AT3G51895	Up-regulated		AT2G07675	Down-regulated	AT5G36180	Up-regulated	AT1G73220	Down-regulated	AT3G52940	Up-regulated
AT3G29784.1	Up-Regulated	AT2G05632	Up-Regulated	AT3G02980	Up-Regulated			AT1G03660	Down-regulated	AT3G55120	Up-regulated	AT5G65140	Up-regulated		AT2G35930	Up-regulated	AT5G40570	Up-regulated			AT3G51910	Up-regulated		AT2G07676	Down-regulated	AT5G36980	Up-regulated	AT1G73780	Down-regulated	AT3G52970	Up-regulated
AT3G30393.1	Up-Regulated	AT2G05910	Up-Regulated	AT3G03530	Up-Regulated			AT1G04450	Down-regulated	AT3G55970	Up-regulated	AT5G65580	Up-regulated		AT2G35960	Up-regulated	AT5G40690	Up-regulated			AT3G51920	Up-regulated		AT2G07768	Down-regulated	AT5G37290	Up-regulated	AT1G73965	Down-regulated	AT3G53420	Up-regulated
AT3G30460	Up-Regulated	AT2G06440.1	Up-Regulated	AT3G03990	Up-Regulated			AT1G04560	Down-regulated	AT3G56040	Up-regulated	AT5G66690	Up-regulated		AT2G36620	Up-regulated	AT5G42250	Up-regulated			AT3G52130	Up-regulated		AT2G07769.1	Down-regulated	AT5G37478	Up-regulated	AT1G74090	Down-regulated	AT3G53740	Up-regulated
AT3G30680.1	Up-Regulated	AT2G06560.1	Up-Regulated	AT3G04000	Up-Regulated			AT1G05330	Down-regulated	AT3G56275	Up-regulated	AT1G01060	Down-regulated		AT2G36630	Up-regulated	AT5G42440	Up-regulated			AT3G52340	Up-regulated		AT2G07746	Down-regulated	AT5G37940	Up-regulated	AT1G74290	Down-regulated	AT3G53830	Up-regulated
AT3G30725	Up-Regulated	AT2G06860.1	Up-Regulated	AT3G04010	Up-Regulated			AT1G06340	Down-regulated	AT3G56290	Up-regulated	AT1G01070	Down-regulated		AT2G36650	Up-regulated	AT5G42680	Up-regulated			AT3G52660	Up-regulated		AT2G07677	Down-regulated	AT5G38720	Up-regulated	AT1G74810	Down-regulated	AT3G54085	Up-regulated
AT3G30790.1	Up-Regulated	AT2G07042	Up-Regulated	AT3G04070	Up-Regulated			AT1G07040	Down-regulated	AT3G56780	Up-regulated	AT1G01580	Down-regulated		AT2G36690	Up-regulated	AT5G42930	Up-regulated			AT3G52720	Up-regulated		AT2G07748	Down-regulated	AT5G38900	Up-regulated	AT1G74930	Down-regulated	AT3G54500	Up-regulated
AT3G30803.1	Up-Regulated	AT2G07160.1	Up-Regulated	AT3G04110	Up-Regulated			AT1G08900	Down-regulated	AT3G57157	Up-regulated	AT1G02205	Down-regulated		AT2G36750	Up-regulated	AT5G43120	Up-regulated			AT3G52740	Up-regulated		AT2G07678	Down-regulated	AT5G39220	Up-regulated	AT1G75830	Down-regulated	AT3G54840	Up-regulated
AT3G31920.1	Up-Regulated	AT2G07758	Up-Regulated	AT3G04181	Up-Regulated			AT1G09460	Down-regulated	AT3G57210	Up-regulated	AT1G02630	Down-regulated		AT2G36800	Up-regulated	AT5G43170	Up-regulated			AT3G52900	Up-regulated		AT2G07669	Down-regulated	AT5G39340	Up-regulated	AT1G76130	Down-regulated	AT3G54860	Up-regulated
AT3G32226.1	Up-Regulated	AT2G11810	Up-Regulated	AT3G04210	Up-Regulated			AT1G09750	Down-regulated	AT3G58060	Up-regulated	AT1G02640	Down-regulated		AT2G36835	Up-regulated	AT5G43570	Up-regulated			AT3G52920	Up-regulated		AT2G07681	Down-regulated	AT5G39520	Up-regulated	AT1G76430	Down-regulated	AT3G54890	Up-regulated
AT3G32230.1	Up-Regulated	AT2G12190	Up-Regulated	AT3G04220	Up-Regulated			AT1G10070	Down-regulated	AT3G58550	Up-regulated	AT1G03660	Down-regulated		AT2G36870	Up-regulated	AT5G43580	Up-regulated			AT3G53420	Up-regulated		AT2G07682.1	Down-regulated	AT5G39620	Up-regulated	AT1G76470	Down-regulated	AT3G55180	Up-regulated
AT3G33082.1	Up-Regulated	AT2G12290	Up-Regulated	AT3G04230	Up-Regulated			AT1G10140	Down-regulated	AT3G58990	Up-regulated	AT1G04560	Down-regulated		AT2G36880	Up-regulated	AT5G44306	Up-regulated			AT3G53740	Up-regulated		AT2G07783	Down-regulated	AT5G40130	Up-regulated	AT1G76530	Down-regulated	AT3G55440	Up-regulated
AT3G33148.1	Up-Regulated	AT2G12462	Up-Regulated	AT3G04530	Up-Regulated			AT1G10340	Down-regulated	AT3G59010	Up-regulated	AT1G06160	Down-regulated		AT2G36890	Up-regulated	AT5G44565	Up-regulated			AT3G53830	Up-regulated		AT2G07772	Down-regulated	AT5G40280	Up-regulated	AT1G77640	Down-regulated	AT3G55600	Up-regulated
AT3G42993.1	Up-Regulated	AT2G13000.1	Up-Regulated	AT3G04550	Up-Regulated			AT1G11070	Down-regulated	AT3G59140	Up-regulated	AT1G06170	Down-regulated		AT2G36950	Up-regulated	AT5G44572	Up-regulated			AT3G54390	Up-regulated		AT2G07683.1	Down-regulated	AT5G40860	Up-regulated	AT1G78370	Down-regulated	AT3G55734	Up-regulated
AT3G43800	Up-Regulated	AT2G13450	Up-Regulated	AT3G04715	Up-Regulated			AT1G11080	Down-regulated	AT3G59710	Up-regulated	AT1G06330	Down-regulated		AT2G37040	Up-regulated	AT5G44578	Up-regulated			AT3G54420	Up-regulated		AT2G07753	Down-regulated	AT5G41210	Up-regulated	AT1G79100	Down-regulated	AT3G55750	Up-regulated
AT3G43828.1	Up-Regulated	AT2G13810	Up-Regulated	AT3G04770	Up-Regulated			AT1G11175	Down-regulated	AT3G59740	Up-regulated	AT1G07400	Down-regulated		AT2G37240	Up-regulated	AT5G44610	Up-regulated			AT3G54500	Up-regulated		AT2G07685.1	Down-regulated	AT5G42250	Up-regulated	AT1G80660	Down-regulated	AT3G55920	Up-regulated
AT3G43960	Up-Regulated	AT2G14095	Up-Regulated	AT3G05060	Up-Regulated			AT1G11260	Down-regulated	AT3G59880	Up-regulated	AT1G07720	Down-regulated		AT2G37460	Up-regulated	AT5G45440	Up-regulated			AT3G54530	Up-regulated		AT2G07686.1	Down-regulated	AT5G42600	Up-regulated	AT2G01008	Down-regulated	AT3G56210	Up-regulated
AT3G44310	Up-Regulated	AT2G14560	Up-Regulated	AT3G05165	Up-Regulated			AT1G11380	Down-regulated	AT3G59884	Up-regulated	AT1G08430	Down-regulated		AT2G37710	Up-regulated	AT5G45490	Up-regulated			AT3G54880	Up-regulated		AT2G07687	Down-regulated	AT5G42740	Up-regulated	AT2G01021	Down-regulated	AT3G56220	Up-regulated
AT3G44510	Up-Regulated	AT2G14580	Up-Regulated	AT3G05180	Up-Regulated			AT1G12780	Down-regulated	AT3G59930	Up-regulated	AT1G08870	Down-regulated		AT2G37720	Up-regulated	AT5G45810	Up-regulated			AT3G54900	Up-regulated		AT2G07811	Down-regulated	AT5G42770	Up-regulated	AT2G01770	Down-regulated	AT3G56275	Up-regulated
AT3G44830	Up-Regulated	AT2G14610	Up-Regulated	AT3G05370	Up-Regulated			AT1G13080	Down-regulated	AT3G60120	Up-regulated	AT1G10070	Down-regulated		AT2G37860	Up-regulated	AT5G45820	Up-regulated			AT3G55240	Up-regulated		AT2G07784.1	Down-regulated	AT5G43570	Up-regulated	AT2G01880	Down-regulated	AT3G56380	Up-regulated
AT3G44860	Up-Regulated	AT2G14680	Up-Regulated	AT3G05390	Up-Regulated			AT1G13260	Down-regulated	AT3G60330	Up-regulated	AT1G10155	Down-regulated		AT2G37970	Up-regulated	AT5G46680	Up-regulated			AT3G55610	Up-regulated		AT2G07755	Down-regulated	AT5G43580	Up-regulated	AT2G02061	Down-regulated	AT3G56490	Up-regulated
AT3G44870	Up-Regulated	AT2G14860	Up-Regulated	AT3G05400	Up-Regulated			AT1G13448	Down-regulated	AT3G60790	Up-regulated	AT1G10419	Down-regulated		AT2G38195	Up-regulated	AT5G47220	Up-regulated			AT3G55735	Up-regulated		AT2G07689	Down-regulated	AT5G43660	Up-regulated	AT2G02130	Down-regulated	AT3G56891	Up-regulated
AT3G44970	Up-Regulated	AT2G14878	Up-Regulated	AT3G05630	Up-Regulated			AT1G13700	Down-regulated	AT3G61410	Up-regulated	AT1G10790	Down-regulated		AT2G38210	Up-regulated	AT5G47360	Up-regulated			AT3G55795	Up-regulated		AT2G07691	Down-regulated	AT5G43850	Up-regulated	AT2G02380	Down-regulated	AT3G57320	Up-regulated
AT3G44990	Up-Regulated	AT2G15020	Up-Regulated	AT3G05880	Up-Regulated			AT1G14182	Down-regulated	AT3G61770	Up-regulated	AT1G11070	Down-regulated		AT2G38220	Up-regulated	AT5G48540	Up-regulated			AT3G56080	Up-regulated		AT2G07692	Down-regulated	AT5G44560	Up-regulated	AT2G02930	Down-regulated	AT3G57870	Up-regulated
AT3G45210	Up-Regulated	AT2G15220	Up-Regulated	AT3G05930	Up-Regulated			AT1G15040	Down-regulated	AT3G63260	Up-regulated	AT1G11080	Down-regulated		AT2G38230	Up-regulated	AT5G48690	Up-regulated			AT3G56220	Up-regulated		AT2G07693.1	Down-regulated	AT5G44574	Up-regulated	AT2G03710	Down-regulated	AT3G58130	Up-regulated
AT3G45650	Up-Regulated	AT2G15310	Up-Regulated	AT3G05937	Up-Regulated			AT1G15125	Down-regulated	AT4G00050	Up-regulated	AT1G11260	Down-regulated		AT2G38300	Up-regulated	AT5G49480	Up-regulated			AT3G56290	Up-regulated		AT2G07694.1	Down-regulated	AT5G44580	Up-regulated	AT2G04040	Down-regulated	AT3G58350	Up-regulated
AT3G46120	Up-Regulated	AT2G15340	Up-Regulated	AT3G06120	Up-Regulated			AT1G15190	Down-regulated	AT4G00460	Up-regulated	AT1G11300	Down-regulated		AT2G38640	Up-regulated	AT5G50100	Up-regulated			AT3G56940	Up-regulated		AT2G07695	Down-regulated	AT5G44990	Up-regulated	AT2G04050	Down-regulated	AT3G59220	Up-regulated
AT3G46280	Up-Regulated	AT2G15390	Up-Regulated	AT3G06435	Up-Regulated			AT1G15330	Down-regulated	AT4G00500	Up-regulated	AT1G11460	Down-regulated		AT2G38750	Up-regulated	AT5G50590	Up-regulated			AT3G57010	Up-regulated		AT2G07785	Down-regulated	AT5G45116.1	Up-regulated	AT2G04135.1	Down-regulated	AT3G59390	Up-regulated
AT3G46484.1	Up-Regulated	AT2G15490	Up-Regulated	AT3G06510	Up-Regulated			AT1G15380	Down-regulated	AT4G00550	Up-regulated	AT1G11600	Down-regulated		AT2G38760	Up-regulated	AT5G50690	Up-regulated			AT3G57020	Up-regulated		AT2G07599	Down-regulated	AT5G45520	Up-regulated	AT2G04440	Down-regulated	AT3G60100	Up-regulated
AT3G46590	Up-Regulated	AT2G15760	Up-Regulated	AT3G06530	Up-Regulated			AT1G15740	Down-regulated	AT4G01060	Up-regulated	AT1G11610	Down-regulated		AT2G38940	Up-regulated	AT5G50760	Up-regulated			AT3G57040	Up-regulated		AT2G07696	Down-regulated	AT5G45760	Up-regulated	AT2G04460.1	Down-regulated	AT3G60210	Up-regulated
AT3G46614	Up-Regulated	AT2G15780	Up-Regulated	AT3G06880	Up-Regulated			AT1G15890	Down-regulated	AT4G01470	Up-regulated	AT1G12070	Down-regulated		AT2G39200	Up-regulated	AT5G51174	Up-regulated			AT3G57690	Up-regulated		AT2G07697.1	Down-regulated	AT5G45970	Up-regulated	AT2G05220	Down-regulated	AT3G60245	Up-regulated
AT3G46670	Up-Regulated	AT2G15790	Up-Regulated	AT3G07195	Up-Regulated			AT1G16110	Down-regulated	AT4G01480	Up-regulated	AT1G12110	Down-regulated		AT2G39210	Up-regulated	AT5G51440	Up-regulated			AT3G59060	Up-regulated		AT2G07826	Down-regulated	AT5G46020	Up-regulated	AT2G05230	Down-regulated	AT3G60330	Up-regulated
AT3G47090	Up-Regulated	AT2G15830	Up-Regulated	AT3G07390	Up-Regulated			AT1G16150	Down-regulated	AT4G01700	Up-regulated	AT1G12780	Down-regulated		AT2G39310	Up-regulated	AT5G51740	Up-regulated			AT3G59068	Up-regulated		AT2G07698	Down-regulated	AT5G47760	Up-regulated	AT2G05250	Down-regulated	AT3G60360	Up-regulated
AT3G47420	Up-Regulated	AT2G16070	Up-Regulated	AT3G07650	Up-Regulated			AT1G17000	Down-regulated	AT4G01830	Up-regulated	AT1G13430	Down-regulated		AT2G39330	Up-regulated	AT5G51790	Up-regulated			AT3G59220	Up-regulated		AT2G07667	Down-regulated	AT5G48540	Up-regulated	AT2G05420	Down-regulated	AT3G60640	Up-regulated
AT3G47430	Up-Regulated	AT2G16367	Up-Regulated	AT3G07720	Up-Regulated			AT1G17495.1	Down-regulated	AT4G01870	Up-regulated	AT1G13448	Down-regulated		AT2G39410	Up-regulated	AT5G52250	Up-regulated			AT3G59400	Up-regulated		AT2G07699	Down-regulated	AT5G48580	Up-regulated	AT2G07771	Down-regulated	AT3G60770	Up-regulated
AT3G47480	Up-Regulated	AT2G16430	Up-Regulated	AT3G07910	Up-Regulated			AT1G17600	Down-regulated	AT4G01895	Up-regulated	AT1G14182	Down-regulated		AT2G39800	Up-regulated	AT5G52270	Up-regulated			AT3G59580	Up-regulated		AT2G07701	Down-regulated	AT5G48690	Up-regulated	AT2G07773	Down-regulated	AT3G60950	Up-regulated
AT3G47540	Up-Regulated	AT2G16595	Up-Regulated	AT3G08000	Up-Regulated			AT1G17610	Down-regulated	AT4G02270	Up-regulated	AT1G14700	Down-regulated		AT2G39980	Up-regulated	AT5G52900	Up-regulated			AT3G60318	Up-regulated		AT2G07702	Down-regulated	AT5G48870	Up-regulated	AT2G07776	Down-regulated	AT3G60961	Up-regulated
AT3G47580	Up-Regulated	AT2G16660	Up-Regulated	AT3G08040	Up-Regulated			AT1G17990	Down-regulated	AT4G02940	Up-regulated	AT1G14880	Down-regulated		AT2G40000	Up-regulated	AT5G53030	Up-regulated			AT3G60910	Up-regulated		AT2G07703.1	Down-regulated	AT5G48880	Up-regulated	AT2G07749	Down-regulated	AT3G61030	Up-regulated
AT3G47960	Up-Regulated	AT2G16720	Up-Regulated	AT3G08640	Up-Regulated			AT1G18200	Down-regulated	AT4G03292	Up-regulated	AT1G15040	Down-regulated		AT2G40020	Up-regulated	AT5G53740	Up-regulated			AT3G60990	Up-regulated		AT2G07704.1	Down-regulated	AT5G49435	Up-regulated	AT2G07671	Down-regulated	AT3G61370	Up-regulated
AT3G48240	Up-Regulated	AT2G16790	Up-Regulated	AT3G08720	Up-Regulated			AT1G19530	Down-regulated	AT4G03540	Up-regulated	AT1G15190	Down-regulated		AT2G40150	Up-regulated	AT5G53880	Up-regulated			AT3G61220	Up-regulated		AT2G07706	Down-regulated	AT5G50100	Up-regulated	AT2G07743	Down-regulated	AT3G61545	Up-regulated
AT3G48320	Up-Regulated	AT2G16900	Up-Regulated	AT3G08870	Up-Regulated			AT1G19540	Down-regulated	AT4G03960	Up-regulated	AT1G15330	Down-regulated		AT2G40330	Up-regulated	AT5G54045	Up-regulated			AT3G61430	Up-regulated		AT2G07707	Down-regulated	AT5G51020	Up-regulated	AT2G07672	Down-regulated	AT3G61990	Up-regulated
AT3G48460	Up-Regulated	AT2G17040	Up-Regulated	AT3G09010	Up-Regulated			AT1G19660	Down-regulated	AT4G03965	Up-regulated	AT1G15380	Down-regulated		AT2G40430	Up-regulated	AT5G54190	Up-regulated			AT3G61630	Up-regulated		AT2G07708	Down-regulated	AT5G51940	Up-regulated	AT2G07684	Down-regulated	AT3G62040	Up-regulated
AT3G48650	Up-Regulated	AT2G17050	Up-Regulated	AT3G09162	Up-Regulated			AT1G19900	Down-regulated	AT4G04550.1	Up-regulated	AT1G15540	Down-regulated		AT2G40435	Up-regulated	AT5G54470	Up-regulated			AT3G61890	Up-regulated		AT2G07709	Down-regulated	AT5G52975	Up-regulated	AT2G07673	Down-regulated	AT3G62140	Up-regulated
AT3G48690	Up-Regulated	AT2G17280	Up-Regulated	AT3G09270	Up-Regulated			AT1G19960	Down-regulated	AT4G04601	Up-regulated	AT1G15820	Down-regulated		AT2G40520	Up-regulated	AT5G55090	Up-regulated			AT3G61900	Up-regulated		AT2G07786	Down-regulated	AT5G53350	Up-regulated	AT2G07745	Down-regulated	AT3G62460	Up-regulated
AT3G48850	Up-Regulated	AT2G17500	Up-Regulated	AT3G09350	Up-Regulated			AT1G20120	Down-regulated	AT4G04610	Up-regulated	AT1G16410	Down-regulated		AT2G40805	Up-regulated	AT5G55570	Up-regulated			AT3G62950	Up-regulated		AT2G07712	Down-regulated	AT5G53530	Up-regulated	AT2G07674	Down-regulated	AT3G62490.1	Up-regulated
AT3G49120	Up-Regulated	AT2G17740	Up-Regulated	AT3G09440	Up-Regulated			AT1G21100	Down-regulated	AT4G04760	Up-regulated	AT1G17147	Down-regulated		AT2G40890	Up-regulated	AT5G55640	Up-regulated			AT4G00050	Up-regulated		AT2G07663	Down-regulated	AT5G53902	Up-regulated	AT2G07751	Down-regulated	AT3G62970	Up-regulated
AT3G49160	Up-Regulated	AT2G18050	Up-Regulated	AT3G09480	Up-Regulated			AT1G21400	Down-regulated	AT4G04840	Up-regulated	AT1G17200	Down-regulated		AT2G41090	Up-regulated	AT5G56100	Up-regulated			AT4G00870	Up-regulated		AT2G07715	Down-regulated	AT5G53940	Up-regulated	AT2G07675	Down-regulated	AT4G00670	Up-regulated
AT3G49330	Up-Regulated	AT2G18150	Up-Regulated	AT3G09922	Up-Regulated			AT1G21860	Down-regulated	AT4G05020	Up-regulated	AT1G17495.1	Down-regulated		AT2G41250	Up-regulated	AT5G56550	Up-regulated			AT4G01060	Up-regulated		AT2G07716	Down-regulated	AT5G54000	Up-regulated	AT2G07768	Down-regulated	AT4G01430	Up-regulated
AT3G50170	Up-Regulated	AT2G18210	Up-Regulated	AT3G09940	Up-Regulated			AT1G21920	Down-regulated	AT4G07960	Up-regulated	AT1G17810	Down-regulated		AT2G41290	Up-regulated	AT5G56720	Up-regulated			AT4G01080	Up-regulated		AT2G07717	Down-regulated	AT5G54075	Up-regulated	AT2G07769.1	Down-regulated	AT4G01480	Up-regulated
AT3G50200	Up-Regulated	AT2G18370	Up-Regulated	AT3G10040	Up-Regulated			AT1G22370	Down-regulated	AT4G08770	Up-regulated	AT1G17840	Down-regulated		AT2G41300	Up-regulated	AT5G56795	Up-regulated			AT4G01280	Up-regulated		AT2G07718	Down-regulated	AT5G54300	Up-regulated	AT2G07746	Down-regulated	AT4G01520	Up-regulated
AT3G50280	Up-Regulated	AT2G18530	Up-Regulated	AT3G10110	Up-Regulated			AT1G22480	Down-regulated	AT4G08780	Up-regulated	AT1G18170	Down-regulated		AT2G41312	Up-regulated	AT5G57980	Up-regulated			AT4G01330	Up-regulated		AT2G07809	Down-regulated	AT5G55000	Up-regulated	AT2G07748	Down-regulated	AT4G01780	Up-regulated
AT3G51220	Up-Regulated	AT2G18660	Up-Regulated	AT3G10410	Up-Regulated			AT1G22500	Down-regulated	AT4G08870	Up-regulated	AT1G18330	Down-regulated		AT2G41342	Up-regulated	AT5G58820	Up-regulated			AT4G01593	Up-regulated		AT2G07719	Down-regulated	AT5G55190	Up-regulated	AT2G07678	Down-regulated	AT4G01897	Up-regulated
AT3G51750	Up-Regulated	AT2G18730	Up-Regulated	AT3G11020	Up-Regulated			AT1G22710	Down-regulated	AT4G09750	Up-regulated	AT1G19420	Down-regulated		AT2G41470	Up-regulated	AT5G58840	Up-regulated			AT4G01895	Up-regulated		AT2G07721	Down-regulated	AT5G56130	Up-regulated	AT2G07681	Down-regulated	AT4G01900	Up-regulated
AT3G51860	Up-Regulated	AT2G19190	Up-Regulated	AT3G11120	Up-Regulated			AT1G23270	Down-regulated	AT4G09990	Up-regulated	AT1G19530	Down-regulated		AT2G41580.1	Up-regulated	AT5G59385	Up-regulated			AT4G01897	Up-regulated		AT2G07722	Down-regulated	AT5G56795	Up-regulated	AT2G07682.1	Down-regulated	AT4G02075	Up-regulated
AT3G51895	Up-Regulated	AT2G19500	Up-Regulated	AT3G11340	Up-Regulated			AT1G23390	Down-regulated	AT4G10120	Up-regulated	AT1G19640	Down-regulated		AT2G41650	Up-regulated	AT5G59610	Up-regulated			AT4G02075	Up-regulated		AT2G07723	Down-regulated	AT5G56870	Up-regulated	AT2G07772	Down-regulated	AT4G02580	Up-regulated
AT3G52130	Up-Regulated	AT2G19880	Up-Regulated	AT3G11402	Up-Regulated			AT1G23870	Down-regulated	AT4G10310	Up-regulated	AT1G19960	Down-regulated		AT2G41870	Up-regulated	AT5G59720	Up-regulated			AT4G02780	Up-regulated		AT2G07815	Down-regulated	AT5G57230	Up-regulated	AT2G07683.1	Down-regulated	AT4G02620	Up-regulated
AT3G52190	Up-Regulated	AT2G19920	Up-Regulated	AT3G11964	Up-Regulated			AT1G24420	Down-regulated	AT4G10507	Up-regulated	AT1G19968	Down-regulated		AT2G42190	Up-regulated	AT5G59780	Up-regulated			AT4G02920	Up-regulated		AT2G07724	Down-regulated	AT5G57655	Up-regulated	AT2G07753	Down-regulated	AT4G04200	Up-regulated
AT3G52310	Up-Regulated	AT2G20150	Up-Regulated	AT3G12500	Up-Regulated			AT1G25230	Down-regulated	AT4G10530	Up-regulated	AT1G20070	Down-regulated		AT2G42350	Up-regulated	AT5G59990	Up-regulated			AT4G03340	Up-regulated		AT2G07725	Down-regulated	AT5G57815	Up-regulated	AT2G07685.1	Down-regulated	AT4G04223	Up-regulated
AT3G52360	Up-Regulated	AT2G20340	Up-Regulated	AT3G12520	Up-Regulated			AT1G25400	Down-regulated	AT4G11210	Up-regulated	AT1G20320	Down-regulated		AT2G42370	Up-regulated	AT5G60260	Up-regulated			AT4G03400	Up-regulated		AT2G07726	Down-regulated	AT5G58030	Up-regulated	AT2G07686.1	Down-regulated	AT4G04470	Up-regulated
AT3G52370	Up-Regulated	AT2G20560	Up-Regulated	AT3G12700	Up-Regulated			AT1G25440	Down-regulated	AT4G11393	Up-regulated	AT1G21500	Down-regulated		AT2G42690	Up-regulated	AT5G61310	Up-regulated			AT4G04293.1	Up-regulated		AT2G07727	Down-regulated	AT5G58270	Up-regulated	AT2G07687	Down-regulated	AT4G04760	Up-regulated
AT3G52535	Up-Regulated	AT2G20570	Up-Regulated	AT3G12770	Up-Regulated			AT1G26390	Down-regulated	AT4G11642	Up-regulated	AT1G21860	Down-regulated		AT2G42760	Up-regulated	AT5G62480	Up-regulated			AT4G04840	Up-regulated		AT2G07757	Down-regulated	AT5G59055	Up-regulated	AT2G07784.1	Down-regulated	AT4G04955	Up-regulated
AT3G52720	Up-Regulated	AT2G20825	Up-Regulated	AT3G12800	Up-Regulated			AT1G27080	Down-regulated	AT4G12030	Up-regulated	AT1G22110	Down-regulated		AT2G42850	Up-regulated	AT5G63100	Up-regulated			AT4G05110	Up-regulated		AT2G07728	Down-regulated	AT5G59100	Up-regulated	AT2G07755	Down-regulated	AT4G05020	Up-regulated
AT3G52820	Up-Regulated	AT2G20835	Up-Regulated	AT3G12965	Up-Regulated			AT1G28230	Down-regulated	AT4G12090	Up-regulated	AT1G22470	Down-regulated		AT2G43060	Up-regulated	AT5G63480	Up-regulated			AT4G05585.1	Up-regulated		AT2G07820	Down-regulated	AT5G59120	Up-regulated	AT2G07689	Down-regulated	AT4G05105	Up-regulated
AT3G53150	Up-Regulated	AT2G21180	Up-Regulated	AT3G13080	Up-Regulated			AT1G28330	Down-regulated	AT4G12100	Up-regulated	AT1G22590	Down-regulated		AT2G43141	Up-regulated	AT5G63600	Up-regulated			AT4G06746	Up-regulated		AT2G07729.1	Down-regulated	AT5G59400	Up-regulated	AT2G07691	Down-regulated	AT4G05110	Up-regulated
AT3G53480	Up-Regulated	AT2G21320	Up-Regulated	AT3G13090	Up-Regulated			AT1G28620	Down-regulated	AT4G12180.1	Up-regulated	AT1G24020	Down-regulated		AT2G43290	Up-regulated	AT5G64480	Up-regulated			AT4G07820	Up-regulated		AT2G07731	Down-regulated	AT5G59630	Up-regulated	AT2G07692	Down-regulated	AT4G05210	Up-regulated
AT3G53620	Up-Regulated	AT2G21330	Up-Regulated	AT3G13110	Up-Regulated			AT1G29100	Down-regulated	AT4G12290	Up-regulated	AT1G24370.1	Down-regulated		AT2G43340	Up-regulated	AT5G64490	Up-regulated			AT4G08555	Up-regulated		AT2G07732	Down-regulated	AT5G61280	Up-regulated	AT2G07694.1	Down-regulated	AT4G05590	Up-regulated
AT3G53830	Up-Regulated	AT2G21340	Up-Regulated	AT3G13160	Up-Regulated			AT1G29179	Down-regulated	AT4G12440	Up-regulated	AT1G24405	Down-regulated		AT2G43510	Up-regulated	AT5G65160	Up-regulated			AT4G08580	Up-regulated		AT2G07733	Down-regulated	AT5G63000	Up-regulated	AT2G07695	Down-regulated	AT4G06477.1	Up-regulated
AT3G54490	Up-Regulated	AT2G21560	Up-Regulated	AT3G13230	Up-Regulated			AT1G29600	Down-regulated	AT4G13000	Up-regulated	AT1G24420	Down-regulated		AT2G43520	Up-regulated	AT5G65480	Up-regulated			AT4G08870	Up-regulated		AT2G07734	Down-regulated	AT5G63220	Up-regulated	AT2G07785	Down-regulated	AT4G06498	Up-regulated
AT3G54600	Up-Regulated	AT2G21880	Up-Regulated	AT3G13433	Up-Regulated			AT1G29870	Down-regulated	AT4G13390	Up-regulated	AT1G24577	Down-regulated		AT2G43530	Up-regulated	AT5G66390	Up-regulated			AT4G08930	Up-regulated		AT2G07825	Down-regulated	AT5G63880	Up-regulated	AT2G07599	Down-regulated	AT4G07670	Up-regulated
AT3G54700	Up-Regulated	AT2G21900	Up-Regulated	AT3G13435	Up-Regulated			AT1G29930	Down-regulated	AT4G13560	Up-regulated	AT1G25240	Down-regulated		AT2G44060	Up-regulated	AT5G66580	Up-regulated			AT4G09130	Up-regulated		AT2G07787	Down-regulated	AT5G63970	Up-regulated	AT2G07696	Down-regulated	AT4G08290	Up-regulated
AT3G54950	Up-Regulated	AT2G21970	Up-Regulated	AT3G13610	Up-Regulated			AT1G30340.1	Down-regulated	AT4G13700	Up-regulated	AT1G25425	Down-regulated		AT2G44200	Up-regulated	AT5G67390	Up-regulated			AT4G09180	Up-regulated		AT2G07735.1	Down-regulated	AT5G64130	Up-regulated	AT2G07813	Down-regulated	AT4G08555	Up-regulated
AT3G55110	Up-Regulated	AT2G22080	Up-Regulated	AT3G13790	Up-Regulated			AT1G30720	Down-regulated	AT4G13770	Up-regulated	AT1G26390	Down-regulated		AT2G44230	Up-regulated	ATCG00220	Up-regulated			AT4G09350	Up-regulated		AT2G07736.1	Down-regulated	AT5G64940	Up-regulated	AT2G07697.1	Down-regulated	AT4G09300	Up-regulated
AT3G55120	Up-Regulated	AT2G22240	Up-Regulated	AT3G13880	Up-Regulated			AT1G30730	Down-regulated	AT4G13930	Up-regulated	AT1G27950	Down-regulated		AT2G44240	Up-regulated	ATCG00230	Up-regulated			AT4G10040	Up-regulated		AT2G07737.1	Down-regulated	AT5G65140	Up-regulated	AT2G07826	Down-regulated	AT4G09600	Up-regulated
AT3G55230	Up-Regulated	AT2G22470	Up-Regulated	AT3G13940	Up-Regulated			AT1G32450	Down-regulated	AT4G14070	Up-regulated	AT1G28010	Down-regulated		AT2G44370	Up-regulated	ATCG00240	Up-regulated			AT4G10330	Up-regulated		AT2G07775	Down-regulated	AT5G65740	Up-regulated	AT2G07698	Down-regulated	AT4G09750	Up-regulated
AT3G55290	Up-Regulated	AT2G23000	Up-Regulated	AT3G14580	Up-Regulated			AT1G32620	Down-regulated	AT4G14090	Up-regulated	AT1G29660	Down-regulated		AT2G44380	Up-regulated	ATCG00250	Up-regulated			AT4G11570	Up-regulated		AT2G07738	Down-regulated	AT5G65940	Up-regulated	AT2G07699	Down-regulated	AT4G09950	Up-regulated
AT3G55630	Up-Regulated	AT2G23010	Up-Regulated	AT3G14620	Up-Regulated			AT1G33055	Down-regulated	AT4G14640	Up-regulated	AT1G29670	Down-regulated		AT2G44460	Up-regulated	ATCG00310	Up-regulated			AT4G11642	Up-regulated		AT2G07759	Down-regulated	AT5G66170	Up-regulated	AT2G07701	Down-regulated	AT4G10040	Up-regulated
AT3G56040	Up-Regulated	AT2G23060	Up-Regulated	AT3G14680	Up-Regulated			AT1G33817.1	Down-regulated	AT4G14690	Up-regulated	AT1G29910	Down-regulated		AT2G44480	Up-regulated	ATCG00630	Up-regulated			AT4G12050	Up-regulated		AT2G07761	Down-regulated	AT5G66550	Up-regulated	AT2G07702	Down-regulated	AT4G10850	Up-regulated
AT3G56090	Up-Regulated	AT2G23270	Up-Regulated	AT3G14990	Up-Regulated			AT1G35186.1	Down-regulated	AT4G15100	Up-regulated	AT1G29920	Down-regulated		AT2G44490	Up-regulated	ATCG00700	Up-regulated			AT4G12390	Up-regulated		AT2G07762	Down-regulated	AT5G66564	Up-regulated	AT2G07703.1	Down-regulated	AT4G11010	Up-regulated
AT3G56200	Up-Regulated	AT2G23340	Up-Regulated	AT3G15090	Up-Regulated			AT1G35612.1	Down-regulated	AT4G15120	Up-regulated	AT1G30340.1	Down-regulated		AT2G44730	Up-regulated	ATCG00960	Up-regulated			AT4G12690	Up-regulated		AT2G07764	Down-regulated	AT5G66755	Up-regulated	AT2G07704.1	Down-regulated	AT4G11100	Up-regulated
AT3G56260	Up-Regulated	AT2G23420	Up-Regulated	AT3G15140	Up-Regulated			AT1G36480.1	Down-regulated	AT4G15210	Up-regulated	AT1G30560	Down-regulated		AT2G44820	Up-regulated	ATCG00990	Up-regulated			AT4G12735	Up-regulated		AT2G07835	Down-regulated	AT5G67030	Up-regulated	AT2G07706	Down-regulated	AT4G11393	Up-regulated
AT3G56270	Up-Regulated	AT2G23480.1	Up-Regulated	AT3G15357	Up-Regulated			AT1G44880.1	Down-regulated	AT4G15540	Up-regulated	AT1G30720	Down-regulated		AT2G45120	Up-regulated	ATCG01020	Up-regulated			AT4G12980	Up-regulated		AT2G07741	Down-regulated	AT5G67170	Up-regulated	AT2G07707	Down-regulated	AT4G11880	Up-regulated
AT3G56290	Up-Regulated	AT2G23540	Up-Regulated	AT3G15460	Up-Regulated			AT1G45015	Down-regulated	AT4G15660	Up-regulated	AT1G30730	Down-regulated		AT2G45130	Up-regulated	ATCG01140	Up-regulated			AT4G13010	Up-regulated		AT2G07766	Down-regulated	AT5G67180	Up-regulated	AT2G07708	Down-regulated	AT4G11911	Up-regulated
AT3G56400	Up-Regulated	AT2G23790	Up-Regulated	AT3G15518	Up-Regulated			AT1G46554	Down-regulated	AT4G15680	Up-regulated	AT1G31040	Down-regulated		AT2G45860	Up-regulated	ATCG01170	Up-regulated			AT4G13180	Up-regulated		AT2G07670	Down-regulated	AT5G67370	Up-regulated	AT2G07709	Down-regulated	AT4G11960	Up-regulated
AT3G56408	Up-Regulated	AT2G24000	Up-Regulated	AT3G15590	Up-Regulated			AT1G46768	Down-regulated	AT4G16215	Up-regulated	AT1G31200	Down-regulated		AT2G46340	Up-regulated	ATMG00250	Up-regulated			AT4G13290	Up-regulated		AT2G10735	Down-regulated	ATCG00960	Up-regulated	AT2G07712	Down-regulated	AT4G12440	Up-regulated
AT3G56950	Up-Regulated	AT2G24100	Up-Regulated	AT3G16080	Up-Regulated			AT1G47603	Down-regulated	AT4G16400	Up-regulated	AT1G31335	Down-regulated		AT2G46390	Up-regulated	ATMG01380	Up-regulated			AT4G13575	Up-regulated		AT2G11270	Down-regulated	ATCG01020	Up-regulated	AT2G07663	Down-regulated	AT4G12580	Up-regulated
AT3G57020	Up-Regulated	AT2G24180	Up-Regulated	AT3G16780	Up-Regulated			AT1G48300	Down-regulated	AT4G17030	Up-regulated	AT1G31950	Down-regulated		AT2G46450	Up-regulated	AT1G01300	Down-regulated			AT4G14020	Up-regulated		AT2G12510.1	Down-regulated	ATCG01170	Up-regulated	AT2G07715	Down-regulated	AT4G13020	Up-regulated
AT3G57157	Up-Regulated	AT2G24190	Up-Regulated	AT3G17180	Up-Regulated			AT1G48700	Down-regulated	AT4G17470	Up-regulated	AT1G32450	Down-regulated		AT2G46670	Up-regulated	AT1G02080	Down-regulated			AT4G14550	Up-regulated		AT2G13570	Down-regulated	AT1G01300	Down-regulated	AT2G07716	Down-regulated	AT4G13430	Up-regulated
AT3G57160	Up-Regulated	AT2G24270	Up-Regulated	AT3G17390	Up-Regulated			AT1G49032	Down-regulated	AT4G17615	Up-regulated	AT1G33055	Down-regulated		AT2G46680	Up-regulated	AT1G02110	Down-regulated			AT4G14560	Up-regulated		AT2G13810	Down-regulated	AT1G02136	Down-regulated	AT2G07717	Down-regulated	AT4G13495	Up-regulated
AT3G57540	Up-Regulated	AT2G24280	Up-Regulated	AT3G17790	Up-Regulated			AT1G49070.1	Down-regulated	AT4G17660	Up-regulated	AT1G33320	Down-regulated		AT2G46790	Up-regulated	AT1G02205	Down-regulated			AT4G14690	Up-regulated		AT2G14490	Down-regulated	AT1G02320	Down-regulated	AT2G07718	Down-regulated	AT4G13615	Up-regulated
AT3G57640	Up-Regulated	AT2G24390	Up-Regulated	AT3G17830	Up-Regulated			AT1G49500	Down-regulated	AT4G17680	Up-regulated	AT1G34418	Down-regulated		AT2G46830	Up-regulated	AT1G04030	Down-regulated			AT4G14723	Up-regulated		AT2G14560	Down-regulated	AT1G02575	Down-regulated	AT2G07809	Down-regulated	AT4G13720	Up-regulated
AT3G58990	Up-Regulated	AT2G24820	Up-Regulated	AT3G18080	Up-Regulated			AT1G50040	Down-regulated	AT4G18170	Up-regulated	AT1G35186.1	Down-regulated		AT2G47130	Up-regulated	AT1G04220	Down-regulated			AT4G15430	Up-regulated		AT2G14840	Down-regulated	AT1G02800	Down-regulated	AT2G07719	Down-regulated	AT4G13860	Up-regulated
AT3G59140	Up-Regulated	AT2G25000	Up-Regulated	AT3G18130	Up-Regulated			AT1G50530	Down-regulated	AT4G18335	Up-regulated	AT1G36360.1	Down-regulated		AT2G47140	Up-regulated	AT1G04700	Down-regulated			AT4G15560	Up-regulated		AT2G15250.1	Down-regulated	AT1G02980	Down-regulated	AT2G07721	Down-regulated	AT4G14147	Up-regulated
AT3G59220	Up-Regulated	AT2G25470	Up-Regulated	AT3G18250	Up-Regulated			AT1G51823	Down-regulated	AT4G18990	Up-regulated	AT1G43800	Down-regulated		AT2G47180	Up-regulated	AT1G04820	Down-regulated			AT4G15660	Up-regulated		AT2G15890	Down-regulated	AT1G03106	Down-regulated	AT2G07722	Down-regulated	AT4G14320	Up-regulated
AT3G59300	Up-Regulated	AT2G25530	Up-Regulated	AT3G18420	Up-Regulated			AT1G52130	Down-regulated	AT4G19230	Up-regulated	AT1G44446	Down-regulated		AT2G47370	Up-regulated	AT1G04950	Down-regulated			AT4G15760	Up-regulated		AT2G15950	Down-regulated	AT1G03170	Down-regulated	AT2G07723	Down-regulated	AT4G14400	Up-regulated
AT3G59670	Up-Regulated	AT2G25625	Up-Regulated	AT3G18610	Up-Regulated			AT1G52200	Down-regulated	AT4G19460	Up-regulated	AT1G47265	Down-regulated		AT2G47400	Up-regulated	AT1G05240	Down-regulated			AT4G15910	Up-regulated		AT2G16365	Down-regulated	AT1G03230	Down-regulated	AT2G07815	Down-regulated	AT4G14615	Up-regulated
AT3G61220	Up-Regulated	AT2G25680	Up-Regulated	AT3G19010	Up-Regulated			AT1G52342	Down-regulated	AT4G19680	Up-regulated	AT1G47395	Down-regulated		AT2G47450	Up-regulated	AT1G05470	Down-regulated			AT4G15930	Up-regulated		AT2G16575	Down-regulated	AT1G03300	Down-regulated	AT2G07756	Down-regulated	AT4G14695	Up-regulated
AT3G61410	Up-Regulated	AT2G25820	Up-Regulated	AT3G19270	Up-Regulated			AT1G52415	Down-regulated	AT4G19750	Up-regulated	AT1G47520.1	Down-regulated		AT2G47485	Up-regulated	AT1G06100	Down-regulated			AT4G16410	Up-regulated		AT2G16586	Down-regulated	AT1G03410	Down-regulated	AT2G07724	Down-regulated	AT4G14710	Up-regulated
AT3G61820	Up-Regulated	AT2G26020	Up-Regulated	AT3G19360	Up-Regulated			AT1G52550	Down-regulated	AT4G19800	Up-regulated	AT1G47730	Down-regulated		AT3G01060	Up-regulated	AT1G06990	Down-regulated			AT4G17500	Up-regulated		AT2G17295	Down-regulated	AT1G03502	Down-regulated	AT2G07725	Down-regulated	AT4G14746	Up-regulated
AT3G61950	Up-Regulated	AT2G26040	Up-Regulated	AT3G19508	Up-Regulated			AT1G53160	Down-regulated	AT4G19810	Up-regulated	AT1G48660	Down-regulated		AT3G01080	Up-regulated	AT1G07040	Down-regulated			AT4G17550	Up-regulated		AT2G18110	Down-regulated	AT1G03800	Down-regulated	AT2G07726	Down-regulated	AT4G14880	Up-regulated
AT3G62040	Up-Regulated	AT2G26170	Up-Regulated	AT3G19660	Up-Regulated			AT1G53690	Down-regulated	AT4G19970	Up-regulated	AT1G48800	Down-regulated		AT3G01160	Up-regulated	AT1G07640	Down-regulated			AT4G17840	Up-regulated		AT2G19500	Down-regulated	AT1G03940	Down-regulated	AT2G07757	Down-regulated	AT4G15100	Up-regulated
AT3G62270	Up-Regulated	AT2G26290	Up-Regulated	AT3G20100	Up-Regulated			AT1G54740	Down-regulated	AT4G20190	Up-regulated	AT1G49470	Down-regulated		AT3G01180	Up-regulated	AT1G08000	Down-regulated			AT4G17870	Up-regulated		AT2G19572	Down-regulated	AT1G04000	Down-regulated	AT2G07820	Down-regulated	AT4G15248	Up-regulated
AT4G00050	Up-Regulated	AT2G26310	Up-Regulated	AT3G20110	Up-Regulated			AT1G54820	Down-regulated	AT4G20210	Up-regulated	AT1G49860	Down-regulated		AT3G01200	Up-regulated	AT1G08010	Down-regulated			AT4G18740	Up-regulated		AT2G20510	Down-regulated	AT1G04150	Down-regulated	AT2G07731	Down-regulated	AT4G15430	Up-regulated
AT4G00165	Up-Regulated	AT2G26400	Up-Regulated	AT3G20240	Up-Regulated			AT1G55410	Down-regulated	AT4G20800	Up-regulated	AT1G51400	Down-regulated		AT3G01210	Up-regulated	AT1G08500	Down-regulated			AT4G18970	Up-regulated		AT2G20721	Down-regulated	AT1G04470	Down-regulated	AT2G07732	Down-regulated	AT4G15940	Up-regulated
AT4G00490	Up-Regulated	AT2G26630.1	Up-Regulated	AT3G20340	Up-Regulated			AT1G55510	Down-regulated	AT4G21440	Up-regulated	AT1G51500	Down-regulated		AT3G01313	Up-regulated	AT1G08960	Down-regulated			AT4G19170	Up-regulated		AT2G20800	Down-regulated	AT1G04560	Down-regulated	AT2G07733	Down-regulated	AT4G16270	Up-regulated
AT4G00500	Up-Regulated	AT2G26660	Up-Regulated	AT3G20500	Up-Regulated			AT1G55670	Down-regulated	AT4G21470	Up-regulated	AT1G52000	Down-regulated		AT3G01550	Up-regulated	AT1G09170	Down-regulated			AT4G19460	Up-regulated		AT2G20880	Down-regulated	AT1G04840	Down-regulated	AT2G07734	Down-regulated	AT4G16444	Up-regulated
AT4G00700	Up-Regulated	AT2G27180	Up-Regulated	AT3G20810	Up-Regulated			AT1G56220	Down-regulated	AT4G21680	Up-regulated	AT1G52415	Down-regulated		AT3G01830	Up-regulated	AT1G09680	Down-regulated			AT4G19980	Up-regulated		AT2G21200	Down-regulated	AT1G05700	Down-regulated	AT2G07825	Down-regulated	AT4G16520	Up-regulated
AT4G01060	Up-Regulated	AT2G27190	Up-Regulated	AT3G21250	Up-Regulated			AT1G56710	Down-regulated	AT4G21830	Up-regulated	AT1G52560	Down-regulated		AT3G01940	Up-regulated	AT1G09750	Down-regulated			AT4G20100	Up-regulated		AT2G21330	Down-regulated	AT1G05740	Down-regulated	AT2G07735.1	Down-regulated	AT4G16695	Up-regulated
AT4G01070	Up-Regulated	AT2G27310	Up-Regulated	AT3G21500	Up-Regulated			AT1G58180	Down-regulated	AT4G21840	Up-regulated	AT1G52690	Down-regulated		AT3G02040	Up-regulated	AT1G10380	Down-regulated			AT4G20362	Up-regulated		AT2G21490	Down-regulated	AT1G06225	Down-regulated	AT2G07736.1	Down-regulated	AT4G17100	Up-regulated
AT4G01440	Up-Regulated	AT2G27360	Up-Regulated	AT3G21520	Up-Regulated			AT1G58320	Down-regulated	AT4G22030	Up-regulated	AT1G52800	Down-regulated		AT3G02140	Up-regulated	AT1G10560	Down-regulated			AT4G20820	Up-regulated		AT2G21770	Down-regulated	AT1G06320	Down-regulated	AT2G07737.1	Down-regulated	AT4G17170	Up-regulated
AT4G01450	Up-Regulated	AT2G27420	Up-Regulated	AT3G21560	Up-Regulated			AT1G58340	Down-regulated	AT4G22080	Up-regulated	AT1G52820	Down-regulated		AT3G02380	Up-regulated	AT1G10780	Down-regulated			AT4G21140	Up-regulated		AT2G21900	Down-regulated	AT1G06520	Down-regulated	AT2G07759	Down-regulated	AT4G17480	Up-regulated
AT4G01480	Up-Regulated	AT2G27660	Up-Regulated	AT3G21690	Up-Regulated			AT1G60000	Down-regulated	AT4G22212	Up-regulated	AT1G52827	Down-regulated		AT3G02760	Up-regulated	AT1G11130	Down-regulated			AT4G21190	Up-regulated		AT2G22280	Down-regulated	AT1G06540	Down-regulated	AT2G07761	Down-regulated	AT4G17510	Up-regulated
AT4G01700	Up-Regulated	AT2G28210	Up-Regulated	AT3G21750	Up-Regulated			AT1G60050	Down-regulated	AT4G22214	Up-regulated	AT1G53160	Down-regulated		AT3G02830	Up-regulated	AT1G13050	Down-regulated			AT4G21610	Up-regulated		AT2G22450	Down-regulated	AT1G06645	Down-regulated	AT2G07762	Down-regulated	AT4G17840	Up-regulated
AT4G01920	Up-Regulated	AT2G28260	Up-Regulated	AT3G21760	Up-Regulated			AT1G60060	Down-regulated	AT4G22217	Up-regulated	AT1G53630.1	Down-regulated		AT3G02870	Up-regulated	AT1G13280	Down-regulated			AT4G21865	Up-regulated		AT2G22460	Down-regulated	AT1G06710	Down-regulated	AT2G07764	Down-regulated	AT4G18360	Up-regulated
AT4G01950	Up-Regulated	AT2G28305	Up-Regulated	AT3G21780	Up-Regulated			AT1G60140	Down-regulated	AT4G22640	Up-regulated	AT1G53980	Down-regulated		AT3G02950	Up-regulated	AT1G14480	Down-regulated			AT4G22570	Up-regulated		AT2G23030	Down-regulated	AT1G06750	Down-regulated	AT2G07835	Down-regulated	AT4G18815	Up-regulated
AT4G01980.1	Up-Regulated	AT2G28400	Up-Regulated	AT3G21805	Up-Regulated			AT1G60550	Down-regulated	AT4G23000	Up-regulated	AT1G54040	Down-regulated		AT3G03190	Up-regulated	AT1G14680	Down-regulated			AT4G22680	Up-regulated		AT2G24285	Down-regulated	AT1G06830	Down-regulated	AT2G07741	Down-regulated	AT4G18900	Up-regulated
AT4G02050	Up-Regulated	AT2G28550	Up-Regulated	AT3G22120	Up-Regulated			AT1G61520	Down-regulated	AT4G23250	Up-regulated	AT1G55060	Down-regulated		AT3G04140	Up-regulated	AT1G14700	Down-regulated			AT4G23290	Up-regulated		AT2G24710	Down-regulated	AT1G06860	Down-regulated	AT2G07766	Down-regulated	AT4G18940	Up-regulated
AT4G02420	Up-Regulated	AT2G29100	Up-Regulated	AT3G22150	Up-Regulated			AT1G61740	Down-regulated	AT4G23260	Up-regulated	AT1G55230	Down-regulated		AT3G04390	Up-regulated	AT1G15210	Down-regulated			AT4G23670	Up-regulated		AT2G24720	Down-regulated	AT1G06930	Down-regulated	AT2G07666	Down-regulated	AT4G18950	Up-regulated
AT4G02940	Up-Regulated	AT2G29110	Up-Regulated	AT3G22160	Up-Regulated			AT1G61750	Down-regulated	AT4G23300	Up-regulated	AT1G55260	Down-regulated		AT3G04520	Up-regulated	AT1G15830	Down-regulated			AT4G23680	Up-regulated		AT2G25330	Down-regulated	AT1G06970	Down-regulated	AT2G10735	Down-regulated	AT4G19350	Up-regulated
AT4G03070	Up-Regulated	AT2G29330	Up-Regulated	AT3G22210	Up-Regulated			AT1G62280	Down-regulated	AT4G23920	Up-regulated	AT1G55410	Down-regulated		AT3G04530	Up-regulated	AT1G16022	Down-regulated			AT4G24130	Up-regulated		AT2G25410	Down-regulated	AT1G07135	Down-regulated	AT2G11270	Down-regulated	AT4G19400	Up-regulated
AT4G03450	Up-Regulated	AT2G29350	Up-Regulated	AT3G22560	Up-Regulated			AT1G62770	Down-regulated	AT4G24265	Up-regulated	AT1G56240	Down-regulated		AT3G04790	Up-regulated	AT1G16330	Down-regulated			AT4G24670	Up-regulated		AT2G25540	Down-regulated	AT1G07300	Down-regulated	AT2G11280	Down-regulated	AT4G19640	Up-regulated
AT4G03960	Up-Regulated	AT2G29410	Up-Regulated	AT3G22660	Up-Regulated			AT1G63057	Down-regulated	AT4G24340	Up-regulated	AT1G56600	Down-regulated		AT3G05150	Up-regulated	AT1G16750	Down-regulated			AT4G24700	Up-regulated		AT2G26520	Down-regulated	AT1G07400	Down-regulated	AT2G11810	Down-regulated	AT4G20070	Up-regulated
AT4G04270.1	Up-Regulated	AT2G29420	Up-Regulated	AT3G22910	Up-Regulated			AT1G63180	Down-regulated	AT4G24890	Up-regulated	AT1G58150	Down-regulated		AT3G05165	Up-regulated	AT1G17230	Down-regulated			AT4G25290	Up-regulated		AT2G26560	Down-regulated	AT1G07460	Down-regulated	AT2G14290	Down-regulated	AT4G21340	Up-regulated
AT4G04610	Up-Regulated	AT2G29430	Up-Regulated	AT3G23390	Up-Regulated			AT1G63580	Down-regulated	AT4G24960	Up-regulated	AT1G60050	Down-regulated		AT3G05180	Up-regulated	AT1G17440	Down-regulated			AT4G25700	Up-regulated		AT2G27229	Down-regulated	AT1G07640	Down-regulated	AT2G14690	Down-regulated	AT4G21590	Up-regulated
AT4G04695	Up-Regulated	AT2G29440	Up-Regulated	AT3G23550	Up-Regulated			AT1G63590	Down-regulated	AT4G25010	Up-regulated	AT1G60460	Down-regulated		AT3G05270	Up-regulated	AT1G18140	Down-regulated			AT4G25780	Up-regulated		AT2G28630	Down-regulated	AT1G07680	Down-regulated	AT2G15010	Down-regulated	AT4G21865	Up-regulated
AT4G04750	Up-Regulated	AT2G29450	Up-Regulated	AT3G23810	Up-Regulated			AT1G63880	Down-regulated	AT4G25160	Up-regulated	AT1G60520	Down-regulated		AT3G05310	Up-regulated	AT1G18250	Down-regulated			AT4G26050	Up-regulated		AT2G29220	Down-regulated	AT1G07740	Down-regulated	AT2G15830	Down-regulated	AT4G22090	Up-regulated
AT4G04830	Up-Regulated	AT2G29460	Up-Regulated	AT3G23990	Up-Regulated			AT1G64355	Down-regulated	AT4G25640	Up-regulated	AT1G60610	Down-regulated		AT3G05320	Up-regulated	AT1G19300	Down-regulated			AT4G26230	Up-regulated		AT2G29250	Down-regulated	AT1G08035	Down-regulated	AT2G16000.1	Down-regulated	AT4G22217	Up-regulated
AT4G05110	Up-Regulated	AT2G29470	Up-Regulated	AT3G24420	Up-Regulated			AT1G64660	Down-regulated	AT4G25760	Up-regulated	AT1G61270	Down-regulated		AT3G05345	Up-regulated	AT1G19560	Down-regulated			AT4G26288	Up-regulated		AT2G29630	Down-regulated	AT1G08120	Down-regulated	AT2G16575	Down-regulated	AT4G22310	Up-regulated
AT4G05585.1	Up-Regulated	AT2G29490	Up-Regulated	AT3G24612	Up-Regulated			AT1G64720	Down-regulated	AT4G25810	Up-regulated	AT1G61290	Down-regulated		AT3G05400	Up-regulated	AT1G20620	Down-regulated			AT4G26320	Up-regulated		AT2G29940	Down-regulated	AT1G08165	Down-regulated	AT2G16586	Down-regulated	AT4G22950	Up-regulated
AT4G06531.1	Up-Regulated	AT2G29620	Up-Regulated	AT3G24614	Up-Regulated			AT1G65845	Down-regulated	AT4G26020	Up-regulated	AT1G61520	Down-regulated		AT3G05840	Up-regulated	AT1G20880	Down-regulated			AT4G26860	Up-regulated		AT2G30400	Down-regulated	AT1G08310	Down-regulated	AT2G17280	Down-regulated	AT4G23710	Up-regulated
AT4G06744	Up-Regulated	AT2G29750	Up-Regulated	AT3G24615	Up-Regulated			AT1G65970	Down-regulated	AT4G26488	Up-regulated	AT1G62280	Down-regulated		AT3G06125	Up-regulated	AT1G20920	Down-regulated			AT4G26950	Up-regulated		AT2G30660	Down-regulated	AT1G08960	Down-regulated	AT2G17330	Down-regulated	AT4G23885	Up-regulated
AT4G07820	Up-Regulated	AT2G30040	Up-Regulated	AT3G24680.1	Up-Regulated			AT1G66030	Down-regulated	AT4G26830	Up-regulated	AT1G62650	Down-regulated		AT3G06145	Up-regulated	AT1G22150	Down-regulated			AT4G27030	Up-regulated		AT2G30750	Down-regulated	AT1G09400	Down-regulated	AT2G17660	Down-regulated	AT4G24204	Up-regulated
AT4G08590	Up-Regulated	AT2G30080	Up-Regulated	AT3G25180	Up-Regulated			AT1G66173	Down-regulated	AT4G26850	Up-regulated	AT1G62770	Down-regulated		AT3G06435	Up-regulated	AT1G22560.1	Down-regulated			AT4G27240	Up-regulated		AT2G30890	Down-regulated	AT1G09610	Down-regulated	AT2G17690	Down-regulated	AT4G25740	Up-regulated
AT4G08860.1	Up-Regulated	AT2G30115	Up-Regulated	AT3G25240	Up-Regulated			AT1G66600	Down-regulated	AT4G26890	Up-regulated	AT1G63820	Down-regulated		AT3G06880	Up-regulated	AT1G23010	Down-regulated			AT4G27310	Up-regulated		AT2G31420	Down-regulated	AT1G09650	Down-regulated	AT2G18110	Down-regulated	AT4G25830	Up-regulated
AT4G09350	Up-Regulated	AT2G30140	Up-Regulated	AT3G25250	Up-Regulated			AT1G66940	Down-regulated	AT4G27210.1	Up-regulated	AT1G64670	Down-regulated		AT3G07025	Up-regulated	AT1G24070	Down-regulated			AT4G27410	Up-regulated		AT2G31432	Down-regulated	AT1G10230	Down-regulated	AT2G18140	Down-regulated	AT4G26230	Up-regulated
AT4G09370.1	Up-Regulated	AT2G30150	Up-Regulated	AT3G25410	Up-Regulated			AT1G66970	Down-regulated	AT4G27590	Up-regulated	AT1G65486	Down-regulated		AT3G07195	Up-regulated	AT1G24140	Down-regulated			AT4G27450	Up-regulated		AT2G31500	Down-regulated	AT1G10270	Down-regulated	AT2G18210	Down-regulated	AT4G26570	Up-regulated
AT4G09750	Up-Regulated	AT2G30230	Up-Regulated	AT3G25597	Up-Regulated			AT1G67070	Down-regulated	AT4G27765	Up-regulated	AT1G66600	Down-regulated		AT3G07720	Up-regulated	AT1G24610	Down-regulated			AT4G27940	Up-regulated		AT2G31770	Down-regulated	AT1G10400	Down-regulated	AT2G19230	Down-regulated	AT4G27090	Up-regulated
AT4G10120	Up-Regulated	AT2G30432	Up-Regulated	AT3G25610	Up-Regulated			AT1G67105	Down-regulated	AT4G28290	Up-regulated	AT1G66610	Down-regulated		AT3G07750	Up-regulated	AT1G25430.1	Down-regulated			AT4G28025	Up-regulated		AT2G32160	Down-regulated	AT1G11120	Down-regulated	AT2G19755.1	Down-regulated	AT4G27310	Up-regulated
AT4G10390	Up-Regulated	AT2G30540	Up-Regulated	AT3G25719	Up-Regulated			AT1G67110	Down-regulated	AT4G28330	Up-regulated	AT1G66860	Down-regulated		AT3G07770	Up-regulated	AT1G25510	Down-regulated			AT4G28040	Up-regulated		AT2G32370	Down-regulated	AT1G11460	Down-regulated	AT2G19890	Down-regulated	AT4G27380	Up-regulated
AT4G10990.1	Up-Regulated	AT2G30550	Up-Regulated	AT3G25720	Up-Regulated			AT1G67540	Down-regulated	AT4G28420	Up-regulated	AT1G66940	Down-regulated		AT3G08640	Up-regulated	AT1G26450	Down-regulated			AT4G28290	Up-regulated		AT2G32670	Down-regulated	AT1G11520	Down-regulated	AT2G20510	Down-regulated	AT4G27650	Up-regulated
AT4G11040	Up-Regulated	AT2G30750	Up-Regulated	AT3G25770	Up-Regulated			AT1G68020	Down-regulated	AT4G28850	Up-regulated	AT1G67540	Down-regulated		AT3G08870	Up-regulated	AT1G26760	Down-regulated			AT4G28460	Up-regulated		AT2G33280	Down-regulated	AT1G11915	Down-regulated	AT2G20800	Down-regulated	AT4G27690	Up-regulated
AT4G11170	Up-Regulated	AT2G30770	Up-Regulated	AT3G25882	Up-Regulated			AT1G68862	Down-regulated	AT4G29273	Up-regulated	AT1G68040	Down-regulated		AT3G09260	Up-regulated	AT1G27440	Down-regulated			AT4G28720	Up-regulated		AT2G33830	Down-regulated	AT1G12090	Down-regulated	AT2G20910	Down-regulated	AT4G27700	Up-regulated
AT4G11280	Up-Regulated	AT2G30790	Up-Regulated	AT3G25970	Up-Regulated			AT1G69252	Down-regulated	AT4G29690	Up-regulated	AT1G68530	Down-regulated		AT3G09270	Up-regulated	AT1G27590	Down-regulated			AT4G29350	Up-regulated		AT2G34180	Down-regulated	AT1G12480	Down-regulated	AT2G22760	Down-regulated	AT4G27740	Up-regulated
AT4G11290	Up-Regulated	AT2G30840	Up-Regulated	AT3G26290	Up-Regulated			AT1G69485	Down-regulated	AT4G30490	Up-regulated	AT1G69160	Down-regulated		AT3G09440	Up-regulated	AT1G27750	Down-regulated			AT4G30450	Up-regulated		AT2G34315	Down-regulated	AT1G12845	Down-regulated	AT2G22880	Down-regulated	AT4G28060	Up-regulated
AT4G11650	Up-Regulated	AT2G31160	Up-Regulated	AT3G26295	Up-Regulated			AT1G69570	Down-regulated	AT4G31240	Up-regulated	AT1G69230	Down-regulated		AT3G09450	Up-regulated	AT1G27880	Down-regulated			AT4G31310	Up-regulated		AT2G34360	Down-regulated	AT1G13050	Down-regulated	AT2G23640	Down-regulated	AT4G28820	Up-regulated
AT4G11700	Up-Regulated	AT2G31180	Up-Regulated	AT3G26320	Up-Regulated			AT1G69600	Down-regulated	AT4G31330	Up-regulated	AT1G69570	Down-regulated		AT3G09520	Up-regulated	AT1G27921	Down-regulated			AT4G31460	Up-regulated		AT2G34555	Down-regulated	AT1G14345	Down-regulated	AT2G23808	Down-regulated	AT4G28830	Up-regulated
AT4G11800	Up-Regulated	AT2G31230	Up-Regulated	AT3G26440	Up-Regulated			AT1G69660	Down-regulated	AT4G31370	Up-regulated	AT1G69600	Down-regulated		AT3G09595	Up-regulated	AT1G28740	Down-regulated			AT4G31730	Up-regulated		AT2G34890	Down-regulated	AT1G14420	Down-regulated	AT2G23960	Down-regulated	AT4G29160	Up-regulated
AT4G12000	Up-Regulated	AT2G31585	Up-Regulated	AT3G26470	Up-Regulated			AT1G69890	Down-regulated	AT4G31380	Up-regulated	AT1G70260	Down-regulated		AT3G09600	Up-regulated	AT1G28815	Down-regulated			AT4G31870	Up-regulated		AT2G35180	Down-regulated	AT1G14430	Down-regulated	AT2G24000	Down-regulated	AT4G29430	Up-regulated
AT4G12090	Up-Regulated	AT2G31750	Up-Regulated	AT3G26500	Up-Regulated			AT1G70290	Down-regulated	AT4G31950	Up-regulated	AT1G71030	Down-regulated		AT3G09650	Up-regulated	AT1G28870	Down-regulated			AT4G31950	Up-regulated		AT2G35830	Down-regulated	AT1G14642	Down-regulated	AT2G24285	Down-regulated	AT4G30220	Up-regulated
AT4G12390	Up-Regulated	AT2G31820	Up-Regulated	AT3G26590	Up-Regulated			AT1G70581	Down-regulated	AT4G32205.1	Up-regulated	AT1G72970	Down-regulated		AT3G09920	Up-regulated	AT1G28950	Down-regulated			AT4G32190	Up-regulated		AT2G36710	Down-regulated	AT1G14686	Down-regulated	AT2G25240	Down-regulated	AT4G30380	Up-regulated
AT4G12980	Up-Regulated	AT2G31865	Up-Regulated	AT3G26820	Up-Regulated			AT1G71030	Down-regulated	AT4G33030	Up-regulated	AT1G72980	Down-regulated		AT3G09980	Up-regulated	AT1G28970	Down-regulated			AT4G32480	Up-regulated		AT2G36800	Down-regulated	AT1G14880	Down-regulated	AT2G25540	Down-regulated	AT4G30620	Up-regulated
AT4G13000	Up-Regulated	AT2G32140	Up-Regulated	AT3G26830	Up-Regulated			AT1G71866	Down-regulated	AT4G33330	Up-regulated	AT1G73120	Down-regulated		AT3G10040	Up-regulated	AT1G28980	Down-regulated			AT4G32770	Up-regulated		AT2G37800	Down-regulated	AT1G15040	Down-regulated	AT2G26040	Down-regulated	AT4G30800	Up-regulated
AT4G13110	Up-Regulated	AT2G32190	Up-Regulated	AT3G27300	Up-Regulated			AT1G71890	Down-regulated	AT4G33770	Up-regulated	AT1G73480	Down-regulated		AT3G10110	Up-regulated	AT1G28990	Down-regulated			AT4G33110	Up-regulated		AT2G38600	Down-regulated	AT1G15260	Down-regulated	AT2G26150	Down-regulated	AT4G31990	Up-regulated
AT4G13180	Up-Regulated	AT2G32210	Up-Regulated	AT3G27327.1	Up-Regulated			AT1G72360	Down-regulated	AT4G33880	Up-regulated	AT1G73550	Down-regulated		AT3G10230	Up-regulated	AT1G29110	Down-regulated			AT4G33120	Up-regulated		AT2G39030	Down-regulated	AT1G15300.1	Down-regulated	AT2G26330	Down-regulated	AT4G32470	Up-regulated
AT4G13410	Up-Regulated	AT2G32260	Up-Regulated	AT3G28210	Up-Regulated			AT1G73120	Down-regulated	AT4G33905	Up-regulated	AT1G73600	Down-regulated		AT3G10270	Up-regulated	AT1G29240	Down-regulated			AT4G33420	Up-regulated		AT2G39400	Down-regulated	AT1G15550	Down-regulated	AT2G26610	Down-regulated	AT4G32590	Up-regulated
AT4G13420	Up-Regulated	AT2G32290	Up-Regulated	AT3G28340	Up-Regulated			AT1G73260	Down-regulated	AT4G34050	Up-regulated	AT1G73965	Down-regulated		AT3G10282	Up-regulated	AT1G29390	Down-regulated			AT4G33666	Up-regulated		AT2G39820	Down-regulated	AT1G15600	Down-regulated	AT2G27140	Down-regulated	AT4G32930	Up-regulated
AT4G13554	Up-Regulated	AT2G32470	Up-Regulated	AT3G28640	Up-Regulated			AT1G73300	Down-regulated	AT4G34103	Up-regulated	AT1G75030	Down-regulated		AT3G10420	Up-regulated	AT1G29890	Down-regulated			AT4G33770	Up-regulated		AT2G40085	Down-regulated	AT1G16630	Down-regulated	AT2G27540	Down-regulated	AT4G33100	Up-regulated
AT4G13660	Up-Regulated	AT2G32480	Up-Regulated	AT3G28740	Up-Regulated			AT1G73530	Down-regulated	AT4G34210	Up-regulated	AT1G75040	Down-regulated		AT3G10520	Up-regulated	AT1G30150.1	Down-regulated			AT4G34000	Up-regulated		AT2G40330	Down-regulated	AT1G16940	Down-regulated	AT2G27570	Down-regulated	AT4G33540	Up-regulated
AT4G13700	Up-Regulated	AT2G32530	Up-Regulated	AT3G28850	Up-Regulated			AT1G73885	Down-regulated	AT4G34310	Up-regulated	AT1G75490	Down-regulated		AT3G10680	Up-regulated	AT1G30240	Down-regulated			AT4G34240	Up-regulated		AT2G40340	Down-regulated	AT1G17240	Down-regulated	AT2G27630	Down-regulated	AT4G33865	Up-regulated
AT4G13800	Up-Regulated	AT2G32830	Up-Regulated	AT3G28890	Up-Regulated			AT1G75000	Down-regulated	AT4G34380	Up-regulated	AT1G75520	Down-regulated		AT3G10745	Up-regulated	AT1G30330	Down-regulated			AT4G34350	Up-regulated		AT2G40710	Down-regulated	AT1G17615	Down-regulated	AT2G28440	Down-regulated	AT4G33880	Up-regulated
AT4G14090	Up-Regulated	AT2G32950	Up-Regulated	AT3G28930	Up-Regulated			AT1G75030	Down-regulated	AT4G34470	Up-regulated	AT1G75700	Down-regulated		AT3G11110	Up-regulated	AT1G31270	Down-regulated			AT4G34730	Up-regulated		AT2G40925	Down-regulated	AT1G17630	Down-regulated	AT2G29000	Down-regulated	AT4G34000	Up-regulated
AT4G14390	Up-Regulated	AT2G32960	Up-Regulated	AT3G29034	Up-Regulated			AT1G75040	Down-regulated	AT4G34950	Up-regulated	AT1G75880	Down-regulated		AT3G11120	Up-regulated	AT1G31770	Down-regulated			AT4G35060	Up-regulated		AT2G41200	Down-regulated	AT1G17710	Down-regulated	AT2G29250	Down-regulated	AT4G34090	Up-regulated
AT4G14400	Up-Regulated	AT2G32990	Up-Regulated	AT3G29035	Up-Regulated			AT1G75190	Down-regulated	AT4G35025	Up-regulated	AT1G75900	Down-regulated		AT3G11480	Up-regulated	AT1G32330	Down-regulated			AT4G35070	Up-regulated		AT2G41730	Down-regulated	AT1G17750	Down-regulated	AT2G29430	Down-regulated	AT4G34350	Up-regulated
AT4G14465	Up-Regulated	AT2G33240	Up-Regulated	AT3G29250	Up-Regulated			AT1G75240	Down-regulated	AT4G35320	Up-regulated	AT1G76800	Down-regulated		AT3G11670	Up-regulated	AT1G32510	Down-regulated			AT4G35090	Up-regulated		AT2G43375	Down-regulated	AT1G18382	Down-regulated	AT2G30040	Down-regulated	AT4G34412	Up-regulated
AT4G15040	Up-Regulated	AT2G33380	Up-Regulated	AT3G29400	Up-Regulated			AT1G76410	Down-regulated	AT4G35400.1	Up-regulated	AT1G77980	Down-regulated		AT3G12050	Up-regulated	AT1G33100	Down-regulated			AT4G35370	Up-regulated		AT2G43570	Down-regulated	AT1G18485	Down-regulated	AT2G30180	Down-regulated	AT4G34580	Up-regulated
AT4G15200	Up-Regulated	AT2G33530	Up-Regulated	AT3G29590	Up-Regulated			AT1G76560	Down-regulated	AT4G36350	Up-regulated	AT1G78170	Down-regulated		AT3G12320	Up-regulated	AT1G33250	Down-regulated			AT4G35540	Up-regulated		AT2G43830	Down-regulated	AT1G18970	Down-regulated	AT2G30395	Down-regulated	AT4G34600	Up-regulated
AT4G15210	Up-Regulated	AT2G33580	Up-Regulated	AT3G29710.1	Up-Regulated			AT1G76590	Down-regulated	AT4G36430	Up-regulated	AT1G78950	Down-regulated		AT3G12580	Up-regulated	AT1G33330	Down-regulated			AT4G36050	Up-regulated		AT2G44070	Down-regulated	AT1G18990	Down-regulated	AT2G30540	Down-regulated	AT4G34700	Up-regulated
AT4G15340	Up-Regulated	AT2G33770	Up-Regulated	AT3G29783.1	Up-Regulated			AT1G76890	Down-regulated	AT4G36570	Up-regulated	AT1G79360	Down-regulated		AT3G12800	Up-regulated	AT1G33440	Down-regulated			AT4G36260	Up-regulated		AT2G44470	Down-regulated	AT1G19040	Down-regulated	AT2G30890	Down-regulated	AT4G34840	Up-regulated
AT4G15540	Up-Regulated	AT2G33950	Up-Regulated	AT3G30416.1	Up-Regulated			AT1G77060	Down-regulated	AT4G36850	Up-regulated	AT1G80130	Down-regulated		AT3G13090	Up-regulated	AT1G33470	Down-regulated			AT4G36640	Up-regulated		AT2G44540	Down-regulated	AT1G19200	Down-regulated	AT2G31082	Down-regulated	AT4G35060	Up-regulated
AT4G15550	Up-Regulated	AT2G34070	Up-Regulated	AT3G31990.1	Up-Regulated			AT1G77210	Down-regulated	AT4G37290	Up-regulated	AT1G80380	Down-regulated		AT3G13110	Up-regulated	AT1G33590	Down-regulated			AT4G37010	Up-regulated		AT2G44570	Down-regulated	AT1G19210	Down-regulated	AT2G31083	Down-regulated	AT4G35335	Up-regulated
AT4G15620	Up-Regulated	AT2G34080	Up-Regulated	AT3G32080.1	Up-Regulated			AT1G78230	Down-regulated	AT4G37370	Up-regulated	AT1G80440	Down-regulated		AT3G13480	Up-regulated	AT1G33610	Down-regulated			AT4G37150	Up-regulated		AT2G44735	Down-regulated	AT1G19410	Down-regulated	AT2G31210	Down-regulated	AT4G35570	Up-regulated
AT4G15630	Up-Regulated	AT2G34150	Up-Regulated	AT3G41979	Up-Regulated			AT1G78290	Down-regulated	AT4G37430	Up-regulated	AT1G80760	Down-regulated		AT3G13600	Up-regulated	AT1G34420	Down-regulated			AT4G37175	Up-regulated		AT2G44780	Down-regulated	AT1G19415.1	Down-regulated	AT2G31310	Down-regulated	AT4G35950	Up-regulated
AT4G16260	Up-Regulated	AT2G34210	Up-Regulated	AT3G42180	Up-Regulated			AT1G78460	Down-regulated	AT4G37680	Up-regulated	AT1G80920	Down-regulated		AT3G14620	Up-regulated	AT1G34530.1	Down-regulated			AT4G37235	Up-regulated		AT2G44800	Down-regulated	AT1G19550	Down-regulated	AT2G31480	Down-regulated	AT4G35970	Up-regulated
AT4G16442	Up-Regulated	AT2G34310	Up-Regulated	AT3G43573.1	Up-Regulated			AT1G78922	Down-regulated	AT4G37710	Up-regulated	AT2G01900	Down-regulated		AT3G14770	Up-regulated	AT1G35590.1	Down-regulated			AT4G37370	Up-regulated		AT2G44930	Down-regulated	AT1G19770	Down-regulated	AT2G31690	Down-regulated	AT4G36440	Up-regulated
AT4G16620	Up-Regulated	AT2G34450	Up-Regulated	AT3G44190	Up-Regulated			AT1G80160	Down-regulated	AT4G38420	Up-regulated	AT2G02520	Down-regulated		AT3G14810	Up-regulated	AT1G35600.1	Down-regulated			AT4G37500	Up-regulated		AT2G45350	Down-regulated	AT1G19780	Down-regulated	AT2G31790	Down-regulated	AT4G36720	Up-regulated
AT4G16750	Up-Regulated	AT2G34500	Up-Regulated	AT3G44300	Up-Regulated			AT1G80180	Down-regulated	AT4G38740	Up-regulated	AT2G03540.1	Down-regulated		AT3G14850	Up-regulated	AT1G35710	Down-regulated			AT4G37550	Up-regulated		AT2G45550	Down-regulated	AT1G20000	Down-regulated	AT2G32210	Down-regulated	AT4G36880	Up-regulated
AT4G17030	Up-Regulated	AT2G34660	Up-Regulated	AT3G44310	Up-Regulated			AT1G80380	Down-regulated	AT4G39030	Up-regulated	AT2G03730	Down-regulated		AT3G15090	Up-regulated	AT1G36020	Down-regulated			AT4G37560	Up-regulated		AT2G45850	Down-regulated	AT1G20070	Down-regulated	AT2G32470	Down-regulated	AT4G37010	Up-regulated
AT4G17470	Up-Regulated	AT2G34720	Up-Regulated	AT3G44320	Up-Regulated			AT1G80390	Down-regulated	AT4G39210	Up-regulated	AT2G03760	Down-regulated		AT3G15310.1	Up-regulated	AT1G36470.1	Down-regulated			AT4G37800	Up-regulated		AT2G46192	Down-regulated	AT1G20310	Down-regulated	AT2G32487	Down-regulated	AT4G37150	Up-regulated
AT4G17550	Up-Regulated	AT2G34760	Up-Regulated	AT3G44350	Up-Regulated			AT1G80440	Down-regulated	AT4G39940	Up-regulated	AT2G04925	Down-regulated		AT3G15354	Up-regulated	AT1G37801.1	Down-regulated			AT4G38060	Up-regulated		AT2G46360	Down-regulated	AT1G20630	Down-regulated	AT2G32830	Down-regulated	AT4G37175	Up-regulated
AT4G17615	Up-Regulated	AT2G34810	Up-Regulated	AT3G44510	Up-Regulated			AT1G80920	Down-regulated	AT4G39950	Up-regulated	AT2G05025.1	Down-regulated		AT3G15510	Up-regulated	AT1G38185.1	Down-regulated			AT4G38850	Up-regulated		AT2G46440	Down-regulated	AT1G20823	Down-regulated	AT2G32960	Down-regulated	AT4G37280	Up-regulated
AT4G17670	Up-Regulated	AT2G34850	Up-Regulated	AT3G44550	Up-Regulated			AT2G01530	Down-regulated	AT4G39955	Up-regulated	AT2G05070	Down-regulated		AT3G15518	Up-regulated	AT1G38360.1	Down-regulated			AT4G38860	Up-regulated		AT2G46670	Down-regulated	AT1G20860	Down-regulated	AT2G33790	Down-regulated	AT4G37830	Up-regulated
AT4G17770	Up-Regulated	AT2G34925	Up-Regulated	AT3G44590	Up-Regulated			AT2G01860	Down-regulated	AT5G01220	Up-regulated	AT2G05100	Down-regulated		AT3G15536	Up-regulated	AT1G39190.1	Down-regulated			AT4G38950	Up-regulated		AT2G46870	Down-regulated	AT1G21150	Down-regulated	AT2G34210	Down-regulated	AT4G38240	Up-regulated
AT4G17790	Up-Regulated	AT2G34960	Up-Regulated	AT3G44830	Up-Regulated			AT2G01870	Down-regulated	AT5G01225	Up-regulated	AT2G05330	Down-regulated		AT3G15590	Up-regulated	AT1G40123.1	Down-regulated			AT4G38960	Up-regulated		AT2G48121	Down-regulated	AT1G21210	Down-regulated	AT2G34430	Down-regulated	AT4G38490	Up-regulated
AT4G17880	Up-Regulated	AT2G35060	Up-Regulated	AT3G44860	Up-Regulated			AT2G02710	Down-regulated	AT5G01600	Up-regulated	AT2G06296.1	Down-regulated		AT3G15790	Up-regulated	AT1G40310.1	Down-regulated			AT4G39510	Up-regulated		AT3G01270	Down-regulated	AT1G21320	Down-regulated	AT2G35830	Down-regulated	AT4G38960	Up-regulated
AT4G18360	Up-Regulated	AT2G35070	Up-Regulated	AT3G44870	Up-Regulated			AT2G03330	Down-regulated	AT5G01740	Up-regulated	AT2G07450.1	Down-regulated		AT3G15950	Up-regulated	AT1G41730.1	Down-regulated			AT4G39770	Up-regulated		AT3G01345	Down-regulated	AT1G21326	Down-regulated	AT2G35960	Down-regulated	AT4G39540	Up-regulated
AT4G18440	Up-Regulated	AT2G35730	Up-Regulated	AT3G44990	Up-Regulated			AT2G03540.1	Down-regulated	AT5G01790	Up-regulated	AT2G10735	Down-regulated		AT3G16150	Up-regulated	AT1G42360.1	Down-regulated			AT5G01300	Up-regulated		AT3G02000	Down-regulated	AT1G21529	Down-regulated	AT2G36020	Down-regulated	AT4G39800	Up-regulated
AT4G18630	Up-Regulated	AT2G35840	Up-Regulated	AT3G45020	Up-Regulated			AT2G04190	Down-regulated	AT5G01820	Up-regulated	AT2G13810	Down-regulated		AT3G16175	Up-regulated	AT1G42510.1	Down-regulated			AT5G01340	Up-regulated		AT3G03170	Down-regulated	AT1G21810	Down-regulated	AT2G36630	Down-regulated	AT5G01150	Up-regulated
AT4G18890	Up-Regulated	AT2G35950	Up-Regulated	AT3G46080	Up-Regulated			AT2G04690	Down-regulated	AT5G01870	Up-regulated	AT2G15090	Down-regulated		AT3G16350	Up-regulated	AT1G42718.1	Down-regulated			AT5G01520	Up-regulated		AT3G03430	Down-regulated	AT1G21910	Down-regulated	AT2G36724	Down-regulated	AT5G01740	Up-regulated
AT4G19030	Up-Regulated	AT2G35980	Up-Regulated	AT3G46120	Up-Regulated			AT2G05310	Down-regulated	AT5G01900	Up-regulated	AT2G15250.1	Down-regulated		AT3G16400	Up-regulated	AT1G44060.1	Down-regulated			AT5G01540	Up-regulated		AT3G03670	Down-regulated	AT1G22150	Down-regulated	AT2G36780	Down-regulated	AT5G01870	Up-regulated
AT4G19520	Up-Regulated	AT2G36090	Up-Regulated	AT3G46130	Up-Regulated			AT2G05330	Down-regulated	AT5G02035	Up-regulated	AT2G15318	Down-regulated		AT3G16410	Up-regulated	AT1G44070.1	Down-regulated			AT5G01740	Up-regulated		AT3G03700	Down-regulated	AT1G22220	Down-regulated	AT2G36800	Down-regulated	AT5G01940	Up-regulated
AT4G19810	Up-Regulated	AT2G36330	Up-Regulated	AT3G46280	Up-Regulated			AT2G05400	Down-regulated	AT5G02170	Up-regulated	AT2G15580	Down-regulated		AT3G16420	Up-regulated	AT1G45020.1	Down-regulated			AT5G01880	Up-regulated		AT3G03776	Down-regulated	AT1G22470	Down-regulated	AT2G36815	Down-regulated	AT5G02244	Up-regulated
AT4G20170	Up-Regulated	AT2G36380	Up-Regulated	AT3G46560	Up-Regulated			AT2G05540	Down-regulated	AT5G02180	Up-regulated	AT2G15590	Down-regulated		AT3G16430	Up-regulated	AT1G45120.1	Down-regulated			AT5G02120	Up-regulated		AT3G04210	Down-regulated	AT1G22670	Down-regulated	AT2G36970	Down-regulated	AT5G02840	Up-regulated
AT4G21380	Up-Regulated	AT2G36580	Up-Regulated	AT3G46670	Up-Regulated			AT2G12510.1	Down-regulated	AT5G02200	Up-regulated	AT2G18120	Down-regulated		AT3G16450	Up-regulated	AT1G45246	Down-regulated			AT5G02230	Up-regulated		AT3G04410	Down-regulated	AT1G22710	Down-regulated	AT2G36985	Down-regulated	AT5G03010	Up-regulated
AT4G21440	Up-Regulated	AT2G36630	Up-Regulated	AT3G46700	Up-Regulated			AT2G13360	Down-regulated	AT5G02570	Up-regulated	AT2G18660	Down-regulated		AT3G16460	Up-regulated	AT1G47650.1	Down-regulated			AT5G02270	Up-regulated		AT3G04440	Down-regulated	AT1G23110	Down-regulated	AT2G37390	Down-regulated	AT5G03345	Up-regulated
AT4G21470	Up-Regulated	AT2G36724	Up-Regulated	AT3G46870	Up-Regulated			AT2G13530.1	Down-regulated	AT5G02660	Up-regulated	AT2G19100.1	Down-regulated		AT3G16470	Up-regulated	AT1G47670	Down-regulated			AT5G02580	Up-regulated		AT3G04550	Down-regulated	AT1G23210	Down-regulated	AT2G37720	Down-regulated	AT5G03650	Up-regulated
AT4G21620	Up-Regulated	AT2G36750	Up-Regulated	AT3G46940	Up-Regulated			AT2G13810	Down-regulated	AT5G03545	Up-regulated	AT2G19572	Down-regulated		AT3G16780	Up-regulated	AT1G48180	Down-regulated			AT5G02840	Up-regulated		AT3G05780	Down-regulated	AT1G23250	Down-regulated	AT2G37770	Down-regulated	AT5G04120	Up-regulated
AT4G21730	Up-Regulated	AT2G36780	Up-Regulated	AT3G46970	Up-Regulated			AT2G13900	Down-regulated	AT5G04120	Up-regulated	AT2G19610	Down-regulated		AT3G17390	Up-regulated	AT1G48210	Down-regulated			AT5G03120	Up-regulated		AT3G05950	Down-regulated	AT1G23570	Down-regulated	AT2G37830	Down-regulated	AT5G04150	Up-regulated
AT4G21930	Up-Regulated	AT2G36800	Up-Regulated	AT3G47050	Up-Regulated			AT2G14080	Down-regulated	AT5G05020	Up-regulated	AT2G19840.1	Down-regulated		AT3G17510	Up-regulated	AT1G48510	Down-regulated			AT5G03285	Up-regulated		AT3G06437	Down-regulated	AT1G24068	Down-regulated	AT2G37880	Down-regulated	AT5G04600	Up-regulated
AT4G21940	Up-Regulated	AT2G36870	Up-Regulated	AT3G47090	Up-Regulated			AT2G14160	Down-regulated	AT5G05270	Up-regulated	AT2G20560	Down-regulated		AT3G17609	Up-regulated	AT1G48570	Down-regulated			AT5G03560	Up-regulated		AT3G06850	Down-regulated	AT1G24260	Down-regulated	AT2G38940	Down-regulated	AT5G04781	Up-regulated
AT4G21990	Up-Regulated	AT2G36880	Up-Regulated	AT3G47350	Up-Regulated			AT2G14560	Down-regulated	AT5G05340	Up-regulated	AT2G20720	Down-regulated		AT3G17611	Up-regulated	AT1G48970	Down-regulated			AT5G03680	Up-regulated		AT3G06880	Down-regulated	AT1G24485	Down-regulated	AT2G39030	Down-regulated	AT5G04830	Up-regulated
AT4G22110	Up-Regulated	AT2G36890	Up-Regulated	AT3G47480	Up-Regulated			AT2G15080	Down-regulated	AT5G05365	Up-regulated	AT2G20721	Down-regulated		AT3G17790	Up-regulated	AT1G49580	Down-regulated			AT5G03760	Up-regulated		AT3G07260	Down-regulated	AT1G24575	Down-regulated	AT2G39518	Down-regulated	AT5G04890	Up-regulated
AT4G22200	Up-Regulated	AT2G36970	Up-Regulated	AT3G47540	Up-Regulated			AT2G15318	Down-regulated	AT5G05390	Up-regulated	AT2G20880	Down-regulated		AT3G17800	Up-regulated	AT1G49750	Down-regulated			AT5G04190	Up-regulated		AT3G07650	Down-regulated	AT1G24792	Down-regulated	AT2G39560	Down-regulated	AT5G04950	Up-regulated
AT4G22870	Up-Regulated	AT2G37040	Up-Regulated	AT3G47580	Up-Regulated			AT2G15880	Down-regulated	AT5G05500	Up-regulated	AT2G21260	Down-regulated		AT3G17840	Up-regulated	AT1G50240	Down-regulated			AT5G04275	Up-regulated		AT3G08560	Down-regulated	AT1G25053	Down-regulated	AT2G39820	Down-regulated	AT5G05290	Up-regulated
AT4G22880	Up-Regulated	AT2G37210	Up-Regulated	AT3G47780	Up-Regulated			AT2G15890	Down-regulated	AT5G05600	Up-regulated	AT2G21320	Down-regulated		AT3G17930	Up-regulated	AT1G50750	Down-regulated			AT5G04750	Up-regulated		AT3G08770	Down-regulated	AT1G25510	Down-regulated	AT2G39980	Down-regulated	AT5G06530	Up-regulated
AT4G22980	Up-Regulated	AT2G37240	Up-Regulated	AT3G47860	Up-Regulated			AT2G15960	Down-regulated	AT5G05900	Up-regulated	AT2G21400	Down-regulated		AT3G18750	Up-regulated	AT1G50850.1	Down-regulated			AT5G04830	Up-regulated		AT3G09375	Down-regulated	AT1G26250	Down-regulated	AT2G40085	Down-regulated	AT5G06760	Up-regulated
AT4G23000	Up-Regulated	AT2G37440	Up-Regulated	AT3G47960	Up-Regulated			AT2G16730	Down-regulated	AT5G06510	Up-regulated	AT2G21490	Down-regulated		AT3G19000	Up-regulated	AT1G50860.1	Down-regulated			AT5G04840	Up-regulated		AT3G09400	Down-regulated	AT1G26480	Down-regulated	AT2G40330	Down-regulated	AT5G06910	Up-regulated
AT4G23150	Up-Regulated	AT2G37460	Up-Regulated	AT3G48320	Up-Regulated			AT2G17600	Down-regulated	AT5G06520	Up-regulated	AT2G22240	Down-regulated		AT3G19370	Up-regulated	AT1G51310	Down-regulated			AT5G06190	Up-regulated		AT3G09750	Down-regulated	AT1G26680	Down-regulated	AT2G41800	Down-regulated	AT5G06980	Up-regulated
AT4G23180	Up-Regulated	AT2G37710	Up-Regulated	AT3G48360	Up-Regulated			AT2G18050	Down-regulated	AT5G06720	Up-regulated	AT2G23110	Down-regulated		AT3G19390	Up-regulated	AT1G51670	Down-regulated			AT5G06530	Up-regulated		AT3G10113	Down-regulated	AT1G27160	Down-regulated	AT2G41950	Down-regulated	AT5G08080	Up-regulated
AT4G23250	Up-Regulated	AT2G37750	Up-Regulated	AT3G48650	Up-Regulated			AT2G18280	Down-regulated	AT5G06730	Up-regulated	AT2G23170	Down-regulated		AT3G19450	Up-regulated	AT1G52160	Down-regulated			AT5G06760	Up-regulated		AT3G10430	Down-regulated	AT1G27480	Down-regulated	AT2G42690	Down-regulated	AT5G08250	Up-regulated
AT4G23340	Up-Regulated	AT2G37760	Up-Regulated	AT3G48850	Up-Regulated			AT2G18700	Down-regulated	AT5G07000	Up-regulated	AT2G24285	Down-regulated		AT3G19470	Up-regulated	AT1G52570	Down-regulated			AT5G06980	Up-regulated		AT3G10680	Down-regulated	AT1G27730	Down-regulated	AT2G43600	Down-regulated	AT5G08370	Up-regulated
AT4G23670	Up-Regulated	AT2G37770	Up-Regulated	AT3G49120	Up-Regulated			AT2G18735	Down-regulated	AT5G07010	Up-regulated	AT2G24680	Down-regulated		AT3G19660	Up-regulated	AT1G52700	Down-regulated			AT5G07390	Up-regulated		AT3G10985	Down-regulated	AT1G28300	Down-regulated	AT2G44070	Down-regulated	AT5G08565	Up-regulated
AT4G23700	Up-Regulated	AT2G37890	Up-Regulated	AT3G49160	Up-Regulated			AT2G19500	Down-regulated	AT5G07050	Up-regulated	AT2G24720	Down-regulated		AT3G20100	Up-regulated	AT1G52720	Down-regulated			AT5G07690	Up-regulated		AT3G11350	Down-regulated	AT1G28310	Down-regulated	AT2G44080	Down-regulated	AT5G09225	Up-regulated
AT4G23990	Up-Regulated	AT2G37970	Up-Regulated	AT3G49170	Up-Regulated			AT2G19572	Down-regulated	AT5G07310	Up-regulated	AT2G24800	Down-regulated		AT3G20270	Up-regulated	AT1G53035	Down-regulated			AT5G07700	Up-regulated		AT3G11402	Down-regulated	AT1G28370	Down-regulated	AT2G44460	Down-regulated	AT5G09380	Up-regulated
AT4G24010	Up-Regulated	AT2G37980	Up-Regulated	AT3G49410	Up-Regulated			AT2G19800	Down-regulated	AT5G07450	Up-regulated	AT2G25900	Down-regulated		AT3G20370	Up-regulated	AT1G54000	Down-regulated			AT5G07820	Up-regulated		AT3G12060	Down-regulated	AT1G28550	Down-regulated	AT2G44470	Down-regulated	AT5G09700	Up-regulated
AT4G24450	Up-Regulated	AT2G38210	Up-Regulated	AT3G49570	Up-Regulated			AT2G19960	Down-regulated	AT5G07460	Up-regulated	AT2G26040	Down-regulated		AT3G21250	Up-regulated	AT1G54200	Down-regulated			AT5G08030	Up-regulated		AT3G12230	Down-regulated	AT1G29715	Down-regulated	AT2G44560	Down-regulated	AT5G09770	Up-regulated
AT4G24890	Up-Regulated	AT2G38220	Up-Regulated	AT3G49620	Up-Regulated			AT2G20180	Down-regulated	AT5G07990	Up-regulated	AT2G26250	Down-regulated		AT3G21530	Up-regulated	AT1G54330	Down-regulated			AT5G08720	Up-regulated		AT3G12960	Down-regulated	AT1G29930	Down-regulated	AT2G44578	Down-regulated	AT5G09920	Up-regulated
AT4G24960	Up-Regulated	AT2G38300	Up-Regulated	AT3G49630	Up-Regulated			AT2G20260	Down-regulated	AT5G08050	Up-regulated	AT2G26695	Down-regulated		AT3G21670	Up-regulated	AT1G54360	Down-regulated			AT5G09980	Up-regulated		AT3G13175	Down-regulated	AT1G30190	Down-regulated	AT2G44840	Down-regulated	AT5G10040	Up-regulated
AT4G25160	Up-Regulated	AT2G38390	Up-Regulated	AT3G49725	Up-Regulated			AT2G20880	Down-regulated	AT5G08380	Up-regulated	AT2G27385	Down-regulated		AT3G21750	Up-regulated	AT1G54510	Down-regulated			AT5G10950	Up-regulated		AT3G13450	Down-regulated	AT1G30455	Down-regulated	AT2G45080	Down-regulated	AT5G10210	Up-regulated
AT4G25640	Up-Regulated	AT2G38640	Up-Regulated	AT3G50170	Up-Regulated			AT2G22122	Down-regulated	AT5G08640	Up-regulated	AT2G27505	Down-regulated		AT3G21810	Up-regulated	AT1G55540	Down-regulated			AT5G11420	Up-regulated		AT3G13674	Down-regulated	AT1G30515	Down-regulated	AT2G45130	Down-regulated	AT5G10230	Up-regulated
AT4G25780	Up-Regulated	AT2G38740	Up-Regulated	AT3G50280	Up-Regulated			AT2G22460	Down-regulated	AT5G09470	Up-regulated	AT2G27990	Down-regulated		AT3G22210	Up-regulated	AT1G55670	Down-regulated			AT5G11930	Up-regulated		AT3G13784	Down-regulated	AT1G30560	Down-regulated	AT2G45420	Down-regulated	AT5G10260	Up-regulated
AT4G26200	Up-Regulated	AT2G38750	Up-Regulated	AT3G50570	Up-Regulated			AT2G22750	Down-regulated	AT5G09570	Up-regulated	AT2G28270	Down-regulated		AT3G22420	Up-regulated	AT1G55820	Down-regulated			AT5G11950	Up-regulated		AT3G14185	Down-regulated	AT1G31335	Down-regulated	AT2G45800	Down-regulated	AT5G10480	Up-regulated
AT4G26890	Up-Regulated	AT2G38860	Up-Regulated	AT3G50770	Up-Regulated			AT2G22980	Down-regulated	AT5G09640	Up-regulated	AT2G28630	Down-regulated		AT3G22530	Up-regulated	AT1G55860	Down-regulated			AT5G12020	Up-regulated		AT3G14420	Down-regulated	AT1G32375	Down-regulated	AT2G46120	Down-regulated	AT5G11100	Up-regulated
AT4G27030	Up-Regulated	AT2G38870	Up-Regulated	AT3G50900	Up-Regulated			AT2G22990	Down-regulated	AT5G09980	Up-regulated	AT2G28755	Down-regulated		AT3G22540	Up-regulated	AT1G56430	Down-regulated			AT5G12110	Up-regulated		AT3G14450	Down-regulated	AT1G32610	Down-regulated	AT2G46300	Down-regulated	AT5G11325	Up-regulated
AT4G27360	Up-Regulated	AT2G38940	Up-Regulated	AT3G51860	Up-Regulated			AT2G23600	Down-regulated	AT5G10180	Up-regulated	AT2G28780	Down-regulated		AT3G22550	Up-regulated	AT1G56710	Down-regulated			AT5G12320	Up-regulated		AT3G14630	Down-regulated	AT1G32860	Down-regulated	AT2G46440	Down-regulated	AT5G11440	Up-regulated
AT4G27560	Up-Regulated	AT2G39030	Up-Regulated	AT3G52190	Up-Regulated			AT2G24140	Down-regulated	AT5G10990	Up-regulated	AT2G29040	Down-regulated		AT3G22560	Up-regulated	AT1G58310	Down-regulated			AT5G13090	Up-regulated		AT3G14735	Down-regulated	AT1G32928	Down-regulated	AT2G46650	Down-regulated	AT5G11950	Up-regulated
AT4G27654	Up-Regulated	AT2G39050	Up-Regulated	AT3G52310	Up-Regulated			AT2G24240	Down-regulated	AT5G11110	Up-regulated	AT2G29380	Down-regulated		AT3G22750	Up-regulated	AT1G59265.1	Down-regulated			AT5G13340	Up-regulated		AT3G15170	Down-regulated	AT1G33180.1	Down-regulated	AT2G46670	Down-regulated	AT5G11960	Up-regulated
AT4G27657	Up-Regulated	AT2G39200	Up-Regulated	AT3G52820	Up-Regulated			AT2G24285	Down-regulated	AT5G11410	Up-regulated	AT2G30650	Down-regulated		AT3G22840	Up-regulated	AT1G59740	Down-regulated			AT5G13630	Up-regulated		AT3G15450	Down-regulated	AT1G33370	Down-regulated	AT2G46860	Down-regulated	AT5G12110	Up-regulated
AT4G27820	Up-Regulated	AT2G39210	Up-Regulated	AT3G53160	Up-Regulated			AT2G24370	Down-regulated	AT5G11440	Up-regulated	AT2G30750	Down-regulated		AT3G22910	Up-regulated	AT1G60680	Down-regulated			AT5G13770	Up-regulated		AT3G15500	Down-regulated	AT1G33590	Down-regulated	AT2G46995	Down-regulated	AT5G12210	Up-regulated
AT4G27830	Up-Regulated	AT2G39250	Up-Regulated	AT3G53230	Up-Regulated			AT2G24720	Down-regulated	AT5G11930	Up-regulated	AT2G30890	Down-regulated		AT3G23000	Up-regulated	AT1G60960	Down-regulated			AT5G13930	Up-regulated		AT3G15605	Down-regulated	AT1G33610	Down-regulated	AT2G47530	Down-regulated	AT5G12240	Up-regulated
AT4G27890	Up-Regulated	AT2G39510	Up-Regulated	AT3G53310	Up-Regulated			AT2G25080	Down-regulated	AT5G13220	Up-regulated	AT2G31083	Down-regulated		AT3G23070	Up-regulated	AT1G61550	Down-regulated			AT5G14060	Up-regulated		AT3G15630	Down-regulated	AT1G33870	Down-regulated	AT2G47560	Down-regulated	AT5G12320	Up-regulated
AT4G27900	Up-Regulated	AT2G39518	Up-Regulated	AT3G53480	Up-Regulated			AT2G25090	Down-regulated	AT5G13330	Up-regulated	AT2G31380	Down-regulated		AT3G23090	Up-regulated	AT1G62400	Down-regulated			AT5G14110	Up-regulated		AT3G16070	Down-regulated	AT1G33900	Down-regulated	AT2G48121	Down-regulated	AT5G13750	Up-regulated
AT4G28250	Up-Regulated	AT2G39710	Up-Regulated	AT3G54400	Up-Regulated			AT2G25410	Down-regulated	AT5G13370	Up-regulated	AT2G31985	Down-regulated		AT3G23210	Up-regulated	AT1G62500	Down-regulated			AT5G14180	Up-regulated		AT3G16150	Down-regulated	AT1G33910	Down-regulated	AT2G48150	Down-regulated	AT5G14020	Up-regulated
AT4G29070	Up-Regulated	AT2G39770	Up-Regulated	AT3G54420	Up-Regulated			AT2G25900	Down-regulated	AT5G13750	Up-regulated	AT2G32487	Down-regulated		AT3G23330	Up-regulated	AT1G64110	Down-regulated			AT5G14440	Up-regulated		AT3G17010	Down-regulated	AT1G34047	Down-regulated	AT3G01530	Down-regulated	AT5G14200	Up-regulated
AT4G29700	Up-Regulated	AT2G39780	Up-Regulated	AT3G54470	Up-Regulated			AT2G26511	Down-regulated	AT5G13820	Up-regulated	AT2G34370	Down-regulated		AT3G23410	Up-regulated	AT1G64240.1	Down-regulated			AT5G14470	Up-regulated		AT3G17712	Down-regulated	AT1G34245	Down-regulated	AT3G01870	Down-regulated	AT5G14495	Up-regulated
AT4G30110	Up-Regulated	AT2G39800	Up-Regulated	AT3G54580	Up-Regulated			AT2G26560	Down-regulated	AT5G13930	Up-regulated	AT2G34420	Down-regulated		AT3G23580	Up-regulated	AT1G64310	Down-regulated			AT5G14710	Up-regulated		AT3G17720	Down-regulated	AT1G35210	Down-regulated	AT3G02000	Down-regulated	AT5G14710	Up-regulated
AT4G30450	Up-Regulated	AT2G39890	Up-Regulated	AT3G54700	Up-Regulated			AT2G27229	Down-regulated	AT5G14340	Up-regulated	AT2G34555	Down-regulated		AT3G23725.1	Up-regulated	AT1G64560	Down-regulated			AT5G15160	Up-regulated		AT3G18485	Down-regulated	AT1G35230	Down-regulated	AT3G02020	Down-regulated	AT5G15320	Up-regulated
AT4G30470	Up-Regulated	AT2G39980	Up-Regulated	AT3G54950	Up-Regulated			AT2G27385	Down-regulated	AT5G14360	Up-regulated	AT2G35742	Down-regulated		AT3G23810	Up-regulated	AT1G64640	Down-regulated			AT5G15310	Up-regulated		AT3G18870	Down-regulated	AT1G35242	Down-regulated	AT3G02040	Down-regulated	AT5G15520	Up-regulated
AT4G30975	Up-Regulated	AT2G40113	Up-Regulated	AT3G55450	Up-Regulated			AT2G27830	Down-regulated	AT5G15940	Up-regulated	AT2G35910	Down-regulated		AT3G23920	Up-regulated	AT1G64650	Down-regulated			AT5G15350	Up-regulated		AT3G19500	Down-regulated	AT1G35610	Down-regulated	AT3G03150	Down-regulated	AT5G15725	Up-regulated
AT4G31240	Up-Regulated	AT2G40300	Up-Regulated	AT3G55510	Up-Regulated			AT2G28056	Down-regulated	AT5G16010	Up-regulated	AT2G36325	Down-regulated		AT3G23990	Up-regulated	AT1G64660	Down-regulated			AT5G15380	Up-regulated		AT3G19615	Down-regulated	AT1G35730	Down-regulated	AT3G03190	Down-regulated	AT5G15910	Up-regulated
AT4G31330	Up-Regulated	AT2G40370	Up-Regulated	AT3G55630	Up-Regulated			AT2G28110	Down-regulated	AT5G16080	Up-regulated	AT2G36650	Down-regulated		AT3G24170	Up-regulated	AT1G64960	Down-regulated			AT5G15450	Up-regulated		AT3G19620	Down-regulated	AT1G35830	Down-regulated	AT3G03260	Down-regulated	AT5G16060	Up-regulated
AT4G32205.1	Up-Regulated	AT2G40435	Up-Regulated	AT3G55750	Up-Regulated			AT2G28630	Down-regulated	AT5G16530	Up-regulated	AT2G36660	Down-regulated		AT3G24190	Up-regulated	AT1G65350	Down-regulated			AT5G15830	Up-regulated		AT3G19850	Down-regulated	AT1G36060	Down-regulated	AT3G03341	Down-regulated	AT5G16070	Up-regulated
AT4G32270	Up-Regulated	AT2G40460	Up-Regulated	AT3G56070	Up-Regulated			AT2G28670	Down-regulated	AT5G16980	Up-regulated	AT2G37180	Down-regulated		AT3G24614	Up-regulated	AT1G65380	Down-regulated			AT5G15850	Up-regulated		AT3G20365	Down-regulated	AT1G36105.1	Down-regulated	AT3G03530	Down-regulated	AT5G16650	Up-regulated
AT4G32480	Up-Regulated	AT2G40520	Up-Regulated	AT3G56090	Up-Regulated			AT2G28680	Down-regulated	AT5G17040	Up-regulated	AT2G37770	Down-regulated		AT3G24927	Up-regulated	AT1G65810	Down-regulated			AT5G15853	Up-regulated		AT3G21150	Down-regulated	AT1G36250.1	Down-regulated	AT3G03540	Down-regulated	AT5G17030	Up-regulated
AT4G33030	Up-Regulated	AT2G40740	Up-Regulated	AT3G56200	Up-Regulated			AT2G28755	Down-regulated	AT5G17050	Up-regulated	AT2G38530	Down-regulated		AT3G25230	Up-regulated	AT1G66270	Down-regulated			AT5G15860	Up-regulated		AT3G21460	Down-regulated	AT1G42980	Down-regulated	AT3G03670	Down-regulated	AT5G17310	Up-regulated
AT4G33130	Up-Regulated	AT2G40900	Up-Regulated	AT3G56550	Up-Regulated			AT2G28780	Down-regulated	AT5G17180	Up-regulated	AT2G38540	Down-regulated		AT3G25240	Up-regulated	AT1G66970	Down-regulated			AT5G15910	Up-regulated		AT3G22210	Down-regulated	AT1G43590.1	Down-regulated	AT3G03700	Down-regulated	AT5G18005	Up-regulated
AT4G33770	Up-Regulated	AT2G41040	Up-Regulated	AT3G56710	Up-Regulated			AT2G29060	Down-regulated	AT5G17220	Up-regulated	AT2G38600	Down-regulated		AT3G25510	Up-regulated	AT1G67792	Down-regulated			AT5G16030	Up-regulated		AT3G22235	Down-regulated	AT1G43610	Down-regulated	AT3G03780	Down-regulated	AT5G18015	Up-regulated
AT4G33950	Up-Regulated	AT2G41090	Up-Regulated	AT3G57150	Up-Regulated			AT2G29110	Down-regulated	AT5G17230	Up-regulated	AT2G38820	Down-regulated		AT3G25640	Up-regulated	AT1G68110	Down-regulated			AT5G16790	Up-regulated		AT3G22961	Down-regulated	AT1G43886.1	Down-regulated	AT3G03790	Down-regulated	AT5G18085	Up-regulated
AT4G34050	Up-Regulated	AT2G41180	Up-Regulated	AT3G57157	Up-Regulated			AT2G29130	Down-regulated	AT5G17340	Up-regulated	AT2G39510	Down-regulated		AT3G25880	Up-regulated	AT1G68750	Down-regulated			AT5G16950	Up-regulated		AT3G23080	Down-regulated	AT1G44830	Down-regulated	AT3G03910	Down-regulated	AT5G18170	Up-regulated
AT4G34060	Up-Regulated	AT2G41230	Up-Regulated	AT3G57240	Up-Regulated			AT2G29320	Down-regulated	AT5G17450	Up-regulated	AT2G40910	Down-regulated		AT3G25882	Up-regulated	AT1G68862	Down-regulated			AT5G16980	Up-regulated		AT3G23460	Down-regulated	AT1G45100	Down-regulated	AT3G03930	Down-regulated	AT5G19730	Up-regulated
AT4G34135	Up-Regulated	AT2G41250	Up-Regulated	AT3G57380	Up-Regulated			AT2G30400	Down-regulated	AT5G17700	Up-regulated	AT2G41090	Down-regulated		AT3G26230	Up-regulated	AT1G68890	Down-regulated			AT5G17000	Up-regulated		AT3G23550	Down-regulated	AT1G45120.1	Down-regulated	AT3G04210	Down-regulated	AT5G20080	Up-regulated
AT4G34200	Up-Regulated	AT2G41290	Up-Regulated	AT3G57490	Up-Regulated			AT2G30600	Down-regulated	AT5G17860	Up-regulated	AT2G41200	Down-regulated		AT3G26290	Up-regulated	AT1G70010.1	Down-regulated			AT5G17030	Up-regulated		AT3G23880	Down-regulated	AT1G45238	Down-regulated	AT3G04320	Down-regulated	AT5G20120	Up-regulated
AT4G34210	Up-Regulated	AT2G41300	Up-Regulated	AT3G57640	Up-Regulated			AT2G30890	Down-regulated	AT5G18550	Up-regulated	AT2G41730	Down-regulated		AT3G26310	Up-regulated	AT1G70320	Down-regulated			AT5G17050	Up-regulated		AT3G24255	Down-regulated	AT1G47300	Down-regulated	AT3G04330	Down-regulated	AT5G20160	Up-regulated
AT4G34230	Up-Regulated	AT2G41312	Up-Regulated	AT3G57940	Up-Regulated			AT2G31082	Down-regulated	AT5G19097.1	Up-regulated	AT2G42250	Down-regulated		AT3G26320	Up-regulated	AT1G71490	Down-regulated			AT5G17165	Up-regulated		AT3G24400	Down-regulated	AT1G47930	Down-regulated	AT3G04410	Down-regulated	AT5G20165	Up-regulated
AT4G34630	Up-Regulated	AT2G41330	Up-Regulated	AT3G57950	Up-Regulated			AT2G31083	Down-regulated	AT5G19110	Up-regulated	AT2G42840	Down-regulated		AT3G26450	Up-regulated	AT1G72120	Down-regulated			AT5G17300	Up-regulated		AT3G24612	Down-regulated	AT1G48220	Down-regulated	AT3G04420	Down-regulated	AT5G20240	Up-regulated
AT4G35030	Up-Regulated	AT2G41342	Up-Regulated	AT3G58193	Up-Regulated			AT2G31085	Down-regulated	AT5G19260	Up-regulated	AT2G42870	Down-regulated		AT3G26590	Up-regulated	AT1G72210	Down-regulated			AT5G17310	Up-regulated		AT3G24615	Down-regulated	AT1G48315	Down-regulated	AT3G04440	Down-regulated	AT5G20710	Up-regulated
AT4G35180	Up-Regulated	AT2G41380	Up-Regulated	AT3G58660	Up-Regulated			AT2G31432	Down-regulated	AT5G19440	Up-regulated	AT2G43590	Down-regulated		AT3G26960	Up-regulated	AT1G72620	Down-regulated			AT5G18020	Up-regulated		AT3G24870	Down-regulated	AT1G48405	Down-regulated	AT3G05140	Down-regulated	AT5G20920	Up-regulated
AT4G35290	Up-Regulated	AT2G41800	Up-Regulated	AT3G59140	Up-Regulated			AT2G31945	Down-regulated	AT5G19875	Up-regulated	AT2G44735	Down-regulated		AT3G27025	Up-regulated	AT1G73040	Down-regulated			AT5G18080	Up-regulated		AT3G24880	Down-regulated	AT1G48980	Down-regulated	AT3G05550	Down-regulated	AT5G21060	Up-regulated
AT4G35300	Up-Regulated	AT2G41870	Up-Regulated	AT3G59670	Up-Regulated			AT2G32150	Down-regulated	AT5G20140	Up-regulated	AT2G45050	Down-regulated		AT3G27050	Up-regulated	AT1G74650	Down-regulated			AT5G18270	Up-regulated		AT3G25577	Down-regulated	AT1G49010	Down-regulated	AT3G05630	Down-regulated	AT5G21130	Up-regulated
AT4G35640	Up-Regulated	AT2G42600	Up-Regulated	AT3G59700	Up-Regulated			AT2G32740	Down-regulated	AT5G20150	Up-regulated	AT2G46670	Down-regulated		AT3G27170	Up-regulated	AT1G75150	Down-regulated			AT5G18670	Up-regulated		AT3G25810	Down-regulated	AT1G49100	Down-regulated	AT3G05780	Down-regulated	AT5G21326	Up-regulated
AT4G36220	Up-Regulated	AT2G42690	Up-Regulated	AT3G60164	Up-Regulated			AT2G33130	Down-regulated	AT5G20410	Up-regulated	AT2G46790	Down-regulated		AT3G27270	Up-regulated	AT1G75540	Down-regulated			AT5G19190	Up-regulated		AT3G25820	Down-regulated	AT1G49220	Down-regulated	AT3G06020	Down-regulated	AT5G22080	Up-regulated
AT4G36350	Up-Regulated	AT2G43141	Up-Regulated	AT3G60245	Up-Regulated			AT2G33280	Down-regulated	AT5G20790	Up-regulated	AT2G46830	Down-regulated		AT3G27350	Up-regulated	AT1G75620	Down-regulated			AT5G19300	Up-regulated		AT3G25830	Down-regulated	AT1G49250	Down-regulated	AT3G06900	Down-regulated	AT5G22140	Up-regulated
AT4G36360	Up-Regulated	AT2G43150	Up-Regulated	AT3G60420	Up-Regulated			AT2G33790	Down-regulated	AT5G20820	Up-regulated	AT2G46880	Down-regulated		AT3G27540	Up-regulated	AT1G76460	Down-regulated			AT5G19730	Up-regulated		AT3G25950	Down-regulated	AT1G49270	Down-regulated	AT3G07055	Down-regulated	AT5G22300	Up-regulated
AT4G36590	Up-Regulated	AT2G43290	Up-Regulated	AT3G60440	Up-Regulated			AT2G33830	Down-regulated	AT5G21080	Up-regulated	AT2G46950	Down-regulated		AT3G27570	Up-regulated	AT1G76740	Down-regulated			AT5G19850	Up-regulated		AT3G26180	Down-regulated	AT1G49470	Down-regulated	AT3G07250	Down-regulated	AT5G22390	Up-regulated
AT4G36610	Up-Regulated	AT2G43310	Up-Regulated	AT3G60450	Up-Regulated			AT2G34000	Down-regulated	AT5G21960	Up-regulated	AT2G47180	Down-regulated		AT3G27650	Up-regulated	AT1G77490	Down-regulated			AT5G19855	Up-regulated		AT3G26220	Down-regulated	AT1G49490	Down-regulated	AT3G07260	Down-regulated	AT5G22830	Up-regulated
AT4G36640	Up-Regulated	AT2G43500	Up-Regulated	AT3G60770	Up-Regulated			AT2G34180	Down-regulated	AT5G22020	Up-regulated	AT2G47200	Down-regulated		AT3G27820	Up-regulated	AT1G77630	Down-regulated			AT5G19970	Up-regulated		AT3G26230	Down-regulated	AT1G49900	Down-regulated	AT3G07350	Down-regulated	AT5G23700	Up-regulated
AT4G37050	Up-Regulated	AT2G43510	Up-Regulated	AT3G60960	Up-Regulated			AT2G34315	Down-regulated	AT5G22300	Up-regulated	AT2G47560	Down-regulated		AT3G28270	Up-regulated	AT1G78080	Down-regulated			AT5G20070	Up-regulated		AT3G26820	Down-regulated	AT1G50310	Down-regulated	AT3G07420	Down-regulated	AT5G23740	Up-regulated
AT4G37150	Up-Regulated	AT2G43530	Up-Regulated	AT3G60966	Up-Regulated			AT2G34320	Down-regulated	AT5G22410	Up-regulated	AT3G02000	Down-regulated		AT3G28510	Up-regulated	AT1G79245	Down-regulated			AT5G20110	Up-regulated		AT3G27690	Down-regulated	AT1G50750	Down-regulated	AT3G07830	Down-regulated	AT5G23760	Up-regulated
AT4G37680	Up-Regulated	AT2G43570	Up-Regulated	AT3G61760	Up-Regulated			AT2G34420	Down-regulated	AT5G22540	Up-regulated	AT3G02100	Down-regulated		AT3G28540	Up-regulated	AT1G80280	Down-regulated			AT5G20180	Up-regulated		AT3G27830	Down-regulated	AT1G51460	Down-regulated	AT3G08560	Down-regulated	AT5G24120	Up-regulated
AT4G37990	Up-Regulated	AT2G43580	Up-Regulated	AT3G61930	Up-Regulated			AT2G34500	Down-regulated	AT5G22630	Up-regulated	AT3G02110	Down-regulated		AT3G28850	Up-regulated	AT2G01150	Down-regulated			AT5G20190	Up-regulated		AT3G28220	Down-regulated	AT1G52120	Down-regulated	AT3G08770	Down-regulated	AT5G24165	Up-regulated
AT4G38320	Up-Regulated	AT2G43590	Up-Regulated	AT3G62270	Up-Regulated			AT2G34555	Down-regulated	AT5G23360	Up-regulated	AT3G02480	Down-regulated		AT3G29034	Up-regulated	AT2G01730	Down-regulated			AT5G21100	Up-regulated		AT3G28270	Down-regulated	AT1G52270	Down-regulated	AT3G09280	Down-regulated	AT5G24314	Up-regulated
AT4G38560	Up-Regulated	AT2G44010	Up-Regulated	AT3G62410	Up-Regulated			AT2G34990	Down-regulated	AT5G23810	Up-regulated	AT3G03230	Down-regulated		AT3G29078.1	Up-regulated	AT2G01840.1	Down-regulated			AT5G21482	Up-regulated		AT3G28290	Down-regulated	AT1G52720	Down-regulated	AT3G09290	Down-regulated	AT5G24860	Up-regulated
AT4G38740	Up-Regulated	AT2G44240	Up-Regulated	AT3G63160	Up-Regulated			AT2G35910	Down-regulated	AT5G23820	Up-regulated	AT3G04330	Down-regulated		AT3G29200	Up-regulated	AT2G01905	Down-regulated			AT5G22390	Up-regulated		AT3G28865.1	Down-regulated	AT1G53070	Down-regulated	AT3G09375	Down-regulated	AT5G25045.1	Up-regulated
AT4G39210	Up-Regulated	AT2G44450	Up-Regulated	AT3G63380	Up-Regulated			AT2G36320	Down-regulated	AT5G23830	Up-regulated	AT3G06020	Down-regulated		AT3G29230	Up-regulated	AT2G01950	Down-regulated			AT5G22460	Up-regulated		AT3G28899	Down-regulated	AT1G53170	Down-regulated	AT3G09400	Down-regulated	AT5G25130	Up-regulated
AT4G39330	Up-Regulated	AT2G44460	Up-Regulated	AT4G00165	Up-Regulated			AT2G37750	Down-regulated	AT5G24080	Up-regulated	AT3G06850	Down-regulated		AT3G29280	Up-regulated	AT2G02103	Down-regulated			AT5G22680	Up-regulated		AT3G29020	Down-regulated	AT1G53420	Down-regulated	AT3G09922	Down-regulated	AT5G25140	Up-regulated
AT4G39510	Up-Regulated	AT2G44480	Up-Regulated	AT4G00490	Up-Regulated			AT2G40000	Down-regulated	AT5G24120	Up-regulated	AT3G07310	Down-regulated		AT3G29590	Up-regulated	AT2G03500	Down-regulated			AT5G22950	Up-regulated		AT3G30460	Down-regulated	AT1G53480	Down-regulated	AT3G10113	Down-regulated	AT5G25460	Up-regulated
AT4G39730	Up-Regulated	AT2G44910	Up-Regulated	AT4G00700	Up-Regulated			AT2G41580.1	Down-regulated	AT5G24140	Up-regulated	AT3G07720	Down-regulated		AT3G29648.1	Up-regulated	AT2G04210.1	Down-regulated			AT5G23730	Up-regulated		AT3G31960	Down-regulated	AT1G53625	Down-regulated	AT3G10195	Down-regulated	AT5G25610	Up-regulated
AT4G39800	Up-Regulated	AT2G45120	Up-Regulated	AT4G01070	Up-Regulated			AT2G41850	Down-regulated	AT5G24550	Up-regulated	AT3G08770	Down-regulated		AT3G29734.1	Up-regulated	AT2G04235	Down-regulated			AT5G23750	Up-regulated		AT3G32925.1	Down-regulated	AT1G53635	Down-regulated	AT3G10680	Down-regulated	AT5G25880	Up-regulated
AT5G01220	Up-Regulated	AT2G45130	Up-Regulated	AT4G01080	Up-Regulated			AT2G42140	Down-regulated	AT5G24600	Up-regulated	AT3G08940	Down-regulated		AT3G29736.1	Up-regulated	AT2G05160	Down-regulated			AT5G23760	Up-regulated		AT3G33000	Down-regulated	AT1G54070	Down-regulated	AT3G12145	Down-regulated	AT5G25940	Up-regulated
AT5G01260	Up-Regulated	AT2G45135	Up-Regulated	AT4G01560	Up-Regulated			AT2G43050	Down-regulated	AT5G24655	Up-regulated	AT3G09120	Down-regulated		AT3G29781.1	Up-regulated	AT2G05760	Down-regulated			AT5G23800	Up-regulated		AT3G33002	Down-regulated	AT1G55035	Down-regulated	AT3G12500	Down-regulated	AT5G26300	Up-regulated
AT5G01600	Up-Regulated	AT2G45210	Up-Regulated	AT4G01670	Up-Regulated			AT2G44380	Down-regulated	AT5G24850	Up-regulated	AT3G09600	Down-regulated		AT3G30170.1	Up-regulated	AT2G05914	Down-regulated			AT5G24120	Up-regulated		AT3G43828.1	Down-regulated	AT1G55190	Down-regulated	AT3G12510	Down-regulated	AT5G26667	Up-regulated
AT5G01770	Up-Regulated	AT2G45220	Up-Regulated	AT4G01700	Up-Regulated			AT2G44470	Down-regulated	AT5G25205.1	Up-regulated	AT3G10020	Down-regulated		AT3G30418.1	Up-regulated	AT2G05960.1	Down-regulated			AT5G24580	Up-regulated		AT3G44570	Down-regulated	AT1G55230	Down-regulated	AT3G12830	Down-regulated	AT5G26680	Up-regulated
AT5G01840	Up-Regulated	AT2G45500	Up-Regulated	AT4G01740	Up-Regulated			AT2G44930	Down-regulated	AT5G25920	Up-regulated	AT3G10113	Down-regulated		AT3G30460	Up-regulated	AT2G06250.1	Down-regulated			AT5G24640	Up-regulated		AT3G44580	Down-regulated	AT1G55265	Down-regulated	AT3G12960	Down-regulated	AT5G27350	Up-regulated
AT5G01850	Up-Regulated	AT2G45570	Up-Regulated	AT4G01870	Up-Regulated			AT2G45740	Down-regulated	AT5G26220	Up-regulated	AT3G10185	Down-regulated		AT3G30620.1	Up-regulated	AT2G06330.1	Down-regulated			AT5G24655	Up-regulated		AT3G45140	Down-regulated	AT1G55370	Down-regulated	AT3G13784	Down-regulated	AT5G27395	Up-regulated
AT5G02200	Up-Regulated	AT2G45920	Up-Regulated	AT4G01895	Up-Regulated			AT2G46220	Down-regulated	AT5G26250	Up-regulated	AT3G10430	Down-regulated		AT3G30695.1	Up-regulated	AT2G06720.1	Down-regulated			AT5G24870	Up-regulated		AT3G45490	Down-regulated	AT1G55440	Down-regulated	AT3G13960	Down-regulated	AT5G27600	Up-regulated
AT5G02580	Up-Regulated	AT2G46140	Up-Regulated	AT4G01930	Up-Regulated			AT2G46750	Down-regulated	AT5G26260	Up-regulated	AT3G10985	Down-regulated		AT3G30713.1	Up-regulated	AT2G06740.1	Down-regulated			AT5G25140	Up-regulated		AT3G45730	Down-regulated	AT1G55460	Down-regulated	AT3G14210	Down-regulated	AT5G27720	Up-regulated
AT5G02780	Up-Regulated	AT2G46270	Up-Regulated	AT4G01950	Up-Regulated			AT2G47150	Down-regulated	AT5G26310	Up-regulated	AT3G12320	Down-regulated		AT3G30721.1	Up-regulated	AT2G06950.1	Down-regulated			AT5G25190	Up-regulated		AT3G45820	Down-regulated	AT1G55800	Down-regulated	AT3G14225	Down-regulated	AT5G27760	Up-regulated
AT5G02830	Up-Regulated	AT2G46340	Up-Regulated	AT4G01990	Up-Regulated			AT2G47400	Down-regulated	AT5G26320	Up-regulated	AT3G12580	Down-regulated		AT3G30765.1	Up-regulated	AT2G07808	Down-regulated			AT5G25220	Up-regulated		AT3G46070	Down-regulated	AT1G55928	Down-regulated	AT3G14735	Down-regulated	AT5G27870	Up-regulated
AT5G03060	Up-Regulated	AT2G46390	Up-Regulated	AT4G02330	Up-Regulated			AT2G47450	Down-regulated	AT5G27760	Up-regulated	AT3G12830	Down-regulated		AT3G30780.1	Up-regulated	AT2G07691	Down-regulated			AT5G25240	Up-regulated		AT3G46190	Down-regulated	AT1G56150	Down-regulated	AT3G15800	Down-regulated	AT5G28020	Up-regulated
AT5G03285	Up-Regulated	AT2G46420	Up-Regulated	AT4G02410	Up-Regulated			AT3G01175	Down-regulated	AT5G28510	Up-regulated	AT3G12981	Down-regulated		AT3G30790.1	Up-regulated	AT2G07724	Down-regulated			AT5G25450	Up-regulated		AT3G46250	Down-regulated	AT1G56430	Down-regulated	AT3G17720	Down-regulated	AT5G28450	Up-regulated
AT5G03350	Up-Regulated	AT2G46430	Up-Regulated	AT4G02420	Up-Regulated			AT3G01260	Down-regulated	AT5G28646	Up-regulated	AT3G13840	Down-regulated		AT3G30837.1	Up-regulated	AT2G07735.1	Down-regulated			AT5G25570	Up-regulated		AT3G46480	Down-regulated	AT1G56470	Down-regulated	AT3G17790	Down-regulated	AT5G28510	Up-regulated
AT5G03545	Up-Regulated	AT2G46440	Up-Regulated	AT4G02555	Up-Regulated			AT3G02850	Down-regulated	AT5G33070	Up-regulated	AT3G13950	Down-regulated		AT3G32195.1	Up-regulated	AT2G10180.1	Down-regulated			AT5G26670	Up-regulated		AT3G46630	Down-regulated	AT1G56570	Down-regulated	AT3G19430	Down-regulated	AT5G29000	Up-regulated
AT5G03760	Up-Regulated	AT2G46450	Up-Regulated	AT4G02990	Up-Regulated			AT3G03230	Down-regulated	AT5G35480	Up-regulated	AT3G14520	Down-regulated		AT3G32226.1	Up-regulated	AT2G10480.1	Down-regulated			AT5G27190.1	Up-regulated		AT3G47340	Down-regulated	AT1G56680	Down-regulated	AT3G19710	Down-regulated	AT5G34780	Up-regulated
AT5G05270	Up-Regulated	AT2G46660	Up-Regulated	AT4G03295	Up-Regulated			AT3G03670	Down-regulated	AT5G35490	Up-regulated	AT3G14880	Down-regulated		AT3G32230.1	Up-regulated	AT2G10940	Down-regulated			AT5G27360	Up-regulated		AT3G47480	Down-regulated	AT1G57830	Down-regulated	AT3G19970	Down-regulated	AT5G34851.1	Up-regulated
AT5G05890	Up-Regulated	AT2G46670	Up-Regulated	AT4G04190	Up-Regulated			AT3G03870	Down-regulated	AT5G35950	Up-regulated	AT3G15340	Down-regulated		AT3G32880.1	Up-regulated	AT2G11650.1	Down-regulated			AT5G27807	Up-regulated		AT3G48660	Down-regulated	AT1G57835	Down-regulated	AT3G20365	Down-regulated	AT5G35360	Up-regulated
AT5G07070	Up-Regulated	AT2G46680	Up-Regulated	AT4G04490	Up-Regulated			AT3G05640	Down-regulated	AT5G36130	Up-regulated	AT3G15356	Down-regulated		AT3G32893.1	Up-regulated	AT2G12260.1	Down-regulated			AT5G27980	Up-regulated		AT3G49110	Down-regulated	AT1G58390	Down-regulated	AT3G20880	Down-regulated	AT5G35460	Up-regulated
AT5G07322	Up-Regulated	AT2G46735	Up-Regulated	AT4G04540	Up-Regulated			AT3G05720	Down-regulated	AT5G36140	Up-regulated	AT3G15450	Down-regulated		AT3G32966.1	Up-regulated	AT2G12305.1	Down-regulated			AT5G28020	Up-regulated		AT3G49130	Down-regulated	AT1G58643	Down-regulated	AT3G22235	Down-regulated	AT5G35630	Up-regulated
AT5G07460	Up-Regulated	AT2G46790	Up-Regulated	AT4G04610	Up-Regulated			AT3G05950	Down-regulated	AT5G36220	Up-regulated	AT3G15570	Down-regulated		AT3G33148.1	Up-regulated	AT2G12390.1	Down-regulated			AT5G28770	Up-regulated		AT3G50160	Down-regulated	AT1G58808	Down-regulated	AT3G23170	Down-regulated	AT5G35935.1	Up-regulated
AT5G07550	Up-Regulated	AT2G46830	Up-Regulated	AT4G04710	Up-Regulated			AT3G06380	Down-regulated	AT5G36260	Up-regulated	AT3G15770	Down-regulated		AT3G33151.1	Up-regulated	AT2G14090	Down-regulated			AT5G28773.1	Up-regulated		AT3G50200	Down-regulated	AT1G59720	Down-regulated	AT3G23230	Down-regulated	AT5G37290	Up-regulated
AT5G07990	Up-Regulated	AT2G46880	Up-Regulated	AT4G04940	Up-Regulated			AT3G06390	Down-regulated	AT5G36970	Up-regulated	AT3G15780	Down-regulated		AT3G33169.1	Up-regulated	AT2G14530	Down-regulated			AT5G28888.1	Up-regulated		AT3G50310	Down-regulated	AT1G61410	Down-regulated	AT3G23290	Down-regulated	AT5G37480	Up-regulated
AT5G08030	Up-Regulated	AT2G46915	Up-Regulated	AT4G05020	Up-Regulated			AT3G06850	Down-regulated	AT5G37970	Up-regulated	AT3G15830	Down-regulated		AT3G38525.1	Up-regulated	AT2G15080	Down-regulated			AT5G33432.1	Up-regulated		AT3G50460	Down-regulated	AT1G61750	Down-regulated	AT3G23420	Down-regulated	AT5G37940	Up-regulated
AT5G08380	Up-Regulated	AT2G46940	Up-Regulated	AT4G05048	Up-Regulated			AT3G07310	Down-regulated	AT5G38940	Up-regulated	AT3G16150	Down-regulated		AT3G42086.1	Up-regulated	AT2G15830	Down-regulated			AT5G35120	Up-regulated		AT3G51325	Down-regulated	AT1G62766.1	Down-regulated	AT3G23480	Down-regulated	AT5G38200	Up-regulated
AT5G08490	Up-Regulated	AT2G46950	Up-Regulated	AT4G05210	Up-Regulated			AT3G08940	Down-regulated	AT5G39050	Up-regulated	AT3G16370	Down-regulated		AT3G42253.1	Up-regulated	AT2G15970	Down-regulated			AT5G35480	Up-regulated		AT3G51642	Down-regulated	AT1G63005	Down-regulated	AT3G23550	Down-regulated	AT5G38900	Up-regulated
AT5G08565	Up-Regulated	AT2G47000	Up-Regulated	AT4G05450	Up-Regulated			AT3G09220	Down-regulated	AT5G39120	Up-regulated	AT3G16530	Down-regulated		AT3G42445.1	Up-regulated	AT2G16690.1	Down-regulated			AT5G35490	Up-regulated		AT3G52350	Down-regulated	AT1G63210	Down-regulated	AT3G24255	Down-regulated	AT5G39340	Up-regulated
AT5G08570	Up-Regulated	AT2G47130	Up-Regulated	AT4G06746	Up-Regulated			AT3G09580	Down-regulated	AT5G39130	Up-regulated	AT3G16540	Down-regulated		AT3G42622.1	Up-regulated	AT2G16990	Down-regulated			AT5G35495.1	Up-regulated		AT3G52810	Down-regulated	AT1G63520	Down-regulated	AT3G24810	Down-regulated	AT5G39620	Up-regulated
AT5G08640	Up-Regulated	AT2G47180	Up-Regulated	AT4G08210	Up-Regulated			AT3G10020	Down-regulated	AT5G39150	Up-regulated	AT3G16800	Down-regulated		AT3G42806.1	Up-regulated	AT2G17120	Down-regulated			AT5G35940	Up-regulated		AT3G53160	Down-regulated	AT1G63760	Down-regulated	AT3G25221	Down-regulated	AT5G40270	Up-regulated
AT5G09470	Up-Regulated	AT2G47190	Up-Regulated	AT4G08390	Up-Regulated			AT3G10113	Down-regulated	AT5G39220	Up-regulated	AT3G18250	Down-regulated		AT3G43530.1	Up-regulated	AT2G17260	Down-regulated			AT5G35970	Up-regulated		AT3G53530	Down-regulated	AT1G64260	Down-regulated	AT3G25233	Down-regulated	AT5G40370	Up-regulated
AT5G09800	Up-Regulated	AT2G47370	Up-Regulated	AT4G08555	Up-Regulated			AT3G10740	Down-regulated	AT5G39490	Up-regulated	AT3G18560	Down-regulated		AT3G43573.1	Up-regulated	AT2G17730	Down-regulated			AT5G36910	Up-regulated		AT3G53800	Down-regulated	AT1G64310	Down-regulated	AT3G25240	Down-regulated	AT5G40580	Up-regulated
AT5G09870	Up-Regulated	AT2G47490	Up-Regulated	AT4G08780	Up-Regulated			AT3G10985	Down-regulated	AT5G39630	Up-regulated	AT3G19320	Down-regulated		AT3G43675.1	Up-regulated	AT2G17870	Down-regulated			AT5G37290	Up-regulated		AT3G54520	Down-regulated	AT1G64450	Down-regulated	AT3G25573	Down-regulated	AT5G40860	Up-regulated
AT5G10470	Up-Regulated	AT2G47770	Up-Regulated	AT4G09020	Up-Regulated			AT3G11750	Down-regulated	AT5G39635	Up-regulated	AT3G19615	Down-regulated		AT3G43800	Up-regulated	AT2G17930	Down-regulated			AT5G37410	Up-regulated		AT3G55200	Down-regulated	AT1G64590	Down-regulated	AT3G25760	Down-regulated	AT5G41520	Up-regulated
AT5G10740	Up-Regulated	AT2G47800	Up-Regulated	AT4G09820	Up-Regulated			AT3G12900	Down-regulated	AT5G39720	Up-regulated	AT3G20470	Down-regulated		AT3G43828.1	Up-regulated	AT2G20850	Down-regulated			AT5G37720	Up-regulated		AT3G55220	Down-regulated	AT1G65110	Down-regulated	AT3G25815.1	Down-regulated	AT5G42740	Up-regulated
AT5G10945	Up-Regulated	AT2G47950	Up-Regulated	AT4G09970	Up-Regulated			AT3G12977	Down-regulated	AT5G40210	Up-regulated	AT3G20655	Down-regulated		AT3G43862.1	Up-regulated	AT2G21140	Down-regulated			AT5G38200	Up-regulated		AT3G55310	Down-regulated	AT1G65346	Down-regulated	AT3G25820	Down-regulated	AT5G42770	Up-regulated
AT5G11210	Up-Regulated	AT3G01060	Up-Regulated	AT4G10265	Up-Regulated			AT3G12981	Down-regulated	AT5G40680	Up-regulated	AT3G21090	Down-regulated		AT3G43867.1	Up-regulated	AT2G21630	Down-regulated			AT5G38280	Up-regulated		AT3G55850	Down-regulated	AT1G65380	Down-regulated	AT3G25826.1	Down-regulated	AT5G43150	Up-regulated
AT5G11790	Up-Regulated	AT3G01080	Up-Regulated	AT4G10450	Up-Regulated			AT3G13450	Down-regulated	AT5G40860	Up-regulated	AT3G21150	Down-regulated		AT3G43870	Up-regulated	AT2G21770	Down-regulated			AT5G38720	Up-regulated		AT3G56705	Down-regulated	AT1G66170	Down-regulated	AT3G25830	Down-regulated	AT5G43320	Up-regulated
AT5G12450	Up-Regulated	AT3G01180	Up-Regulated	AT4G10990.1	Up-Regulated			AT3G13750	Down-regulated	AT5G40990	Up-regulated	AT3G21460	Down-regulated		AT3G44110	Up-regulated	AT2G21840	Down-regulated			AT5G39530	Up-regulated		AT3G56710	Down-regulated	AT1G66180	Down-regulated	AT3G26120	Down-regulated	AT5G43600	Up-regulated
AT5G13320	Up-Regulated	AT3G01210	Up-Regulated	AT4G11000	Up-Regulated			AT3G13898	Down-regulated	AT5G41090	Up-regulated	AT3G21660	Down-regulated		AT3G44190	Up-regulated	AT2G22200	Down-regulated			AT5G39660	Up-regulated		AT3G56825	Down-regulated	AT1G66230	Down-regulated	AT3G28290	Down-regulated	AT5G44190	Up-regulated
AT5G13550	Up-Regulated	AT3G01420	Up-Regulated	AT4G11170	Up-Regulated			AT3G14185	Down-regulated	AT5G41280	Up-regulated	AT3G22540	Down-regulated		AT3G44260	Up-regulated	AT2G22230	Down-regulated			AT5G39730	Up-regulated		AT3G57160	Down-regulated	AT1G66320	Down-regulated	AT3G28300	Down-regulated	AT5G44200	Up-regulated
AT5G13750	Up-Regulated	AT3G01550	Up-Regulated	AT4G11370	Up-Regulated			AT3G14415	Down-regulated	AT5G41315	Up-regulated	AT3G22730	Down-regulated		AT3G44310	Up-regulated	AT2G23560	Down-regulated			AT5G39860	Up-regulated		AT3G57370	Down-regulated	AT1G67130	Down-regulated	AT3G28750	Down-regulated	AT5G44560	Up-regulated
AT5G13820	Up-Regulated	AT3G01830	Up-Regulated	AT4G11390	Up-Regulated			AT3G14770	Down-regulated	AT5G41380	Up-regulated	AT3G23760	Down-regulated		AT3G44320	Up-regulated	AT2G24230	Down-regulated			AT5G40210	Up-regulated		AT3G57645	Down-regulated	AT1G67600	Down-regulated	AT3G28770	Down-regulated	AT5G44580	Up-regulated
AT5G13930	Up-Regulated	AT3G01940	Up-Regulated	AT4G11470	Up-Regulated			AT3G15450	Down-regulated	AT5G41730	Up-regulated	AT3G24500	Down-regulated		AT3G44450	Up-regulated	AT2G24750	Down-regulated			AT5G40348	Up-regulated		AT3G57765	Down-regulated	AT1G67610	Down-regulated	AT3G28899	Down-regulated	AT5G44720	Up-regulated
AT5G14640	Up-Regulated	AT3G01970	Up-Regulated	AT4G11540	Up-Regulated			AT3G15500	Down-regulated	AT5G42146	Up-regulated	AT3G24615	Down-regulated		AT3G44735	Up-regulated	AT2G25050	Down-regulated			AT5G41761	Up-regulated		AT3G57960	Down-regulated	AT1G67623	Down-regulated	AT3G29020	Down-regulated	AT5G45280	Up-regulated
AT5G14760	Up-Regulated	AT3G01990	Up-Regulated	AT4G11600	Up-Regulated			AT3G15510	Down-regulated	AT5G42230	Up-regulated	AT3G25190	Down-regulated		AT3G44860	Up-regulated	AT2G25060	Down-regulated			AT5G42223	Up-regulated		AT3G58150	Down-regulated	AT1G67626.1	Down-regulated	AT3G29110	Down-regulated	AT5G45550	Up-regulated
AT5G15070	Up-Regulated	AT3G02040	Up-Regulated	AT4G11650	Up-Regulated			AT3G16150	Down-regulated	AT5G42580	Up-regulated	AT3G25221	Down-regulated		AT3G44870	Up-regulated	AT2G25490	Down-regulated			AT5G42680	Up-regulated		AT3G58193	Down-regulated	AT1G67645	Down-regulated	AT3G29670	Down-regulated	AT5G45760	Up-regulated
AT5G15450	Up-Regulated	AT3G02100	Up-Regulated	AT4G11690	Up-Regulated			AT3G18773	Down-regulated	AT5G42720	Up-regulated	AT3G25905	Down-regulated		AT3G44970	Up-regulated	AT2G25790	Down-regulated			AT5G42710	Up-regulated		AT3G58350	Down-regulated	AT1G67810	Down-regulated	AT3G29788	Down-regulated	AT5G45940	Up-regulated
AT5G15910	Up-Regulated	AT3G02510	Up-Regulated	AT4G11911	Up-Regulated			AT3G18870	Down-regulated	AT5G42800	Up-regulated	AT3G26120	Down-regulated		AT3G44990	Up-regulated	AT2G25880	Down-regulated			AT5G42810	Up-regulated		AT3G58740	Down-regulated	AT1G67860	Down-regulated	AT3G30340	Down-regulated	AT5G45970	Up-regulated
AT5G16190	Up-Regulated	AT3G02550	Up-Regulated	AT4G12090	Up-Regulated			AT3G18960	Down-regulated	AT5G42910	Up-regulated	AT3G26610	Down-regulated		AT3G45120.1	Up-regulated	AT2G26520	Down-regulated			AT5G43150	Up-regulated		AT3G59480	Down-regulated	AT1G68110	Down-regulated	AT3G30725	Down-regulated	AT5G46030	Up-regulated
AT5G16530	Up-Regulated	AT3G02830	Up-Regulated	AT4G12290	Up-Regulated			AT3G19020	Down-regulated	AT5G42930	Up-regulated	AT3G27025	Down-regulated		AT3G45130	Up-regulated	AT2G26540	Down-regulated			AT5G43180	Up-regulated		AT3G60100	Down-regulated	AT1G68190	Down-regulated	AT3G32030	Down-regulated	AT5G46870	Up-regulated
AT5G16580	Up-Regulated	AT3G02850	Up-Regulated	AT4G12310	Up-Regulated			AT3G19025	Down-regulated	AT5G43175	Up-regulated	AT3G27329	Down-regulated		AT3G45160	Up-regulated	AT2G26700	Down-regulated			AT5G43580	Up-regulated		AT3G60140	Down-regulated	AT1G68765	Down-regulated	AT3G43110	Down-regulated	AT5G47000	Up-regulated
AT5G17010	Up-Regulated	AT3G02870	Up-Regulated	AT4G12320	Up-Regulated			AT3G19320	Down-regulated	AT5G43300	Up-regulated	AT3G27690	Down-regulated		AT3G45210	Up-regulated	AT2G26890	Down-regulated			AT5G43630	Up-regulated		AT3G60270	Down-regulated	AT1G68930	Down-regulated	AT3G43190	Down-regulated	AT5G47380	Up-regulated
AT5G17040	Up-Regulated	AT3G02875	Up-Regulated	AT4G12390	Up-Regulated			AT3G19620	Down-regulated	AT5G43350	Up-regulated	AT3G28007	Down-regulated		AT3G45240	Up-regulated	AT2G27385	Down-regulated			AT5G43650	Up-regulated		AT3G60420	Down-regulated	AT1G69150	Down-regulated	AT3G43250	Down-regulated	AT5G47700	Up-regulated
AT5G17050	Up-Regulated	AT3G02885	Up-Regulated	AT4G12470	Up-Regulated			AT3G19930	Down-regulated	AT5G43360	Up-regulated	AT3G28220	Down-regulated		AT3G45270.1	Up-regulated	AT2G27610	Down-regulated			AT5G43840	Up-regulated		AT3G60700	Down-regulated	AT1G69230	Down-regulated	AT3G43828.1	Down-regulated	AT5G47760	Up-regulated
AT5G17220	Up-Regulated	AT3G02940	Up-Regulated	AT4G12480	Up-Regulated			AT3G20555	Down-regulated	AT5G43370	Up-regulated	AT3G28270	Down-regulated		AT3G45490	Up-regulated	AT2G27650	Down-regulated			AT5G43860	Up-regulated		AT3G61111	Down-regulated	AT1G69523	Down-regulated	AT3G44570	Down-regulated	AT5G47770	Up-regulated
AT5G17330	Up-Regulated	AT3G02980	Up-Regulated	AT4G12830	Up-Regulated			AT3G21040.1	Down-regulated	AT5G43380	Up-regulated	AT3G28570	Down-regulated		AT3G45900	Up-regulated	AT2G28040	Down-regulated			AT5G43890	Up-regulated		AT3G61198	Down-regulated	AT1G70080	Down-regulated	AT3G44840	Down-regulated	AT5G47930	Up-regulated
AT5G17600	Up-Regulated	AT3G03250	Up-Regulated	AT4G12910	Up-Regulated			AT3G21090	Down-regulated	AT5G43640	Up-regulated	AT3G28620	Down-regulated		AT3G46080	Up-regulated	AT2G28315	Down-regulated			AT5G44190	Up-regulated		AT3G61330.1	Down-regulated	AT1G70130	Down-regulated	AT3G44860	Down-regulated	AT5G48230	Up-regulated
AT5G17780	Up-Regulated	AT3G03260	Up-Regulated	AT4G13110	Up-Regulated			AT3G21352	Down-regulated	AT5G43780	Up-regulated	AT3G29110	Down-regulated		AT3G46090	Up-regulated	AT2G28380	Down-regulated			AT5G44270	Up-regulated		AT3G61840	Down-regulated	AT1G70820	Down-regulated	AT3G44870	Down-regulated	AT5G48335	Up-regulated
AT5G17820	Up-Regulated	AT3G03310	Up-Regulated	AT4G13180	Up-Regulated			AT3G21460	Down-regulated	AT5G43860	Up-regulated	AT3G29225.1	Down-regulated		AT3G46183.1	Up-regulated	AT2G28810	Down-regulated			AT5G44565	Up-regulated		AT3G62150	Down-regulated	AT1G70895	Down-regulated	AT3G45140	Down-regulated	AT5G48570	Up-regulated
AT5G18290	Up-Regulated	AT3G03370	Up-Regulated	AT4G13245	Up-Regulated			AT3G21590	Down-regulated	AT5G43870	Up-regulated	AT3G29240	Down-regulated		AT3G46484.1	Up-regulated	AT2G28920	Down-regulated			AT5G44610	Up-regulated		AT3G62320	Down-regulated	AT1G70990	Down-regulated	AT3G45638	Down-regulated	AT5G48580	Up-regulated
AT5G18550	Up-Regulated	AT3G03450	Up-Regulated	AT4G13250	Up-Regulated			AT3G22961	Down-regulated	AT5G44110	Up-regulated	AT3G29370	Down-regulated		AT3G46614	Up-regulated	AT2G29890	Down-regulated			AT5G44670	Up-regulated		AT3G62410	Down-regulated	AT1G71000	Down-regulated	AT3G46340	Down-regulated	AT5G48640	Up-regulated
AT5G19240	Up-Regulated	AT3G03470	Up-Regulated	AT4G13410	Up-Regulated			AT3G23080	Down-regulated	AT5G44316	Up-regulated	AT3G29410	Down-regulated		AT3G46650	Up-regulated	AT2G30210	Down-regulated			AT5G45820	Up-regulated		AT3G62540	Down-regulated	AT1G71050	Down-regulated	AT3G46370	Down-regulated	AT5G48690	Up-regulated
AT5G19430	Up-Regulated	AT3G03480	Up-Regulated	AT4G13650	Up-Regulated			AT3G23700	Down-regulated	AT5G44820	Up-regulated	AT3G29767.1	Down-regulated		AT3G46670	Up-regulated	AT2G32140	Down-regulated			AT5G45970	Up-regulated		AT3G62950	Down-regulated	AT1G71370	Down-regulated	AT3G47180	Down-regulated	AT5G48870	Up-regulated
AT5G19470	Up-Regulated	AT3G03520	Up-Regulated	AT4G13700	Up-Regulated			AT3G23760	Down-regulated	AT5G44990	Up-regulated	AT3G30260	Down-regulated		AT3G46790	Up-regulated	AT2G32210	Down-regulated			AT5G46871	Up-regulated		AT3G62960	Down-regulated	AT1G71400	Down-regulated	AT3G49110	Down-regulated	AT5G49435	Up-regulated
AT5G19850	Up-Regulated	AT3G03530	Up-Regulated	AT4G13930	Up-Regulated			AT3G23880	Down-regulated	AT5G46230	Up-regulated	AT3G30411.1	Down-regulated		AT3G46870	Up-regulated	AT2G32400	Down-regulated			AT5G46915	Up-regulated		AT3G63160	Down-regulated	AT1G71450	Down-regulated	AT3G50610	Down-regulated	AT5G50100	Up-regulated
AT5G20070	Up-Regulated	AT3G03770	Up-Regulated	AT4G14090	Up-Regulated			AT3G24540	Down-regulated	AT5G46360	Up-regulated	AT3G30715.1	Down-regulated		AT3G47050	Up-regulated	AT2G32410	Down-regulated			AT5G47050	Up-regulated		AT3G63380	Down-regulated	AT1G71460	Down-regulated	AT3G50870	Down-regulated	AT5G50590	Up-regulated
AT5G20150	Up-Regulated	AT3G03790	Up-Regulated	AT4G14370	Up-Regulated			AT3G25670	Down-regulated	AT5G47635	Up-regulated	AT3G31905.1	Down-regulated		AT3G47420	Up-regulated	AT2G32590	Down-regulated			AT5G47550	Up-regulated		AT4G00210	Down-regulated	AT1G72430	Down-regulated	AT3G51570	Down-regulated	AT5G50690	Up-regulated
AT5G20280	Up-Regulated	AT3G04000	Up-Regulated	AT4G14390	Up-Regulated			AT3G26165	Down-regulated	AT5G47870	Up-regulated	AT3G42174.1	Down-regulated		AT3G47430	Up-regulated	AT2G32600	Down-regulated			AT5G47560	Up-regulated		AT4G00780	Down-regulated	AT1G72520	Down-regulated	AT3G52310	Down-regulated	AT5G50800	Up-regulated
AT5G20400	Up-Regulated	AT3G04040	Up-Regulated	AT4G14400	Up-Regulated			AT3G26170	Down-regulated	AT5G47920	Up-regulated	AT3G42794.1	Down-regulated		AT3G47480	Up-regulated	AT2G32940	Down-regulated			AT5G47920	Up-regulated		AT4G01460	Down-regulated	AT1G72760	Down-regulated	AT3G52820	Down-regulated	AT5G50850	Up-regulated
AT5G20410	Up-Regulated	AT3G04050	Up-Regulated	AT4G14580	Up-Regulated			AT3G26180	Down-regulated	AT5G47980	Up-regulated	AT3G42800	Down-regulated		AT3G47580	Up-regulated	AT2G33050	Down-regulated			AT5G48175	Up-regulated		AT4G01535	Down-regulated	AT1G73010	Down-regulated	AT3G53600	Down-regulated	AT5G51020	Up-regulated
AT5G20470	Up-Regulated	AT3G04070	Up-Regulated	AT4G14640	Up-Regulated			AT3G26220	Down-regulated	AT5G48850	Up-regulated	AT3G44120	Down-regulated		AT3G47960	Up-regulated	AT2G33070	Down-regulated			AT5G48485	Up-regulated		AT4G01580	Down-regulated	AT1G73066	Down-regulated	AT3G53620	Down-regulated	AT5G51460	Up-regulated
AT5G20550	Up-Regulated	AT3G04140	Up-Regulated	AT4G14830	Up-Regulated			AT3G26230	Down-regulated	AT5G48880	Up-regulated	AT3G44350	Down-regulated		AT3G48030	Up-regulated	AT2G33260	Down-regulated			AT5G48490	Up-regulated		AT4G02541	Down-regulated	AT1G73080	Down-regulated	AT3G54520	Down-regulated	AT5G51940	Up-regulated
AT5G20700	Up-Regulated	AT3G04210	Up-Regulated	AT4G14980	Up-Regulated			AT3G26580	Down-regulated	AT5G49330	Up-regulated	AT3G44540	Down-regulated		AT3G48240	Up-regulated	AT2G33580	Down-regulated			AT5G48540	Up-regulated		AT4G03220	Down-regulated	AT1G73190	Down-regulated	AT3G54600	Down-regulated	AT5G52570	Up-regulated
AT5G20790	Up-Regulated	AT3G04220	Up-Regulated	AT4G15000	Up-Regulated			AT3G26610	Down-regulated	AT5G49620	Up-regulated	AT3G45130	Down-regulated		AT3G48310	Up-regulated	AT2G33640	Down-regulated			AT5G48570	Up-regulated		AT4G03376	Down-regulated	AT1G73220	Down-regulated	AT3G54700	Down-regulated	AT5G52640	Up-regulated
AT5G21100	Up-Regulated	AT3G04320	Up-Regulated	AT4G15270	Up-Regulated			AT3G26720	Down-regulated	AT5G50140	Up-regulated	AT3G45140	Down-regulated		AT3G48320	Up-regulated	AT2G33910	Down-regulated			AT5G49360	Up-regulated		AT4G04408	Down-regulated	AT1G73325	Down-regulated	AT3G55090	Down-regulated	AT5G53045	Up-regulated
AT5G22460	Up-Regulated	AT3G04350	Up-Regulated	AT4G15280	Up-Regulated			AT3G26740	Down-regulated	AT5G50160	Up-regulated	AT3G45300	Down-regulated		AT3G48460	Up-regulated	AT2G34180	Down-regulated			AT5G49480	Up-regulated		AT4G04540	Down-regulated	AT1G73500	Down-regulated	AT3G55310	Down-regulated	AT5G53340	Up-regulated
AT5G23480	Up-Regulated	AT3G04380	Up-Regulated	AT4G15340	Up-Regulated			AT3G27025	Down-regulated	AT5G50610	Up-regulated	AT3G45730	Down-regulated		AT3G48640	Up-regulated	AT2G34190	Down-regulated			AT5G49600	Up-regulated		AT4G04560.1	Down-regulated	AT1G73510	Down-regulated	AT3G55850	Down-regulated	AT5G53350	Up-regulated
AT5G23920	Up-Regulated	AT3G04420	Up-Regulated	AT4G15550	Up-Regulated			AT3G28220	Down-regulated	AT5G50800	Up-regulated	AT3G46070	Down-regulated		AT3G48690	Up-regulated	AT2G34240	Down-regulated			AT5G49690	Up-regulated		AT4G04570	Down-regulated	AT1G73780	Down-regulated	AT3G55930	Down-regulated	AT5G53530	Up-regulated
AT5G23955.1	Up-Regulated	AT3G04530	Up-Regulated	AT4G15630	Up-Regulated			AT3G28920	Down-regulated	AT5G51050	Up-regulated	AT3G46370	Down-regulated		AT3G49240	Up-regulated	AT2G34500	Down-regulated			AT5G49700	Up-regulated		AT4G04990	Down-regulated	AT1G73965	Down-regulated	AT3G56040	Down-regulated	AT5G53820	Up-regulated
AT5G24105	Up-Regulated	AT3G04717	Up-Regulated	AT4G15670	Up-Regulated			AT3G29240	Down-regulated	AT5G52390	Up-regulated	AT3G46613	Down-regulated		AT3G49330	Up-regulated	AT2G34650	Down-regulated			AT5G49730	Up-regulated		AT4G05049	Down-regulated	AT1G74090	Down-regulated	AT3G56825	Down-regulated	AT5G53902	Up-regulated
AT5G24120	Up-Regulated	AT3G04720	Up-Regulated	AT4G15720	Up-Regulated			AT3G29370	Down-regulated	AT5G52400	Up-regulated	AT3G46800	Down-regulated		AT3G49340	Up-regulated	AT2G34930	Down-regulated			AT5G49740	Up-regulated		AT4G05053	Down-regulated	AT1G74110	Down-regulated	AT3G57157	Down-regulated	AT5G54075	Up-regulated
AT5G24150	Up-Regulated	AT3G05030	Up-Regulated	AT4G15770	Up-Regulated			AT3G29767.1	Down-regulated	AT5G52670	Up-regulated	AT3G46840	Down-regulated		AT3G49570	Up-regulated	AT2G35050	Down-regulated			AT5G50100	Up-regulated		AT4G05070	Down-regulated	AT1G74200	Down-regulated	AT3G57160	Down-regulated	AT5G54270	Up-regulated
AT5G24155	Up-Regulated	AT3G05165	Up-Regulated	AT4G15800	Up-Regulated			AT3G32047	Down-regulated	AT5G52690	Up-regulated	AT3G47470	Down-regulated		AT3G49580	Up-regulated	AT2G36010	Down-regulated			AT5G50740	Up-regulated		AT4G05180	Down-regulated	AT1G74420	Down-regulated	AT3G57645	Down-regulated	AT5G54300	Up-regulated
AT5G24180	Up-Regulated	AT3G05180	Up-Regulated	AT4G16146	Up-Regulated			AT3G32925.1	Down-regulated	AT5G52700	Up-regulated	AT3G47500	Down-regulated		AT3G49810	Up-regulated	AT2G36110	Down-regulated			AT5G50800	Up-regulated		AT4G06746	Down-regulated	AT1G74540	Down-regulated	AT3G57765	Down-regulated	AT5G54470	Up-regulated
AT5G24200	Up-Regulated	AT3G05190	Up-Regulated	AT4G16390	Up-Regulated			AT3G44490	Down-regulated	AT5G53048	Up-regulated	AT3G48370.1	Down-regulated		AT3G49990	Up-regulated	AT2G36200	Down-regulated			AT5G50915	Up-regulated		AT4G07820	Down-regulated	AT1G74630	Down-regulated	AT3G58000	Down-regulated	AT5G55000	Up-regulated
AT5G24210	Up-Regulated	AT3G05345	Up-Regulated	AT4G16563	Up-Regulated			AT3G44798	Down-regulated	AT5G53486	Up-regulated	AT3G48510	Down-regulated		AT3G50060	Up-regulated	AT2G36490	Down-regulated			AT5G51440	Up-regulated		AT4G08360	Down-regulated	AT1G74670	Down-regulated	AT3G58060	Down-regulated	AT5G55190	Up-regulated
AT5G24600	Up-Regulated	AT3G05390	Up-Regulated	AT4G16807	Up-Regulated			AT3G45290	Down-regulated	AT5G53660	Up-regulated	AT3G48700	Down-regulated		AT3G50160	Up-regulated	AT2G36590	Down-regulated			AT5G51720	Up-regulated		AT4G08400	Down-regulated	AT1G74930	Down-regulated	AT3G58990	Down-regulated	AT5G55505	Up-regulated
AT5G24660	Up-Regulated	AT3G05400	Up-Regulated	AT4G17090	Up-Regulated			AT3G45300	Down-regulated	AT5G53750	Up-regulated	AT3G49620	Down-regulated		AT3G50290	Up-regulated	AT2G36885	Down-regulated			AT5G51940	Up-regulated		AT4G08410	Down-regulated	AT1G75360	Down-regulated	AT3G59440	Down-regulated	AT5G56130	Up-regulated
AT5G25390	Up-Regulated	AT3G05500	Up-Regulated	AT4G17100	Up-Regulated			AT3G45730	Down-regulated	AT5G53820	Up-regulated	AT3G50310	Down-regulated		AT3G50560	Up-regulated	AT2G37450	Down-regulated			AT5G52570	Up-regulated		AT4G09120	Down-regulated	AT1G75394	Down-regulated	AT3G59880	Down-regulated	AT5G56795	Up-regulated
AT5G25890	Up-Regulated	AT3G05630	Up-Regulated	AT4G17470	Up-Regulated			AT3G46070	Down-regulated	AT5G53980	Up-regulated	AT3G50440	Down-regulated		AT3G50770	Up-regulated	AT2G37560	Down-regulated			AT5G52890	Up-regulated		AT4G09200	Down-regulated	AT1G75640	Down-regulated	AT3G59884	Down-regulated	AT5G56870	Up-regulated
AT5G26300	Up-Regulated	AT3G05650	Up-Regulated	AT4G17615	Up-Regulated			AT3G46190	Down-regulated	AT5G53990	Up-regulated	AT3G50580	Down-regulated		AT3G51750	Up-regulated	AT2G37900	Down-regulated			AT5G52900	Up-regulated		AT4G09649	Down-regulated	AT1G75940	Down-regulated	AT3G60100	Down-regulated	AT5G57040	Up-regulated
AT5G27350	Up-Regulated	AT3G05690	Up-Regulated	AT4G17970	Up-Regulated			AT3G46400	Down-regulated	AT5G54050	Up-regulated	AT3G50835	Down-regulated		AT3G51895	Up-regulated	AT2G38330	Down-regulated			AT5G53120	Up-regulated		AT4G11170	Down-regulated	AT1G76100	Down-regulated	AT3G60700	Down-regulated	AT5G57200	Up-regulated
AT5G28335.1	Up-Regulated	AT3G05820	Up-Regulated	AT4G18100	Up-Regulated			AT3G46480	Down-regulated	AT5G54060	Up-regulated	AT3G51060	Down-regulated		AT3G51920	Up-regulated	AT2G38360	Down-regulated			AT5G53200	Up-regulated		AT4G11590	Down-regulated	AT1G76240	Down-regulated	AT3G60760	Down-regulated	AT5G57300	Up-regulated
AT5G28523.1	Up-Regulated	AT3G05840	Up-Regulated	AT4G18170	Up-Regulated			AT3G46530	Down-regulated	AT5G54160	Up-regulated	AT3G52350	Down-regulated		AT3G52130	Up-regulated	AT2G39140	Down-regulated			AT5G53880	Up-regulated		AT4G11730	Down-regulated	AT1G76250	Down-regulated	AT3G61198	Down-regulated	AT5G57660	Up-regulated
AT5G29580.1	Up-Regulated	AT3G05890	Up-Regulated	AT4G18210	Up-Regulated			AT3G46840	Down-regulated	AT5G54165	Up-regulated	AT3G52720	Down-regulated		AT3G52190	Up-regulated	AT2G39830	Down-regulated			AT5G53970	Up-regulated		AT4G11810	Down-regulated	AT1G76430	Down-regulated	AT3G61330.1	Down-regulated	AT5G57815	Up-regulated
AT5G30060.1	Up-Regulated	AT3G05937	Up-Regulated	AT4G18250	Up-Regulated			AT3G47160	Down-regulated	AT5G54400	Up-regulated	AT3G52970	Down-regulated		AT3G52220	Up-regulated	AT2G39855	Down-regulated			AT5G54064	Up-regulated		AT4G12490	Down-regulated	AT1G77630	Down-regulated	AT3G61400	Down-regulated	AT5G58005	Up-regulated
AT5G32112.1	Up-Regulated	AT3G06035	Up-Regulated	AT4G18350	Up-Regulated			AT3G47250	Down-regulated	AT5G54450	Up-regulated	AT3G53232	Down-regulated		AT3G52280	Up-regulated	AT2G40070	Down-regulated			AT5G54130	Up-regulated		AT4G12735	Down-regulated	AT1G78370	Down-regulated	AT3G61700	Down-regulated	AT5G58030	Up-regulated
AT5G32621.1	Up-Regulated	AT3G06125	Up-Regulated	AT4G18360	Up-Regulated			AT3G47470	Down-regulated	AT5G54490	Up-regulated	AT3G53420	Down-regulated		AT3G52310	Up-regulated	AT2G40540	Down-regulated			AT5G54240	Up-regulated		AT4G12800	Down-regulated	AT1G78390	Down-regulated	AT3G62540	Down-regulated	AT5G58110	Up-regulated
AT5G32775.1	Up-Regulated	AT3G06420	Up-Regulated	AT4G18430	Up-Regulated			AT3G48200	Down-regulated	AT5G54700	Up-regulated	AT3G53830	Down-regulated		AT3G52340	Up-regulated	AT2G40815	Down-regulated			AT5G54270	Up-regulated		AT4G13300	Down-regulated	AT1G78470	Down-regulated	AT3G62690	Down-regulated	AT5G58710	Up-regulated
AT5G32950.1	Up-Regulated	AT3G06510	Up-Regulated	AT4G18750	Up-Regulated			AT3G48360	Down-regulated	AT5G55150	Up-regulated	AT3G54310	Down-regulated		AT3G52360	Up-regulated	AT2G40970	Down-regulated			AT5G54300	Up-regulated		AT4G13575	Down-regulated	AT1G78478	Down-regulated	AT3G62760	Down-regulated	AT5G58740	Up-regulated
AT5G33000.1	Up-Regulated	AT3G06890	Up-Regulated	AT4G18840	Up-Regulated			AT3G48370.1	Down-regulated	AT5G55350	Up-regulated	AT3G54500	Down-regulated		AT3G52370	Up-regulated	AT2G41340	Down-regulated			AT5G54470	Up-regulated		AT4G13890	Down-regulated	AT1G78922	Down-regulated	AT3G63320	Down-regulated	AT5G59120	Up-regulated
AT5G35050	Up-Regulated	AT3G07195	Up-Regulated	AT4G18880	Up-Regulated			AT3G48390	Down-regulated	AT5G55980	Up-regulated	AT3G54520	Down-regulated		AT3G52720	Up-regulated	AT2G42110	Down-regulated			AT5G54585	Up-regulated		AT4G14250	Down-regulated	AT1G79220	Down-regulated	AT4G00080	Down-regulated	AT5G59290	Up-regulated
AT5G35480	Up-Regulated	AT3G07250	Up-Regulated	AT4G18890	Up-Regulated			AT3G48530	Down-regulated	AT5G56630	Up-regulated	AT3G54530	Down-regulated		AT3G52740	Up-regulated	AT2G42270	Down-regulated			AT5G54630	Up-regulated		AT4G14270	Down-regulated	AT1G79245	Down-regulated	AT4G00770	Down-regulated	AT5G59395	Up-regulated
AT5G35940	Up-Regulated	AT3G07350	Up-Regulated	AT4G18950	Up-Regulated			AT3G49130	Down-regulated	AT5G57123	Up-regulated	AT3G54830	Down-regulated		AT3G52920	Up-regulated	AT2G42380	Down-regulated			AT5G55570	Up-regulated		AT4G14400	Down-regulated	AT2G01150	Down-regulated	AT4G01060	Down-regulated	AT5G59590	Up-regulated
AT5G37125.1	Up-Regulated	AT3G07400	Up-Regulated	AT4G18980	Up-Regulated			AT3G49780	Down-regulated	AT5G57190	Up-regulated	AT3G54890	Down-regulated		AT3G53350	Up-regulated	AT2G42660	Down-regulated			AT5G55620	Up-regulated		AT4G14450	Down-regulated	AT2G01210	Down-regulated	AT4G01265	Down-regulated	AT5G59630	Up-regulated
AT5G37385.1	Up-Regulated	AT3G07600	Up-Regulated	AT4G18990	Up-Regulated			AT3G49790	Down-regulated	AT5G57540	Up-regulated	AT3G56220	Down-regulated		AT3G53810	Up-regulated	AT2G42840	Down-regulated			AT5G56100	Up-regulated		AT4G14580	Down-regulated	AT2G01920	Down-regulated	AT4G01360	Down-regulated	AT5G59770	Up-regulated
AT5G37550	Up-Regulated	AT3G07700	Up-Regulated	AT4G19120	Up-Regulated			AT3G50440	Down-regulated	AT5G57610	Up-regulated	AT3G56275	Down-regulated		AT3G53830	Up-regulated	AT2G43150	Down-regulated			AT5G56550	Up-regulated		AT4G14630	Down-regulated	AT2G02498	Down-regulated	AT4G01380	Down-regulated	AT5G60770	Up-regulated
AT5G37980	Up-Regulated	AT3G07720	Up-Regulated	AT4G19520	Up-Regulated			AT3G50460	Down-regulated	AT5G59580	Up-regulated	AT3G56970	Down-regulated		AT3G54470	Up-regulated	AT2G43580	Down-regulated			AT5G56620	Up-regulated		AT4G14730	Down-regulated	AT2G02540	Down-regulated	AT4G01470	Down-regulated	AT5G60840	Up-regulated
AT5G38020	Up-Regulated	AT3G07970	Up-Regulated	AT4G19530	Up-Regulated			AT3G50470	Down-regulated	AT5G59810	Up-regulated	AT3G56980	Down-regulated		AT3G54600	Up-regulated	AT2G43800	Down-regulated			AT5G56795	Up-regulated		AT4G15700	Down-regulated	AT2G02630	Down-regulated	AT4G01480	Down-regulated	AT5G60966	Up-regulated
AT5G38030	Up-Regulated	AT3G08040	Up-Regulated	AT4G19810	Up-Regulated			AT3G50480	Down-regulated	AT5G59990	Up-regulated	AT3G57820	Down-regulated		AT3G54830	Up-regulated	AT2G43920	Down-regulated			AT5G56850	Up-regulated		AT4G16000	Down-regulated	AT2G02720	Down-regulated	AT4G01535	Down-regulated	AT5G61280	Up-regulated
AT5G38120	Up-Regulated	AT3G08505	Up-Regulated	AT4G19880	Up-Regulated			AT3G50560	Down-regulated	AT5G60142	Up-regulated	AT3G58190	Down-regulated		AT3G54900	Up-regulated	AT2G44990	Down-regulated			AT5G56910	Up-regulated		AT4G16146	Down-regulated	AT2G03230	Down-regulated	AT4G02040	Down-regulated	AT5G61820	Up-regulated
AT5G38310	Up-Regulated	AT3G08720	Up-Regulated	AT4G19970	Up-Regulated			AT3G50980	Down-regulated	AT5G60270	Up-regulated	AT3G59060	Down-regulated		AT3G55120	Up-regulated	AT2G45135	Down-regulated			AT5G57340	Up-regulated		AT4G16260	Down-regulated	AT2G04070	Down-regulated	AT4G02270	Down-regulated	AT5G62575	Up-regulated
AT5G38980	Up-Regulated	AT3G08730	Up-Regulated	AT4G20000	Up-Regulated			AT3G52060	Down-regulated	AT5G60440	Up-regulated	AT3G59480	Down-regulated		AT3G55290	Up-regulated	AT2G45190	Down-regulated			AT5G57345	Up-regulated		AT4G16563	Down-regulated	AT2G04460.1	Down-regulated	AT4G03060	Down-regulated	AT5G63220	Up-regulated
AT5G39000	Up-Regulated	AT3G08860	Up-Regulated	AT4G20365.1	Up-Regulated			AT3G52350	Down-regulated	AT5G60470	Up-regulated	AT3G60490	Down-regulated		AT3G55310	Up-regulated	AT2G45470	Down-regulated			AT5G57550	Up-regulated		AT4G16940	Down-regulated	AT2G04480	Down-regulated	AT4G03380	Down-regulated	AT5G63270	Up-regulated
AT5G39100	Up-Regulated	AT3G08870	Up-Regulated	AT4G20460	Up-Regulated			AT3G52535	Down-regulated	AT5G61550	Up-regulated	AT3G60700	Down-regulated		AT3G55610	Up-regulated	AT2G45850	Down-regulated			AT5G57660	Up-regulated		AT4G16990	Down-regulated	AT2G04860	Down-regulated	AT4G04760	Down-regulated	AT5G63350	Up-regulated
AT5G39155.1	Up-Regulated	AT3G09010	Up-Regulated	AT4G20780	Up-Regulated			AT3G52840	Down-regulated	AT5G61560	Up-regulated	AT3G60930.1	Down-regulated		AT3G55630	Up-regulated	AT2G45870	Down-regulated			AT5G57920	Up-regulated		AT4G17098	Down-regulated	AT2G05441	Down-regulated	AT4G05053	Down-regulated	AT5G63650	Up-regulated
AT5G39785	Up-Regulated	AT3G09270	Up-Regulated	AT4G20830	Up-Regulated			AT3G53960	Down-regulated	AT5G61650	Up-regulated	AT3G61120	Down-regulated		AT3G55710	Up-regulated	AT2G46330	Down-regulated			AT5G58110	Up-regulated		AT4G17490	Down-regulated	AT2G05720	Down-regulated	AT4G05100	Down-regulated	AT5G63670	Up-regulated
AT5G40210	Up-Regulated	AT3G09400	Up-Regulated	AT4G20840	Up-Regulated			AT3G54830	Down-regulated	AT5G61890	Up-regulated	AT3G61210	Down-regulated		AT3G56070	Up-regulated	AT2G46380	Down-regulated			AT5G58870	Up-regulated		AT4G18197	Down-regulated	AT2G06045.1	Down-regulated	AT4G08400	Down-regulated	AT5G64130	Up-regulated
AT5G40390	Up-Regulated	AT3G09440	Up-Regulated	AT4G20860	Up-Regulated			AT3G54890	Down-regulated	AT5G62210	Up-regulated	AT3G61390	Down-regulated		AT3G56200	Up-regulated	AT2G47160	Down-regulated			AT5G59050	Up-regulated		AT4G18205	Down-regulated	AT2G07042	Down-regulated	AT4G08410	Down-regulated	AT5G64170	Up-regulated
AT5G40690	Up-Regulated	AT3G09450	Up-Regulated	AT4G21120	Up-Regulated			AT3G56360	Down-regulated	AT5G63130	Up-regulated	AT3G62040	Down-regulated		AT3G56290	Up-regulated	AT2G47310	Down-regulated			AT5G59080	Up-regulated		AT4G18330	Down-regulated	AT2G07560	Down-regulated	AT4G08620	Down-regulated	AT5G64250	Up-regulated
AT5G41050	Up-Regulated	AT3G09520	Up-Regulated	AT4G21380	Up-Regulated			AT3G56970	Down-regulated	AT5G63450	Up-regulated	AT3G62570	Down-regulated		AT3G56950	Up-regulated	AT2G47590	Down-regulated			AT5G59305	Up-regulated		AT4G18970	Down-regulated	AT2G07669	Down-regulated	AT4G08780	Down-regulated	AT5G64350	Up-regulated
AT5G41071	Up-Regulated	AT3G09540	Up-Regulated	AT4G21390	Up-Regulated			AT3G59480	Down-regulated	AT5G63680	Up-regulated	AT3G62730	Down-regulated		AT3G57020	Up-regulated	AT2G47850	Down-regulated			AT5G59385	Up-regulated		AT4G19170	Down-regulated	AT2G07682.1	Down-regulated	AT4G08870	Down-regulated	AT5G64760	Up-regulated
AT5G41315	Up-Regulated	AT3G09560	Up-Regulated	AT4G21620	Up-Regulated			AT3G59940	Down-regulated	AT5G64000	Up-regulated	AT3G62950	Down-regulated		AT3G57150	Up-regulated	AT2G47930	Down-regulated			AT5G59390	Up-regulated		AT4G19750	Down-regulated	AT2G07808	Down-regulated	AT4G09200	Down-regulated	AT5G64840	Up-regulated
AT5G41570	Up-Regulated	AT3G09600	Up-Regulated	AT4G21680	Up-Regulated			AT3G60140	Down-regulated	AT5G64790	Up-regulated	AT3G62960	Down-regulated		AT3G57157	Up-regulated	AT2G47960	Down-regulated			AT5G59610	Up-regulated		AT4G20100	Down-regulated	AT2G07813	Down-regulated	AT4G10120	Down-regulated	AT5G64850	Up-regulated
AT5G42250	Up-Regulated	AT3G09910	Up-Regulated	AT4G21700	Up-Regulated			AT3G60270	Down-regulated	AT5G64940	Up-regulated	AT4G00467	Down-regulated		AT3G57640	Up-regulated	AT2G48000	Down-regulated			AT5G59780	Up-regulated		AT4G20362	Down-regulated	AT2G07697.1	Down-regulated	AT4G10530	Down-regulated	AT5G64890	Up-regulated
AT5G42380	Up-Regulated	AT3G09920	Up-Regulated	AT4G21903	Up-Regulated			AT3G60370	Down-regulated	AT5G65020	Up-regulated	AT4G00780	Down-regulated		AT3G58200	Up-regulated	AT2G48110	Down-regulated			AT5G60022	Up-regulated		AT4G20720	Down-regulated	AT2G07667	Down-regulated	AT4G10780	Down-regulated	AT5G64940	Up-regulated
AT5G42630	Up-Regulated	AT3G09922	Up-Regulated	AT4G21910	Up-Regulated			AT3G60700	Down-regulated	AT5G65140	Up-regulated	AT4G00910	Down-regulated		AT3G58660	Up-regulated	AT3G01100	Down-regulated			AT5G60800	Up-regulated		AT4G21380	Down-regulated	AT2G07705	Down-regulated	AT4G10960	Down-regulated	AT5G65207	Up-regulated
AT5G42650	Up-Regulated	AT3G09925	Up-Regulated	AT4G21920	Up-Regulated			AT3G60935.1	Down-regulated	AT5G65158	Up-regulated	AT4G01380	Down-regulated		AT3G59068	Up-regulated	AT3G01560	Down-regulated			AT5G60850	Up-regulated		AT4G21840	Down-regulated	AT2G07711	Down-regulated	AT4G11040	Down-regulated	AT5G65980	Up-regulated
AT5G42800	Up-Regulated	AT3G10150	Up-Regulated	AT4G21990	Up-Regulated			AT3G61060	Down-regulated	AT5G65320	Up-regulated	AT4G01390	Down-regulated		AT3G59140	Up-regulated	AT3G01670	Down-regulated			AT5G61270	Up-regulated		AT4G22020	Down-regulated	AT2G07712	Down-regulated	AT4G11393	Down-regulated	AT5G66170	Up-regulated
AT5G43150	Up-Regulated	AT3G10320	Up-Regulated	AT4G22070	Up-Regulated			AT3G61210	Down-regulated	AT5G65990	Up-regulated	AT4G01460	Down-regulated		AT3G59670	Up-regulated	AT3G01750	Down-regulated			AT5G61820	Up-regulated		AT4G22380	Down-regulated	AT2G07713	Down-regulated	AT4G11642	Down-regulated	AT5G66410	Up-regulated
AT5G43350	Up-Regulated	AT3G10420	Up-Regulated	AT4G22415.1	Up-Regulated			AT3G61250	Down-regulated	AT5G66690	Up-regulated	AT4G01535	Down-regulated		AT3G59884	Up-regulated	AT3G02010	Down-regulated			AT5G62140	Up-regulated		AT4G22410	Down-regulated	AT2G07714	Down-regulated	AT4G12030	Down-regulated	AT5G66550	Up-regulated
AT5G43370	Up-Regulated	AT3G10450	Up-Regulated	AT4G22470	Up-Regulated			AT3G61390	Down-regulated	AT5G66815	Up-regulated	AT4G01600	Down-regulated		AT3G60050	Up-regulated	AT3G02210	Down-regulated			AT5G62170	Up-regulated		AT4G22690	Down-regulated	AT2G07721	Down-regulated	AT4G12090	Down-regulated	AT5G66564	Up-regulated
AT5G43630	Up-Regulated	AT3G10815	Up-Regulated	AT4G22530	Up-Regulated			AT3G61430	Down-regulated	AT5G66816	Up-regulated	AT4G01975.1	Down-regulated		AT3G60245	Up-regulated	AT3G02640	Down-regulated			AT5G62280	Up-regulated		AT4G22710	Down-regulated	AT2G07724	Down-regulated	AT4G12100	Down-regulated	AT5G66755	Up-regulated
AT5G43860	Up-Regulated	AT3G10820	Up-Regulated	AT4G22880	Up-Regulated			AT3G62725.1	Down-regulated	AT5G67050	Up-regulated	AT4G02810	Down-regulated		AT3G60440	Up-regulated	AT3G03030	Down-regulated			AT5G62430	Up-regulated		AT4G23060	Down-regulated	AT2G07732	Down-regulated	AT4G12440	Down-regulated	AT5G66780	Up-regulated
AT5G43935	Up-Regulated	AT3G10840	Up-Regulated	AT4G22960	Up-Regulated			AT3G62950	Down-regulated	AT5G67080	Up-regulated	AT4G03480	Down-regulated		AT3G60565.1	Up-regulated	AT3G03170	Down-regulated			AT5G62440	Up-regulated		AT4G24350	Down-regulated	AT2G07827	Down-regulated	AT4G12480	Down-regulated	AT5G66815	Up-regulated
AT5G44005	Up-Regulated	AT3G11110	Up-Regulated	AT4G22980	Up-Regulated			AT3G62960	Down-regulated	AT5G67430	Up-regulated	AT4G04560.1	Down-regulated		AT3G61080	Up-regulated	AT3G04181	Down-regulated			AT5G62480	Up-regulated		AT4G25110	Down-regulated	AT2G07735.1	Down-regulated	AT4G12510	Down-regulated	AT5G67030	Up-regulated
AT5G44240	Up-Regulated	AT3G11230	Up-Regulated	AT4G23000	Up-Regulated			AT3G62990	Down-regulated	AT1G01046	Down-regulated	AT4G04890	Down-regulated		AT3G61220	Up-regulated	AT3G05030	Down-regulated			AT5G63750	Up-regulated		AT4G26050	Down-regulated	AT2G07775	Down-regulated	AT4G12735	Down-regulated	AT5G67140	Up-regulated
AT5G44380	Up-Regulated	AT3G11340	Up-Regulated	AT4G23150	Up-Regulated			AT4G00780	Down-regulated	AT1G01170	Down-regulated	AT4G05070	Down-regulated		AT3G61370	Up-regulated	AT3G05340	Down-regulated			AT5G64170	Up-regulated		AT4G26365	Down-regulated	AT2G07795	Down-regulated	AT4G13000	Down-regulated	AT5G67370	Up-regulated
AT5G44390	Up-Regulated	AT3G11410	Up-Regulated	AT4G23170	Up-Regulated			AT4G00890	Down-regulated	AT1G01240	Down-regulated	AT4G06627.1	Down-regulated		AT3G61490	Up-regulated	AT3G05360	Down-regulated			AT5G64250	Up-regulated		AT4G26380	Down-regulated	AT2G07670	Down-regulated	AT4G13300	Down-regulated	AT5G67590	Up-regulated
AT5G44400	Up-Regulated	AT3G11430	Up-Regulated	AT4G23180	Up-Regulated			AT4G00910	Down-regulated	AT1G01580	Down-regulated	AT4G07338.1	Down-regulated		AT3G61890	Up-regulated	AT3G05370	Down-regulated			AT5G64570	Up-regulated		AT4G26390	Down-regulated	AT2G10405.1	Down-regulated	AT4G13395	Down-regulated	ATCG00960	Up-regulated
AT5G44410	Up-Regulated	AT3G11570	Up-Regulated	AT4G23210	Up-Regulated			AT4G01330	Down-regulated	AT1G02300	Down-regulated	AT4G08145.1	Down-regulated		AT3G61900	Up-regulated	AT3G05670	Down-regulated			AT5G64840	Up-regulated		AT4G26582	Down-regulated	AT2G10420.1	Down-regulated	AT4G13560	Down-regulated	ATCG01170	Up-regulated
AT5G44420	Up-Regulated	AT3G11580	Up-Regulated	AT4G23215	Up-Regulated			AT4G01335	Down-regulated	AT1G02340	Down-regulated	AT4G08290	Down-regulated		AT3G62070	Up-regulated	AT3G05680	Down-regulated			AT5G64850	Up-regulated		AT4G27200.1	Down-regulated	AT2G10930	Down-regulated	AT4G13700	Down-regulated	ATMG00360	Up-regulated
AT5G44460	Up-Regulated	AT3G11660	Up-Regulated	AT4G23220	Up-Regulated			AT4G01460	Down-regulated	AT1G02440	Down-regulated	AT4G08300	Down-regulated		AT3G62410	Up-regulated	AT3G05727	Down-regulated			AT5G64930	Up-regulated		AT4G27440	Down-regulated	AT2G11280	Down-regulated	AT4G13770	Down-regulated	AT1G01190	Down-regulated
AT5G44565	Up-Regulated	AT3G11670	Up-Regulated	AT4G23250	Up-Regulated			AT4G01535	Down-regulated	AT1G02630	Down-regulated	AT4G08360	Down-regulated		AT3G62930	Up-regulated	AT3G05790	Down-regulated			AT5G64940	Up-regulated		AT4G27460	Down-regulated	AT2G11810	Down-regulated	AT4G13890	Down-regulated	AT1G01250	Down-regulated
AT5G44570	Up-Regulated	AT3G11970.1	Up-Regulated	AT4G23260	Up-Regulated			AT4G01580	Down-regulated	AT1G02640	Down-regulated	AT4G09110	Down-regulated		AT4G00050	Up-regulated	AT3G06140	Down-regulated			AT5G65380	Up-regulated		AT4G27580	Down-regulated	AT2G13610	Down-regulated	AT4G14280	Down-regulated	AT1G01300	Down-regulated
AT5G44580	Up-Regulated	AT3G12320	Up-Regulated	AT4G23320	Up-Regulated			AT4G01975.1	Down-regulated	AT1G02860	Down-regulated	AT4G09120	Down-regulated		AT4G00490	Up-regulated	AT3G06470	Down-regulated			AT5G65480	Up-regulated		AT4G27820	Down-regulated	AT2G13640	Down-regulated	AT4G14630	Down-regulated	AT1G01340	Down-regulated
AT5G44610	Up-Regulated	AT3G12350	Up-Regulated	AT4G23700	Up-Regulated			AT4G02541	Down-regulated	AT1G03090	Down-regulated	AT4G09300	Down-regulated		AT4G00750	Up-regulated	AT3G06530	Down-regulated			AT5G65730	Up-regulated		AT4G28485	Down-regulated	AT2G14290	Down-regulated	AT4G14680	Down-regulated	AT1G01640	Down-regulated
AT5G44670	Up-Regulated	AT3G12500	Up-Regulated	AT4G24000	Up-Regulated			AT4G03153	Down-regulated	AT1G03440	Down-regulated	AT4G09600	Down-regulated		AT4G01070	Up-regulated	AT3G07540	Down-regulated			AT5G66580	Up-regulated		AT4G28610	Down-regulated	AT2G14660	Down-regulated	AT4G15210	Down-regulated	AT1G02020	Down-regulated
AT5G45085.1	Up-Regulated	AT3G12510	Up-Regulated	AT4G24110	Up-Regulated			AT4G03505	Down-regulated	AT1G03580	Down-regulated	AT4G10510	Down-regulated		AT4G01080	Up-regulated	AT3G08850	Down-regulated			AT5G67030	Up-regulated		AT4G28620	Down-regulated	AT2G14810	Down-regulated	AT4G15236	Down-regulated	AT1G02060	Down-regulated
AT5G45220	Up-Regulated	AT3G12520	Up-Regulated	AT4G24120	Up-Regulated			AT4G04408	Down-regulated	AT1G03620	Down-regulated	AT4G10860	Down-regulated		AT4G01245	Up-regulated	AT3G09040	Down-regulated			AT5G67140	Up-regulated		AT4G28750	Down-regulated	AT2G14960	Down-regulated	AT4G15360	Down-regulated	AT1G02650	Down-regulated
AT5G45650	Up-Regulated	AT3G12580	Up-Regulated	AT4G24175	Up-Regulated			AT4G04560.1	Down-regulated	AT1G04560	Down-regulated	AT4G10950	Down-regulated		AT4G01270	Up-regulated	AT3G10690	Down-regulated			AT5G67160	Up-regulated		AT4G30300	Down-regulated	AT2G15050	Down-regulated	AT4G15660	Down-regulated	AT1G02730	Down-regulated
AT5G45720	Up-Regulated	AT3G12910	Up-Regulated	AT4G24240	Up-Regulated			AT4G04630	Down-regulated	AT1G04620	Down-regulated	AT4G11211	Down-regulated		AT4G01700	Up-regulated	AT3G11080	Down-regulated			AT5G67190	Up-regulated		AT4G31875	Down-regulated	AT2G15090	Down-regulated	AT4G15680	Down-regulated	AT1G02820	Down-regulated
AT5G46790	Up-Regulated	AT3G13040	Up-Regulated	AT4G24340	Up-Regulated			AT4G04640	Down-regulated	AT1G05310	Down-regulated	AT4G12400	Down-regulated		AT4G01895	Up-regulated	AT3G11402	Down-regulated			AT5G67370	Up-regulated		AT4G31910	Down-regulated	AT2G15500	Down-regulated	AT4G15740	Down-regulated	AT1G02980	Down-regulated
AT5G47740	Up-Regulated	AT3G13080	Up-Regulated	AT4G25000	Up-Regulated			AT4G04692	Down-regulated	AT1G05330	Down-regulated	AT4G12490	Down-regulated		AT4G02050	Up-regulated	AT3G11630	Down-regulated			AT5G67390	Up-regulated		AT4G32210	Down-regulated	AT2G15590	Down-regulated	AT4G16260	Down-regulated	AT1G03230	Down-regulated
AT5G48170	Up-Regulated	AT3G13090	Up-Regulated	AT4G25340	Up-Regulated			AT4G04972	Down-regulated	AT1G05420	Down-regulated	AT4G12500	Down-regulated		AT4G02075	Up-regulated	AT3G11960	Down-regulated			AT5G67488	Up-regulated		AT4G32208	Down-regulated	AT2G15800.1	Down-regulated	AT4G16940	Down-regulated	AT1G03410	Down-regulated
AT5G48290	Up-Regulated	AT3G13100	Up-Regulated	AT4G25630	Up-Regulated			AT4G05070	Down-regulated	AT1G05560	Down-regulated	AT4G12735	Down-regulated		AT4G02330	Up-regulated	AT3G12145	Down-regulated			AT5G67490	Up-regulated		AT4G32212	Down-regulated	AT2G15880	Down-regulated	AT4G17470	Down-regulated	AT1G03680	Down-regulated
AT5G48540	Up-Regulated	AT3G13110	Up-Regulated	AT4G25631	Up-Regulated			AT4G05180	Down-regulated	AT1G05570	Down-regulated	AT4G12870	Down-regulated		AT4G02410	Up-regulated	AT3G12400	Down-regulated			ATCG00950	Up-regulated		AT4G32510	Down-regulated	AT2G16450	Down-regulated	AT4G17490	Down-regulated	AT1G04000	Down-regulated
AT5G48880	Up-Regulated	AT3G13310	Up-Regulated	AT4G25640	Up-Regulated			AT4G06627.1	Down-regulated	AT1G06160	Down-regulated	AT4G13420	Down-regulated		AT4G02420	Up-regulated	AT3G12585	Down-regulated			ATCG00960	Up-regulated		AT4G32580	Down-regulated	AT2G16575	Down-regulated	AT4G18330	Down-regulated	AT1G04110	Down-regulated
AT5G49320	Up-Regulated	AT3G13433	Up-Regulated	AT4G25900	Up-Regulated			AT4G07820	Down-regulated	AT1G06225	Down-regulated	AT4G13680	Down-regulated		AT4G02555	Up-regulated	AT3G12730	Down-regulated			ATCG01020	Up-regulated		AT4G33370	Down-regulated	AT2G17210	Down-regulated	AT4G19750	Down-regulated	AT1G04445	Down-regulated
AT5G49480	Up-Regulated	AT3G13480	Up-Regulated	AT4G26200	Up-Regulated			AT4G07825	Down-regulated	AT1G07320	Down-regulated	AT4G14400	Down-regulated		AT4G03295	Up-regulated	AT3G12870	Down-regulated			ATCG01170	Up-regulated		AT4G33666	Down-regulated	AT2G17230	Down-regulated	AT4G19800	Down-regulated	AT1G04620	Down-regulated
AT5G50590	Up-Regulated	AT3G13672	Up-Regulated	AT4G26365	Up-Regulated			AT4G08053.1	Down-regulated	AT1G07550	Down-regulated	AT4G14450	Down-regulated		AT4G03400	Up-regulated	AT3G12915	Down-regulated			ATCG01180	Up-regulated		AT4G33720	Down-regulated	AT2G17295	Down-regulated	AT4G19810	Down-regulated	AT1G05061	Down-regulated
AT5G50690	Up-Regulated	AT3G13810	Up-Regulated	AT4G26780	Up-Regulated			AT4G08290	Down-regulated	AT1G07560	Down-regulated	AT4G15248	Down-regulated		AT4G03810.1	Up-regulated	AT3G12920	Down-regulated			ATMG00170	Up-regulated		AT4G33960	Down-regulated	AT2G17490.1	Down-regulated	AT4G20006	Down-regulated	AT1G05065	Down-regulated
AT5G50790	Up-Regulated	AT3G13910	Up-Regulated	AT4G26810	Up-Regulated			AT4G08300	Down-regulated	AT1G08090	Down-regulated	AT4G15360	Down-regulated		AT4G03860.1	Up-regulated	AT3G12970	Down-regulated			ATMG00620	Up-regulated		AT4G34265	Down-regulated	AT2G17660	Down-regulated	AT4G20100	Down-regulated	AT1G05200	Down-regulated
AT5G50800	Up-Regulated	AT3G13950	Up-Regulated	AT4G27380	Up-Regulated			AT4G08360	Down-regulated	AT1G08900	Down-regulated	AT4G15370	Down-regulated		AT4G04010.1	Up-regulated	AT3G13300	Down-regulated			ATMG01380	Up-regulated		AT4G34881	Down-regulated	AT2G17690	Down-regulated	AT4G20190	Down-regulated	AT1G05400	Down-regulated
AT5G51050	Up-Regulated	AT3G14205	Up-Regulated	AT4G27560	Up-Regulated			AT4G10340	Down-regulated	AT1G08980	Down-regulated	AT4G15430	Down-regulated		AT4G04105.1	Up-regulated	AT3G13560	Down-regulated			AT1G01300	Down-regulated		AT4G34950	Down-regulated	AT2G17910.1	Down-regulated	AT4G20450	Down-regulated	AT1G05880	Down-regulated
AT5G51310	Up-Regulated	AT3G14620	Up-Regulated	AT4G27820	Up-Regulated			AT4G10500	Down-regulated	AT1G09750	Down-regulated	AT4G16220	Down-regulated		AT4G04110	Up-regulated	AT3G13674	Down-regulated			AT1G02205	Down-regulated		AT4G35680	Down-regulated	AT2G18320	Down-regulated	AT4G21680	Down-regulated	AT1G06140	Down-regulated
AT5G51720	Up-Regulated	AT3G14680	Up-Regulated	AT4G27830	Up-Regulated			AT4G10860	Down-regulated	AT1G10070	Down-regulated	AT4G17860	Down-regulated		AT4G04130.1	Up-regulated	AT3G13960	Down-regulated			AT1G03780	Down-regulated		AT4G35770	Down-regulated	AT2G18380	Down-regulated	AT4G21830	Down-regulated	AT1G06460	Down-regulated
AT5G52220	Up-Regulated	AT3G14810	Up-Regulated	AT4G27980	Up-Regulated			AT4G11310	Down-regulated	AT1G10340	Down-regulated	AT4G18970	Down-regulated		AT4G04170.1	Up-regulated	AT3G14067	Down-regulated			AT1G03960	Down-regulated		AT4G36000	Down-regulated	AT2G18470	Down-regulated	AT4G22380	Down-regulated	AT1G06520	Down-regulated
AT5G52320	Up-Regulated	AT3G14850	Up-Regulated	AT4G28350	Up-Regulated			AT4G13300	Down-regulated	AT1G10770	Down-regulated	AT4G19170	Down-regulated		AT4G04280.1	Up-regulated	AT3G14240	Down-regulated			AT1G04000	Down-regulated		AT4G36070	Down-regulated	AT2G18720	Down-regulated	AT4G22410	Down-regulated	AT1G07050	Down-regulated
AT5G52400	Up-Regulated	AT3G14940	Up-Regulated	AT4G29050	Up-Regulated			AT4G13310	Down-regulated	AT1G11070	Down-regulated	AT4G19690	Down-regulated		AT4G04293.1	Up-regulated	AT3G14490	Down-regulated			AT1G04600	Down-regulated		AT4G36410	Down-regulated	AT2G19230	Down-regulated	AT4G22690	Down-regulated	AT1G07135	Down-regulated
AT5G52420	Up-Regulated	AT3G15090	Up-Regulated	AT4G29840	Up-Regulated			AT4G13450	Down-regulated	AT1G11080	Down-regulated	AT4G20070	Down-regulated		AT4G04395.1	Up-regulated	AT3G14940	Down-regulated			AT1G04620	Down-regulated		AT4G37030	Down-regulated	AT2G19840.1	Down-regulated	AT4G22710	Down-regulated	AT1G07300	Down-regulated
AT5G52740	Up-Regulated	AT3G15270	Up-Regulated	AT4G30150	Up-Regulated			AT4G14130	Down-regulated	AT1G11175	Down-regulated	AT4G20362	Down-regulated		AT4G04510	Up-regulated	AT3G15030	Down-regulated			AT1G04980	Down-regulated		AT4G37390	Down-regulated	AT2G19850	Down-regulated	AT4G23990	Down-regulated	AT1G07330	Down-regulated
AT5G53048	Up-Regulated	AT3G15310.1	Up-Regulated	AT4G30190	Up-Regulated			AT4G14270	Down-regulated	AT1G11260	Down-regulated	AT4G20715.1	Down-regulated		AT4G04600.1	Up-regulated	AT3G15110	Down-regulated			AT1G04990	Down-regulated		AT4G37420	Down-regulated	AT2G20570	Down-regulated	AT4G24110	Down-regulated	AT1G07390	Down-regulated
AT5G53110	Up-Regulated	AT3G15354	Up-Regulated	AT4G30350	Up-Regulated			AT4G14450	Down-regulated	AT1G11530	Down-regulated	AT4G21590	Down-regulated		AT4G04610	Up-regulated	AT3G15210	Down-regulated			AT1G05250	Down-regulated		AT4G37500	Down-regulated	AT2G20800	Down-regulated	AT4G24890	Down-regulated	AT1G07460	Down-regulated
AT5G53200	Up-Regulated	AT3G15352	Up-Regulated	AT4G30500	Up-Regulated			AT4G15700	Down-regulated	AT1G12010	Down-regulated	AT4G21750	Down-regulated		AT4G04635.1	Up-regulated	AT3G17220	Down-regulated			AT1G05300	Down-regulated		AT4G37925	Down-regulated	AT2G20825	Down-regulated	AT4G25160	Down-regulated	AT1G07640	Down-regulated
AT5G53420	Up-Regulated	AT3G15500	Up-Regulated	AT4G30650	Up-Regulated			AT4G15990	Down-regulated	AT1G12070	Down-regulated	AT4G22950	Down-regulated		AT4G04695	Up-regulated	AT3G17350	Down-regulated			AT1G05440	Down-regulated		AT4G38140	Down-regulated	AT2G21650	Down-regulated	AT4G25310	Down-regulated	AT1G08000	Down-regulated
AT5G53750	Up-Regulated	AT3G15518	Up-Regulated	AT4G30660	Up-Regulated			AT4G16000	Down-regulated	AT1G12080	Down-regulated	AT4G22960	Down-regulated		AT4G04750	Up-regulated	AT3G17360	Down-regulated			AT1G05570	Down-regulated		AT4G38470	Down-regulated	AT2G22890	Down-regulated	AT4G25490	Down-regulated	AT1G08090	Down-regulated
AT5G53760	Up-Regulated	AT3G15534	Up-Regulated	AT4G30800	Up-Regulated			AT4G16480	Down-regulated	AT1G12090	Down-regulated	AT4G23200	Down-regulated		AT4G04830	Up-regulated	AT3G17680	Down-regulated			AT1G06100	Down-regulated		AT4G38495	Down-regulated	AT2G22950	Down-regulated	AT4G26010	Down-regulated	AT1G08120	Down-regulated
AT5G54060	Up-Regulated	AT3G15536	Up-Regulated	AT4G31700	Up-Regulated			AT4G16563	Down-regulated	AT1G12110	Down-regulated	AT4G24510	Down-regulated		AT4G04850	Up-regulated	AT3G18730	Down-regulated			AT1G06140	Down-regulated		AT4G38545	Down-regulated	AT2G23290	Down-regulated	AT4G26200	Down-regulated	AT1G08160	Down-regulated
AT5G54610	Up-Regulated	AT3G15790	Up-Regulated	AT4G31790	Up-Regulated			AT4G16990	Down-regulated	AT1G12220	Down-regulated	AT4G25200	Down-regulated		AT4G04960	Up-regulated	AT3G19002	Down-regulated			AT1G06460	Down-regulated		AT4G38590	Down-regulated	AT2G23321	Down-regulated	AT4G26488	Down-regulated	AT1G08270	Down-regulated
AT5G54660	Up-Regulated	AT3G15990	Up-Regulated	AT4G31800	Up-Regulated			AT4G17340	Down-regulated	AT1G12780	Down-regulated	AT4G25470	Down-regulated		AT4G05070	Up-regulated	AT3G19040	Down-regulated			AT1G06980	Down-regulated		AT4G39060	Down-regulated	AT2G23347	Down-regulated	AT4G26530	Down-regulated	AT1G08290	Down-regulated
AT5G54690	Up-Regulated	AT3G16030	Up-Regulated	AT4G32200	Up-Regulated			AT4G18197	Down-regulated	AT1G13080	Down-regulated	AT4G25480	Down-regulated		AT4G05110	Up-regulated	AT3G19050	Down-regulated			AT1G07050	Down-regulated		AT4G39363	Down-regulated	AT2G23550	Down-regulated	AT4G26830	Down-regulated	AT1G08960	Down-regulated
AT5G54710	Up-Regulated	AT3G16100	Up-Regulated	AT4G32208	Up-Regulated			AT4G18205	Down-regulated	AT1G13260	Down-regulated	AT4G25835	Down-regulated		AT4G05585.1	Up-regulated	AT3G19200	Down-regulated			AT1G07135	Down-regulated		AT4G39364	Down-regulated	AT2G24000	Down-regulated	AT4G26950	Down-regulated	AT1G09460	Down-regulated
AT5G54720	Up-Regulated	AT3G16150	Up-Regulated	AT4G32340	Up-Regulated			AT4G18970	Down-regulated	AT1G13430	Down-regulated	AT4G25850	Down-regulated		AT4G06511.1	Up-regulated	AT3G19260	Down-regulated			AT1G07280	Down-regulated		AT4G39580	Down-regulated	AT2G24010	Down-regulated	AT4G27210.1	Down-regulated	AT1G09680	Down-regulated
AT5G54840	Up-Regulated	AT3G16330	Up-Regulated	AT4G32430	Up-Regulated			AT4G19100	Down-regulated	AT1G13670	Down-regulated	AT4G25860	Down-regulated		AT4G06531.1	Up-regulated	AT3G19300	Down-regulated			AT1G07420	Down-regulated		AT4G39780	Down-regulated	AT2G24030	Down-regulated	AT4G27400	Down-regulated	AT1G09750	Down-regulated
AT5G55090	Up-Regulated	AT3G17070	Up-Regulated	AT4G33040	Up-Regulated			AT4G19370	Down-regulated	AT1G13700	Down-regulated	AT4G25960	Down-regulated		AT4G06578.1	Up-regulated	AT3G19490	Down-regulated			AT1G07640	Down-regulated		AT5G02160	Down-regulated	AT2G24410	Down-regulated	AT4G27657	Down-regulated	AT1G09860	Down-regulated
AT5G55570	Up-Regulated	AT3G17120	Up-Regulated	AT4G33050	Up-Regulated			AT4G19690	Down-regulated	AT1G13710	Down-regulated	AT4G26365	Down-regulated		AT4G06587.1	Up-regulated	AT3G20440	Down-regulated			AT1G08500	Down-regulated		AT5G02210	Down-regulated	AT2G24710	Down-regulated	AT4G28610	Down-regulated	AT1G10160.1	Down-regulated
AT5G55620	Up-Regulated	AT3G17180	Up-Regulated	AT4G33700	Up-Regulated			AT4G20715.1	Down-regulated	AT1G14160	Down-regulated	AT4G26380	Down-regulated		AT4G06590.1	Up-regulated	AT3G20570	Down-regulated			AT1G08550	Down-regulated		AT5G02380	Down-regulated	AT2G24720	Down-regulated	AT4G28815	Down-regulated	AT1G10270	Down-regulated
AT5G55950	Up-Regulated	AT3G17609	Up-Regulated	AT4G33930	Up-Regulated			AT4G21120	Down-regulated	AT1G14182	Down-regulated	AT4G27260	Down-regulated		AT4G06622.1	Up-regulated	AT3G20800	Down-regulated			AT1G08890	Down-regulated		AT5G03545	Down-regulated	AT2G24740	Down-regulated	AT4G28850	Down-regulated	AT1G10620	Down-regulated
AT5G56630	Up-Regulated	AT3G17611	Up-Regulated	AT4G33950	Up-Regulated			AT4G21810	Down-regulated	AT1G14185	Down-regulated	AT4G27310	Down-regulated		AT4G06722.1	Up-regulated	AT3G20820	Down-regulated			AT1G09450	Down-regulated		AT5G03620	Down-regulated	AT2G25060	Down-regulated	AT4G30320	Down-regulated	AT1G10657	Down-regulated
AT5G56850	Up-Regulated	AT3G17790	Up-Regulated	AT4G33980	Up-Regulated			AT4G22990	Down-regulated	AT1G14700	Down-regulated	AT4G27450	Down-regulated		AT4G06736.1	Up-regulated	AT3G21215	Down-regulated			AT1G09650	Down-regulated		AT5G04690	Down-regulated	AT2G25250	Down-regulated	AT4G31240	Down-regulated	AT1G10760	Down-regulated
AT5G57610	Up-Regulated	AT3G17820	Up-Regulated	AT4G34050	Up-Regulated			AT4G24350	Down-regulated	AT1G15125	Down-regulated	AT4G27460	Down-regulated		AT4G06748	Up-regulated	AT3G21350	Down-regulated			AT1G09930	Down-regulated		AT5G04730	Down-regulated	AT2G25255	Down-regulated	AT4G31380	Down-regulated	AT1G10880	Down-regulated
AT5G58310	Up-Regulated	AT3G18010	Up-Regulated	AT4G34131	Up-Regulated			AT4G25050	Down-regulated	AT1G15330	Down-regulated	AT4G28703	Down-regulated		AT4G07400	Up-regulated	AT3G21370	Down-regulated			AT1G10090	Down-regulated		AT5G04890	Down-regulated	AT2G25500	Down-regulated	AT4G31840	Down-regulated	AT1G10980	Down-regulated
AT5G58760	Up-Regulated	AT3G18080	Up-Regulated	AT4G34135	Up-Regulated			AT4G25080	Down-regulated	AT1G15380	Down-regulated	AT4G29020	Down-regulated		AT4G07485.1	Up-regulated	AT3G21580	Down-regulated			AT1G10200	Down-regulated		AT5G05320	Down-regulated	AT2G25540	Down-regulated	AT4G31910	Down-regulated	AT1G11125	Down-regulated
AT5G58770	Up-Regulated	AT3G18235	Up-Regulated	AT4G34138	Up-Regulated			AT4G25170	Down-regulated	AT1G15510	Down-regulated	AT4G29110	Down-regulated		AT4G07850.1	Up-regulated	AT3G21755	Down-regulated			AT1G10760	Down-regulated		AT5G05420	Down-regulated	AT2G25630	Down-regulated	AT4G32210	Down-regulated	AT1G11210	Down-regulated
AT5G58840	Up-Regulated	AT3G18250	Up-Regulated	AT4G34200	Up-Regulated			AT4G25830	Down-regulated	AT1G15540	Down-regulated	AT4G30110	Down-regulated		AT4G07874.1	Up-regulated	AT3G22120	Down-regulated			AT1G10970	Down-regulated		AT5G05530	Down-regulated	AT2G25790	Down-regulated	AT4G32208	Down-regulated	AT1G11265.1	Down-regulated
AT5G59220	Up-Regulated	AT3G18490	Up-Regulated	AT4G34210	Up-Regulated			AT4G26150	Down-regulated	AT1G15640	Down-regulated	AT4G30140	Down-regulated		AT4G07990	Up-regulated	AT3G22270	Down-regulated			AT1G11070	Down-regulated		AT5G06570	Down-regulated	AT2G26150	Down-regulated	AT4G32510	Down-regulated	AT1G11520	Down-regulated
AT5G59520	Up-Regulated	AT3G18610	Up-Regulated	AT4G34400	Up-Regulated			AT4G26288	Down-regulated	AT1G15820	Down-regulated	AT4G30270	Down-regulated		AT4G08080.1	Up-regulated	AT3G22300	Down-regulated			AT1G11130	Down-regulated		AT5G06690	Down-regulated	AT2G26380	Down-regulated	AT4G32580	Down-regulated	AT1G11600	Down-regulated
AT5G59540	Up-Regulated	AT3G18750	Up-Regulated	AT4G34630	Up-Regulated			AT4G26370	Down-regulated	AT1G15890	Down-regulated	AT4G30450	Down-regulated		AT4G08090.1	Up-regulated	AT3G22400	Down-regulated			AT1G11210	Down-regulated		AT5G07080	Down-regulated	AT2G26520	Down-regulated	AT4G33030	Down-regulated	AT1G11820	Down-regulated
AT5G59670	Up-Regulated	AT3G18830	Up-Regulated	AT4G34740	Up-Regulated			AT4G26380	Down-regulated	AT1G17600	Down-regulated	AT4G31940	Down-regulated		AT4G08555	Up-regulated	AT3G23110	Down-regulated			AT1G11950	Down-regulated		AT5G07760	Down-regulated	AT2G26610	Down-regulated	AT4G33370	Down-regulated	AT1G11915	Down-regulated
AT5G59790	Up-Regulated	AT3G19150	Up-Regulated	AT4G34810	Up-Regulated			AT4G26555	Down-regulated	AT1G17610	Down-regulated	AT4G33220	Down-regulated		AT4G08570	Up-regulated	AT3G23450	Down-regulated			AT1G11960	Down-regulated		AT5G09443	Down-regulated	AT2G27260	Down-regulated	AT4G33720	Down-regulated	AT1G12630	Down-regulated
AT5G60270	Up-Regulated	AT3G19450	Up-Regulated	AT4G34930	Up-Regulated			AT4G27440	Down-regulated	AT1G18170	Down-regulated	AT4G33420	Down-regulated		AT4G08590	Up-regulated	AT3G23740	Down-regulated			AT1G12090	Down-regulated		AT5G09500	Down-regulated	AT2G27610	Down-regulated	AT4G34103	Down-regulated	AT1G12665	Down-regulated
AT5G60900	Up-Regulated	AT3G19615	Up-Regulated	AT4G34950	Up-Regulated			AT4G27450	Down-regulated	AT1G18200	Down-regulated	AT4G33666	Down-regulated		AT4G08810	Up-regulated	AT3G24300	Down-regulated			AT1G12710	Down-regulated		AT5G09585	Down-regulated	AT2G27630	Down-regulated	AT4G34210	Down-regulated	AT1G12870	Down-regulated
AT5G61310	Up-Regulated	AT3G19620	Up-Regulated	AT4G35060	Up-Regulated			AT4G27460	Down-regulated	AT1G18879	Down-regulated	AT4G34250	Down-regulated		AT4G09180	Up-regulated	AT3G24680.1	Down-regulated			AT1G12790	Down-regulated		AT5G09600	Down-regulated	AT2G27880	Down-regulated	AT4G34400	Down-regulated	AT1G13050	Down-regulated
AT5G61510	Up-Regulated	AT3G19660	Up-Regulated	AT4G35110	Up-Regulated			AT4G28270	Down-regulated	AT1G19400	Down-regulated	AT4G35690	Down-regulated		AT4G09350	Up-regulated	AT3G25760	Down-regulated			AT1G12845	Down-regulated		AT5G09660	Down-regulated	AT2G28440	Down-regulated	AT4G34470	Down-regulated	AT1G13670	Down-regulated
AT5G61550	Up-Regulated	AT3G19970	Up-Regulated	AT4G35170	Up-Regulated			AT4G28703	Down-regulated	AT1G19530	Down-regulated	AT4G35720	Down-regulated		AT4G09425.1	Up-regulated	AT3G25770	Down-regulated			AT1G13930	Down-regulated		AT5G09730	Down-regulated	AT2G28750.1	Down-regulated	AT4G34881	Down-regulated	AT1G13800	Down-regulated
AT5G61820	Up-Regulated	AT3G20100	Up-Regulated	AT4G35180	Up-Regulated			AT4G28750	Down-regulated	AT1G19600	Down-regulated	AT4G35770	Down-regulated		AT4G09500	Up-regulated	AT3G26060	Down-regulated			AT1G13950	Down-regulated		AT5G10625	Down-regulated	AT2G28780	Down-regulated	AT4G34950	Down-regulated	AT1G13930	Down-regulated
AT5G62070	Up-Regulated	AT3G20270	Up-Regulated	AT4G35630	Up-Regulated			AT4G29905	Down-regulated	AT1G19660	Down-regulated	AT4G36260	Down-regulated		AT4G09584	Up-regulated	AT3G28380	Down-regulated			AT1G14170	Down-regulated		AT5G11027	Down-regulated	AT2G28790	Down-regulated	AT4G35680	Down-regulated	AT1G14150	Down-regulated
AT5G62140	Up-Regulated	AT3G20370	Up-Regulated	AT4G35640	Up-Regulated			AT4G30270	Down-regulated	AT1G19720	Down-regulated	AT4G36410	Down-regulated		AT4G09595.1	Up-regulated	AT3G28857	Down-regulated			AT1G14390	Down-regulated		AT5G12340	Down-regulated	AT2G29100	Down-regulated	AT4G35820	Down-regulated	AT1G14470	Down-regulated
AT5G62160	Up-Regulated	AT3G20500	Up-Regulated	AT4G36010	Up-Regulated			AT4G30690	Down-regulated	AT1G19900	Down-regulated	AT4G36740	Down-regulated		AT4G09820	Up-regulated	AT3G28899	Down-regulated			AT1G14780	Down-regulated		AT5G12960	Down-regulated	AT2G29250	Down-regulated	AT4G36350	Down-regulated	AT1G14480	Down-regulated
AT5G62210	Up-Regulated	AT3G20660	Up-Regulated	AT4G36350	Up-Regulated			AT4G31510	Down-regulated	AT1G19960	Down-regulated	AT4G36820	Down-regulated		AT4G09890	Up-regulated	AT3G29575	Down-regulated			AT1G15125	Down-regulated		AT5G13320	Down-regulated	AT2G29260	Down-regulated	AT4G36490	Down-regulated	AT1G14680	Down-regulated
AT5G63087	Up-Regulated	AT3G21010.1	Up-Regulated	AT4G36500	Up-Regulated			AT4G31620	Down-regulated	AT1G20020	Down-regulated	AT4G37240	Down-regulated		AT4G10060	Up-regulated	AT3G29732.1	Down-regulated			AT1G15620	Down-regulated		AT5G14602	Down-regulated	AT2G29750	Down-regulated	AT4G36570	Down-regulated	AT1G14880	Down-regulated
AT5G63130	Up-Regulated	AT3G21150	Up-Regulated	AT4G36580	Up-Regulated			AT4G31875	Down-regulated	AT1G20750	Down-regulated	AT4G37370	Down-regulated		AT4G10120	Up-regulated	AT3G30393.1	Down-regulated			AT1G15800	Down-regulated		AT5G14670	Down-regulated	AT2G30540	Down-regulated	AT4G36850	Down-regulated	AT1G15160	Down-regulated
AT5G63180	Up-Regulated	AT3G21230	Up-Regulated	AT4G36610	Up-Regulated			AT4G31940	Down-regulated	AT1G21100	Down-regulated	AT4G37390	Down-regulated		AT4G10265	Up-regulated	AT3G30415	Down-regulated			AT1G16160	Down-regulated		AT5G14740	Down-regulated	AT2G30560	Down-regulated	AT4G37240	Down-regulated	AT1G15510	Down-regulated
AT5G63680	Up-Regulated	AT3G21240	Up-Regulated	AT4G36680	Up-Regulated			AT4G33150	Down-regulated	AT1G21220.1	Down-regulated	AT4G38140	Down-regulated		AT4G10270	Up-regulated	AT3G30440.1	Down-regulated			AT1G16220	Down-regulated		AT5G14820	Down-regulated	AT2G31030	Down-regulated	AT4G37680	Down-regulated	AT1G15550	Down-regulated
AT5G64000	Up-Regulated	AT3G21250	Up-Regulated	AT4G36810	Up-Regulated			AT4G33310	Down-regulated	AT1G21400	Down-regulated	AT4G38590	Down-regulated		AT4G10330	Up-regulated	AT3G30620.1	Down-regulated			AT1G17260	Down-regulated		AT5G15546	Down-regulated	AT2G31345	Down-regulated	AT4G37710	Down-regulated	AT1G15620	Down-regulated
AT5G64170	Up-Regulated	AT3G21390	Up-Regulated	AT4G37050	Up-Regulated			AT4G33666	Down-regulated	AT1G21500	Down-regulated	AT4G38700	Down-regulated		AT4G10360	Up-regulated	AT3G30663.1	Down-regulated			AT1G17665	Down-regulated		AT5G16980	Down-regulated	AT2G31470	Down-regulated	AT4G38140	Down-regulated	AT1G15640	Down-regulated
AT5G64530	Up-Regulated	AT3G21420	Up-Regulated	AT4G37070	Up-Regulated			AT4G34030	Down-regulated	AT1G21600	Down-regulated	AT4G38960	Down-regulated		AT4G10620	Up-regulated	AT3G30665.1	Down-regulated			AT1G17745	Down-regulated		AT5G17320	Down-regulated	AT2G31625	Down-regulated	AT4G38590	Down-regulated	AT1G16120	Down-regulated
AT5G64700	Up-Regulated	AT3G21500	Up-Regulated	AT4G37370	Up-Regulated			AT4G34240	Down-regulated	AT1G21860	Down-regulated	AT4G39330	Down-regulated		AT4G10770	Up-regulated	AT3G30668.1	Down-regulated			AT1G17750	Down-regulated		AT5G17523	Down-regulated	AT2G31830	Down-regulated	AT4G39590	Down-regulated	AT1G16480	Down-regulated
AT5G64810	Up-Regulated	AT3G21560	Up-Regulated	AT4G37608	Up-Regulated			AT4G34881	Down-regulated	AT1G21920	Down-regulated	AT4G39780	Down-regulated		AT4G10920	Up-regulated	AT3G30680.1	Down-regulated			AT1G18040	Down-regulated		AT5G18005	Down-regulated	AT2G32100	Down-regulated	AT4G39810	Down-regulated	AT1G16550	Down-regulated
AT5G64840	Up-Regulated	AT3G21670	Up-Regulated	AT4G37980	Up-Regulated			AT4G35770	Down-regulated	AT1G22030	Down-regulated	AT5G01380	Down-regulated		AT4G11300	Up-regulated	AT3G30695.1	Down-regulated			AT1G18210	Down-regulated		AT5G18890	Down-regulated	AT2G32360	Down-regulated	AT5G01220	Down-regulated	AT1G16750	Down-regulated
AT5G65090	Up-Regulated	AT3G21690	Up-Regulated	AT4G37990	Up-Regulated			AT4G36040	Down-regulated	AT1G22370	Down-regulated	AT5G02020	Down-regulated		AT4G11390	Up-regulated	AT3G30749.1	Down-regulated			AT1G18265	Down-regulated		AT5G20250	Down-regulated	AT2G32660	Down-regulated	AT5G01320	Down-regulated	AT1G17070	Down-regulated
AT5G65280	Up-Regulated	AT3G21700	Up-Regulated	AT4G38100	Up-Regulated			AT4G36230	Down-regulated	AT1G22500	Down-regulated	AT5G02210	Down-regulated		AT4G11540	Up-regulated	AT3G30765.1	Down-regulated			AT1G18720	Down-regulated		AT5G20260	Down-regulated	AT2G32750	Down-regulated	AT5G01840	Down-regulated	AT1G17100	Down-regulated
AT5G65320	Up-Regulated	AT3G21750	Up-Regulated	AT4G38540	Up-Regulated			AT4G36410	Down-regulated	AT1G22590	Down-regulated	AT5G02540	Down-regulated		AT4G11570	Up-regulated	AT3G30767.1	Down-regulated			AT1G19260	Down-regulated		AT5G20970	Down-regulated	AT2G32830	Down-regulated	AT5G01910	Down-regulated	AT1G17610	Down-regulated
AT5G66460	Up-Regulated	AT3G22160	Up-Regulated	AT4G39210	Up-Regulated			AT4G36670	Down-regulated	AT1G22740	Down-regulated	AT5G02725	Down-regulated		AT4G11690	Up-regulated	AT3G30790.1	Down-regulated			AT1G19300	Down-regulated		AT5G21430	Down-regulated	AT2G33010	Down-regulated	AT5G02035	Down-regulated	AT1G17665	Down-regulated
AT5G66530	Up-Regulated	AT3G22550	Up-Regulated	AT4G39260	Up-Regulated			AT4G36820	Down-regulated	AT1G23020	Down-regulated	AT5G02810	Down-regulated		AT4G12000	Up-regulated	AT3G30836.1	Down-regulated			AT1G19310	Down-regulated		AT5G21960	Down-regulated	AT2G33140	Down-regulated	AT5G02180	Down-regulated	AT1G17710	Down-regulated
AT5G66620	Up-Regulated	AT3G22560	Up-Regulated	AT4G39580	Up-Regulated			AT4G37610	Down-regulated	AT1G23070	Down-regulated	AT5G03390	Down-regulated		AT4G12090	Up-regulated	AT3G31422.1	Down-regulated			AT1G19370	Down-regulated		AT5G22240	Down-regulated	AT2G33580	Down-regulated	AT5G02200	Down-regulated	AT1G17750	Down-regulated
AT5G67080	Up-Regulated	AT3G22600	Up-Regulated	AT4G39670	Up-Regulated			AT4G37700	Down-regulated	AT1G23390	Down-regulated	AT5G04150	Down-regulated		AT4G12320	Up-regulated	AT3G31920.1	Down-regulated			AT1G20010	Down-regulated		AT5G22270	Down-regulated	AT2G33720	Down-regulated	AT5G02230	Down-regulated	AT1G18230	Down-regulated
AT5G67160	Up-Regulated	AT3G22620	Up-Regulated	AT4G39830	Up-Regulated			AT4G37925	Down-regulated	AT1G23510	Down-regulated	AT5G04950	Down-regulated		AT4G12390	Up-regulated	AT3G31955.1	Down-regulated			AT1G20020	Down-regulated		AT5G22380	Down-regulated	AT2G33770	Down-regulated	AT5G02244	Down-regulated	AT1G18250	Down-regulated
AT5G67180	Up-Regulated	AT3G22750	Up-Regulated	AT5G01040	Up-Regulated			AT4G38470	Down-regulated	AT1G23760	Down-regulated	AT5G05250	Down-regulated		AT4G12880	Up-regulated	AT3G32230.1	Down-regulated			AT1G20030	Down-regulated		AT5G22430	Down-regulated	AT2G33870	Down-regulated	AT5G02380	Down-regulated	AT1G18310	Down-regulated
AT5G67450	Up-Regulated	AT3G22840	Up-Regulated	AT5G01180	Up-Regulated			AT4G38550	Down-regulated	AT1G23840	Down-regulated	AT5G05290	Down-regulated		AT4G13040	Up-regulated	AT3G32240.1	Down-regulated			AT1G20620	Down-regulated		AT5G22530	Down-regulated	AT2G33880	Down-regulated	AT5G02390	Down-regulated	AT1G18485	Down-regulated
ATMG00470	Up-Regulated	AT3G22850	Up-Regulated	AT5G01600	Up-Regulated			AT4G38840	Down-regulated	AT1G23870	Down-regulated	AT5G06080	Down-regulated		AT4G13110	Up-regulated	AT3G32400	Down-regulated			AT1G20696	Down-regulated		AT5G22608	Down-regulated	AT2G34135	Down-regulated	AT5G02660	Down-regulated	AT1G19030.1	Down-regulated
AT1G01110	Down-regulated	AT3G22910	Up-Regulated	AT5G01715	Up-Regulated			AT4G38860	Down-regulated	AT1G24420	Down-regulated	AT5G06278	Down-regulated		AT4G13180	Up-regulated	AT3G32880.1	Down-regulated			AT1G20840	Down-regulated		AT5G22788	Down-regulated	AT2G34210	Down-regulated	AT5G03545	Down-regulated	AT1G19040	Down-regulated
AT1G01770	Down-regulated	AT3G22930	Up-Regulated	AT5G02050	Up-Regulated			AT4G38932	Down-regulated	AT1G25230	Down-regulated	AT5G06900	Down-regulated		AT4G13390	Up-regulated	AT3G32980	Down-regulated			AT1G21310	Down-regulated		AT5G22910	Down-regulated	AT2G34230	Down-regulated	AT5G03552	Down-regulated	AT1G19150	Down-regulated
AT1G02350	Down-regulated	AT3G23090	Up-Regulated	AT5G02230	Up-Regulated			AT4G39675	Down-regulated	AT1G25400	Down-regulated	AT5G06905	Down-regulated		AT4G13410	Up-regulated	AT3G33058.1	Down-regulated			AT1G21670	Down-regulated		AT5G22920	Down-regulated	AT2G34315	Down-regulated	AT5G03620	Down-regulated	AT1G19250	Down-regulated
AT1G02640	Down-regulated	AT3G23170	Up-Regulated	AT5G02490	Up-Regulated			AT4G39780	Down-regulated	AT1G25440	Down-regulated	AT5G06980	Down-regulated		AT4G13460	Up-regulated	AT3G33067.1	Down-regulated			AT1G21880	Down-regulated		AT5G23600	Down-regulated	AT2G34440	Down-regulated	AT5G04340	Down-regulated	AT1G19370	Down-regulated
AT1G02660	Down-regulated	AT3G23210	Up-Regulated	AT5G02570	Up-Regulated			AT5G01530	Down-regulated	AT1G26390	Down-regulated	AT5G07570	Down-regulated		AT4G13530	Up-regulated	AT3G33157.1	Down-regulated			AT1G22770	Down-regulated		AT5G24210	Down-regulated	AT2G34620	Down-regulated	AT5G05330	Down-regulated	AT1G19390	Down-regulated
AT1G02700	Down-regulated	AT3G23240	Up-Regulated	AT5G02610	Up-Regulated			AT5G02020	Down-regulated	AT1G26410	Down-regulated	AT5G07760	Down-regulated		AT4G13930	Up-regulated	AT3G33530	Down-regulated			AT1G23010	Down-regulated		AT5G24220	Down-regulated	AT2G35160	Down-regulated	AT5G05340	Down-regulated	AT1G19397	Down-regulated
AT1G02860	Down-regulated	AT3G23410	Up-Regulated	AT5G02870	Up-Regulated			AT5G02160	Down-regulated	AT1G26800	Down-regulated	AT5G09220	Down-regulated		AT4G14020	Up-regulated	AT3G42253.1	Down-regulated			AT1G24625	Down-regulated		AT5G24470	Down-regulated	AT2G35310	Down-regulated	AT5G05420	Down-regulated	AT1G19550	Down-regulated
AT1G03090	Down-regulated	AT3G23430	Up-Regulated	AT5G03350	Up-Regulated			AT5G02810	Down-regulated	AT1G27020	Down-regulated	AT5G09443	Down-regulated		AT4G14100	Up-regulated	AT3G42431.1	Down-regulated			AT1G25054	Down-regulated		AT5G24490	Down-regulated	AT2G35470	Down-regulated	AT5G05500	Down-regulated	AT1G19630	Down-regulated
AT1G03520	Down-regulated	AT3G23790	Up-Regulated	AT5G03545	Up-Regulated			AT5G03020	Down-regulated	AT1G27670	Down-regulated	AT5G09700	Down-regulated		AT4G14090	Up-regulated	AT3G42445.1	Down-regulated			AT1G25250	Down-regulated		AT5G24600	Down-regulated	AT2G35830	Down-regulated	AT5G06865	Down-regulated	AT1G19770	Down-regulated
AT1G03580	Down-regulated	AT3G23810	Up-Regulated	AT5G03700	Up-Regulated			AT5G03310	Down-regulated	AT1G28050	Down-regulated	AT5G10120	Down-regulated		AT4G14650	Up-regulated	AT3G42553.1	Down-regulated			AT1G25430.1	Down-regulated		AT5G24640	Down-regulated	AT2G36050	Down-regulated	AT5G08391	Down-regulated	AT1G19780	Down-regulated
AT1G03870	Down-regulated	AT3G23840	Up-Regulated	AT5G03800	Up-Regulated			AT5G03860	Down-regulated	AT1G28330	Down-regulated	AT5G10625	Down-regulated		AT4G14690	Up-regulated	AT3G42716.1	Down-regulated			AT1G25510	Down-regulated		AT5G25230	Down-regulated	AT2G36255	Down-regulated	AT5G09470	Down-regulated	AT1G20000	Down-regulated
AT1G06515	Down-regulated	AT3G23870	Up-Regulated	AT5G04340	Up-Regulated			AT5G04150	Down-regulated	AT1G28620	Down-regulated	AT5G12020	Down-regulated		AT4G15248	Up-regulated	AT3G42993.1	Down-regulated			AT1G26250	Down-regulated		AT5G25260	Down-regulated	AT2G36780	Down-regulated	AT5G09500	Down-regulated	AT1G20030	Down-regulated
AT1G08630	Down-regulated	AT3G23920	Up-Regulated	AT5G04590	Up-Regulated			AT5G04490	Down-regulated	AT1G28660	Down-regulated	AT5G12030	Down-regulated		AT4G15260	Up-regulated	AT3G43154.1	Down-regulated			AT1G26450	Down-regulated		AT5G25754	Down-regulated	AT2G36800	Down-regulated	AT5G09570	Down-regulated	AT1G20180	Down-regulated
AT1G08980	Down-regulated	AT3G24170	Up-Regulated	AT5G05300	Up-Regulated			AT5G05250	Down-regulated	AT1G28730	Down-regulated	AT5G12110	Down-regulated		AT4G15330	Up-regulated	AT3G43681.1	Down-regulated			AT1G26665	Down-regulated		AT5G25757	Down-regulated	AT2G36970	Down-regulated	AT5G09600	Down-regulated	AT1G20230	Down-regulated
AT1G09460	Down-regulated	AT3G24190	Up-Regulated	AT5G05340	Up-Regulated			AT5G05320	Down-regulated	AT1G28860	Down-regulated	AT5G13320	Down-regulated		AT4G15430	Up-regulated	AT3G43862.1	Down-regulated			AT1G27020	Down-regulated		AT5G26120	Down-regulated	AT2G37025	Down-regulated	AT5G09730	Down-regulated	AT1G20530	Down-regulated
AT1G09570	Down-regulated	AT3G24360	Up-Regulated	AT5G05410	Up-Regulated			AT5G05420	Down-regulated	AT1G29100	Down-regulated	AT5G13400	Down-regulated		AT4G15550	Up-regulated	AT3G44070	Down-regulated			AT1G27285.1	Down-regulated		AT5G26920	Down-regulated	AT2G37720	Down-regulated	AT5G10220	Down-regulated	AT1G20620	Down-regulated
AT1G09750	Down-regulated	AT3G24680.1	Up-Regulated	AT5G05580	Up-Regulated			AT5G06570	Down-regulated	AT1G29179	Down-regulated	AT5G13600	Down-regulated		AT4G15630	Up-regulated	AT3G44215.1	Down-regulated			AT1G27420	Down-regulated		AT5G27070	Down-regulated	AT2G37925	Down-regulated	AT5G10390	Down-regulated	AT1G20630	Down-regulated
AT1G10070	Down-regulated	AT3G25240	Up-Regulated	AT5G05890	Up-Regulated			AT5G06690	Down-regulated	AT1G29930	Down-regulated	AT5G13870	Down-regulated		AT4G16215	Up-regulated	AT3G44325.1	Down-regulated			AT1G27460	Down-regulated		AT5G27360	Down-regulated	AT2G38150	Down-regulated	AT5G10880	Down-regulated	AT1G20920	Down-regulated
AT1G11080	Down-regulated	AT3G25250	Up-Regulated	AT5G05990	Up-Regulated			AT5G06800	Down-regulated	AT1G30140	Down-regulated	AT5G14070	Down-regulated		AT4G16451	Up-regulated	AT3G44370	Down-regulated			AT1G27630	Down-regulated		AT5G27890	Down-regulated	AT2G38360	Down-regulated	AT5G11140	Down-regulated	AT1G20925	Down-regulated
AT1G11260	Down-regulated	AT3G25290	Up-Regulated	AT5G06000	Up-Regulated			AT5G07080	Down-regulated	AT1G30280	Down-regulated	AT5G14110	Down-regulated		AT4G16470	Up-regulated	AT3G44610	Down-regulated			AT1G27680	Down-regulated		AT5G28030	Down-regulated	AT2G38940	Down-regulated	AT5G11620	Down-regulated	AT1G20990	Down-regulated
AT1G11380	Down-regulated	AT3G25560	Up-Regulated	AT5G06510	Up-Regulated			AT5G07330	Down-regulated	AT1G30720	Down-regulated	AT5G14130	Down-regulated		AT4G17090	Up-regulated	AT3G45140	Down-regulated			AT1G28050	Down-regulated		AT5G28080	Down-regulated	AT2G38970	Down-regulated	AT5G11930	Down-regulated	AT1G21210	Down-regulated
AT1G11545	Down-regulated	AT3G25585	Up-Regulated	AT5G06550	Up-Regulated			AT5G09550	Down-regulated	AT1G30730	Down-regulated	AT5G14410	Down-regulated		AT4G17500	Up-regulated	AT3G45440	Down-regulated			AT1G28080	Down-regulated		AT5G28100.1	Down-regulated	AT2G39020	Down-regulated	AT5G12020	Down-regulated	AT1G21230	Down-regulated
AT1G12080	Down-regulated	AT3G25597	Up-Regulated	AT5G06730	Up-Regulated			AT5G10946	Down-regulated	AT1G31920	Down-regulated	AT5G14490	Down-regulated		AT4G17520	Up-regulated	AT3G45660	Down-regulated			AT1G28330	Down-regulated		AT5G28340	Down-regulated	AT2G39710	Down-regulated	AT5G13220	Down-regulated	AT1G21250	Down-regulated
AT1G12780	Down-regulated	AT3G25610	Up-Regulated	AT5G06740	Up-Regulated			AT5G14070	Down-regulated	AT1G32180	Down-regulated	AT5G15830	Down-regulated		AT4G17550	Up-regulated	AT3G45710	Down-regulated			AT1G28780	Down-regulated		AT5G28370	Down-regulated	AT2G40380	Down-regulated	AT5G13485.1	Down-regulated	AT1G21670	Down-regulated
AT1G12855	Down-regulated	AT3G25640	Up-Regulated	AT5G07070	Up-Regulated			AT5G14120	Down-regulated	AT1G32450	Down-regulated	AT5G16110	Down-regulated		AT4G17650	Up-regulated	AT3G45890	Down-regulated			AT1G28800	Down-regulated		AT5G28380	Down-regulated	AT2G40720	Down-regulated	AT5G13790	Down-regulated	AT1G22080	Down-regulated
AT1G14750	Down-regulated	AT3G25790	Up-Regulated	AT5G07990	Up-Regulated			AT5G14490	Down-regulated	AT1G33055	Down-regulated	AT5G17100	Down-regulated		AT4G17880	Up-regulated	AT3G46484.1	Down-regulated			AT1G28810	Down-regulated		AT5G28460	Down-regulated	AT2G40925	Down-regulated	AT5G14340	Down-regulated	AT1G22220	Down-regulated
AT1G15010	Down-regulated	AT3G25870	Up-Regulated	AT5G08020	Up-Regulated			AT5G15290	Down-regulated	AT1G33200.1	Down-regulated	AT5G17847	Down-regulated		AT4G17940	Up-regulated	AT3G46490	Down-regulated			AT1G28860	Down-regulated		AT5G29015.1	Down-regulated	AT2G41010	Down-regulated	AT5G14650	Down-regulated	AT1G22370	Down-regulated
AT1G15175	Down-regulated	AT3G25882	Up-Regulated	AT5G08180	Up-Regulated			AT5G16110	Down-regulated	AT1G33320	Down-regulated	AT5G17970	Down-regulated		AT4G18150	Up-regulated	AT3G46680	Down-regulated			AT1G29280	Down-regulated		AT5G31909	Down-regulated	AT2G41082	Down-regulated	AT5G14670	Down-regulated	AT1G22710	Down-regulated
AT1G15380	Down-regulated	AT3G25930	Up-Regulated	AT5G08260	Up-Regulated			AT5G16370	Down-regulated	AT1G33817.1	Down-regulated	AT5G18170	Down-regulated		AT4G18280	Up-regulated	AT3G47400	Down-regulated			AT1G29390	Down-regulated		AT5G32460	Down-regulated	AT2G41230	Down-regulated	AT5G14820	Down-regulated	AT1G22830	Down-regulated
AT1G18330	Down-regulated	AT3G26210	Up-Regulated	AT5G08305	Up-Regulated			AT5G16410	Down-regulated	AT1G33840	Down-regulated	AT5G19140	Down-regulated		AT4G18950	Up-regulated	AT3G48440	Down-regulated			AT1G29395	Down-regulated		AT5G33355	Down-regulated	AT2G41280	Down-regulated	AT5G15660	Down-regulated	AT1G23010	Down-regulated
AT1G19090	Down-regulated	AT3G26290	Up-Regulated	AT5G08380	Up-Regulated			AT5G17320	Down-regulated	AT1G35186.1	Down-regulated	AT5G19970	Down-regulated		AT4G20000	Up-regulated	AT3G48540	Down-regulated			AT1G30100	Down-regulated		AT5G35525	Down-regulated	AT2G41810	Down-regulated	AT5G16080	Down-regulated	AT1G23110	Down-regulated
AT1G19540	Down-regulated	AT3G26310	Up-Regulated	AT5G08490	Up-Regulated			AT5G17847	Down-regulated	AT1G35612.1	Down-regulated	AT5G20250	Down-regulated		AT4G20090	Up-regulated	AT3G48740	Down-regulated			AT1G30160	Down-regulated		AT5G36670	Down-regulated	AT2G41860	Down-regulated	AT5G16530	Down-regulated	AT1G23130	Down-regulated
AT1G19610	Down-regulated	AT3G26440	Up-Regulated	AT5G08640	Up-Regulated			AT5G18170	Down-regulated	AT1G36360.1	Down-regulated	AT5G20260	Down-regulated		AT4G20365.1	Up-regulated	AT3G49110	Down-regulated			AT1G30250	Down-regulated		AT5G36710	Down-regulated	AT2G41940	Down-regulated	AT5G17340	Down-regulated	AT1G23210	Down-regulated
AT1G20590	Down-regulated	AT3G26590	Up-Regulated	AT5G08790	Up-Regulated			AT5G18340	Down-regulated	AT1G36640	Down-regulated	AT5G20710	Down-regulated		AT4G20820	Up-regulated	AT3G49670	Down-regulated			AT1G30260	Down-regulated		AT5G36740	Down-regulated	AT2G42270	Down-regulated	AT5G17350	Down-regulated	AT1G23250	Down-regulated
AT1G20610	Down-regulated	AT3G26818	Up-Regulated	AT5G09470	Up-Regulated			AT5G19530	Down-regulated	AT1G43040	Down-regulated	AT5G22270	Down-regulated		AT4G20840	Up-regulated	AT3G50380	Down-regulated			AT1G30280	Down-regulated		AT5G36790	Down-regulated	AT2G42690	Down-regulated	AT5G17450	Down-regulated	AT1G23830	Down-regulated
AT1G20630	Down-regulated	AT3G26819	Up-Regulated	AT5G09800	Up-Regulated			AT5G19970	Down-regulated	AT1G44880.1	Down-regulated	AT5G22390	Down-regulated		AT4G20860	Up-regulated	AT3G50420	Down-regulated			AT1G31400	Down-regulated		AT5G36800	Down-regulated	AT2G43100	Down-regulated	AT5G17523	Down-regulated	AT1G24130	Down-regulated
AT1G21830	Down-regulated	AT3G26820	Up-Regulated	AT5G10470	Up-Regulated			AT5G20250	Down-regulated	AT1G46768	Down-regulated	AT5G23970	Down-regulated		AT4G21140	Up-regulated	AT3G50650	Down-regulated			AT1G31470	Down-regulated		AT5G37450	Down-regulated	AT2G43220	Down-regulated	AT5G17810	Down-regulated	AT1G24140	Down-regulated
AT1G22330	Down-regulated	AT3G26830	Up-Regulated	AT5G10760	Up-Regulated			AT5G20260	Down-regulated	AT1G48300	Down-regulated	AT5G24030	Down-regulated		AT4G21390	Up-regulated	AT3G50850	Down-regulated			AT1G31580	Down-regulated		AT5G37860	Down-regulated	AT2G43255	Down-regulated	AT5G18300	Down-regulated	AT1G24260	Down-regulated
AT1G22530	Down-regulated	AT3G26960	Up-Regulated	AT5G11000	Up-Regulated			AT5G20710	Down-regulated	AT1G48700	Down-regulated	AT5G24210	Down-regulated		AT4G21620	Up-regulated	AT3G51480	Down-regulated			AT1G31690	Down-regulated		AT5G38410	Down-regulated	AT2G43920	Down-regulated	AT5G18633.1	Down-regulated	AT1G24290	Down-regulated
AT1G22570	Down-regulated	AT3G27170	Up-Regulated	AT5G11150	Up-Regulated			AT5G21170	Down-regulated	AT1G49032	Down-regulated	AT5G24640	Down-regulated		AT4G21705	Up-regulated	AT3G52060	Down-regulated			AT1G31850	Down-regulated		AT5G38420	Down-regulated	AT2G44195	Down-regulated	AT5G18910	Down-regulated	AT1G24480	Down-regulated
AT1G23020	Down-regulated	AT3G27190	Up-Regulated	AT5G11210	Up-Regulated			AT5G21930	Down-regulated	AT1G49100	Down-regulated	AT5G25260	Down-regulated		AT4G21920	Up-regulated	AT3G52140	Down-regulated			AT1G32090	Down-regulated		AT5G38430	Down-regulated	AT2G44470	Down-regulated	AT5G19260	Down-regulated	AT1G24575	Down-regulated
AT1G23870	Down-regulated	AT3G27350	Up-Regulated	AT5G11410	Up-Regulated			AT5G21940	Down-regulated	AT1G49160	Down-regulated	AT5G25450	Down-regulated		AT4G21940	Up-regulated	AT3G52155	Down-regulated			AT1G32860	Down-regulated		AT5G38910	Down-regulated	AT2G44570	Down-regulated	AT5G20150	Down-regulated	AT1G24625	Down-regulated
AT1G25230	Down-regulated	AT3G27400	Up-Regulated	AT5G11670	Up-Regulated			AT5G22240	Down-regulated	AT1G49200	Down-regulated	AT5G25460	Down-regulated		AT4G21990	Up-regulated	AT3G52160	Down-regulated			AT1G33470	Down-regulated		AT5G39100	Down-regulated	AT2G44735	Down-regulated	AT5G20410	Down-regulated	AT1G24996	Down-regulated
AT1G27080	Down-regulated	AT3G27460	Up-Regulated	AT5G11870	Up-Regulated			AT5G22920	Down-regulated	AT1G49210	Down-regulated	AT5G25610	Down-regulated		AT4G22200	Up-regulated	AT3G52470	Down-regulated			AT1G33590	Down-regulated		AT5G39110	Down-regulated	AT2G44840	Down-regulated	AT5G20790	Down-regulated	AT1G25097	Down-regulated
AT1G27570	Down-regulated	AT3G27540	Up-Regulated	AT5G12880	Up-Regulated			AT5G23660	Down-regulated	AT1G49320	Down-regulated	AT5G26283.1	Down-regulated		AT4G22570	Up-regulated	AT3G53320	Down-regulated			AT1G33600	Down-regulated		AT5G39120	Down-regulated	AT2G44880	Down-regulated	AT5G20970	Down-regulated	AT1G25440	Down-regulated
AT1G28330	Down-regulated	AT3G27650	Up-Regulated	AT5G13080	Up-Regulated			AT5G23970	Down-regulated	AT1G49500	Down-regulated	AT5G27070	Down-regulated		AT4G22870	Up-regulated	AT3G53860	Down-regulated			AT1G33612	Down-regulated		AT5G39150	Down-regulated	AT2G45050	Down-regulated	AT5G21960	Down-regulated	AT1G25510	Down-regulated
AT1G29510	Down-regulated	AT3G28007	Up-Regulated	AT5G13225	Up-Regulated			AT5G24210	Down-regulated	AT1G49720	Down-regulated	AT5G28065.1	Down-regulated		AT4G22880	Up-regulated	AT3G53980	Down-regulated			AT1G34545.1	Down-regulated		AT5G39160	Down-regulated	AT2G45130	Down-regulated	AT5G22090	Down-regulated	AT1G26450	Down-regulated
AT1G30730	Down-regulated	AT3G28100	Up-Regulated	AT5G13370	Up-Regulated			AT5G24220	Down-regulated	AT1G49860	Down-regulated	AT5G28280	Down-regulated		AT4G22920	Up-regulated	AT3G54650	Down-regulated			AT1G35220	Down-regulated		AT5G39180	Down-regulated	AT2G45180	Down-regulated	AT5G23010	Down-regulated	AT1G26870	Down-regulated
AT1G30820	Down-regulated	AT3G28210	Up-Regulated	AT5G13490	Up-Regulated			AT5G24490	Down-regulated	AT1G50040	Down-regulated	AT5G28520	Down-regulated		AT4G23290	Up-regulated	AT3G54730	Down-regulated			AT1G35500	Down-regulated		AT5G39190	Down-regulated	AT2G45470	Down-regulated	AT5G23020	Down-regulated	AT1G26990.1	Down-regulated
AT1G31885	Down-regulated	AT3G28220	Up-Regulated	AT5G13550	Up-Regulated			AT5G24540	Down-regulated	AT1G50530	Down-regulated	AT5G28692.1	Down-regulated		AT4G23630	Up-regulated	AT3G55360	Down-regulated			AT1G35870.1	Down-regulated		AT5G39471	Down-regulated	AT2G45550	Down-regulated	AT5G23600	Down-regulated	AT1G27020	Down-regulated
AT1G32190	Down-regulated	AT3G28270	Up-Regulated	AT5G13700	Up-Regulated			AT5G24920	Down-regulated	AT1G51830	Down-regulated	AT5G28712.1	Down-regulated		AT4G23680	Up-regulated	AT3G55990	Down-regulated			AT1G36440.1	Down-regulated		AT5G39473	Down-regulated	AT2G45680	Down-regulated	AT5G23840	Down-regulated	AT1G27080	Down-regulated
AT1G35670	Down-regulated	AT3G28345	Up-Regulated	AT5G13750	Up-Regulated			AT5G25260	Down-regulated	AT1G51840	Down-regulated	AT5G35110	Down-regulated		AT4G23770	Up-regulated	AT3G56110	Down-regulated			AT1G36520.1	Down-regulated		AT5G39680	Down-regulated	AT2G45870	Down-regulated	AT5G24140	Down-regulated	AT1G27160	Down-regulated
AT1G36060	Down-regulated	AT3G28540	Up-Regulated	AT5G14700	Up-Regulated			AT5G26120	Down-regulated	AT1G52000	Down-regulated	AT5G35607.1	Down-regulated		AT4G23880	Up-regulated	AT3G56620	Down-regulated			AT1G39110.1	Down-regulated		AT5G39693	Down-regulated	AT2G45900	Down-regulated	AT5G24600	Down-regulated	AT1G27410	Down-regulated
AT1G36485.1	Down-regulated	AT3G28580	Up-Regulated	AT5G14730	Up-Regulated			AT5G26620	Down-regulated	AT1G52060	Down-regulated	AT5G36300	Down-regulated		AT4G24010	Up-regulated	AT3G56880	Down-regulated			AT1G41755.1	Down-regulated		AT5G40395	Down-regulated	AT2G46210	Down-regulated	AT5G25205.1	Down-regulated	AT1G27620	Down-regulated
AT1G36630.1	Down-regulated	AT3G28850	Up-Regulated	AT5G14920	Up-Regulated			AT5G26920	Down-regulated	AT1G52190	Down-regulated	AT5G38200	Down-regulated		AT4G24130	Up-regulated	AT3G57060	Down-regulated			AT1G42360.1	Down-regulated		AT5G41280	Down-regulated	AT2G46880	Down-regulated	AT5G25230	Down-regulated	AT1G27640	Down-regulated
AT1G37080.1	Down-regulated	AT3G28917	Up-Regulated	AT5G15640	Up-Regulated			AT5G27510	Down-regulated	AT1G52200	Down-regulated	AT5G38386	Down-regulated		AT4G24660	Up-regulated	AT3G57160	Down-regulated			AT1G42370.1	Down-regulated		AT5G41300	Down-regulated	AT2G47115	Down-regulated	AT5G25754	Down-regulated	AT1G27660	Down-regulated
AT1G43680	Down-regulated	AT3G28930	Up-Regulated	AT5G15800	Up-Regulated			AT5G27890	Down-regulated	AT1G52270	Down-regulated	AT5G38900	Down-regulated		AT4G24700	Up-regulated	AT3G58520	Down-regulated			AT1G42500.1	Down-regulated		AT5G41471	Down-regulated	AT2G47930	Down-regulated	AT5G25757	Down-regulated	AT1G28040	Down-regulated
AT1G43765	Down-regulated	AT3G28940	Up-Regulated	AT5G15960	Up-Regulated			AT5G28080	Down-regulated	AT1G52415	Down-regulated	AT5G38910	Down-regulated		AT4G24972	Up-regulated	AT3G58650	Down-regulated			AT1G42727.1	Down-regulated		AT5G41761	Down-regulated	AT2G48010	Down-regulated	AT5G26000	Down-regulated	AT1G28050	Down-regulated
AT1G43920.1	Down-regulated	AT3G29034	Up-Regulated	AT5G15970	Up-Regulated			AT5G28145.1	Down-regulated	AT1G52820	Down-regulated	AT5G39473	Down-regulated		AT4G25020	Up-regulated	AT3G59690	Down-regulated			AT1G43620	Down-regulated		AT5G42040	Down-regulated	AT3G01270	Down-regulated	AT5G26300	Down-regulated	AT1G28080	Down-regulated
AT1G44830	Down-regulated	AT3G29200	Up-Regulated	AT5G16170	Up-Regulated			AT5G28280	Down-regulated	AT1G53163	Down-regulated	AT5G39693	Down-regulated		AT4G25290	Up-regulated	AT3G59900	Down-regulated			AT1G44020	Down-regulated		AT5G42260	Down-regulated	AT3G01345	Down-regulated	AT5G26320	Down-regulated	AT1G28190	Down-regulated
AT1G47990	Down-regulated	AT3G29250	Up-Regulated	AT5G16360	Up-Regulated			AT5G28520	Down-regulated	AT1G53640	Down-regulated	AT5G40395	Down-regulated		AT4G25340	Up-regulated	AT3G60120	Down-regulated			AT1G47710	Down-regulated		AT5G42340	Down-regulated	AT3G01570	Down-regulated	AT5G27200	Down-regulated	AT1G28230	Down-regulated
AT1G49032	Down-regulated	AT3G29590	Up-Regulated	AT5G16950	Up-Regulated			AT5G28770	Down-regulated	AT1G54740	Down-regulated	AT5G41663	Down-regulated		AT4G25640	Up-regulated	AT3G60150	Down-regulated			AT1G47860.1	Down-regulated		AT5G42445	Down-regulated	AT3G01580	Down-regulated	AT5G27360	Down-regulated	AT1G28280	Down-regulated
AT1G50040	Down-regulated	AT3G29648.1	Up-Regulated	AT5G16970	Up-Regulated			AT5G29646.1	Down-regulated	AT1G54820	Down-regulated	AT5G41710.1	Down-regulated		AT4G25780	Up-regulated	AT3G60800	Down-regulated			AT1G47890	Down-regulated		AT5G42530	Down-regulated	AT3G01660	Down-regulated	AT5G27660	Down-regulated	AT1G28310	Down-regulated
AT1G50810.1	Down-regulated	AT3G29670	Up-Regulated	AT5G16980	Up-Regulated			AT5G33382.1	Down-regulated	AT1G55410	Down-regulated	AT5G42340	Down-regulated		AT4G26200	Up-regulated	AT3G61450	Down-regulated			AT1G47920	Down-regulated		AT5G43370	Down-regulated	AT3G01840	Down-regulated	AT5G28340	Down-regulated	AT1G28327	Down-regulated
AT1G52190	Down-regulated	AT3G29783.1	Up-Regulated	AT5G17000	Up-Regulated			AT5G34780	Down-regulated	AT1G55510	Down-regulated	AT5G42530	Down-regulated		AT4G26850	Up-regulated	AT3G61898	Down-regulated			AT1G48190	Down-regulated		AT5G43440	Down-regulated	AT3G01870	Down-regulated	AT5G28370	Down-regulated	AT1G28360	Down-regulated
AT1G52750	Down-regulated	AT3G29784.1	Up-Regulated	AT5G17220	Up-Regulated			AT5G35607.1	Down-regulated	AT1G55550	Down-regulated	AT5G42610	Down-regulated		AT4G26950	Up-regulated	AT3G61950	Down-regulated			AT1G48210	Down-regulated		AT5G43450	Down-regulated	AT3G02000	Down-regulated	AT5G28460	Down-regulated	AT1G28400	Down-regulated
AT1G52830	Down-regulated	AT3G30218.1	Up-Regulated	AT5G17380	Up-Regulated			AT5G35790	Down-regulated	AT1G56220	Down-regulated	AT5G43150	Down-regulated		AT4G27030	Up-regulated	AT3G62060	Down-regulated			AT1G48370	Down-regulated		AT5G44640	Down-regulated	AT3G02010	Down-regulated	AT5G33355	Down-regulated	AT1G28430	Down-regulated
AT1G54740	Down-regulated	AT3G30460	Up-Regulated	AT5G17760	Up-Regulated			AT5G37060	Down-regulated	AT1G58130	Down-regulated	AT5G43450	Down-regulated		AT4G27300	Up-regulated	AT3G62200	Down-regulated			AT1G48540	Down-regulated		AT5G45040	Down-regulated	AT3G02040	Down-regulated	AT5G35416.1	Down-regulated	AT1G28440	Down-regulated
AT1G55810	Down-regulated	AT3G30725	Up-Regulated	AT5G17820	Up-Regulated			AT5G37300	Down-regulated	AT1G58150	Down-regulated	AT5G44190	Down-regulated		AT4G27310	Up-regulated	AT3G62725.1	Down-regulated			AT1G49210	Down-regulated		AT5G45090	Down-regulated	AT3G02310	Down-regulated	AT5G35490	Down-regulated	AT1G28740	Down-regulated
AT1G56220	Down-regulated	AT3G30790.1	Up-Regulated	AT5G18005	Up-Regulated			AT5G38420	Down-regulated	AT1G58340	Down-regulated	AT5G44417	Down-regulated		AT4G27380	Up-regulated	AT3G63140	Down-regulated			AT1G49230	Down-regulated		AT5G45430	Down-regulated	AT3G02330	Down-regulated	AT5G35525	Down-regulated	AT1G29100	Down-regulated
AT1G59265.1	Down-regulated	AT3G30843.1	Up-Regulated	AT5G18015	Up-Regulated			AT5G39000	Down-regulated	AT1G58370	Down-regulated	AT5G44578	Down-regulated		AT4G27410	Up-regulated	AT3G63445	Down-regulated			AT1G49310	Down-regulated		AT5G45520	Down-regulated	AT3G03150	Down-regulated	AT5G35870	Down-regulated	AT1G29240	Down-regulated
AT1G60960	Down-regulated	AT3G31980.1	Up-Regulated	AT5G18085	Up-Regulated			AT5G39030	Down-regulated	AT1G60050	Down-regulated	AT5G45116.1	Down-regulated		AT4G27560	Up-regulated	AT3G63530	Down-regulated			AT1G49720	Down-regulated		AT5G46315	Down-regulated	AT3G03260	Down-regulated	AT5G36270	Down-regulated	AT1G29680	Down-regulated
AT1G61450	Down-regulated	AT3G32070.1	Up-Regulated	AT5G18290	Up-Regulated			AT5G39693	Down-regulated	AT1G60610	Down-regulated	AT5G45670	Down-regulated		AT4G28290	Up-regulated	AT4G00180	Down-regulated			AT1G49750	Down-regulated		AT5G46770	Down-regulated	AT3G03341	Down-regulated	AT5G36670	Down-regulated	AT1G29740	Down-regulated
AT1G61810	Down-regulated	AT3G32226.1	Up-Regulated	AT5G18360	Up-Regulated			AT5G40645	Down-regulated	AT1G61270	Down-regulated	AT5G45830	Down-regulated		AT4G28740	Up-regulated	AT4G00230	Down-regulated			AT1G49830	Down-regulated		AT5G46880	Down-regulated	AT3G03480	Down-regulated	AT5G36740	Down-regulated	AT1G30040	Down-regulated
AT1G62440	Down-regulated	AT3G43800	Up-Regulated	AT5G18470	Up-Regulated			AT5G41605	Down-regulated	AT1G61740	Down-regulated	AT5G45880	Down-regulated		AT4G29070	Up-regulated	AT4G00450	Down-regulated			AT1G50750	Down-regulated		AT5G47225.1	Down-regulated	AT3G03530	Down-regulated	AT5G36800	Down-regulated	AT1G30080	Down-regulated
AT1G63180	Down-regulated	AT3G43867.1	Up-Regulated	AT5G18840	Up-Regulated			AT5G42600	Down-regulated	AT1G61750	Down-regulated	AT5G45950	Down-regulated		AT4G29430	Up-regulated	AT4G00460	Down-regulated			AT1G51090	Down-regulated		AT5G48250	Down-regulated	AT3G03670	Down-regulated	AT5G37450	Down-regulated	AT1G30455	Down-regulated
AT1G63530	Down-regulated	AT3G43870	Up-Regulated	AT5G19440	Up-Regulated			AT5G43470	Down-regulated	AT1G62280	Down-regulated	AT5G47000	Down-regulated		AT4G29690	Up-regulated	AT4G02000	Down-regulated			AT1G51610	Down-regulated		AT5G48430	Down-regulated	AT3G03790	Down-regulated	AT5G38410	Down-regulated	AT1G30473	Down-regulated
AT1G67220	Down-regulated	AT3G44100	Up-Regulated	AT5G19880	Up-Regulated			AT5G43520	Down-regulated	AT1G62333	Down-regulated	AT5G47225.1	Down-regulated		AT4G29905	Up-regulated	AT4G02010	Down-regulated			AT1G51913	Down-regulated		AT5G48835	Down-regulated	AT3G04220	Down-regulated	AT5G38420	Down-regulated	AT1G30515	Down-regulated
AT1G67265	Down-regulated	AT3G44300	Up-Regulated	AT5G19890	Up-Regulated			AT5G43570	Down-regulated	AT1G62770	Down-regulated	AT5G47240	Down-regulated		AT4G30290	Up-regulated	AT4G02040	Down-regulated			AT1G51940	Down-regulated		AT5G49015	Down-regulated	AT3G04360	Down-regulated	AT5G38820	Down-regulated	AT1G30814	Down-regulated
AT1G67626.1	Down-regulated	AT3G44310	Up-Regulated	AT5G20150	Up-Regulated			AT5G44065	Down-regulated	AT1G63180	Down-regulated	AT5G47260	Down-regulated		AT4G30450	Up-regulated	AT4G02110	Down-regulated			AT1G52720	Down-regulated		AT5G49200	Down-regulated	AT3G04410	Down-regulated	AT5G38940	Down-regulated	AT1G31173	Down-regulated
AT1G67860	Down-regulated	AT3G44320	Up-Regulated	AT5G20160	Up-Regulated			AT5G44410	Down-regulated	AT1G63360	Down-regulated	AT5G47550	Down-regulated		AT4G30460	Up-regulated	AT4G02290	Down-regulated			AT1G53035	Down-regulated		AT5G49690	Down-regulated	AT3G04550	Down-regulated	AT5G39150	Down-regulated	AT1G31240	Down-regulated
AT1G68110	Down-regulated	AT3G44450	Up-Regulated	AT5G20400	Up-Regulated			AT5G44417	Down-regulated	AT1G63560	Down-regulated	AT5G47560	Down-regulated		AT4G30470	Up-regulated	AT4G02314.1	Down-regulated			AT1G53070	Down-regulated		AT5G49740	Down-regulated	AT3G04660	Down-regulated	AT5G39160	Down-regulated	AT1G31310	Down-regulated
AT1G69040	Down-regulated	AT3G44510	Up-Regulated	AT5G20480	Up-Regulated			AT5G44574	Down-regulated	AT1G63580	Down-regulated	AT5G47590	Down-regulated		AT4G30530	Up-regulated	AT4G02660	Down-regulated			AT1G53230	Down-regulated		AT5G50190	Down-regulated	AT3G04690	Down-regulated	AT5G39220	Down-regulated	AT1G31470	Down-regulated
AT1G72060	Down-regulated	AT3G44540	Up-Regulated	AT5G20550	Up-Regulated			AT5G44582	Down-regulated	AT1G63590	Down-regulated	AT5G47600	Down-regulated		AT4G30825	Up-regulated	AT4G02680	Down-regulated			AT1G53233	Down-regulated		AT5G50200	Down-regulated	AT3G04980	Down-regulated	AT5G39471	Down-regulated	AT1G31670	Down-regulated
AT1G72150	Down-regulated	AT3G44550	Up-Regulated	AT5G20630	Up-Regulated			AT5G45040	Down-regulated	AT1G64010	Down-regulated	AT5G48570	Down-regulated		AT4G30960	Up-regulated	AT4G02940	Down-regulated			AT1G53340	Down-regulated		AT5G50520	Down-regulated	AT3G05310	Down-regulated	AT5G39490	Down-regulated	AT1G31840	Down-regulated
AT1G72790	Down-regulated	AT3G44570	Up-Regulated	AT5G20790	Up-Regulated			AT5G45090	Down-regulated	AT1G65486	Down-regulated	AT5G48950	Down-regulated		AT4G31310	Up-regulated	AT4G03120	Down-regulated			AT1G54350	Down-regulated		AT5G50530	Down-regulated	AT3G05340	Down-regulated	AT5G39720	Down-regulated	AT1G32172	Down-regulated
AT1G73445.1	Down-regulated	AT3G44720	Up-Regulated	AT5G20810	Up-Regulated			AT5G45116.1	Down-regulated	AT1G65670	Down-regulated	AT5G49730	Down-regulated		AT4G31330	Up-regulated	AT4G03130	Down-regulated			AT1G56300	Down-regulated		AT5G50550	Down-regulated	AT3G05360	Down-regulated	AT5G40590	Down-regulated	AT1G32415	Down-regulated
AT1G73610	Down-regulated	AT3G44830	Up-Regulated	AT5G20830	Up-Regulated			AT5G45310	Down-regulated	AT1G65680	Down-regulated	AT5G50590	Down-regulated		AT4G31730	Up-regulated	AT4G03790.1	Down-regulated			AT1G56550	Down-regulated		AT5G50560	Down-regulated	AT3G05470	Down-regulated	AT5G40980	Down-regulated	AT1G32480	Down-regulated
AT1G74670	Down-regulated	AT3G44860	Up-Regulated	AT5G20960	Up-Regulated			AT5G46960	Down-regulated	AT1G65845	Down-regulated	AT5G50690	Down-regulated		AT4G31800	Up-regulated	AT4G03860.1	Down-regulated			AT1G56690	Down-regulated		AT5G50565	Down-regulated	AT3G05630	Down-regulated	AT5G41080	Down-regulated	AT1G32850	Down-regulated
AT1G75295	Down-regulated	AT3G44870	Up-Regulated	AT5G22100	Up-Regulated			AT5G47040	Down-regulated	AT1G65850	Down-regulated	AT5G50750	Down-regulated		AT4G32190	Up-regulated	AT4G03930	Down-regulated			AT1G57590	Down-regulated		AT5G50570	Down-regulated	AT3G05780	Down-regulated	AT5G41310	Down-regulated	AT1G32860	Down-regulated
AT1G75380	Down-regulated	AT3G44970	Up-Regulated	AT5G22140	Up-Regulated			AT5G47225.1	Down-regulated	AT1G66173	Down-regulated	AT5G51440	Down-regulated		AT4G32208	Up-regulated	AT4G04340	Down-regulated			AT1G58190	Down-regulated		AT5G50580	Down-regulated	AT3G06020	Down-regulated	AT5G41380	Down-regulated	AT1G33180.1	Down-regulated
AT1G75570	Down-regulated	AT3G44990	Up-Regulated	AT5G22540	Up-Regulated			AT5G47240	Down-regulated	AT1G66200	Down-regulated	AT5G51750	Down-regulated		AT4G32230	Up-regulated	AT4G05587.1	Down-regulated			AT1G58310	Down-regulated		AT5G50590	Down-regulated	AT3G06160	Down-regulated	AT5G41890	Down-regulated	AT1G33250	Down-regulated
AT1G77200	Down-regulated	AT3G45210	Up-Regulated	AT5G22570	Up-Regulated			AT5G47450	Down-regulated	AT1G66600	Down-regulated	AT5G51800	Down-regulated		AT4G32480	Up-regulated	AT4G05591.1	Down-regulated			AT1G58602	Down-regulated		AT5G50600	Down-regulated	AT3G06962	Down-regulated	AT5G42040	Down-regulated	AT1G33430	Down-regulated
AT1G77210	Down-regulated	AT3G45720	Up-Regulated	AT5G22860	Up-Regulated			AT5G47560	Down-regulated	AT1G66860	Down-regulated	AT5G52320	Down-regulated		AT4G32920	Up-regulated	AT4G06506.1	Down-regulated			AT1G59218	Down-regulated		AT5G50630	Down-regulated	AT3G07290	Down-regulated	AT5G42053	Down-regulated	AT1G33440	Down-regulated
AT1G78895	Down-regulated	AT3G46080	Up-Regulated	AT5G23480	Up-Regulated			AT5G48430	Down-regulated	AT1G66930	Down-regulated	AT5G52330	Down-regulated		AT4G33560	Up-regulated	AT4G06517.1	Down-regulated			AT1G59865	Down-regulated		AT5G50640	Down-regulated	AT3G07350	Down-regulated	AT5G42223	Down-regulated	AT1G33470	Down-regulated
AT1G79480	Down-regulated	AT3G46120	Up-Regulated	AT5G23920	Up-Regulated			AT5G49360	Down-regulated	AT1G66940	Down-regulated	AT5G52570	Down-regulated		AT4G33740	Up-regulated	AT4G06531.1	Down-regulated			AT1G59870	Down-regulated		AT5G50665	Down-regulated	AT3G07390	Down-regulated	AT5G42260	Down-regulated	AT1G33520	Down-regulated
AT1G79700	Down-regulated	AT3G46130	Up-Regulated	AT5G24030	Up-Regulated			AT5G49440	Down-regulated	AT1G66970	Down-regulated	AT5G52640	Down-regulated		AT4G34000	Up-regulated	AT4G06564.1	Down-regulated			AT1G60470	Down-regulated		AT5G50680	Down-regulated	AT3G08820	Down-regulated	AT5G42445	Down-regulated	AT1G33590	Down-regulated
AT1G80190	Down-regulated	AT3G46280	Up-Regulated	AT5G24150	Up-Regulated			AT5G49730	Down-regulated	AT1G67070	Down-regulated	AT5G52790	Down-regulated		AT4G34050	Up-regulated	AT4G06573.1	Down-regulated			AT1G60960	Down-regulated		AT5G50750	Down-regulated	AT3G08947	Down-regulated	AT5G43300	Down-regulated	AT1G33600	Down-regulated
AT1G80200	Down-regulated	AT3G46450	Up-Regulated	AT5G24155	Up-Regulated			AT5G50190	Down-regulated	AT1G67540	Down-regulated	AT5G53710	Down-regulated		AT4G34131	Up-regulated	AT4G06587.1	Down-regulated			AT1G62262	Down-regulated		AT5G50915	Down-regulated	AT3G09032	Down-regulated	AT5G43350	Down-regulated	AT1G33610	Down-regulated
AT1G80420	Down-regulated	AT3G46590	Up-Regulated	AT5G24180	Up-Regulated			AT5G50930	Down-regulated	AT1G67710	Down-regulated	AT5G54270	Down-regulated		AT4G34135	Up-regulated	AT4G06656.1	Down-regulated			AT1G62430	Down-regulated		AT5G50950	Down-regulated	AT3G09375	Down-regulated	AT5G43370	Down-regulated	AT1G33670	Down-regulated
AT1G80920	Down-regulated	AT3G46670	Up-Regulated	AT5G24200	Up-Regulated			AT5G51390	Down-regulated	AT1G67910	Down-regulated	AT5G54470	Down-regulated		AT4G34230	Up-regulated	AT4G06698.1	Down-regulated			AT1G62760	Down-regulated		AT5G51440	Down-regulated	AT3G09400	Down-regulated	AT5G44330	Down-regulated	AT1G34047	Down-regulated
AT2G02350	Down-regulated	AT3G46700	Up-Regulated	AT5G24230	Up-Regulated			AT5G52190	Down-regulated	AT1G68020	Down-regulated	AT5G54530	Down-regulated		AT4G34240	Up-regulated	AT4G06720.1	Down-regulated			AT1G63720	Down-regulated		AT5G51530	Down-regulated	AT3G09750	Down-regulated	AT5G44350	Down-regulated	AT1G34050	Down-regulated
AT2G02710	Down-regulated	AT3G46900	Up-Regulated	AT5G24270	Up-Regulated			AT5G52790	Down-regulated	AT1G68040	Down-regulated	AT5G56080	Down-regulated		AT4G34350	Up-regulated	AT4G06736.1	Down-regulated			AT1G63730	Down-regulated		AT5G51800	Down-regulated	AT3G09922	Down-regulated	AT5G45240	Down-regulated	AT1G34390	Down-regulated
AT2G05540	Down-regulated	AT3G47090	Up-Regulated	AT5G24600	Up-Regulated			AT5G53190	Down-regulated	AT1G68240	Down-regulated	AT5G56300	Down-regulated		AT4G34410	Up-regulated	AT4G07942.1	Down-regulated			AT1G63820	Down-regulated		AT5G52190	Down-regulated	AT3G10100.1	Down-regulated	AT5G45276	Down-regulated	AT1G34420	Down-regulated
AT2G10720.1	Down-regulated	AT3G47295	Up-Regulated	AT5G24660	Up-Regulated			AT5G53490	Down-regulated	AT1G68520	Down-regulated	AT5G56570	Down-regulated		AT4G34630	Up-regulated	AT4G08150	Down-regulated			AT1G63880	Down-regulated		AT5G52330	Down-regulated	AT3G10600	Down-regulated	AT5G45950	Down-regulated	AT1G34520	Down-regulated
AT2G12020.1	Down-regulated	AT3G47420	Up-Regulated	AT5G25250	Up-Regulated			AT5G54270	Down-regulated	AT1G68590	Down-regulated	AT5G56870	Down-regulated		AT4G34730	Up-regulated	AT4G08770	Down-regulated			AT1G64170	Down-regulated		AT5G53520	Down-regulated	AT3G11370	Down-regulated	AT5G46140	Down-regulated	AT1G35112.1	Down-regulated
AT2G14170	Down-regulated	AT3G47430	Up-Regulated	AT5G25820	Up-Regulated			AT5G56100	Down-regulated	AT1G69160	Down-regulated	AT5G56975	Down-regulated		AT4G35060	Up-regulated	AT4G08780	Down-regulated			AT1G64760	Down-regulated		AT5G53740	Down-regulated	AT3G11395	Down-regulated	AT5G46315	Down-regulated	AT1G35115.1	Down-regulated
AT2G14490	Down-regulated	AT3G47480	Up-Regulated	AT5G25930	Up-Regulated			AT5G56544	Down-regulated	AT1G69180	Down-regulated	AT5G57480	Down-regulated		AT4G35070	Up-regulated	AT4G10414	Down-regulated			AT1G64890	Down-regulated		AT5G53742	Down-regulated	AT3G11460	Down-regulated	AT5G47000	Down-regulated	AT1G35186.1	Down-regulated
AT2G15930	Down-regulated	AT3G47540	Up-Regulated	AT5G26030	Up-Regulated			AT5G56550	Down-regulated	AT1G69252	Down-regulated	AT5G57510	Down-regulated		AT4G35110	Up-regulated	AT4G10500	Down-regulated			AT1G65190	Down-regulated		AT5G54095	Down-regulated	AT3G11640	Down-regulated	AT5G49200	Down-regulated	AT1G35610	Down-regulated
AT2G18260	Down-regulated	AT3G47580	Up-Regulated	AT5G26040	Up-Regulated			AT5G56570	Down-regulated	AT1G69570	Down-regulated	AT5G57660	Down-regulated		AT4G35550	Up-regulated	AT4G12030	Down-regulated			AT1G65250	Down-regulated		AT5G54530	Down-regulated	AT3G11650	Down-regulated	AT5G49330	Down-regulated	AT1G36620.1	Down-regulated
AT2G18280	Down-regulated	AT3G47780	Up-Regulated	AT5G26220	Up-Regulated			AT5G56870	Down-regulated	AT1G69830	Down-regulated	AT5G58310	Down-regulated		AT4G35640	Up-regulated	AT4G13494	Down-regulated			AT1G65790	Down-regulated		AT5G54550	Down-regulated	AT3G12830	Down-regulated	AT5G49740	Down-regulated	AT1G42550	Down-regulated
AT2G18290	Down-regulated	AT3G47960	Up-Regulated	AT5G26340	Up-Regulated			AT5G56975	Down-regulated	AT1G69890	Down-regulated	AT5G58360	Down-regulated		AT4G35783	Up-regulated	AT4G13600	Down-regulated			AT1G65960	Down-regulated		AT5G54930	Down-regulated	AT3G12870	Down-regulated	AT5G49770	Down-regulated	AT1G42727.1	Down-regulated
AT2G18300	Down-regulated	AT3G48020	Up-Regulated	AT5G26570	Up-Regulated			AT5G57550	Down-regulated	AT1G70220	Down-regulated	AT5G59030	Down-regulated		AT4G36220	Up-regulated	AT4G13750	Down-regulated			AT1G66930	Down-regulated		AT5G54960	Down-regulated	AT3G12960	Down-regulated	AT5G50140	Down-regulated	AT1G43590.1	Down-regulated
AT2G18700	Down-regulated	AT3G48058	Up-Regulated	AT5G26690	Up-Regulated			AT5G57655	Down-regulated	AT1G70290	Down-regulated	AT5G59080	Down-regulated		AT4G36240	Up-regulated	AT4G13918	Down-regulated			AT1G67000	Down-regulated		AT5G55080	Down-regulated	AT3G12970	Down-regulated	AT5G50270	Down-regulated	AT1G43883.1	Down-regulated
AT2G19800	Down-regulated	AT3G48240	Up-Regulated	AT5G27060	Up-Regulated			AT5G58787	Down-regulated	AT1G70850	Down-regulated	AT5G59320	Down-regulated		AT4G36360	Up-regulated	AT4G14103	Down-regulated			AT1G67370	Down-regulated		AT5G55150	Down-regulated	AT3G13560	Down-regulated	AT5G50335	Down-regulated	AT1G43886.1	Down-regulated
AT2G20585	Down-regulated	AT3G48344	Up-Regulated	AT5G27120	Up-Regulated			AT5G59080	Down-regulated	AT1G70860	Down-regulated	AT5G59680	Down-regulated		AT4G36380	Up-regulated	AT4G14220	Down-regulated			AT1G67510	Down-regulated		AT5G56060	Down-regulated	AT3G13760	Down-regulated	AT5G50520	Down-regulated	AT1G43895	Down-regulated
AT2G20670	Down-regulated	AT3G48510	Up-Regulated	AT5G27350	Up-Regulated			AT5G59260	Down-regulated	AT1G70880	Down-regulated	AT5G62320	Down-regulated		AT4G36640	Up-regulated	AT4G14400	Down-regulated			AT1G67690	Down-regulated		AT5G56100	Down-regulated	AT3G13784	Down-regulated	AT5G50530	Down-regulated	AT1G44890	Down-regulated
AT2G21200	Down-regulated	AT3G48580	Up-Regulated	AT5G27420	Up-Regulated			AT5G59390	Down-regulated	AT1G70885	Down-regulated	AT5G62430	Down-regulated		AT4G36660	Up-regulated	AT4G14890	Down-regulated			AT1G67970	Down-regulated		AT5G56300	Down-regulated	AT3G13855	Down-regulated	AT5G50550	Down-regulated	AT1G45015	Down-regulated
AT2G21430	Down-regulated	AT3G48640	Up-Regulated	AT5G27760	Up-Regulated			AT5G59680	Down-regulated	AT1G70890	Down-regulated	AT5G62470	Down-regulated		AT4G36810	Up-regulated	AT4G15810	Down-regulated			AT1G67980	Down-regulated		AT5G56640	Down-regulated	AT3G14240	Down-regulated	AT5G50560	Down-regulated	AT1G45234	Down-regulated
AT2G22450	Down-regulated	AT3G48650	Up-Regulated	AT5G28335.1	Up-Regulated			AT5G59780	Down-regulated	AT1G71030	Down-regulated	AT5G63350	Down-regulated		AT4G36950	Up-regulated	AT4G16015	Down-regulated			AT1G68050	Down-regulated		AT5G57565	Down-regulated	AT3G14710	Down-regulated	AT5G50565	Down-regulated	AT1G45238	Down-regulated
AT2G22980	Down-regulated	AT3G48690	Up-Regulated	AT5G28370	Up-Regulated			AT5G60610	Down-regulated	AT1G71890	Down-regulated	AT5G63650	Down-regulated		AT4G37150	Up-regulated	AT4G16120	Down-regulated			AT1G69450	Down-regulated		AT5G57890	Down-regulated	AT3G15030	Down-regulated	AT5G50570	Down-regulated	AT1G45246	Down-regulated
AT2G23170	Down-regulated	AT3G48850	Up-Regulated	AT5G28500	Up-Regulated			AT5G61250	Down-regulated	AT1G72010	Down-regulated	AT5G64170	Down-regulated		AT4G37260	Up-regulated	AT4G16340	Down-regulated			AT1G69830	Down-regulated		AT5G58310	Down-regulated	AT3G15130	Down-regulated	AT5G50580	Down-regulated	AT1G47603	Down-regulated
AT2G27505	Down-regulated	AT3G49120	Up-Regulated	AT5G28892.1	Up-Regulated			AT5G61590	Down-regulated	AT1G72150	Down-regulated	AT5G64510	Down-regulated		AT4G37560	Up-regulated	AT4G16980	Down-regulated			AT1G69890	Down-regulated		AT5G59000	Down-regulated	AT3G15170	Down-regulated	AT5G50590	Down-regulated	AT1G47710	Down-regulated
AT2G28980.1	Down-regulated	AT3G49160	Up-Regulated	AT5G32112.1	Up-Regulated			AT5G62850	Down-regulated	AT1G72200	Down-regulated	AT5G65207	Down-regulated		AT4G37608	Up-regulated	AT4G17610	Down-regulated			AT1G70010.1	Down-regulated		AT5G59080	Down-regulated	AT3G15210	Down-regulated	AT5G50600	Down-regulated	AT1G47890	Down-regulated
AT2G30600	Down-regulated	AT3G49330	Up-Regulated	AT5G29708.1	Up-Regulated			AT5G63160	Down-regulated	AT1G72360	Down-regulated	AT5G65730	Down-regulated		AT4G37620.1	Up-regulated	AT4G18600	Down-regulated			AT1G70800	Down-regulated		AT5G59680	Down-regulated	AT3G15578	Down-regulated	AT5G50610	Down-regulated	AT1G47930	Down-regulated
[truncated: 1,953 more rows]

## Sheet: Supplementary Table 3
Supplementary Table 3. The expression of PSR marker genes in different samples during phosphate starvation. The data were performed as normalized reads coverage.
[truncated: 182 more rows]
[truncated: 4 more columns]

[truncated: 4 more sheets: Supplementary Table 4, Supplementary Table 5, Supplementary Table 6, Supplementary Table 7]
