# Supplementary material for: PHR‐Mediated Pi Starvation Response Mobile Messenger RNAs Represent Noncoding Transcripts in Recipient Tissues
Source: Adv Sci (Weinh). 2025 Nov 30;13(4):e02911. doi: 10.1002/advs.202502911 (PMC12822437; doi:10.1002/advs.202502911)
Supplement: Supplementary file 3 — Supporting Information [file ADVS-13-e02911-s001.xlsx]

## Sheet: Supplementary Table 8
Supplementary Table 8. Mapping quality of TRAP-seq
Samples	Data type	Clean_data	Single-alignment	Multi-alignment	Overall mapping rate
rCol/sPedRPL18-shoot-FP7D-rep1	RNA-seq	65415720	0.8926	0.0778	0.9704
rCol/sPedRPL18-shoot-FP7D-rep2	RNA-seq	48085464	0.9007	0.0639	0.9646
rCol/sPedRPL18-shoot-FP7D-rep3	RNA-seq	25062030	0.7913	0.1729	0.9642
rCol/sPedRPL18-shoot-NP3D-rep1	RNA-seq	44846602	0.9	0.0624	0.9624
rCol/sPedRPL18-shoot-NP3D-rep2	RNA-seq	42030408	0.8581	0.0882	0.9463
rCol/sPedRPL18-shoot-NP3D-rep3	RNA-seq	43022722	0.8548	0.0934	0.9482
rCol/sPedRPL18-shoot-NP7D-rep1	RNA-seq	54915872	0.8933	0.0787	0.972
rCol/sPedRPL18-shoot-NP7D-rep2	RNA-seq	48698882	0.9005	0.0658	0.9663
rCol/sPedRPL18-shoot-NP7D-rep3	RNA-seq	47001240	0.8716	0.0949	0.9665
rCol/sPedRPL18-shoot-NP7DRP2D-rep1	RNA-seq	61412620	0.929	0.0363	0.9653
rCol/sPedRPL18-shoot-NP7DRP2D-rep2	RNA-seq	59322216	0.9285	0.0344	0.9629
rCol/sPedRPL18-shoot-NP7DRP2D-rep3	RNA-seq	46788678	0.8803	0.072	0.9523
rColRPL18/sPed-root-FP7D-rep1	RNA-seq	59531568	0.8447	0.0362	0.8927
rColRPL18/sPed-root-FP7D-rep2	RNA-seq	58112760	0.8451	0.023	0.8802
rColRPL18/sPed-root-FP7D-rep3	RNA-seq	76627340	0.8229	0.023	0.8559
rColRPL18/sPed-root-NP3D-rep1	RNA-seq	78486700	0.8684	0.0255	0.9052
rColRPL18/sPed-root-NP3D-rep2	RNA-seq	125315716	0.7806	0.1154	0.9112
rColRPL18/sPed-root-NP3D-rep3	RNA-seq	91609376	0.8304	0.0345	0.8774
rColRPL18/sPed-root-NP7D-rep1	RNA-seq	105017128	0.7157	0.1816	0.9119
rColRPL18/sPed-root-NP7D-rep2	RNA-seq	70218844	0.8433	0.0236	0.8769
rColRPL18/sPed-root-NP7D-rep3	RNA-seq	95058800	0.8229	0.0227	0.8572
rColRPL18/sPed-root-NP7DRP2D-rep1	RNA-seq	81751156	0.8529	0.0229	0.8867
rColRPL18/sPed-root-NP7DRP2D-rep2	RNA-seq	102754672	0.7922	0.0272	0.8316
rColRPL18/sPed-root-NP7DRP2D-rep3	RNA-seq	65422364	0.8126	0.0236	0.8479

## Sheet: Supplementary Table 9
Supplementary Table 9. Normalized reads coverage of genes in rColRPL18/sPed-root and rCol/sPedRPL18-shoot samples
Normalized gene read coverage in rColRPL18/sPed-root under different conditions																Normalized gene read coverage in rCol/sPedRPL18-shoot under different conditions
Gene_ID	Length	rColRPL18/sPed-FP7D-root			rColRPL18/sPed-NP3D-root			rColRPL18/sPed-NP7D-root			rColRPL18/sPed-NP7DRP2D-root					Gene_ID	Length	rCol/sPedRPL18-FP7D-shoot			rCol/sPedRPL18-NP3D-root			rCol/sPedRPL18-NP7D-root			rCol/sPedRPL18-NP7DRP2D-root
		rep1	rep2	rep3	rep1	rep2	rep3	rep1	rep2	rep3	rep1	rep2	rep3					rep1	rep2	rep3	rep1	rep2	rep3	rep1	rep2	rep3	rep1	rep2	rep3
AT1G01010	1688	524.415	682.708	668.663	977.223	1299.09	1247.91	766.146	764.907	964.928	684.923	755.516	777.833			AT1G01010	1688	255.823	286.924	286.771	476.157	422.298	505.555	292.726	364.567	344.687	569.504	519.914	375.93
AT1G01020	1774	76.6833	57.1137	59.646	75.0997	62.2752	44.7562	98.2979	56.4465	62.5661	48.4012	67.7922	55.1122			AT1G01020	1774	94.8156	209.517	175.458	150.839	152.348	211.895	293.465	160.966	151.896	206.282	149.375	205.572
AT1G01030	1905	16.0788	9.29758	13.6035	12.053	11.5861	19.3066	19.2741	23.0394	14.9806	10.9588	31.0374	20.0408			AT1G01030	1905	40.2519	24.7704	33.9597	28.1417	25.3914	32.245	12.5665	22.6223	15.5791	22.6157	47.8582	35.2137
AT1G01040	6254	357.443	162.044	126.617	417.221	296.169	309.783	503.054	238.457	240.571	283.102	289.955	217.944			AT1G01040	6254	439.193	287.956	273.564	317.438	281.978	359.301	279.42	363.697	303.792	387.893	558.345	294.082
AT1G01046	207	0	2.65645	0	2.78147	1.44826	0.877572	2.89112	1.15197	0	0.913231	0	0			AT1G01050	976	1359.62	1362.37	1599.88	1740.28	1540.85	2026.83	1136.9	1254.67	1581.27	1363.79	2125.34	1891.07
AT1G01050	976	1134.17	1001.48	1161.53	1406.5	831.301	1119.78	1155.48	910.055	952.591	1065.74	974.411	923.129			AT1G01060	3234	64.403	60.894	43.3929	4341.7	1300.3	5246.72	45.0916	46.1147	46.7372	945.747	3511.05	878.439
AT1G01060	3234	46.9994	85.0064	96.2707	1588.22	1834.22	1511.18	33.7297	222.33	378.922	55.7071	102.913	156.569			AT1G01070	1450	223.622	179.586	213.191	387.229	330.088	420.336	299.379	292.35	264.844	193.261	272.646	221.751
AT1G01070	1450	425.468	529.962	623.667	1022.65	1207.12	841.592	483.78	815.594	960.522	465.748	655.869	698.923			AT1G01080	1322	873.913	969.144	864.085	607.86	787.132	667.931	626.108	631.684	715.663	980.013	1092.76	795.639
AT1G01080	1322	59.3677	23.9081	41.8568	61.1923	37.6548	41.2459	75.169	8.06378	29.08	38.3557	35.1213	47.5969			AT1G01090	1627	2514.4	2171.54	1971.55	2048.71	1988.54	2155.81	1215.99	1694.06	1871.43	2877.67	3073.07	2307.93
AT1G01090	1627	1621.48	1476.99	1348.84	1667.95	1493.88	1741.1	2296.51	1218.78	1317.41	1206.38	1245.58	1167.38			AT1G01100	679	3399.94	3281.05	3354.46	2283.98	2730.24	2801.86	1584.12	2340.54	2965.86	6543.47	6943.78	6156.69
AT1G01100	679	3158.86	4741.76	4539.37	3181.07	4406.33	4488.78	2836.18	4114.83	4360.24	4871.17	5121.17	5426.05			AT1G01110	1851	27.7291	27.8667	41.5063	40.524	76.1741	46.0642	37.6995	31.3232	40.895	19.1891	13.7773	39.0206
AT1G01110	1851	75.4464	112.899	101.503	81.5898	70.9647	76.3488	140.701	77.1819	75.7843	76.7114	83.3109	82.6683			AT1G01120	1899	720.062	750.338	694.287	1072.76	932.798	1282.89	548.491	421.993	631.925	622.959	1184.13	924.122
AT1G01120	1899	703.755	790.294	708.427	919.739	792.198	924.961	1212.34	669.294	652.979	550.678	577.459	493.505			AT1G01130	375	9.83935	7.22471	13.2065	1.12567	9.35471	6.90964	2.21762	2.61026	5.84215	6.85324	7.97636	6.66205
AT1G01130	375	13.6051	10.6258	25.1141	17.616	13.7585	15.7963	19.2741	13.8236	16.743	10.0455	26.9535	12.5255			AT1G01140	1707	2831.05	3448.25	3280.88	4815.6	4905.88	5163.8	9092.98	4194.69	6945.34	3469.11	4334.06	3588.94
AT1G01140	1707	55.6572	86.3347	43.9497	42.6492	65.8958	77.2264	77.0964	69.1181	67.8534	40.1822	36.7548	43.8392			AT1G01160	1147	150.274	222.934	166.025	216.128	255.25	286.75	98.3145	184.459	221.028	205.597	201.584	246.496
AT1G01150	1178	6.18413	2.65645	2.09284	3.70863	2.89652	3.51029	1.92741	8.06378	1.76243	4.56616	4.08387	3.75765			AT1G01170	515	861.391	1361.34	799.939	1017.6	1236.16	976.562	1008.28	987.55	1198.61	871.046	924.533	1049.75
AT1G01160	1147	237.471	277.599	281.487	278.147	269.376	258.884	131.064	220.026	233.521	262.097	265.451	311.885			AT1G01180	1176	249.562	357.107	333.937	342.203	515.845	392.698	209.195	227.963	246.344	233.01	158.077	290.275
AT1G01170	515	185.524	257.676	209.284	187.286	165.826	142.167	79.0238	137.084	173.599	255.705	198.476	289.339			AT1G01190	1608	7.15589	25.8025	22.6398	13.508	5.34555	8.06124	5.17445	9.57097	2.92107	6.85324	5.07586	17.131
AT1G01180	1176	257.26	359.949	413.336	148.345	225.204	231.679	238.999	232.698	230.878	356.16	343.862	377.017			AT1G01200	982	5.36692	4.12841	11.3199	15.7593	8.01832	9.21285	7.39207	6.9607	9.73691	8.90921	5.80099	6.66205
AT1G01190	1608	1683.32	1577.93	1762.17	979.078	1077.51	937.247	740.126	1374.3	1421.4	1821.9	1961.07	1732.28			AT1G01210	616	67.0865	61.9261	83.0126	55.1577	49.4463	70.248	36.9603	49.595	61.3425	84.2948	91.3656	78.0412
AT1G01200	982	137.288	140.792	132.895	159.471	181.757	201.842	170.576	141.692	181.53	157.989	114.348	97.6989			AT1G01220	3532	200.365	204.356	222.625	149.714	173.73	172.741	178.888	180.108	184.028	173.387	159.527	139.903
AT1G01210	616	95.2357	116.884	107.781	96.4243	107.171	112.329	70.3505	120.957	95.171	151.596	88.2116	175.357			AT1G01225	1025	19.6787	13.4173	13.2065	21.3877	9.35471	10.3645	23.6546	20.012	21.4212	20.5597	24.6542	21.8896
AT1G01220	3532	473.705	406.437	364.154	579.473	515.581	494.073	435.595	446.964	467.043	399.995	397.769	392.048			AT1G01230	832	746.896	798.847	764.093	628.122	661.512	558.529	725.162	777.859	665.031	597.602	510.487	661.447
AT1G01225	1025	191.708	139.464	144.406	166.888	135.412	170.249	136.846	154.364	185.936	132.419	194.392	149.053			AT1G01240	1941	354.217	374.653	375.443	324.192	450.363	310.934	825.694	389.799	518.004	291.948	217.537	292.179
AT1G01230	832	817.543	986.872	1074.67	676.824	691.544	706.446	719.888	860.521	883.856	834.693	895.184	898.078			AT1G01250	840	14.3118	14.4494	15.0932	69.7913	68.1557	66.7931	83.5303	127.903	145.08	29.4689	51.4838	34.262
AT1G01240	1941	662.939	714.585	723.077	571.129	825.508	590.606	576.296	641.646	630.067	642.001	593.795	865.512			AT1G01260	2664	220.938	190.939	233.945	271.286	251.241	256.808	250.591	295.83	286.265	212.45	274.822	244.592
AT1G01250	840	0	0	6.27852	3.70863	3.62065	1.75514	11.5645	18.4315	23.7927	0.913231	0	0			AT1G01290	1227	194.104	142.43	133.952	130.577	104.238	154.315	117.534	147.915	106.132	174.758	162.428	154.179
AT1G01260	2664	676.544	858.034	884.225	664.771	929.783	858.266	681.34	987.237	1048.64	782.639	856.796	869.269			AT1G01300	1822	1031.34	872.126	1009.36	498.67	621.42	454.884	523.358	862.257	666.005	727.128	508.312	746.15
AT1G01290	1227	121.209	131.494	148.592	135.365	144.826	133.391	147.447	140.54	129.538	132.419	138.035	120.245			AT1G01320	6079	16225.1	12783.6	12808.5	13987.5	10151.2	14919.1	7918.38	11926.3	9775.86	13800.4	20815.4	11828
AT1G01300	1822	1262.8	637.548	479.261	755.633	453.305	466.868	2056.55	572.528	548.996	760.722	623.198	568.658			AT1G01340	2535	182.475	165.136	143.385	234.139	269.95	264.869	260.201	262.767	208.37	158.995	148.65	204.62
AT1G01305	601	1.23683	0	0	0	0	0	0	0	0	0	0	0			AT1G01350	1400	171.741	159.976	132.065	172.227	195.113	195.773	260.94	181.848	216.159	193.261	234.215	202.717
AT1G01310	977	1.23683	0	3.13926	1.85431	2.17239	1.75514	0	2.30394	2.64364	0	0	5.0102			AT1G01360	1000	144.012	142.43	158.479	283.668	302.024	275.234	370.342	236.664	287.239	138.435	174.03	89.4618
AT1G01320	6079	1072.33	711.929	576.578	721.328	624.924	521.278	595.57	471.155	391.258	667.572	648.518	648.821			AT1G01370	992	58.1416	43.3483	39.6196	60.786	49.4463	44.9126	22.1762	27.8428	35.0529	58.9378	43.5074	121.82
AT1G01340	2535	509.573	377.216	389.268	428.346	304.135	358.927	477.034	274.169	200.035	515.976	379.8	246.752			AT1G01390	1687	25.9401	27.8667	28.2997	19.1363	1.33639	19.5773	5.17445	7.83079	6.81584	4.11194	9.42661	6.66205
AT1G01350	1400	416.811	510.039	556.696	457.088	612.614	658.179	307.422	596.72	645.048	592.687	577.459	632.538			AT1G01420	1520	65.2975	34.0594	62.2594	77.671	41.428	74.8544	27.3506	55.6856	18.5001	45.2314	137.048	46.6344
AT1G01360	1000	473.705	600.358	701.102	645.301	874.749	760.855	330.551	663.534	786.042	484.926	509.667	635.043			AT1G01430	1642	423.092	435.547	477.322	427.753	451.699	494.039	349.645	357.606	335.923	412.565	446.676	440.647
AT1G01370	992	66.7887	70.396	61.7388	50.0665	48.5167	46.5113	40.4756	50.6866	59.9225	57.5336	56.3574	61.3749			AT1G01440	2221	263.874	368.46	366.01	399.612	423.635	345.482	325.99	372.398	414.792	297.43	298.751	364.509
AT1G01380	568	24.7365	19.9234	38.7176	115.895	190.446	158.841	68.4231	152.06	193.867	47.488	82.4941	85.1734			AT1G01448	2481	3.57795	7.22471	0	7.87967	6.68194	1.15161	9.60968	0.870088	20.4475	8.22388	5.80099	6.66205
AT1G01390	1687	4.94731	6.64113	8.37136	3.70863	2.89652	1.75514	4.81853	1.15197	0.881213	6.39262	10.6181	8.76785			AT1G01470	727	1040.29	1112.61	1109.35	1161.69	1448.64	938.559	1923.42	1873.3	2075.91	549.63	472.781	814.674
AT1G01420	1520	76.6833	98.2887	115.106	120.53	124.55	129.881	106.008	119.805	121.607	140.638	120.066	126.508			AT1G01480	1986	30.4125	21.6741	43.3929	66.4143	49.4463	34.5482	141.928	254.936	214.212	43.1754	36.2562	93.2687
AT1G01430	1642	159.551	142.12	120.338	178.014	130.343	118.472	282.366	161.276	98.6958	127.852	121.699	101.457			AT1G01490	1168	1268.38	1313.87	1222.55	1806.7	1633.07	1980.76	1909.37	1168.53	1295.01	1326.79	1812.81	1353.35
AT1G01440	2221	467.521	511.367	548.324	426.492	475.029	388.765	442.341	506.866	452.943	514.149	506.4	450.918			AT1G01500	1461	190.526	150.687	166.025	118.195	153.685	116.312	111.62	198.38	196.686	215.877	216.087	170.358
AT1G01448	2481	4.94731	5.3129	2.09284	7.41725	3.62065	3.51029	11.5645	11.5197	4.40606	8.21908	3.26709	2.5051			AT1G01510	2155	403.413	430.386	337.71	388.355	423.635	411.123	338.557	347.165	406.029	496.174	480.032	422.564
AT1G01453	1254	21.0261	34.5339	27.2069	29.669	29.6893	35.9805	27.9475	46.0787	41.417	61.1865	44.9226	16.2831			AT1G01520	864	7.15589	2.0642	18.8665	254.401	21.3822	198.076	11.0881	11.3111	0.973691	58.2525	138.499	31.4068
AT1G01460	1452	0	0	0	0	0	0	0	0	0	0.913231	0	0			AT1G01530	752	1.78897	2.0642	7.5466	2.25133	4.00916	5.75803	1.47841	3.48035	0	4.11194	5.07586	2.85517
AT1G01470	727	3892.29	4862.63	4289.28	3112.47	1763.98	2179.89	4276.92	6909.51	6980.09	3807.26	3565.22	2711.77			AT1G01540	1989	425.776	599.651	375.443	621.368	686.903	697.873	597.279	454.186	542.346	895.033	682.341	650.978
AT1G01480	1986	24.7365	35.8621	34.5319	58.4109	49.2408	51.7768	116.608	137.084	90.7649	36.5292	30.2206	22.5459			AT1G01550	1559	2974.17	3289.31	3677.08	3282.44	3393.09	3120.85	3697.51	3807.5	3989.21	2951	2632.92	3595.6
AT1G01490	1168	504.625	873.972	976.31	692.586	989.162	941.635	271.765	768.363	749.031	576.249	675.472	836.703			AT1G01560	1710	104.655	239.448	241.491	338.826	622.756	278.689	612.802	832.674	1128.51	279.612	271.196	578.647
AT1G01500	1461	148.419	128.838	185.216	126.093	112.964	146.555	213.943	156.668	138.35	160.729	164.172	139.033			AT1G01570	1437	18.7842	8.25681	9.43325	15.7593	10.6911	12.6677	25.133	14.7915	18.5001	12.3358	11.602	12.3724
AT1G01510	2155	1072.33	1038.67	954.335	1160.8	996.403	1010.09	942.504	930.791	1025.73	1012.77	898.451	850.481			AT1G01580	2409	11.6283	8.25681	13.2065	43.901	45.4372	51.8223	23.6546	22.6223	39.9213	16.4478	31.1803	15.2275
AT1G01520	864	3.71048	5.3129	1.04642	5.56294	7.2413	13.1636	0	10.3677	7.0497	8.21908	0.816774	8.76785			AT1G01600	2163	16.9952	28.8988	26.4131	75.4197	81.5196	90.9769	31.0467	52.2053	45.7635	27.4129	29.7301	36.1654
AT1G01530	752	0	0	0	0	0	0	0.963705	0	0	0	0	0			AT1G01610	1856	577.838	540.821	526.375	598.855	732.34	688.66	485.659	593.4	588.109	665.449	774.432	696.66
AT1G01540	1989	648.097	779.668	689.591	771.394	872.577	810.877	662.065	766.059	926.155	745.197	672.205	670.114			AT1G01620	1308	1152.99	1471.78	1509.32	2713.98	2834.48	2463.29	1060.02	1175.49	1479.04	1378.87	1416.89	2002.42
AT1G01550	1559	2975.81	2953.97	3135.08	2573.79	2171.67	2226.4	3015.43	2718.65	2685.06	2672.11	3049.83	2647.89			AT1G01630	1203	1203.98	1096.09	1088.6	1143.68	1070.45	1038.75	914.398	843.985	931.822	1074.59	1049.25	890.812
AT1G01560	1710	55.6572	53.129	57.5531	32.4505	47.0685	57.0422	58.786	69.1181	89.8837	78.5379	42.4722	41.3341			AT1G01640	994	20.5732	20.642	22.6398	7.87967	8.01832	6.90964	19.2194	13.0513	18.5001	3.42662	10.1517	20.9379
AT1G01570	1437	82.8674	82.35	60.6924	51.9208	43.4478	43.8786	79.9875	51.8386	37.8922	45.6616	40.8387	47.5969			AT1G01650	2220	1419.55	1558.47	1567.81	1671.62	1706.57	1703.23	1896.8	2180.44	1940.57	1594.75	1740.3	1741.65
AT1G01580	2409	272.102	308.148	904.107	89.9342	94.1369	93.9002	63.6045	109.437	101.339	83.104	72.6929	71.3953			AT1G01670	1411	26.8346	48.5088	32.073	37.147	25.3914	36.8514	45.0916	31.3232	33.1055	47.2873	26.1044	19.9862
AT1G01600	2163	82.8674	102.273	100.456	82.5169	99.2058	128.126	191.777	81.7898	56.3976	77.6246	92.2954	70.1428			AT1G01680	965	17.8897	14.4494	18.8665	31.5187	40.0916	38.003	33.2643	37.4138	26.2897	22.6157	21.7537	18.0827
AT1G01610	1856	451.442	336.041	317.065	310.598	292.549	423.867	774.819	240.761	185.936	237.44	237.681	206.671			AT1G01690	1692	101.077	120.756	124.519	97.933	50.7827	109.403	123.447	148.785	148.001	95.26	111.669	115.158
AT1G01620	1308	12113.5	13116.2	12749.6	11841.6	13759.9	10148.2	8714.79	10753.6	10843.3	9141.44	11406.2	12272.5			AT1G01700	1458	17.8897	17.5457	13.2065	18.0107	1.33639	11.5161	11.0881	14.7915	11.6843	13.0211	5.80099	2.85517
AT1G01630	1203	606.045	476.833	528.442	674.97	612.614	797.713	1134.28	578.288	483.786	616.431	605.229	512.293			AT1G01710	2492	1449.07	1828.88	1567.81	2074.6	2142.23	2360.79	1545.68	1761.93	1961.99	1573.5	1617.03	1667.42
AT1G01640	994	516.994	426.36	439.497	327.286	213.618	254.496	534.856	468.851	427.388	421	404.303	304.37			AT1G01720	1316	582.311	741.049	743.34	826.239	780.45	889.04	600.236	1120.67	1114.88	611.309	1194.28	773.75
AT1G01650	2220	632.019	487.459	446.822	731.527	522.822	608.158	1052.37	678.509	658.266	597.253	518.651	513.545			AT1G01725	453	155.641	244.608	256.584	195.866	217.831	135.889	250.591	214.912	174.291	89.0921	96.4414	182.731
AT1G01660	1707	34.6312	7.96935	14.6499	20.3974	21.7239	30.715	50.1127	21.8874	18.5055	19.1779	18.7858	15.0306			AT1G01730	910	393.574	368.46	473.549	413.12	461.054	370.817	205.499	499.43	495.609	328.27	350.96	477.764
AT1G01670	1411	23.4997	11.954	26.1605	26.8875	18.8274	14.9187	17.3467	25.3433	11.4558	25.5705	28.5871	18.7882			AT1G01740	1688	146.696	100.114	133.952	108.064	104.238	94.4317	109.403	149.655	103.211	106.91	121.821	90.4136
AT1G01680	965	44.5258	39.8468	41.8568	26.8875	33.31	42.1235	29.8749	47.2307	60.8037	31.9631	30.2206	18.7882			AT1G01750	769	4.47243	2.0642	3.7733	1.12567	1.33639	4.60642	1.47841	3.48035	1.94738	4.11194	0.725124	0.951722
AT1G01690	1692	134.814	127.51	108.828	138.146	133.24	113.207	113.717	155.516	151.569	127.852	152.737	177.862			AT1G01760	1312	25.0456	14.4494	26.4131	37.147	8.01832	50.6707	25.133	20.012	27.2633	26.0423	24.6542	22.8413
AT1G01695	1302	0	1.32823	0	0	0.72413	0	0.963705	0	5.28728	1.82646	0	0			AT1G01770	2362	293.392	416.969	369.783	324.192	432.989	362.756	306.771	450.706	546.241	439.292	272.646	360.703
AT1G01700	1458	46.9994	34.5339	46.0425	46.3578	42.7237	39.4908	39.5119	64.5102	76.6655	40.1822	64.5251	53.8596			AT1G01780	939	33.096	33.0273	52.8262	30.393	44.1008	39.1546	40.6564	37.4138	51.6056	40.4341	31.1803	28.5517
AT1G01710	2492	487.31	487.459	543.092	603.579	601.028	658.179	653.392	554.097	637.117	538.806	540.704	549.869			AT1G01790	3892	2548.39	2712.36	2390.38	3479.44	2695.49	3401.84	2745.41	2585.03	2519.91	2379.44	2308.07	1671.22
AT1G01720	1316	1276.41	1830.29	1856.35	2256.7	2354.15	2206.22	1995.83	2891.44	2981.14	1808.2	2387.43	2552.7			AT1G01800	1098	1084.12	1129.12	1143.31	1278.76	1324.36	1447.57	1261.09	1039.76	1161.61	1171.9	1300.15	1220.11
AT1G01725	453	108.841	122.197	146.499	128.875	110.068	113.207	41.4393	120.957	141.875	151.596	172.339	189.135			AT1G01810	639	9.83935	8.25681	5.65995	4.50267	14.7003	10.3645	7.39207	0.870088	7.78953	14.3918	12.3271	14.2758
AT1G01730	910	589.966	600.358	610.063	656.427	364.962	464.236	643.755	699.245	643.285	622.824	678.739	632.538			AT1G01820	1048	1687	2292.3	1869.67	1250.62	1735.97	985.775	1680.22	2289.2	2327.12	1798.29	1056.51	1601.75
AT1G01740	1688	118.735	91.6476	113.013	103.842	89.068	91.2675	132.028	108.285	111.033	122.373	92.2954	97.6989			AT1G01830	2522	337.221	341.626	332.05	368.093	395.571	368.514	386.605	369.787	367.081	315.934	293.675	222.703
AT1G01750	769	285.707	301.507	519.025	399.605	428.685	534.442	457.76	539.121	451.181	469.401	491.698	432.13			AT1G01840	822	3.57795	5.16051	5.65995	6.754	8.01832	4.60642	8.13127	6.9607	7.78953	2.74129	7.25124	7.61377
AT1G01760	1312	69.2623	34.5339	35.5783	37.0863	51.4132	27.2047	27.9475	38.015	27.3176	43.8351	35.938	42.5867			AT1G01860	1350	471.394	399.423	303.751	288.171	240.55	351.24	128.622	269.727	273.607	322.102	445.951	334.054
AT1G01770	2362	233.76	219.157	183.124	294.836	220.136	161.473	258.273	203.898	192.986	231.047	215.628	254.268			AT1G01880	1996	18.7842	14.4494	24.5264	13.508	13.3639	6.90964	28.0898	14.7915	31.1581	21.9304	10.1517	19.9862
AT1G01780	939	170.682	183.295	187.309	233.643	138.309	151.82	250.563	198.139	170.074	152.51	183.774	174.104			AT1G01900	2460	85.8707	72.2471	88.6725	122.698	102.902	137.041	35.4819	65.2566	51.6056	65.7911	100.792	78.0412
AT1G01790	3892	593.677	548.557	421.707	636.957	600.304	555.503	510.764	400.885	439.725	507.756	468.828	438.392			AT1G01910	1635	1057.28	997.01	879.179	720.427	768.423	732.421	734.771	887.49	1013.61	1100.63	899.878	963.142
AT1G01800	1098	1170.04	1410.58	1417.9	1311.93	1582.22	1557.69	1269.2	1603.54	1858.48	1445.64	1399.95	1410.37			AT1G01920	1946	373.895	340.594	499.962	293.799	320.733	393.849	365.168	391.54	336.897	398.858	382.865	481.571
AT1G01810	639	16.0788	13.2823	16.7427	20.3974	20.2756	19.3066	9.63705	14.9756	26.4364	8.21908	17.969	28.8086			AT1G01930	1999	285.341	282.796	213.191	244.27	251.241	274.082	280.159	260.156	219.08	311.137	316.154	260.772
AT1G01820	1048	770.543	762.401	876.9	551.658	475.029	491.44	671.703	714.221	645.929	828.301	752.249	852.986			AT1G01940	736	315.754	361.236	275.451	312.935	364.834	338.572	322.294	272.338	334.95	350.2	346.609	417.806
AT1G01830	2522	333.943	269.63	355.783	224.372	236.066	266.782	418.248	247.673	220.303	351.594	371.632	368.25			AT1G01950	3058	515.224	520.179	426.383	622.494	523.864	686.357	475.31	415.032	534.556	651.057	668.564	637.654
AT1G01840	822	29.6838	21.2516	11.5106	28.7419	31.1376	33.3477	25.0563	28.7992	23.7927	17.3514	17.1522	33.8188			AT1G01960	5495	3271.14	3280.02	3526.15	2511.36	2724.89	2042.95	3236.99	3245.43	2983.39	3422.51	2260.21	2779.98
AT1G01860	1350	77.9201	59.7701	50.2282	76.954	50.6891	47.3889	42.403	39.1669	38.7734	66.6659	47.3729	55.1122			AT1G01970	1649	563.527	416.969	377.33	357.962	260.596	347.785	280.159	309.751	306.713	435.181	543.843	284.565
AT1G01880	1996	46.9994	51.8008	41.8568	40.7949	55.0339	36.858	48.1853	56.4465	74.0219	49.3145	61.258	45.0918			AT1G01990	1176	22.3622	29.931	16.9798	33.77	48.1099	34.5482	22.9154	33.0633	36.0266	38.3781	35.5311	33.3103
AT1G01900	2460	290.654	249.706	243.816	396.823	322.962	291.354	280.438	323.703	394.783	292.234	365.915	311.885			AT1G02000	1781	36.6739	42.3162	58.4861	54.032	49.4463	74.8544	48.7876	47.8548	43.8161	56.8819	63.0858	62.8136
AT1G01910	1635	1109.43	1267.13	1277.68	1195.11	1239.71	1232.99	1009	1291.36	1411.7	1425.55	1290.5	1406.61			AT1G02010	2460	53.6692	38.1878	37.733	45.0267	46.7736	47.2158	43.6132	55.6856	54.5267	41.1194	65.9862	46.6344
AT1G01920	1946	316.628	260.332	217.655	246.624	202.032	216.76	223.58	170.491	192.986	242.006	234.414	211.681			AT1G02020	2333	93.0266	56.7656	103.766	88.9277	74.8377	87.5221	62.0933	85.2686	71.0794	116.505	131.247	102.786
AT1G01930	1999	264.681	273.614	326.483	267.948	383.065	297.497	315.132	293.752	259.077	325.11	291.588	350.714			AT1G02050	1312	11.6283	5.16051	18.8665	13.508	16.0366	11.5161	8.13127	8.70088	19.4738	11.6505	16.6778	16.1793
AT1G01940	736	305.496	357.293	297.183	283.71	320.79	317.681	241.89	319.095	329.574	347.941	296.489	314.39			AT1G02060	2177	15.2063	16.5136	26.4131	18.0107	21.3822	11.5161	29.5683	22.6223	35.0529	32.2102	21.0286	22.8413
AT1G01950	3058	659.229	649.502	588.088	712.056	917.473	857.388	700.614	728.044	793.973	706.841	761.233	785.349			AT1G02065	2006	3.57795	1.0321	3.7733	3.377	5.34555	6.90964	1.47841	5.22053	2.92107	3.42662	1.45025	2.85517
AT1G01960	5495	4247.26	2627.23	2256.08	3766.11	2664.07	2721.35	4647.95	2341.95	2102.57	2662.07	2516.48	2143.11			AT1G02080	7566	3521.59	3577.26	3601.61	4355.2	3982.43	4134.27	4368.71	4708.05	3946.37	3724.05	3727.14	4188.53
AT1G01970	1649	209.024	213.844	235.445	165.961	204.929	200.964	111.79	160.124	221.184	246.572	196.842	227.964			AT1G02090	1659	409.675	350.915	337.71	348.957	328.751	344.33	222.501	254.936	319.371	340.606	383.59	394.013
AT1G01980	1828	2.47365	2.65645	0	0	0.72413	0	0	0	0	0.913231	0	0			AT1G02100	1435	227.2	238.416	198.098	279.165	319.397	214.199	240.981	200.99	217.133	267.962	296.576	233.172
AT1G01990	1176	108.841	91.6476	79.528	90.8614	82.5508	102.676	81.9149	78.3339	79.3092	82.1908	67.7922	70.1428			AT1G02110	2314	127.912	74.3113	107.539	96.8073	134.975	122.07	36.9603	85.2686	101.264	111.022	155.902	124.676
AT1G02000	1781	145.946	212.516	197.773	156.689	163.653	142.167	190.814	164.732	170.074	150.683	228.697	147.801			AT1G02120	1974	1157.47	1178.66	1326.31	1511.77	1306.99	1413.02	1912.33	1505.25	1476.12	1173.27	1025.32	1080.2
AT1G02010	2460	55.6572	26.5645	18.8356	71.3911	26.7928	35.1029	51.0764	40.3189	29.08	31.0499	32.6709	13.778			AT1G02130	1021	881.069	933.02	877.292	878.02	944.826	1064.08	915.877	984.94	1046.72	863.508	1007.2	971.708
AT1G02020	2333	32.1575	13.2823	17.7891	48.2122	19.5515	27.2047	141.665	21.8874	17.6243	22.8308	18.7858	40.0816			AT1G02140	785	1731.73	1897	1754.58	1779.68	1778.73	2055.62	2150.35	1786.29	2047.67	2310.23	2355.2	2278.42
AT1G02030	1938	14.8419	14.6105	26.1605	9.27157	26.7928	26.3272	10.6008	19.5835	19.3867	24.6572	20.4193	17.5357			AT1G02145	1724	284.447	277.635	220.738	255.526	257.923	310.934	337.817	301.05	215.186	317.305	280.623	280.758
AT1G02040	975	0	0	0	2.78147	2.89652	0.877572	1.92741	2.30394	2.64364	0	0	1.25255			AT1G02150	1910	810.405	720.407	620.708	580.844	680.221	702.48	454.612	566.427	695.215	984.81	1046.35	777.557
AT1G02050	1312	48.2363	25.2363	24.0677	39.8677	27.5169	16.6739	57.8223	33.4071	24.674	36.5292	18.7858	31.3137			AT1G02160	567	213.782	232.223	122.632	168.85	272.623	173.892	245.417	187.069	264.844	241.234	149.375	264.579
AT1G02060	2177	84.1042	55.7855	32.439	90.8614	34.0341	28.9599	79.9875	47.2307	37.8922	60.2733	52.2735	57.6173			AT1G02170	1336	336.327	519.147	454.683	518.932	672.203	587.319	540.36	561.207	667.952	474.929	392.292	689.047
AT1G02070	604	8.65779	19.9234	16.7427	7.41725	12.3102	12.286	10.6008	4.60787	18.5055	26.4837	7.35096	6.26275			AT1G02180	918	19.6787	29.931	15.0932	24.7647	38.7552	33.3966	22.1762	15.6616	26.2897	24.6717	37.7064	31.4068
AT1G02080	7566	2994.36	1649.66	1136.41	3121.74	1591.64	1823.6	4556.4	1343.2	1193.16	1508.66	1428.54	1230			AT1G02205	2392	16.1008	49.5409	32.073	60.786	52.1191	61.0351	59.8757	53.0754	50.6319	34.9515	22.4788	73.2826
AT1G02090	1659	536.783	790.294	761.794	759.341	861.715	856.511	364.281	912.359	953.472	785.379	821.674	801.632			AT1G02220	1353	42.9354	43.3483	22.6398	94.556	96.2199	157.77	102.75	113.982	83.7374	66.4764	82.6641	82.7998
AT1G02100	1435	383.416	448.94	486.586	429.274	410.582	380.866	345.006	380.15	382.446	518.715	365.915	463.443			AT1G02230	1081	13.4173	41.2841	47.1662	41.6497	24.055	21.8805	40.6564	71.3472	79.8427	30.8396	44.9577	28.5517
AT1G02110	2314	205.313	103.602	77.4351	172.451	118.033	145.677	285.257	82.9417	98.6958	124.199	133.951	90.1836			AT1G02260	2146	185.159	194.035	162.252	183.484	212.486	156.618	170.757	223.613	225.896	182.981	169.679	147.517
AT1G02120	1974	643.15	573.793	627.852	626.758	548.166	532.686	946.358	652.014	637.998	647.481	617.481	645.063			AT1G02270	1645	855.129	695.637	667.874	529.063	374.188	458.339	898.136	890.1	771.163	690.121	617.805	551.999
AT1G02130	1021	466.284	448.94	464.611	572.983	325.134	420.357	622.554	337.527	341.911	414.607	410.837	341.946			AT1G02280	1174	949.945	924.763	835.786	874.643	947.499	1130.88	887.787	679.539	909.427	1426.84	1775.1	1281.97
AT1G02140	785	2460.05	3165.16	3353.78	2308.62	3066.69	2971.46	1773.22	3029.68	3444.66	3087.63	3302.22	3286.69			AT1G02290	1695	127.017	100.114	111.312	100.184	94.8835	84.0672	89.444	106.151	84.7111	74.015	92.0907	83.7515
AT1G02145	1724	293.128	240.409	220.795	283.71	238.239	230.802	227.434	274.169	302.256	288.581	250.75	248.005			AT1G02300	1227	5778.38	6259.7	5656.18	3102.34	4559.75	2097.07	6824.35	6143.69	5725.3	4120.85	1855.59	4150.46
AT1G02150	1910	462.573	415.735	410.197	355.101	372.927	325.579	386.446	277.624	298.731	413.694	374.899	434.635			AT1G02305	1407	1922.25	2244.82	1979.1	3243.05	3353	3528.52	3906.71	3241.95	3316.39	2102.57	2103.58	2293.65
AT1G02160	567	121.209	159.387	187.309	131.656	130.343	174.637	103.116	126.717	152.45	143.377	116.799	141.538			AT1G02310	1390	8.05038	20.642	22.6398	102.436	86.8652	59.8835	528.533	587.309	511.188	94.5747	94.9912	87.5584
AT1G02170	1336	241.181	227.127	284.626	268.875	267.928	238.7	359.462	238.457	259.958	211.87	265.451	174.104			AT1G02330	1058	281.763	239.448	222.625	189.112	195.113	225.715	228.415	184.459	215.186	275.5	233.49	232.22
AT1G02180	918	51.9467	85.0064	79.528	85.2984	53.5856	56.1646	59.7497	61.0543	68.7346	45.6616	66.1587	73.9004			AT1G02335	832	101.077	77.4076	122.632	129.452	125.62	114.009	99.7929	74.8276	90.5533	60.3085	78.3133	61.8619
AT1G02205	2392	7.42096	11.954	7.32494	16.6888	10.862	34.2253	61.6771	31.1032	21.1491	10.0455	18.7858	16.2831			AT1G02340	1253	7.15589	5.16051	7.5466	4.50267	5.34555	3.45482	10.3489	12.1812	4.86845	4.11194	5.80099	8.5655
AT1G02220	1353	740.859	862.018	1007.7	1019.87	1248.4	1233.87	1059.11	1056.36	960.522	1026.47	958.076	1005.8			AT1G02350	423	7.15589	16.5136	22.6398	7.87967	10.6911	4.60642	12.5665	10.4411	12.658	8.22388	8.70148	7.61377
AT1G02230	1081	53.1836	96.9605	58.5995	72.3182	81.8267	70.2058	65.532	65.6622	71.3782	73.0585	62.8916	67.6377			AT1G02360	1011	33.9905	52.6372	52.8262	99.0587	142.993	239.534	31.0467	92.2293	83.7374	47.9727	48.5833	94.2205
AT1G02250	1089	3.71048	2.65645	6.27852	6.4901	7.2413	6.14301	1.92741	2.30394	0.881213	3.65292	2.45032	1.25255			AT1G02370	1758	157.43	120.756	175.458	86.6763	54.7919	99.0381	63.5718	100.93	84.7111	174.758	114.57	148.469
AT1G02260	2146	217.682	304.164	256.373	182.65	188.998	222.903	259.237	232.698	166.549	323.284	218.079	278.066			AT1G02380	1121	11.6283	18.5778	15.0932	31.5187	40.0916	29.9418	31.0467	19.1419	16.5527	43.8607	26.8296	34.262
AT1G02270	1645	441.547	466.207	503.328	422.783	376.548	388.765	265.983	502.258	541.065	534.24	521.918	502.272			AT1G02390	1791	4.47243	15.4815	39.6196	84.425	57.4647	80.6124	324.512	294.96	300.871	63.7351	69.6119	122.772
AT1G02280	1174	446.495	452.925	409.15	339.339	283.135	272.047	256.346	239.609	289.919	421	331.61	452.17			AT1G02400	1339	152.063	172.361	98.1058	166.599	351.47	170.438	353.341	194.03	389.476	210.394	183.456	346.427
AT1G02290	1695	309.207	298.851	298.23	312.452	387.41	376.479	238.999	349.046	437.082	287.668	305.473	271.803			AT1G02410	1176	685.177	617.197	577.315	897.156	736.349	933.952	630.543	551.636	626.083	670.247	941.936	670.964
AT1G02300	1227	76.6833	27.8927	42.9032	39.8677	27.5169	14.9187	68.4231	31.1032	25.5552	52.9674	43.289	20.0408			AT1G02420	1476	27.7291	24.7704	24.5264	23.639	20.0458	17.2741	28.8291	26.1026	11.6843	36.3222	29.7301	25.6965
AT1G02305	1407	2373.47	2594.02	2773.01	2678.56	2874.8	2837.19	2748.49	2805.04	3047.23	2683.07	2548.33	2913.43			AT1G02430	698	9.83935	12.3852	22.6398	15.7593	8.01832	6.90964	18.4802	13.9214	4.86845	13.0211	11.602	16.1793
AT1G02310	1390	309.207	353.308	343.226	380.134	566.27	458.97	328.623	399.733	484.667	304.106	304.657	263.035			AT1G02450	541	4.47243	7.22471	3.7733	7.87967	1.33639	6.90964	9.60968	11.3111	5.84215	1.37065	3.62562	5.71033
AT1G02320	147	2.47365	0	0	1.85431	2.89652	0.877572	0	0	0	1.82646	0	0			AT1G02460	1805	8.05038	8.25681	18.8665	33.77	16.0366	13.8193	21.437	62.6463	34.0792	26.7276	36.2562	19.0344
AT1G02330	1058	387.127	447.612	457.286	469.141	602.476	546.728	456.796	452.724	489.954	438.351	487.614	523.566			AT1G02470	868	282.658	235.319	318.844	350.082	311.378	436.459	530.75	496.82	427.45	127.47	192.158	240.786
AT1G02335	832	614.703	641.533	531.582	648.083	480.822	450.195	595.57	776.427	836.271	547.939	681.189	564.9			AT1G02475	929	1257.65	1330.38	1382.91	1250.62	1123.9	1223.01	1456.98	1321.66	1352.46	988.237	1000.67	1016.44
AT1G02340	1253	338.891	458.238	417.522	281.856	457.65	365.948	166.721	300.664	340.148	466.661	564.391	630.032			AT1G02500	1533	2382.02	1420.17	1943.25	1787.56	1587.63	2198.42	1225.6	2446.69	2183.02	1999.77	3410.98	2862.78
AT1G02350	423	9.89462	10.6258	8.37136	5.56294	10.862	10.5309	13.4919	11.5197	4.40606	3.65292	15.5187	11.2729			AT1G02520	3871	111.811	93.9213	90.5592	151.965	118.938	127.828	154.494	175.758	264.844	166.534	221.163	166.551
AT1G02360	1011	640.676	811.546	1049.56	453.38	465.616	543.217	572.441	672.75	457.349	988.116	688.54	782.844			AT1G02530	3998	5.36692	9.28892	7.5466	3.377	10.6911	8.06124	4.43524	6.09062	10.7106	7.53856	8.70148	6.66205
AT1G02370	1758	264.681	297.523	241.723	198.412	196.239	193.943	277.547	215.418	293.444	300.453	271.986	345.704			AT1G02560	1341	10086.2	11106.4	9769.07	9445.47	9344.02	9775.98	9203.12	9737.15	10363	10242.8	10021.9	9774.18
AT1G02380	1121	45.7626	43.8314	62.7852	45.4307	70.2406	44.7562	44.3304	52.9906	45.8231	54.7939	51.4567	55.1122			AT1G02580	2291	2.68346	13.4173	60.3728	31.5187	40.0916	49.5191	26.6114	55.6856	33.1055	18.5037	37.7064	37.1171
AT1G02390	1791	46.9994	43.8314	46.0425	41.7221	38.3789	34.2253	66.4957	23.0394	27.3176	25.5705	26.1368	27.5561			AT1G02610	937	593.939	2115.81	1513.09	1629.97	1519.47	1394.59	2429.77	1030.18	1514.09	1476.87	488.008	1484.69
AT1G02391	156	0	0	0	0	0	0	0	0	0	0	0	1.25255			AT1G02640	2584	229.883	279.7	205.645	300.553	702.94	343.179	288.291	86.1387	131.448	320.046	179.106	433.985
AT1G02400	1339	495.968	763.73	665.523	455.234	683.579	634.485	368.135	509.17	626.542	667.572	582.36	597.466			AT1G02650	1542	43.8298	57.7977	54.7128	29.2673	33.4097	28.7901	17.0018	18.2718	18.5001	46.602	32.6306	63.7654
AT1G02405	527	0	1.32823	2.09284	0	0	0	0.963705	0	0	0	0	0			AT1G02660	2609	659.237	1918.68	1071.62	1067.13	1862.92	758.908	1679.48	665.617	1292.09	2010.05	260.319	1409.5
AT1G02410	1176	471.231	674.739	584.949	486.757	524.994	597.627	390.301	561.009	572.788	622.824	552.139	582.436			AT1G02670	2037	19.6787	19.6099	24.5264	7.87967	12.0275	10.3645	10.3489	15.6616	10.7106	21.9304	7.25124	14.2758
AT1G02420	1476	30.9207	39.8468	60.6924	51.9208	53.5856	49.144	71.3142	43.7748	48.4667	52.0542	62.0748	51.3545			AT1G02680	907	171.741	148.623	190.552	233.013	267.277	251.05	191.454	246.235	255.107	213.821	182.006	200.813
AT1G02430	698	48.2363	58.4419	63.8316	34.3048	49.2408	50.0216	49.149	39.1669	32.6049	53.8806	50.64	60.1224			AT1G02690	1940	124.334	70.1829	84.8992	78.7967	126.957	77.1576	58.3973	72.2173	64.2636	100.057	122.546	135.144
AT1G02440	573	8.65779	13.2823	2.09284	6.4901	2.17239	3.51029	1.92741	4.60787	4.40606	3.65292	7.35096	3.75765			AT1G02700	1030	16.1008	28.8988	33.9597	32.6443	30.7369	27.6385	14.7841	20.012	29.2107	17.1331	15.9527	16.1793
AT1G02450	541	30.9207	30.5492	24.0677	18.5431	19.5515	22.8169	6.74594	32.2551	49.3479	24.6572	17.1522	20.0408			AT1G02710	291	1.78897	7.22471	3.7733	3.377	5.34555	5.75803	2.21762	5.22053	3.89476	2.74129	3.62562	4.75861
AT1G02460	1805	89.0515	53.129	57.5531	88.0799	70.2406	57.0422	130.1	87.5496	134.826	73.9717	83.3109	50.102			AT1G02720	1835	72.4534	75.3434	47.1662	67.54	61.4738	61.0351	73.9207	67.8669	41.8687	76.7563	87.0148	104.689
AT1G02470	868	9.89462	3.98468	10.4642	4.63578	7.2413	2.63272	8.67335	6.91181	6.16849	7.30585	8.16774	5.0102			AT1G02730	3854	193.209	240.48	243.378	228.51	241.886	145.102	164.843	178.368	143.133	215.192	142.124	215.089
AT1G02475	929	27.2102	14.6105	17.7891	32.4505	26.7928	16.6739	34.6934	16.1276	19.3867	14.6117	15.5187	18.7882			AT1G02740	1319	184.264	241.512	171.685	183.484	168.385	168.134	229.154	190.549	184.028	187.779	178.38	198.91
AT1G02490	117	0	0	1.04642	0	2.17239	1.75514	0	0	0	0.913231	0	0			AT1G02750	1000	264.768	295.181	266.018	378.224	303.36	354.695	334.121	252.325	271.66	263.85	278.447	358.799
AT1G02500	1533	4743.23	4772.31	5067.81	5261.61	4770.57	5657.71	8548.06	6205.65	5933.21	5080.3	5112.19	4704.58			AT1G02770	1218	461.555	512.955	539.582	535.817	491.791	588.471	456.83	485.509	418.687	504.398	535.141	553.902
AT1G02510	1086	0	0	0	0	0.72413	0	0	0	0	0	0	0			AT1G02780	1031	12129.2	10092.9	10976.5	8223	7950.17	8692.32	5498.96	7293.08	8494.48	16978.9	18849.6	17078.6
AT1G02520	3871	2787.81	2547.54	2555.36	3777.24	4877.74	4870.53	4522.67	4393.61	3841.21	2660.24	2658.6	2622.84			AT1G02800	1764	2.68346	2.0642	3.7733	7.87967	12.0275	9.21285	11.0881	13.9214	9.73691	0	3.62562	6.66205
AT1G02530	3998	25.9734	23.9081	14.6499	34.3048	30.4135	26.3272	32.766	21.8874	26.4364	21.9175	24.5032	13.778			AT1G02810	1906	10.7338	27.8667	7.5466	57.409	53.4555	112.857	5.91365	33.9334	26.2897	13.7065	34.0808	42.8275
AT1G02560	1341	850.937	690.677	739.819	881.726	624.2	633.607	844.206	706.157	726.119	690.403	827.392	667.609			AT1G02816	1009	291.603	319.952	354.69	523.435	547.919	511.313	742.903	396.76	475.161	461.223	493.084	494.895
AT1G02570	906	18.5524	33.2056	41.8568	31.5233	35.4824	40.3683	18.3104	26.4953	29.9612	36.5292	28.5871	32.5663			AT1G02820	615	60.8251	61.9261	52.8262	321.941	124.284	399.607	50.266	96.5798	95.4217	131.582	469.155	169.406
AT1G02575	898	18.5524	38.5185	58.5995	12.9802	26.0687	20.1842	5.78223	29.9512	28.1988	49.3145	38.3884	41.3341			AT1G02840	1594	692.333	572.816	524.489	681.028	744.368	836.066	654.198	589.05	748.768	822.388	894.802	905.087
AT1G02580	2291	24.7365	11.954	13.6035	7.41725	8.68956	8.77572	19.2741	11.5197	8.81213	13.6985	8.98451	6.26275			AT1G02850	1804	2358.76	1887.71	2299.83	3223.91	3743.22	3475.55	5415.43	5574.65	4228.74	3911.83	4033.86	4216.13
AT1G02590	270	0	0	0	0	0	0	0	0	0	0	0.816774	0			AT1G02860	1517	329.171	326.144	279.224	136.206	224.513	168.134	101.271	100.06	104.185	213.136	174.03	216.041
AT1G02610	937	164.498	304.164	271.023	118.676	202.756	114.084	102.153	156.668	199.154	240.18	359.38	422.109			AT1G02870	843	241.511	256.993	183.005	154.216	211.149	175.044	107.924	171.407	161.633	302.228	241.466	377.834
AT1G02620	687	1.23683	1.32823	0	0	0.72413	0	0	1.15197	0	0.913231	0	3.75765			AT1G02880	1682	281.763	230.159	350.917	425.502	529.209	420.336	633.5	509.001	577.399	301.542	405.344	536.771
AT1G02630	1609	3.71048	13.2823	7.32494	0.927157	4.34478	0.877572	0	3.45591	0	3.65292	7.35096	5.0102			AT1G02890	4131	2797.06	2729.91	2577.16	2901.97	2611.3	2823.74	2333.67	2735.56	2590.99	2553.52	2271.81	2427.84
AT1G02640	2584	3432.19	4866.62	3843.5	1977.63	4780.71	1888.54	1503.38	2550.46	1614.38	1480.35	2253.48	2721.79			AT1G02900	579	12.5228	49.5409	15.0932	27.016	22.7186	39.1546	39.9172	33.0633	26.2897	21.9304	9.42661	23.793
AT1G02650	1542	7.42096	6.64113	7.32494	6.4901	5.79304	7.02058	7.70964	14.9756	3.52485	5.47939	4.08387	8.76785			AT1G02910	1557	1486.64	1426.36	1181.04	1256.24	1133.26	1114.75	829.39	1157.22	1297.93	1459.74	1442.27	1066.88
AT1G02660	2609	364.864	443.627	342.179	265.167	356.272	279.946	257.309	338.679	390.377	280.362	303.023	321.905			AT1G02920	925	11470	13077.8	18226.9	16094.8	18956.7	16618.8	17006.9	16949.3	15294.7	8338.33	7100.41	17098.6
AT1G02670	2037	12.3683	11.954	14.6499	8.34441	10.862	7.89815	7.70964	8.06378	3.52485	5.47939	2.45032	7.5153			AT1G02930	1078	21552.7	21826.9	33897.4	24031.9	27624.5	23161.1	22923.5	27349.5	27397.7	15791.2	13499.6	31940.7
AT1G02680	907	108.841	142.12	149.638	153.908	178.136	164.106	157.084	147.452	169.193	142.464	143.752	176.61			AT1G02940	771	20.5732	14.4494	20.7531	19.1363	16.0366	27.6385	12.5665	6.09062	30.1844	15.0771	16.6778	19.0344
AT1G02681	510	1.23683	0	0	0	0	0.877572	1.92741	1.15197	1.76243	0.913231	0.816774	0			AT1G02950	930	17.8897	12.3852	15.0932	27.016	29.4005	21.8805	30.3075	24.3625	26.2897	13.7065	8.70148	17.131
AT1G02690	1940	693.86	778.34	661.338	541.46	686.475	637.118	499.199	635.887	752.556	728.758	785.736	751.53			AT1G02960	1701	255.823	250.801	226.398	169.976	197.785	135.889	331.165	227.963	219.08	222.73	150.101	155.131
AT1G02700	1030	6.18413	3.98468	11.5106	3.70863	3.62065	3.51029	4.81853	1.15197	7.93092	11.872	4.90064	2.5051			AT1G02970	1856	82.2928	41.2841	66.0327	43.901	44.1008	38.003	17.741	36.5437	32.1318	54.1406	53.6591	42.8275
AT1G02710	291	0	1.32823	0	0.927157	0	2.63272	0.963705	3.45591	4.40606	1.82646	4.90064	0			AT1G02990	4434	489.284	456.189	498.075	495.293	416.953	544.71	672.678	605.581	609.531	443.404	515.563	337.861
AT1G02720	1835	95.2357	61.0984	40.8104	66.7553	60.1028	58.7973	85.7698	39.1669	39.6546	84.0173	55.5406	55.1122			AT1G03000	3100	717.378	628.55	635.801	508.801	574.647	494.039	697.072	589.05	523.846	635.98	502.511	491.088
AT1G02730	3854	1717.95	1565.98	1358.25	1850.6	1858.12	1663	1772.25	1770.58	1980.97	1446.56	1740.54	1485.52			AT1G03010	2099	3.57795	6.19261	7.5466	1.12567	6.68194	1.15161	1.47841	1.74018	0	3.42662	2.90049	0.951722
AT1G02740	1319	251.076	297.523	264.744	224.372	268.652	265.027	203.342	230.394	222.947	276.709	269.535	328.168			AT1G03020	309	14.3118	17.5457	11.3199	51.7807	52.1191	41.4578	70.2246	75.6976	74.9742	15.0771	9.42661	9.51722
AT1G02750	1000	275.812	402.452	422.754	349.538	509.788	475.644	192.741	354.806	471.449	390.863	456.577	423.362			AT1G03030	1345	278.185	260.09	332.05	316.312	354.143	431.852	320.076	301.921	233.686	349.515	306.002	316.923
AT1G02770	1218	7.42096	6.64113	0	4.63578	7.96543	2.63272	0.963705	6.91181	6.16849	2.73969	7.35096	8.76785			AT1G03040	1456	488.39	483.024	469.776	588.724	594.692	565.439	528.533	773.508	710.794	500.972	686.692	607.198
AT1G02780	1031	12994.1	16323.9	16774.1	11718.3	14828.7	15713.8	11874.8	13738.4	15168.3	16222.6	16522.5	17805			AT1G03055	1072	36.6739	19.6099	33.9597	176.73	50.7827	137.041	53.9621	42.6343	66.211	111.022	160.252	52.3447
AT1G02790	1658	0	0	0	0	0	0	0	0	0	0	4.90064	0			AT1G03060	11304	1971.45	1910.42	2007.4	1799.94	1605	1705.53	1946.33	2286.59	1920.12	2088.87	1797.58	1579.86
AT1G02810	1906	1285.06	1131.65	865.39	547.022	593.062	534.442	445.232	334.071	306.662	678.531	532.536	384.533			AT1G03070	1086	9.83935	2.0642	0	32.6443	40.0916	18.4257	33.2643	10.4411	19.4738	7.53856	4.35074	15.2275
AT1G02813	612	1.23683	1.32823	0	0.927157	1.44826	0.877572	0	3.45591	1.76243	0	0	0			AT1G03080	5736	1899.89	1674.07	1879.1	1804.44	1649.1	1547.76	2878.47	2419.71	2068.12	1920.28	1557.57	1569.39
AT1G02816	1009	298.075	447.612	477.168	313.379	392.478	337.865	320.914	396.277	454.706	378.078	419.822	444.655			AT1G03090	2606	958.89	1276.71	1041.43	1022.11	1459.33	834.914	864.872	686.499	747.795	1343.23	493.084	1004.07
AT1G02820	615	14.8419	5.3129	4.18568	4.63578	4.34478	2.63272	7.70964	2.30394	7.93092	10.0455	5.71742	17.5357			AT1G03100	2595	42.0409	35.0915	28.2997	19.1363	22.7186	21.8805	42.874	56.5557	47.7109	56.1965	38.4315	42.8275
AT1G02830	384	0	0	0	0.927157	0	0.877572	0	0	0	0.913231	1.63355	0			AT1G03106	933	21.4677	30.9631	26.4131	77.671	46.7736	76.006	93.14	40.024	35.0529	22.6157	34.0808	23.793
AT1G02840	1594	984.514	1340.18	1166.76	1099.61	1047.82	1087.31	1001.29	1360.47	1317.41	1311.4	1167.17	1320.19			AT1G03110	1564	595.728	399.423	447.136	344.454	245.895	351.24	215.848	356.736	319.371	568.133	548.919	568.178
AT1G02850	1804	450.205	447.612	412.29	1254.44	1384.54	1198.76	1645.04	1414.62	1330.63	705.014	944.19	1100.99			AT1G03130	892	5127.2	6058.44	5767.49	5820.82	5671.63	5758.03	5635.71	4022.42	4395.24	4828.79	5254.97	5264.92
AT1G02860	1517	1298.67	1257.83	1363.49	523.844	448.236	403.683	240.926	305.272	398.308	694.969	656.686	640.053			AT1G03140	1443	609.145	711.118	628.254	728.306	966.208	779.637	659.372	642.995	759.479	661.337	616.355	736.633
AT1G02870	843	296.838	403.781	325.437	193.776	277.342	259.761	232.253	316.791	319.88	370.772	350.396	345.704			AT1G03150	743	542.059	565.592	501.849	469.403	553.264	489.433	498.225	429.823	395.319	684.638	622.156	558.661
AT1G02880	1682	232.523	163.372	187.309	241.988	138.309	185.168	316.095	172.795	149.806	200.911	227.063	174.104			AT1G03160	2948	1529.57	1447.01	1454.61	1213.47	944.826	1156.21	1300.26	1315.57	1448.85	1189.72	1181.95	1060.22
AT1G02890	4131	3825.51	3215.63	2755.23	3026.24	2958.8	2903.01	3328.64	2631.1	2492.07	3126.9	2758.24	2852.06			AT1G03180	1499	1.78897	2.0642	13.2065	21.3877	8.01832	12.6677	6.65286	9.57097	11.6843	15.7624	19.5783	10.4689
AT1G02900	579	2011.08	3078.83	3136.12	1531.66	2430.9	2211.48	778.674	2129.99	2190.7	2346.09	2169.35	2466.27			AT1G03190	2771	120.756	109.403	141.499	115.944	160.366	157.77	184.802	184.459	173.317	128.841	195.058	153.227
AT1G02910	1557	247.365	201.89	242.77	248.478	209.998	186.045	212.979	225.786	224.709	232.874	209.094	249.257			AT1G03210	861	405.202	380.846	407.516	249.898	294.005	278.689	145.624	281.038	242.449	272.759	281.348	284.565
AT1G02920	925	3680.8	3244.85	3478.3	2086.1	1804.53	2121.97	6093.51	5206.9	3579.49	3149.73	3093.94	2232.04			AT1G03220	1530	592.15	1057.9	1060.3	1201.09	1850.9	1356.59	1701.65	984.94	1555.96	1159.57	930.334	2185.15
AT1G02930	1078	2766.78	2753.41	3290.99	2891.8	2802.38	3373.39	6200.48	7349.56	5834.51	2883.98	2710.06	2263.36			AT1G03230	1502	254.034	459.285	503.735	382.727	656.166	380.03	319.337	454.186	591.03	402.97	297.301	896.522
AT1G02940	771	0	1.32823	0	1.85431	2.17239	0.877572	4.81853	4.60787	0	2.73969	3.26709	2.5051			AT1G03250	1196	899.853	795.75	822.579	1054.75	1012.98	1194.22	1074.07	1401.71	1392.38	779.213	954.988	796.591
AT1G02950	930	237.471	187.28	191.495	272.584	236.791	227.291	115.645	270.713	334.861	234.7	249.116	190.388			AT1G03260	1332	181.581	157.912	235.831	178.981	181.749	141.648	119.751	214.042	174.291	200.115	200.859	172.262
AT1G02952	422	0	0	0	0	0	0	0	0	0	0	0.816774	0			AT1G03270	1500	39.3574	35.0915	28.2997	59.6603	44.1008	87.5221	40.6564	58.2959	35.0529	53.4552	40.6069	38.0689
AT1G02960	1701	234.997	225.798	237.537	215.1	207.101	181.657	206.233	177.403	177.124	221.002	196.026	211.681			AT1G03280	1901	431.143	565.592	422.609	470.529	563.955	468.704	432.436	442.005	426.477	518.79	422.747	375.93
AT1G02965	489	0	0	1.04642	0	0	0	0	0	0	0	0	1.25255			AT1G03290	2194	591.256	696.669	830.126	852.13	884.688	842.976	1116.94	1099.79	1006.8	638.036	580.099	704.274
AT1G02970	1856	97.7093	118.212	93.1314	112.186	99.2058	92.1451	92.5157	107.133	79.3092	84.0173	120.066	107.719			AT1G03300	2013	113.6	148.623	75.466	148.588	145.666	158.922	155.233	69.607	76.9216	183.667	181.281	142.758
AT1G02980	2327	9.89462	6.64113	4.18568	3.70863	15.2067	12.286	9.63705	13.8236	7.93092	9.13231	17.1522	1.25255			AT1G03310	2955	1396.29	935.084	1015.02	820.611	431.653	654.112	663.068	1003.21	703.979	1107.48	1292.9	662.398
AT1G02990	4434	743.333	548.557	610.063	853.911	801.612	733.65	806.621	737.26	702.327	720.539	650.969	652.578			AT1G03330	726	431.143	518.115	464.116	470.529	404.925	442.217	480.484	434.174	461.53	461.908	498.885	507.268
AT1G03000	3100	619.65	479.489	459.379	550.731	454.754	495.828	624.481	455.028	419.457	463.921	482.713	494.757			AT1G03340	1298	16.1008	15.4815	16.9798	18.0107	10.6911	9.21285	14.7841	16.5317	22.3949	12.3358	15.2276	17.131
AT1G03010	2099	105.13	122.197	128.71	109.404	117.309	107.064	86.7335	63.3583	80.1904	121.46	88.2116	108.972			AT1G03350	1756	490.179	458.253	479.209	428.879	449.026	457.188	462.004	436.784	427.45	402.285	427.098	403.53
AT1G03020	309	0	0	5.2321	13.9074	35.4824	16.6739	29.8749	63.3583	114.558	1.82646	8.16774	1.25255			AT1G03360	1264	113.6	134.173	124.519	114.818	136.311	124.373	124.187	115.722	124.632	293.319	186.357	239.834
AT1G03030	1345	164.498	203.218	207.191	269.803	244.756	250.986	223.58	213.114	245.858	251.139	212.361	232.974			AT1G03365	2836	170.847	135.205	137.725	153.091	128.293	171.589	147.102	145.305	172.343	146.659	164.603	131.338
AT1G03040	1456	588.73	427.689	436.357	599.87	474.305	490.563	906.847	638.191	607.156	426.479	425.539	469.706			AT1G03370	3769	657.448	740.017	845.219	880.271	1038.37	685.206	1230.04	867.478	1112.93	820.332	671.464	912.701
AT1G03050	1981	2.47365	0	2.09284	1.85431	6.51717	7.02058	0	2.30394	3.52485	2.73969	14.7019	6.26275			AT1G03380	3732	963.362	983.593	832.012	1193.21	1045.05	1100.94	863.393	996.251	927.927	643.519	656.962	604.343
AT1G03055	1072	1.23683	1.32823	1.04642	5.56294	0	4.38786	0	5.75984	4.40606	6.39262	5.71742	1.25255			AT1G03400	1236	37.5684	76.3755	39.6196	96.8073	108.247	115.161	65.0502	78.3079	80.8163	54.1406	50.7586	58.055
AT1G03060	11304	3356.75	2040.15	1584.28	3358.16	2579.35	2587.96	3915.53	1951.43	1565.03	2466.64	2092.57	1823.71			AT1G03410	2652	1.78897	0	1.88665	0	1.33639	2.30321	2.21762	0	2.92107	0.685324	0.725124	0
AT1G03070	1086	39.5785	37.1903	43.9497	37.0863	23.1722	24.572	60.7134	42.6228	66.091	24.6572	30.2206	20.0408			AT1G03420.1	1076	0	0	1.88665	0	0	0	0	0.870088	2.92107	0	0.725124	0
AT1G03080	5736	3816.85	3450.73	2990.67	5365.46	6338.31	5326.86	5762.96	4834.81	4154.04	4663.87	4287.25	4807.29			AT1G03430	1025	249.562	234.287	166.025	155.342	159.03	112.857	294.943	218.392	226.87	139.121	111.669	140.855
AT1G03090	2606	834.858	916.476	730.401	619.341	776.267	614.301	663.993	615.151	610.68	1039.26	978.495	1138.57			AT1G03440	1667	211.993	211.581	205.645	300.553	231.195	361.604	201.803	200.99	220.054	276.871	349.51	237.93
AT1G03100	2595	80.3938	70.396	81.6208	75.0997	62.2752	75.4712	89.6246	62.2063	90.7649	86.757	98.0128	107.719			AT1G03445	2727	0.894487	0	1.88665	0	0	4.60642	2.95683	2.61026	5.84215	2.05597	0	0
AT1G03106	933	0	0	0	3.70863	0.72413	0	0.963705	1.15197	1.76243	1.82646	0.816774	0			AT1G03457	1744	48.3023	58.8298	39.6196	37.147	105.575	108.251	55.4405	23.4924	31.1581	40.4341	78.3133	71.3791
AT1G03110	1564	385.89	395.811	328.576	356.955	275.169	298.375	299.712	339.831	376.278	381.731	368.365	309.38			AT1G03470	1247	42.9354	35.0915	47.1662	21.3877	29.4005	25.3353	50.266	36.5437	34.0792	44.546	23.204	46.6344
AT1G03120	549	0	0	5.2321	2.78147	4.34478	6.14301	4.81853	6.91181	7.0497	8.21908	2.45032	3.75765			AT1G03475	1448	2501.88	2805.25	2420.57	1846.09	2136.88	1738.92	1641.04	2416.23	2170.36	2572.02	2162.32	2757.14
AT1G03130	892	90.2884	38.5185	66.9709	52.8479	46.3443	39.4908	85.7698	55.2945	29.9612	39.2689	66.1587	43.8392			AT1G03490	846	0	0	0	0	1.33639	0	2.95683	0.870088	1.94738	0	0	0.951722
AT1G03140	1443	949.883	1134.3	1220.13	987.422	1161.5	1075.03	1000.33	1064.42	1109.45	1036.52	1078.96	1247.54			AT1G03495	1752	29.5181	37.1557	28.2997	217.254	41.428	166.983	72.4422	103.54	76.9216	75.3856	179.106	44.7309
AT1G03150	743	326.522	321.431	406.011	317.088	360.617	372.091	219.725	365.174	396.546	392.689	357.747	388.29			AT1G03502	114	1.78897	1.0321	0	1.12567	1.33639	1.15161	0.739207	2.61026	0.973691	0.685324	0	0
AT1G03160	2948	260.97	164.7	143.36	288.346	164.378	169.371	286.22	143.996	171.837	215.523	150.286	199.155			AT1G03506	87	0	1.0321	0	2.25133	2.67277	0	1.47841	1.74018	0	1.37065	0	0.951722
AT1G03170	1053	6.18413	23.9081	14.6499	59.338	76.0337	68.4506	54.9312	109.437	145.4	10.0455	12.2516	13.778			AT1G03510	1290	8.94487	9.28892	5.65995	9.00533	5.34555	2.30321	8.13127	10.4411	7.78953	12.3358	5.07586	10.4689
AT1G03180	1499	38.3416	41.175	51.2746	63.9738	43.4478	62.3076	53.9675	64.5102	45.8231	55.7071	40.0219	56.3647			AT1G03515	72	0	2.0642	0	0	5.34555	1.15161	1.47841	0.870088	0	1.37065	1.45025	1.90344
AT1G03190	2771	148.419	138.135	82.6672	183.577	117.309	135.146	195.632	87.5496	124.251	111.414	112.715	108.972			AT1G03520	2035	106.444	106.306	154.705	108.064	129.63	120.919	103.489	93.9695	105.159	108.281	105.143	94.2205
AT1G03200	440	8.65779	13.2823	7.32494	7.41725	13.7585	8.77572	5.78223	11.5197	5.28728	9.13231	8.16774	8.76785			AT1G03530	2601	112.705	83.6002	86.7859	54.032	49.4463	61.0351	46.57	93.9695	88.6059	124.044	146.475	86.6067
AT1G03210	861	458.863	581.763	587.042	415.366	465.616	445.807	484.744	428.532	360.416	589.947	485.164	517.303			AT1G03540	1830	7.15589	2.0642	5.65995	4.50267	2.67277	1.15161	2.95683	3.48035	5.84215	8.90921	2.90049	4.75861
AT1G03220	1530	8516.79	8585.65	8187.19	5771.55	7294.16	6820.49	13038.9	6032.86	5071.38	7081.19	6568.49	5907.02			AT1G03550	1258	4.47243	1.0321	0	3.377	6.68194	8.06124	8.13127	2.61026	0.973691	4.79727	5.80099	2.85517
AT1G03230	1502	854.647	672.082	503.328	866.892	674.165	760.855	2762.94	722.284	581.6	547.025	456.577	464.696			AT1G03545	1223	0	0	0	0	0	0	0.739207	0	0.973691	0.685324	0	0.951722
AT1G03240	473	0	0	1.04642	0	0	0	1.92741	1.15197	0.881213	0	0	0			AT1G03560	2255	43.8298	34.0594	39.6196	31.5187	28.0641	32.245	49.5268	40.024	49.6582	56.8819	42.7823	37.1171
AT1G03250	1196	394.548	397.139	494.957	868.746	806.681	814.387	680.376	858.217	961.403	438.351	456.577	469.706			AT1G03570	72	0.894487	0	0	0	0	1.15161	0	0	0	0.685324	0	0
AT1G03260	1332	176.866	189.936	193.588	174.305	159.309	172.004	184.068	172.795	198.273	195.431	177.24	167.842			AT1G03580	1206	11.6283	20.642	13.2065	9.00533	10.6911	4.60642	5.17445	3.48035	10.7106	10.2799	3.62562	20.9379
AT1G03270	1500	63.0782	62.4266	55.4603	77.8812	68.0682	61.4301	70.3505	55.2945	70.497	39.2689	52.2735	67.6377			AT1G03590	2003	242.406	346.786	203.758	343.328	308.705	414.578	314.902	195.77	246.344	351.571	304.552	363.558
AT1G03280	1901	451.442	446.284	415.429	538.678	630.717	552.871	643.755	484.979	446.775	487.665	454.126	554.88			AT1G03600	780	4276.54	4175.88	4203.46	4602.85	4240.36	5018.7	2198.4	3212.36	3612.39	3751.46	5216.54	4196.14
AT1G03290	2194	858.358	1114.38	1011.89	981.859	1036.95	1016.23	1110.19	1143.9	1155.27	996.335	958.892	1022.08			AT1G03610	1675	419.514	1023.84	673.534	768.83	930.126	841.824	992.015	471.588	896.769	907.369	368.363	828.95
AT1G03300	2013	42.0521	34.5339	30.3462	44.5035	23.1722	35.1029	66.4957	47.2307	46.7043	48.4012	31.8542	55.1122			AT1G03620	860	42.0409	60.894	56.5995	34.8957	54.7919	29.9418	48.0484	13.9214	40.895	17.1331	18.1281	39.0206
AT1G03310	2955	578.835	508.71	554.603	643.447	563.373	526.543	457.76	549.489	734.05	469.401	524.369	652.578			AT1G03630	1394	2311.35	2691.72	2397.93	3053.93	2436.23	2797.25	1989.2	2263.97	2659.15	2969.51	2504.58	2545.86
AT1G03320	663	0	0	0	0	1.44826	0	0	0	0.881213	0	0	0			AT1G03650	793	84.9762	107.339	73.5793	96.8073	62.8102	102.493	66.5286	68.7369	96.3954	114.449	107.318	118.014
AT1G03330	726	375.995	478.161	517.978	476.559	474.305	536.197	398.974	475.763	505.816	483.099	532.536	573.668			AT1G03660	324	0.894487	0	0	1.12567	0	1.15161	0	0	0	0.685324	1.45025	0.951722
AT1G03340	1298	71.736	107.586	106.735	84.3713	123.826	129.003	92.5157	120.957	133.063	161.642	181.324	184.125			AT1G03680	910	5408.07	6205	6531.58	5244.48	5503.24	4798.74	2781.63	5091.75	5644.49	4214.06	4232.55	4818.57
AT1G03350	1756	901.647	1143.6	1229.54	1004.11	1616.26	1418.16	1135.24	1400.79	1389.67	1214.6	1289.69	1474.25			AT1G03687	1447	171.741	172.361	201.871	132.829	152.348	164.68	115.316	119.202	135.343	209.709	213.186	169.406
AT1G03360	1264	225.103	241.737	244.862	197.484	198.412	224.659	184.068	203.898	221.184	235.614	185.408	206.671			AT1G03710	1000	125.228	113.531	137.725	119.321	141.657	131.283	115.316	127.903	93.4743	141.177	212.461	195.103
AT1G03365	2836	231.287	243.065	252.187	262.385	265.756	265.904	329.587	256.889	254.671	204.564	234.414	260.53			AT1G03730	1068	83.1872	150.687	94.3325	82.1737	101.565	61.0351	85.0088	135.734	124.632	99.3719	65.2611	107.545
AT1G03370	3769	957.304	844.751	823.533	846.494	809.577	801.224	1210.41	859.369	778.992	902.272	741.631	736.499			AT1G03740	3099	1324.73	1448.04	1143.31	966.948	1311	891.343	1471.02	1397.36	1630.93	1288.41	626.507	1104.95
AT1G03380	3732	1828.03	1352.13	1369.76	1558.55	1292.57	1257.56	1435.92	1043.68	984.315	1485.83	1355.03	1366.53			AT1G03743	81	2.68346	0	1.88665	0	0	0	0	0.870088	0	1.37065	0.725124	0
AT1G03390	1386	0	1.32823	0	0	0	0	0.963705	0	0	0	2.45032	0			AT1G03746	85	0.894487	0	0	1.12567	0	0	0	1.74018	0	2.05597	0.725124	0
AT1G03400	1236	44.5258	45.1597	54.4139	34.3048	26.0687	20.1842	47.2216	34.5591	30.8424	31.9631	34.3045	56.3647			AT1G03750	2683	112.705	84.6323	124.519	94.556	100.229	128.98	104.967	120.072	82.7637	126.1	113.119	93.2687
AT1G03410	2652	48.2363	38.5185	32.439	19.4703	26.0687	13.1636	37.5845	44.9268	36.1297	19.1779	32.6709	26.3035			AT1G03760	1382	198.576	202.292	132.065	154.216	185.758	132.435	218.066	198.38	147.027	220.674	153.726	221.751
AT1G03420.1	1076	0	6.64113	0	0	0	0	0	0	0	0	0	0			AT1G03770	1659	58.1416	52.6372	71.6927	113.692	65.483	103.645	40.6564	65.2566	34.0792	60.3085	81.939	90.4136
AT1G03430	1025	178.103	204.547	236.491	212.319	212.894	194.821	117.572	186.619	219.422	252.052	247.482	244.247			AT1G03780	2883	40.2519	110.435	83.0126	79.9223	108.247	62.1867	74.6599	53.9455	50.6319	74.7003	23.204	94.2205
AT1G03440	1667	58.1309	70.396	56.5067	48.2122	41.9995	57.0422	60.7134	26.4953	47.5855	52.9674	59.6245	63.88			AT1G03790	1573	0	0	1.88665	2.25133	1.33639	1.15161	0.739207	1.74018	4.86845	2.05597	0	0
AT1G03445	2727	1.23683	6.64113	6.27852	1.85431	1.44826	7.89815	3.85482	11.5197	0	1.82646	1.63355	1.25255			AT1G03800	738	0	3.09631	7.5466	2.25133	1.33639	1.15161	0.739207	2.61026	3.89476	2.05597	5.07586	3.80689
AT1G03457	1744	149.656	173.998	163.242	144.636	119.481	135.146	140.701	122.109	138.35	165.295	143.752	124.002			AT1G03820	860	21.4677	24.7704	35.8463	31.5187	25.3914	46.0642	22.1762	26.9727	18.5001	28.0983	16.6778	23.793
AT1G03470	1247	60.6045	75.7089	58.5995	59.338	97.7576	50.8992	109.862	64.5102	87.2401	86.757	63.7084	91.4361			AT1G03830	3289	206.626	151.719	164.139	101.31	106.911	100.19	138.971	132.253	99.3165	151.457	118.195	119.917
AT1G03475	1448	432.889	495.428	543.092	414.439	399.72	394.908	398.01	513.778	542.827	514.149	608.496	523.566			AT1G03840	1686	8.05038	1.0321	0	11.2567	1.33639	6.90964	6.65286	9.57097	1.94738	5.48259	7.97636	3.80689
AT1G03495	1752	28.447	26.5645	17.7891	17.616	23.8963	19.3066	61.6771	43.7748	34.3673	12.7852	22.0529	10.0204			AT1G03850	1065	259.401	468.574	520.715	418.748	535.891	376.575	436.871	442.005	401.161	322.102	167.504	336.91
AT1G03502	114	1.23683	5.3129	1.04642	0.927157	1.44826	4.38786	0	2.30394	3.52485	0.913231	5.71742	0			AT1G03860	1572	1453.54	1384.05	1384.8	1034.49	1074.46	1056.02	805.735	835.284	1007.77	1741.41	1719.99	1803.51
AT1G03506	87	11.1314	10.6258	13.6035	0.927157	8.68956	6.14301	2.89112	12.6717	13.2182	7.30585	14.7019	8.76785			AT1G03870	1035	990.197	1302.51	694.287	692.285	1090.49	781.94	257.244	174.888	345.66	1160.94	1056.51	1242
AT1G03510	1290	28.447	23.9081	31.3926	13.9074	26.0687	24.572	17.3467	29.9512	20.2679	31.0499	26.1368	27.5561			AT1G03880	1633	0	1.0321	0	1.12567	0	0	0	0	4.86845	0	0	0
AT1G03520	2035	170.682	154.074	151.731	221.59	131.792	151.82	171.54	140.54	159.5	156.163	128.233	125.255			AT1G03900	1198	767.469	906.185	784.846	838.622	1022.34	884.433	583.973	833.544	912.348	842.948	820.84	966.949
AT1G03530	2601	216.445	266.973	176.845	170.597	194.791	219.393	268.874	205.05	220.303	235.614	255.65	248.005			AT1G03905	1141	62.6141	105.274	75.466	114.818	92.2107	114.009	80.5735	100.06	85.6848	80.1829	139.224	88.5101
AT1G03540	1830	23.4997	29.221	18.8356	11.1259	22.448	20.1842	21.2015	19.5835	18.5055	24.6572	28.5871	18.7882			AT1G03910	2466	192.315	275.571	218.851	165.473	183.085	198.076	191.454	406.331	144.106	176.128	138.499	172.262
AT1G03550	1258	58.1309	38.5185	25.1141	40.7949	40.5513	37.7356	58.786	29.9512	21.1491	50.2277	30.2206	32.5663			AT1G03920	2005	8.05038	10.321	0	13.508	5.34555	4.60642	11.8273	2.61026	13.6317	5.48259	5.80099	8.5655
AT1G03545	1223	0	0	0	0	0	0	0.963705	0	0	0	0	0			AT1G03930	2338	1353.36	1045.52	1194.25	1114.41	815.196	1045.66	853.044	864.867	817.9	986.866	989.069	673.819
AT1G03560	2255	64.315	86.3347	61.7388	95.4971	83.9991	78.9815	116.608	105.981	71.3782	98.629	62.8916	96.4463			AT1G03935	87	0.894487	3.09631	1.88665	1.12567	0	2.30321	0.739207	0	0	0	0.725124	1.90344
AT1G03570	72	0	0	0	0	0	0	0	0	0	0	0	2.5051			AT1G03940	1515	1.78897	2.0642	1.88665	32.6443	8.01832	21.8805	8.87048	13.9214	10.7106	8.90921	21.7537	11.4207
AT1G03580	1206	3.71048	9.29758	0	0.927157	2.89652	0	1.92741	3.45591	6.16849	9.13231	10.6181	2.5051			AT1G03950	1002	955.312	1058.94	945.211	832.993	891.37	992.684	1018.63	962.317	1143.11	796.346	875.224	777.557
AT1G03590	2003	420.521	515.351	512.746	433.909	601.028	584.463	522.328	666.99	577.194	522.368	526.819	589.951			AT1G03960	2483	145.801	174.425	166.025	85.5507	126.957	51.8223	168.539	177.498	160.659	111.708	91.3656	83.7515
AT1G03600	780	272.102	215.173	282.534	243.842	261.411	172.882	209.124	216.57	259.077	226.481	278.52	270.551			AT1G03970	1148	71.5589	97.0176	73.5793	86.6763	84.1924	92.1285	133.057	106.151	111.001	63.7351	49.3084	65.6688
AT1G03610	1675	363.627	361.277	369.386	289.273	379.444	275.558	280.438	238.457	270.532	277.622	315.275	326.915			AT1G03980	2337	12.5228	12.3852	5.65995	2.25133	17.373	9.21285	9.60968	6.09062	5.84215	14.3918	9.42661	4.75861
AT1G03620	860	158.314	150.089	126.617	97.3515	96.3093	78.1039	52.0401	96.7654	100.458	127.852	107.814	130.265			AT1G03990	2277	6.26141	0	5.65995	6.754	1.33639	4.60642	3.69603	4.35044	0.973691	0	5.80099	5.71033
AT1G03630	1394	301.786	347.995	305.555	328.213	354.1	272.925	238.999	347.895	398.308	268.49	374.899	370.755			AT1G04000	1014	61.7196	53.6693	90.5592	83.2993	96.2199	90.9769	42.1348	72.2173	77.8953	52.0846	112.394	78.0412
AT1G03640	73	0	0	0	0	0	0	0.963705	0	0	0	0.816774	1.25255			AT1G04010	2399	66.192	120.756	66.0327	144.085	177.74	161.225	184.062	203.601	132.422	103.484	105.143	130.386
AT1G03650	793	46.9994	49.1443	56.5067	28.7419	26.0687	33.3477	29.8749	40.3189	37.0109	52.0542	42.4722	28.8086			AT1G04020	2401	190.526	175.457	133.952	97.933	73.5013	92.1285	78.3559	94.8396	81.79	181.611	239.291	137.048
AT1G03660	324	60.6045	75.7089	93.1314	48.2122	35.4824	42.1235	18.3104	63.3583	37.0109	75.7982	47.3729	53.8596			AT1G04030	1846	25.0456	21.6741	30.1864	29.2673	13.3639	13.8193	11.8273	29.583	17.5264	15.7624	27.5547	17.131
AT1G03680	910	246.129	266.973	272.069	248.478	170.171	164.106	263.092	230.394	269.651	195.431	280.153	250.51			AT1G04040	1063	1068.02	731.76	752.773	536.943	541.237	614.958	337.817	253.196	323.265	871.732	1168.9	822.288
AT1G03687	1447	165.735	146.105	123.478	143.709	139.757	156.208	159.011	127.869	135.707	135.158	164.988	125.255			AT1G04050	2675	21.4677	17.5457	18.8665	5.62833	22.7186	23.0321	24.3938	18.2718	6.81584	25.357	13.7773	10.4689
AT1G03700	640	55.6572	88.9911	83.7136	25.0332	34.0341	37.7356	42.403	52.9906	39.6546	58.4468	51.4567	61.3749			AT1G04070	634	111.811	85.6644	90.5592	63.0373	98.8927	81.764	64.311	87.0088	96.3954	89.7774	93.5409	118.965
AT1G03710	1000	2.47365	2.65645	4.18568	1.85431	1.44826	1.75514	2.89112	1.15197	0	4.56616	4.90064	1.25255			AT1G04080	3025	1136.89	1464.55	1330.09	1248.36	1172.01	1254.1	986.841	1267.72	1287.22	1576.93	1473.45	1700.73
AT1G03730	1068	571.414	727.868	689.591	412.585	530.063	501.094	369.099	561.009	530.49	613.691	602.779	564.9			AT1G04090	1965	7.15589	6.19261	9.43325	1.12567	8.01832	5.75803	9.60968	4.35044	1.94738	3.42662	4.35074	1.90344
AT1G03740	3099	1675.9	1629.73	1639.74	1090.34	1429.43	1329.52	1203.67	1436.5	1259.25	2030.11	1826.31	1813.69			AT1G04100	1254	152.063	151.719	130.179	114.818	122.948	93.2801	104.967	100.06	97.3691	100.743	108.043	81.8481
AT1G03743	81	0	1.32823	5.2321	0	1.44826	0	0.963705	1.15197	0.881213	0.913231	2.45032	0			AT1G04110	2328	47.4078	33.0273	32.073	20.262	52.1191	41.4578	29.5683	23.4924	17.5264	30.8396	30.4552	18.0827
AT1G03746	85	8.65779	1.32823	7.32494	0.927157	4.34478	7.02058	0	5.75984	3.52485	4.56616	7.35096	8.76785			AT1G04120	5401	1917.78	1680.26	1720.62	2496.73	1873.61	3011.45	2027.64	2459.74	2049.62	2700.18	3106.43	2092.84
AT1G03750	2683	275.812	321.431	250.094	294.836	364.237	329.09	280.438	312.183	342.792	356.16	340.595	370.755			AT1G04130	1315	188.737	220.87	196.212	305.056	289.996	297.114	179.627	228.833	239.528	284.409	346.609	320.73
AT1G03760	1382	244.892	237.752	238.584	167.815	251.273	216.76	209.124	187.771	190.342	218.262	227.88	263.035			AT1G04140	3140	3042.15	2899.17	2860.16	3078.7	3185.95	2865.2	2647.84	3452.51	3202.47	2765.28	2733.72	2838.03
AT1G03770	1659	144.709	138.135	121.385	142.782	176.688	142.167	123.354	115.197	135.707	138.811	116.799	121.497			AT1G04160	4503	213.782	195.067	181.118	242.018	152.348	247.595	233.589	154.876	217.133	198.744	199.409	189.393
AT1G03780	2883	200.366	151.418	142.313	214.173	142.654	170.249	300.676	135.932	98.6958	136.071	145.386	131.518			AT1G04170	1793	2580.59	2207.67	2267.75	1706.51	1639.75	1619.16	1618.12	1832.41	1593.93	3124.39	3153.56	3074.06
AT1G03790	1573	1.23683	6.64113	9.41778	4.63578	4.34478	2.63272	17.3467	11.5197	15.8618	16.4382	8.98451	38.829			AT1G04180	1266	0	0	1.88665	1.12567	0	0	0	0	0	0	0.725124	0
AT1G03800	738	2.47365	1.32823	0	9.27157	7.96543	4.38786	1.92741	9.21575	8.81213	8.21908	10.6181	2.5051			AT1G04190	1334	855.129	795.75	688.627	658.515	642.802	679.447	672.678	716.082	720.531	864.193	975.291	885.101
AT1G03810	432	0	0	0	0	0	0	0.963705	0	0	0	0.816774	0			AT1G04200	2625	922.216	971.208	965.965	866.763	857.961	815.337	1190.86	901.411	967.849	869.676	662.038	953.625
AT1G03820	860	2832.33	3846.54	3821.53	2707.3	3234.69	2816.13	696.759	3550.37	4878.39	4173.47	5679.84	4465.34			AT1G04210	3986	991.986	745.177	856.539	873.517	837.915	936.256	934.357	854.426	953.243	1060.2	1092.76	884.15
AT1G03830	3289	273.339	158.059	105.688	272.584	180.308	182.535	438.486	157.82	118.964	192.692	165.805	159.074			AT1G04220	1784	8.05038	8.25681	3.7733	25.8903	20.0458	26.4869	30.3075	30.4531	37.9739	15.0771	22.4788	19.9862
AT1G03840	1686	309.207	324.087	283.58	206.756	190.446	180.78	184.068	183.163	172.718	224.655	260.551	199.155			AT1G04230	1376	301.442	277.635	247.151	335.449	255.25	305.176	214.37	287.129	350.529	295.375	285.699	312.165
AT1G03850	1065	805.174	1086.49	1229.54	357.883	601.028	508.114	531.965	657.774	496.123	717.8	770.218	746.52			AT1G04240	1178	336.327	315.823	222.625	267.909	240.55	254.505	261.679	176.628	152.869	206.968	193.608	204.62
AT1G03860	1572	836.095	850.064	791.094	864.11	674.889	769.631	889.5	627.823	587.769	744.283	800.438	698.923			AT1G04250	1087	1993.81	2125.1	1907.4	3391.63	2547.15	4126.2	1225.6	1011.91	1111.96	2180.01	2884.54	1773.06
AT1G03870	1035	481.126	533.947	600.645	331.922	181.033	289.599	868.298	544.881	311.949	625.563	722.028	522.313			AT1G04260	838	95.7101	86.6965	105.652	126.075	128.293	125.525	53.9621	112.241	117.817	102.113	105.868	119.917
AT1G03880	1633	0	0	0	0	0	0	0	0	0.881213	0	0	0			AT1G04270	800	6350.85	5748.81	5073.2	4262.9	4594.5	4552.3	3098.01	3784.01	4703.9	9560.27	10990	10600.3
AT1G03900	1198	1499.03	1664.27	1942.16	1559.48	1614.81	1726.18	1646.97	1755.6	1894.61	1891.3	1623.75	1915.15			AT1G04280	1925	1116.32	1132.22	948.985	914.041	1037.04	1029.54	952.098	880.529	863.664	905.313	651.161	858.453
AT1G03905	1141	202.84	163.372	161.149	257.75	204.205	243.088	218.761	203.898	249.383	182.646	185.408	187.882			AT1G04290	847	38.4629	20.642	22.6398	29.2673	30.7369	35.6998	41.3956	33.9334	23.3686	30.8396	16.6778	30.4551
AT1G03910	2466	601.098	565.824	463.564	664.771	715.44	669.588	962.741	596.72	447.656	593.6	624.832	603.729			AT1G04300	3845	729.901	830.842	626.368	727.181	968.881	848.734	1105.85	795.26	584.215	626.386	696.119	693.805
AT1G03920	2005	80.3938	55.7855	54.4139	68.6096	60.1028	68.4506	90.5883	55.2945	59.9225	55.7071	57.1742	65.1326			AT1G04310	2470	59.0361	65.0224	69.806	68.6657	69.4921	67.9447	96.0968	112.241	121.711	95.9453	80.4887	101.834
AT1G03930	2338	510.81	422.376	506.467	563.711	563.373	508.992	476.07	470.003	527.846	489.492	455.76	517.303			AT1G04320	71	0	0	0	0	1.33639	0	2.21762	0	0	0.685324	0	0
AT1G03935	87	16.0788	10.6258	10.4642	4.63578	8.68956	11.4084	1.92741	4.60787	8.81213	7.30585	21.2361	6.26275			AT1G04330	672	4.47243	2.0642	0	9.00533	0	16.1225	4.43524	0.870088	3.89476	0.685324	5.80099	2.85517
AT1G03940	1515	25.9734	17.2669	14.6499	33.3776	26.7928	10.5309	75.169	31.1032	49.3479	27.3969	9.80128	10.0204			AT1G04340	842	394.469	338.529	464.116	398.486	363.497	403.062	447.959	430.694	463.477	525.643	580.099	535.819
AT1G03950	1002	170.682	191.264	228.12	218.809	296.893	295.742	212.015	253.433	205.323	249.312	245.849	273.056			AT1G04350	1444	1161.94	1036.23	1141.42	2161.28	1412.56	2264.06	1379.36	1110.23	1302.8	1028.67	1581.49	1003.11
AT1G03960	2483	92.762	26.5645	27.2069	68.6096	34.7582	33.3477	139.737	32.2551	33.4861	66.6659	33.4877	31.3137			AT1G04360	1422	8.05038	20.642	24.5264	14.6337	17.373	19.5773	11.0881	10.4411	11.6843	21.245	19.5783	19.9862
AT1G03970	1148	162.024	167.356	257.419	147.418	270.825	199.209	170.576	229.242	247.621	189.952	214.811	250.51			AT1G04370	402	0	0	0	1.12567	0	0	0	0.870088	0	0	0.725124	0.951722
AT1G03980	2337	18.5524	19.9234	19.882	26.8875	18.1033	16.6739	25.0563	21.8874	25.5552	29.2234	16.3355	17.5357			AT1G04380	1282	0	0	0	0	1.33639	2.30321	0	0.870088	0.973691	0	0.725124	1.90344
AT1G03990	2277	11.1314	1.32823	4.18568	12.053	6.51717	7.89815	17.3467	4.60787	5.28728	4.56616	9.80128	8.76785			AT1G04390	2954	110.022	92.8892	69.806	102.436	105.575	102.493	76.8775	96.5798	101.264	90.4627	103.693	87.5584
AT1G04000	1014	96.4725	51.8008	58.5995	61.1923	36.9306	54.4095	156.12	43.7748	44.0606	47.488	53.9071	22.5459			AT1G04400	2511	3788.15	3915.79	3818.58	3103.46	3561.47	2464.44	5073.91	4002.4	4261.85	3396.46	2113.74	3015.05
AT1G04010	2399	265.918	185.952	186.263	313.379	229.549	253.618	261.164	218.874	222.947	234.7	194.392	199.155			AT1G04410	1484	39220.6	40246.8	42683.6	30573.1	33461.8	30837.7	19905.4	34823.5	33365.5	39549.3	38348.9	43774.4
AT1G04020	2401	227.576	170.013	172.659	190.994	153.516	157.085	206.233	168.187	163.906	199.998	167.439	174.104			AT1G04420	1450	862.285	874.19	760.32	705.793	714.967	724.36	561.797	654.306	882.164	1106.8	1115.24	831.805
AT1G04030	1846	220.155	128.838	155.917	183.577	129.619	165.861	232.253	162.428	183.292	170.774	149.47	149.053			AT1G04425	457	9.83935	2.0642	9.43325	7.87967	2.67277	9.21285	19.2194	2.61026	7.78953	2.05597	2.90049	1.90344
AT1G04040	1063	2205.26	2142.43	2785.57	1831.13	1855.22	2358.91	1892.72	2209.48	1687.52	2830.1	3012.26	2451.24			AT1G04430	2509	1683.42	1654.46	1371.59	1196.58	1749.33	1592.67	1186.43	1250.32	1065.22	1977.84	1787.43	1812.08
AT1G04050	2675	159.551	106.258	91.0386	133.511	166.55	128.126	116.608	133.628	170.074	127.852	120.066	145.296			AT1G04440	2106	2099.36	1764.89	2279.07	2426.94	2332	2439.1	3024.83	2035.14	2127.51	1785.95	1813.53	1960.55
AT1G04070	634	166.972	160.715	171.613	154.835	118.033	166.739	181.177	199.291	187.698	238.353	147.836	199.155			AT1G04445	519	0.894487	0	0	1.12567	1.33639	1.15161	0.739207	0.870088	0	0.685324	0	0.951722
AT1G04080	3025	1416.17	1425.19	1226.4	1354.58	1497.5	1385.69	1460.98	1278.69	1480.44	1396.33	1353.39	1351.5			AT1G04457	231	33.096	39.2199	26.4131	24.7647	21.3822	25.3353	16.2625	22.6223	30.1844	36.3222	39.8818	43.7792
AT1G04090	1965	24.7365	33.2056	38.7176	18.5431	25.3446	34.2253	16.383	20.7354	29.08	21.0043	29.4039	33.8188			AT1G04480	648	1907.94	1506.87	1733.83	1170.69	1331.04	1401.5	629.065	1032.79	1221.98	2482.93	3161.54	3173.04
AT1G04100	1254	168.208	183.295	210.331	159.471	156.412	216.76	148.411	195.835	215.897	151.596	161.721	180.367			AT1G04490	1620	12.5228	5.16051	20.7531	16.885	9.35471	19.5773	9.60968	4.35044	20.4475	5.48259	13.0522	10.4689
AT1G04110	2328	0	0	0	0	0	0	0	0	1.76243	0	3.26709	0			AT1G04500	1616	18.7842	23.7383	28.2997	13.508	18.7094	9.21285	17.0018	10.4411	22.3949	7.53856	15.9527	23.793
AT1G04120	5401	3777.27	3324.55	2867.19	5532.34	4917.57	5087.29	5907.51	4659.71	4588.48	3652.01	3557.87	3457.04			AT1G04510	1987	2208.49	1966.15	2052.67	1897.87	1747.99	1843.72	1485.07	1908.1	1873.38	2477.45	2627.12	2421.18
AT1G04130	1315	263.444	274.943	220.795	240.134	314.272	283.456	183.104	282.232	259.077	211.87	239.315	199.155			AT1G04520	1443	143.118	120.756	116.972	130.577	86.8652	141.648	53.2229	62.6463	74.0005	185.037	258.869	138
AT1G04140	3140	2706.18	2131.8	2286.43	2806.5	1915.32	2222.01	2681.03	2070.09	1886.68	2205.45	2233.06	2000.32			AT1G04530	1352	942.789	940.245	820.693	1222.47	772.432	1553.52	749.555	552.506	515.083	1423.42	2040.5	733.777
AT1G04150	3039	4.94731	1.32823	1.04642	1.85431	3.62065	7.02058	0.963705	8.06378	4.40606	8.21908	4.90064	5.0102			AT1G04540	1806	3.57795	2.0642	7.5466	6.754	2.67277	19.5773	7.39207	1.74018	7.78953	5.48259	5.80099	8.5655
AT1G04160	4503	340.127	239.081	198.82	422.783	351.927	375.601	472.216	307.576	264.364	275.796	241.765	212.933			AT1G04550	1392	169.952	162.04	133.952	302.804	211.149	292.508	180.366	163.577	114.896	211.765	398.818	200.813
AT1G04170	1793	1382.77	1498.24	1332.09	1353.65	1185.4	1254.05	1701.9	1355.87	1291.86	1443.82	1507.76	1478.01			AT1G04555	939	165.48	173.393	199.985	178.981	232.531	194.621	211.413	206.211	188.896	167.904	184.181	194.151
AT1G04180	1266	119.972	184.623	154.87	122.385	167.998	151.82	164.794	142.844	156.856	88.5834	85.7612	97.6989			AT1G04570	1935	11.6283	4.12841	3.7733	4.50267	5.34555	6.90964	11.8273	14.7915	7.78953	6.85324	13.7773	18.0827
AT1G04190	1334	818.779	844.751	844.461	882.653	867.508	877.572	797.948	813.29	810.716	839.259	971.961	983.251			AT1G04580	4104	12.5228	18.5778	50.9395	20.262	18.7094	17.2741	18.4802	24.3625	71.0794	20.5597	23.204	58.055
AT1G04200	2625	984.514	726.539	716.798	993.912	847.232	911.798	995.507	842.089	744.625	827.387	730.196	688.902			AT1G04590	1353	181.581	168.233	156.592	198.117	148.339	196.925	216.588	145.305	213.238	184.352	218.987	190.344
AT1G04210	3986	1531.19	1167.51	961.66	1509.41	999.299	1072.39	1755.87	1111.65	1021.33	1146.11	985.846	1010.81			AT1G04600	5193	3.57795	11.3531	7.5466	4.50267	12.0275	6.90964	17.741	26.1026	8.76322	10.9652	4.35074	14.2758
AT1G04220	1784	233.76	155.402	134.988	283.71	243.308	296.619	475.107	134.78	153.331	119.633	142.935	121.497			AT1G04610	1737	0.894487	0	0	0	0	0	2.21762	0.870088	0	0	0	0
AT1G04230	1376	267.155	305.492	289.858	236.425	317.893	358.05	268.874	305.272	325.168	273.056	286.688	304.37			AT1G04620	1609	960.679	915.474	739.567	667.52	771.095	464.097	1309.87	1322.53	1283.32	820.332	571.397	637.654
AT1G04240	1178	841.042	766.386	945.964	679.606	804.508	651.159	358.498	542.577	682.059	672.138	635.45	856.744			AT1G04625	774	1.78897	1.0321	0	2.25133	0	1.15161	2.21762	0.870088	0	2.05597	0	0.951722
AT1G04250	1087	2544.15	3426.82	3791.18	2300.28	2893.62	2895.99	1529.4	2065.48	2562.57	2994.48	2904.45	3421.97			AT1G04630	745	269.24	328.208	196.212	228.51	252.577	236.079	62.8326	233.184	280.423	440.663	346.609	307.406
AT1G04260	838	207.787	255.019	249.048	219.736	188.274	200.086	337.297	279.928	274.057	259.358	272.802	273.056			AT1G04635	682	62.6141	23.7383	50.9395	24.7647	22.7186	25.3353	25.8722	29.583	16.5527	38.3781	51.4838	39.0206
AT1G04270	800	6873.05	9414.46	9247.22	6731.16	8747.49	9030.22	5655.99	8504.98	8941.67	9079.34	9550.54	9774.9			AT1G04640	1278	188.737	208.485	133.952	174.478	200.458	206.137	229.154	151.395	186.949	199.429	226.239	197.006
AT1G04280	1925	2051.9	2307.13	2474.78	2682.26	3301.31	3226.83	1762.62	2101.19	1982.73	2189.93	2291.05	2356.05			AT1G04645	494	0.894487	1.0321	1.88665	2.25133	1.33639	2.30321	2.21762	4.35044	2.92107	0.685324	0.725124	0
AT1G04290	847	53.1836	83.6782	89.9922	48.2122	77.4819	78.1039	5.78223	84.0937	86.3589	46.5748	66.9754	65.1326			AT1G04650	3093	44.7243	49.5409	43.3929	40.524	22.7186	21.8805	38.4387	40.024	38.9476	48.658	60.1853	38.0689
AT1G04300	3845	1048.83	1115.71	892.597	1039.34	1196.99	1114.52	1126.57	984.933	823.053	942.455	1082.23	1013.31			AT1G04660	1288	0.894487	2.0642	0	1.12567	4.00916	4.60642	1.47841	0	0	2.05597	1.45025	1.90344
AT1G04310	2470	77.9201	53.129	62.7852	192.849	121.654	110.574	234.18	123.261	103.983	94.976	77.5935	75.153			AT1G04680	1923	727.218	703.893	716.927	1185.33	1371.13	1524.73	1049.67	796.13	988.296	902.571	1213.13	992.646
AT1G04330	672	34.6312	37.1903	49.1818	132.583	94.1369	60.5525	50.1127	95.6134	103.983	58.4468	84.9445	38.829			AT1G04690	1415	2293.46	2348.03	2275.3	1959.79	2115.5	1690.56	2622.7	2853.89	3072.97	2600.8	2009.32	2300.31
AT1G04340	842	467.521	533.947	587.042	495.102	601.752	552.871	391.264	519.538	650.335	578.075	563.574	473.464			AT1G04700	3886	1.78897	3.09631	0	2.25133	2.67277	5.75803	14.0449	6.9607	16.5527	7.53856	6.52611	6.66205
AT1G04350	1444	32.1575	67.7395	51.2746	74.1725	71.6889	46.5113	36.6208	24.1913	38.7734	42.0086	56.3574	68.8902			AT1G04710	1595	1034.03	983.593	933.891	871.266	776.441	937.407	680.07	813.532	760.453	1114.34	1088.41	859.405
AT1G04360	1422	155.84	156.731	172.659	109.404	85.4473	108.819	168.648	120.957	101.339	82.1908	118.432	73.9004			AT1G04730	2921	132.384	146.558	158.479	49.5293	108.247	54.1255	68.7462	93.9695	115.869	191.205	100.792	126.579
AT1G04370	402	1.23683	5.3129	7.32494	19.4703	10.1378	16.6739	3.85482	19.5835	12.337	2.73969	11.4348	16.2831			AT1G04750	1192	2463.42	2698.95	2799.79	2129.76	2732.91	1787.29	3206.68	2786.02	2835.39	2530.9	1857.77	2664.82
AT1G04380	1282	8.65779	7.96935	9.41778	25.0332	8.68956	10.5309	12.5282	9.21575	10.5746	10.0455	11.4348	10.0204			AT1G04760	663	22.3622	28.8988	16.9798	11.2567	18.7094	12.6677	8.87048	13.9214	19.4738	6.85324	2.90049	15.2275
AT1G04390	2954	145.946	102.273	107.781	170.597	128.171	95.6554	170.576	141.692	122.489	154.336	116.799	144.043			AT1G04770	1187	348.85	453.093	439.589	489.665	204.467	388.091	410.999	420.252	467.372	559.909	482.207	439.695
AT1G04400	2511	3748.82	4202.51	4086.27	3078.16	3570.69	3179.44	4175.73	3806.1	3863.24	4371.64	4279.89	4819.81			AT1G04778	306	1.78897	0	0	0	4.00916	1.15161	2.95683	0.870088	0.973691	0.685324	1.45025	5.71033
AT1G04410	1484	23388.4	26824.8	28584	24520.5	24868.1	26865.1	25649	24509.3	24314.4	26996	31143.6	28400.3			AT1G04780	2836	492.862	534.629	515.055	668.646	753.722	709.389	836.043	910.112	1007.77	658.596	613.455	668.109
AT1G04420	1450	138.525	90.3193	81.6208	101.987	86.8956	79.8591	91.552	64.5102	81.0716	80.3643	87.3948	87.6785			AT1G04790	2287	449.032	470.638	498.075	500.922	499.809	494.039	473.092	421.993	466.398	448.887	564.871	505.364
AT1G04425	457	24.7365	22.5798	28.2534	30.5962	24.6204	43.8786	19.2741	34.5591	34.3673	26.4837	46.5561	16.2831			AT1G04800	835	19.6787	25.8025	15.0932	32.6443	34.7461	33.3966	33.2643	26.9727	35.0529	30.1542	34.8059	21.8896
AT1G04430	2509	2183	1919.29	1874.14	2156.57	1784.98	1979.8	2673.32	2105.8	2278.82	1862.99	1712.77	1627.06			AT1G04810	3311	907.009	757.563	650.894	749.694	780.45	732.421	705.942	782.209	831.532	966.306	958.613	955.529
AT1G04440	2106	1751.35	1572.62	1586.37	1453.78	1441.02	1372.52	1487.96	1600.08	1343.85	1420.07	1532.27	1420.39			AT1G04820	1703	991.986	1155.95	1239.53	811.606	1206.76	704.783	948.402	961.447	1180.11	971.104	818.665	1238.19
AT1G04445	519	1.23683	1.32823	1.04642	1.85431	1.44826	0	4.81853	0	0	1.82646	2.45032	0			AT1G04830	1973	275.502	407.68	362.237	330.946	457.044	331.663	384.387	354.126	415.766	312.508	313.253	396.868
AT1G04457	231	0	0	0	0	0	0	0	0	0	0	0	2.5051			AT1G04840	1998	16.9952	8.25681	9.43325	7.87967	8.01832	5.75803	14.7841	6.9607	12.658	7.53856	13.0522	8.5655
AT1G04470	3307	0	1.32823	2.09284	0	0	0	0	0	0	0	0.816774	0			AT1G04850	1573	1043.87	1286	1160.29	1232.61	1311	1348.53	1056.33	1226.82	1311.56	1402.17	1604.7	1560.82
AT1G04480	648	1841.64	2551.52	2649.54	1880.27	2213.67	2511.61	1492.78	2407.61	2566.97	3008.18	2918.33	2801.95			AT1G04860	3418	542.953	458.253	449.023	370.344	430.317	457.188	439.089	432.434	322.292	447.516	469.88	418.758
AT1G04490	1620	149.656	116.884	147.545	130.729	154.24	252.741	123.354	193.531	202.679	148.857	145.386	126.508			AT1G04870	1567	412.358	281.764	315.07	289.296	232.531	267.173	189.976	218.392	300.871	572.931	612.004	657.64
AT1G04500	1616	3.71048	0	2.09284	2.78147	2.89652	1.75514	0	1.15197	2.64364	0.913231	0.816774	0			AT1G04880	1587	3.57795	2.0642	5.65995	7.87967	1.33639	1.15161	5.17445	2.61026	1.94738	4.11194	0.725124	1.90344
AT1G04510	1987	941.225	828.813	759.701	990.203	782.785	827.551	1365.57	740.716	721.713	840.173	842.91	705.185			AT1G04900	1734	188.737	195.067	186.778	85.5507	120.275	124.373	167.8	134.864	141.185	269.332	161.703	192.248
AT1G04520	1443	149.656	136.807	136.035	193.776	137.585	150.942	227.434	129.02	138.35	113.241	150.286	98.9514			AT1G04910	1903	464.239	370.525	458.456	360.213	343.452	415.73	358.515	439.394	320.344	389.949	443.776	460.633
AT1G04530	1352	452.679	577.778	566.113	470.996	557.58	563.401	454.869	390.517	410.645	542.459	541.521	589.951			AT1G04920	3469	28.6236	20.642	11.3199	19.1363	24.055	20.7289	25.8722	21.7522	36.0266	23.9863	18.8532	22.8413
AT1G04540	1806	37.1048	29.221	34.5319	68.6096	27.5169	35.1029	39.5119	46.0787	38.7734	31.9631	27.7703	43.8392			AT1G04930	1409	36.6739	59.8619	35.8463	18.0107	29.4005	34.5482	17.741	23.4924	40.895	54.8259	52.2089	48.5378
AT1G04550	1392	286.944	259.004	277.301	393.114	377.272	316.804	265.983	331.767	378.922	267.577	301.39	399.563			AT1G04945	2674	180.686	149.655	177.345	117.069	110.92	127.828	130.1	127.903	140.211	180.24	179.106	213.186
AT1G04555	939	168.208	172.669	204.052	170.597	146.274	155.33	118.536	205.05	208.847	233.787	236.864	211.681			AT1G04940	1138	22.3622	9.28892	5.65995	9.00533	12.0275	14.9709	10.3489	17.4018	9.73691	16.4478	15.2276	15.2275
AT1G04560	855	0	2.65645	4.18568	0	0.72413	4.38786	3.85482	0	0	0	0	0			AT1G04950	2333	180.686	280.732	224.511	291.548	236.541	268.324	294.943	260.156	291.134	216.562	216.087	305.503
AT1G04570	1935	49.4731	37.1903	21.9748	90.8614	49.2408	60.5525	48.1853	52.9906	82.834	42.9219	53.0903	47.5969			AT1G04960	1669	672.654	748.274	513.169	787.967	864.643	760.06	879.656	761.327	806.216	821.018	755.579	853.694
AT1G04580	4104	0	0	0	1.85431	0.72413	0.877572	0.963705	5.75984	6.16849	0	0	1.25255			AT1G04970	1734	476.761	483.024	590.521	658.515	644.139	702.48	887.048	666.487	592.004	481.783	495.259	576.743
AT1G04590	1353	341.364	302.835	336.947	339.339	364.962	418.602	325.732	369.782	419.457	395.429	341.411	427.119			AT1G04980	1593	85.8707	43.3483	56.5995	48.4037	72.1649	43.761	99.0537	83.5284	66.211	74.7003	50.7586	36.1654
AT1G04600	5193	9.89462	3.98468	6.27852	21.3246	15.2067	9.6533	20.2378	13.8236	8.81213	7.30585	8.16774	17.5357			AT1G04985	993	215.571	286.924	235.831	274.663	257.923	284.447	277.942	250.585	287.239	300.172	278.447	250.303
AT1G04610	1737	158.314	164.7	231.259	142.782	130.343	176.392	195.632	112.893	164.787	133.332	144.569	126.508			AT1G04990	1838	819.35	1005.27	1220.66	710.296	878.006	274.082	1104.37	1421.72	1496.56	644.89	348.059	922.218
AT1G04620	1609	144.709	106.258	51.2746	12.053	7.2413	5.26543	131.064	86.3976	72.2595	90.4099	57.1742	42.5867			AT1G05000	1200	150.274	162.04	247.151	921.921	857.961	1064.08	925.487	1208.55	1079.82	241.234	306.727	287.42
AT1G04625	774	0	0	3.13926	0	0	0	0	0	0	0	0.816774	0			AT1G05010	1364	17449.6	17144.2	17768.5	15573.6	19162.5	12126.4	17283.4	17051.1	20085.3	18612	10988.5	20135.6
AT1G04630	745	330.233	504.726	496.003	383.843	452.581	477.399	441.377	519.538	454.706	456.616	457.393	499.767			AT1G05020	2414	30.4125	44.3804	67.9194	28.1417	60.1374	39.1546	36.2211	16.5317	36.0266	57.5672	25.3793	55.1999
AT1G04635	682	80.3938	79.6935	86.8529	53.7751	82.5508	93.0227	51.0764	79.4858	94.2898	78.5379	82.4941	73.9004			AT1G05030	1779	206.626	217.773	258.471	222.882	209.813	175.044	235.807	339.334	227.844	178.184	198.684	202.717
AT1G04640	1278	75.4464	120.869	116.153	82.5169	102.826	97.4105	49.149	85.2457	100.458	110.501	122.516	141.538			AT1G05040	996	6.26141	3.09631	0	2.25133	16.0366	0	0	12.1812	1.94738	6.85324	0	0
AT1G04645	494	0	0	0	0	0	0	0	0	1.76243	0	0	0			AT1G05055	1496	354.217	363.3	350.917	285.919	249.904	332.814	152.277	336.724	283.344	331.697	353.86	332.151
AT1G04650	3093	84.1042	57.1137	50.2282	59.338	36.2065	45.6338	79.9875	54.1425	59.0413	63.0129	65.3419	72.6479			AT1G05060	1001	556.371	568.688	732.02	486.288	569.301	480.22	688.201	731.744	669.899	539.35	553.269	583.405
AT1G04660	1288	0	0	0	0.927157	0	0	0.963705	0	0.881213	0	2.45032	0			AT1G05061	1045	0	1.0321	1.88665	1.12567	0	0	0.739207	0.870088	0	0	0	0
AT1G04670	697	0	3.98468	1.04642	2.78147	2.17239	2.63272	0.963705	1.15197	0	0.913231	0	5.0102			AT1G05065	252	4.47243	5.16051	5.65995	5.62833	5.34555	6.90964	9.60968	8.70088	6.81584	0.685324	5.07586	1.90344
AT1G04680	1923	2969.62	2062.73	1860.54	2139.88	1508.36	1595.43	2408.3	1404.25	1676.95	1935.14	2193.04	1654.62			AT1G05070	877	122.545	158.944	126.406	258.903	193.776	330.511	131.579	156.616	175.264	167.219	324.855	166.551
AT1G04690	1415	1599.22	1920.61	1859.49	1793.12	2141.25	1986.82	1840.68	2217.54	2369.58	1752.49	1868.78	2009.09			AT1G05090	2121	211.099	236.351	228.285	285.919	268.614	238.382	308.988	262.767	247.317	194.632	165.328	193.2
AT1G04700	3886	84.1042	87.6629	95.2243	115.895	123.826	139.534	142.628	117.501	96.9334	138.811	117.615	121.497			AT1G05100	1272	0	5.16051	1.88665	27.016	13.3639	14.9709	73.1814	70.4771	106.132	7.53856	7.97636	11.4207
AT1G04710	1595	199.129	228.455	204.052	230.862	299.79	265.027	209.124	216.57	223.828	215.523	206.644	231.722			AT1G05120	2731	499.123	453.093	449.023	479.534	418.289	407.668	576.581	649.086	399.213	456.426	313.979	346.427
AT1G04730	2921	178.103	168.685	120.338	135.365	129.619	133.391	205.269	124.413	136.588	165.295	149.47	156.569			AT1G05135	1322	94.8156	106.306	84.8992	79.9223	125.62	63.3383	86.4872	91.3592	82.7637	89.7774	31.1803	105.641
AT1G04750	1192	2605.99	3303.3	3386.22	3034.58	3424.41	3180.32	1870.55	3462.82	3550.41	2972.57	3173.17	3314.25			AT1G05136	141	0.894487	0	0	0	0	0	0.739207	1.74018	0	0	0	0
AT1G04760	663	50.7099	54.4572	50.2282	49.1393	47.7926	28.0823	51.0764	40.3189	40.5358	37.4425	43.289	43.8392			AT1G05140	1509	458.872	455.157	449.023	571.839	435.662	589.622	437.61	470.718	490.74	432.439	569.222	377.834
AT1G04770	1187	474.942	351.98	362.061	537.751	599.58	631.852	770.964	478.067	374.515	461.182	400.219	485.989			AT1G05150	2894	313.965	261.122	186.778	256.652	294.005	277.537	260.201	204.471	249.265	289.207	288.599	207.475
AT1G04778	306	42.0521	61.0984	49.1818	66.7553	60.8269	66.6955	31.8023	38.015	59.9225	53.8806	39.2051	33.8188			AT1G05160	2078	72.4534	73.2792	83.0126	90.0533	57.4647	78.3092	79.0951	99.19	73.0268	67.847	64.536	36.1654
AT1G04780	2836	1297.43	1461.05	1363.49	1464.91	1960.94	1758.65	1670.1	1520.6	1463.69	1595.41	1582.09	1713.49			AT1G05170	1890	311.281	229.127	299.977	390.606	339.442	356.998	396.215	349.775	240.502	283.724	381.415	212.234
AT1G04790	2287	383.416	318.774	272.069	375.498	344.686	360.682	472.216	329.463	329.574	418.26	354.48	399.563			AT1G05180	2040	1260.33	1235.43	1273.49	980.456	1157.31	905.162	1119.16	1171.14	1126.56	1417.25	1110.16	1378.09
AT1G04800	835	1.23683	0	0	0	0	0.877572	0	0	0	0	0	0			AT1G05190	935	3973.31	4313.15	3279	3331.97	3632.3	3276.32	2087.52	2368.38	2905.49	4924.05	5067.89	3678.4
AT1G04810	3311	1431.01	1429.17	1207.57	1517.76	1574.98	1467.3	1723.1	1460.7	1284.81	1332.4	1269.27	1303.9			AT1G05200	3451	305.02	247.704	233.945	382.727	326.078	514.768	351.123	656.916	281.397	192.576	345.884	170.358
AT1G04820	1703	3214.51	2904.83	2497.81	2886.24	1796.57	2099.15	6320.94	2722.1	2346.67	2243.81	2572.02	1906.38			AT1G05205	557	661.026	748.274	535.808	506.55	531.882	625.322	320.076	464.627	530.662	604.455	862.172	829.901
AT1G04830	1973	184.287	164.7	210.331	187.286	122.378	153.575	290.075	170.491	108.389	151.596	126.6	115.235			AT1G05210	770	70.6644	73.2792	86.7859	54.032	50.7827	52.9739	33.2643	60.0361	45.7635	88.4068	80.4887	110.4
AT1G04840	1998	29.6838	29.221	19.882	11.1259	23.1722	28.0823	32.766	31.1032	31.7237	24.6572	31.0374	30.0612			AT1G05220	979	2.68346	4.12841	1.88665	2.25133	6.68194	2.30321	3.69603	5.22053	0.973691	4.11194	3.62562	6.66205
AT1G04850	1573	1647.45	1855.53	1832.28	2060.14	2819.76	2695.9	2283.98	2132.29	1844.38	1896.78	2120.34	2386.11			AT1G05230	2993	239.722	284.86	286.771	278.04	356.815	270.627	354.08	296.7	305.739	229.583	218.262	242.689
AT1G04860	3418	912.778	854.049	713.659	922.521	746.578	829.306	1049.47	666.99	715.545	878.528	705.693	741.509			AT1G05240	1277	0	0	1.88665	1.12567	1.33639	0	0	0	0	0	0	0
AT1G04870	1567	667.887	819.515	730.401	522.916	832.025	725.752	599.425	721.132	767.536	783.552	837.193	749.025			AT1G05250	1366	0	0	0	0	1.33639	0	0	0.870088	0.973691	0.685324	0	0
AT1G04880	1587	8.65779	11.954	5.2321	7.41725	6.51717	4.38786	1.92741	11.5197	7.93092	5.47939	8.16774	2.5051			AT1G05260	1209	2.68346	4.12841	3.7733	24.7647	20.0458	16.1225	28.0898	33.9334	22.3949	10.9652	21.0286	13.3241
AT1G04900	1734	201.603	180.639	181.031	183.577	200.584	203.597	231.289	129.02	140.994	235.614	183.774	196.65			AT1G05270	1386	718.273	740.017	630.141	651.761	653.493	692.115	632.761	689.98	710.794	891.606	838.968	691.902
AT1G04910	1903	617.177	719.898	750.283	688.877	743.682	673.976	559.913	664.686	747.268	700.448	710.593	695.165			AT1G05280	1497	2.68346	0	1.88665	0	0	0	0	0	2.92107	2.05597	0.725124	5.71033
AT1G04920	3469	0	0	0	0.927157	0	1.75514	0	2.30394	0.881213	0	0	0			AT1G05300	1999	443.665	458.253	352.803	467.152	577.319	239.534	646.806	938.825	962.007	356.368	93.5409	260.772
AT1G04930	1409	23.4997	7.96935	17.7891	22.2518	15.9309	22.8169	68.4231	21.8874	17.6243	21.9175	29.4039	22.5459			AT1G05310	1337	76.0314	90.825	105.652	130.577	121.611	110.554	119.012	72.2173	100.29	47.9727	40.6069	82.7998
AT1G04945	2674	238.708	131.494	123.478	132.583	111.516	132.513	203.342	139.388	124.251	167.121	145.386	140.286			AT1G05320	2704	636.874	640.935	535.808	348.957	398.243	396.152	553.666	404.591	409.924	488.636	342.983	342.62
AT1G04940	1138	17.3156	30.5492	29.2998	11.1259	14.4826	10.5309	5.78223	23.0394	15.8618	23.744	29.4039	25.051			AT1G05330	414	0.894487	0	1.88665	0	1.33639	0	0.739207	0.870088	0	0.685324	0	0
AT1G04950	2333	258.497	187.28	165.334	249.405	91.9645	124.615	297.785	154.364	145.4	144.291	147.019	116.487			AT1G05340	711	75.1369	100.114	105.652	229.636	219.168	122.07	234.328	484.639	778.953	114.449	136.323	181.779
AT1G04960	1669	338.891	436.986	380.897	388.479	554.684	484.42	357.535	449.268	437.082	369.859	401.853	445.908			AT1G05350	1627	637.769	645.064	603.728	475.031	579.992	404.214	472.353	557.726	650.426	795.661	577.198	584.357
AT1G04970	1734	674.071	539.26	593.32	683.315	472.857	544.095	606.171	489.587	396.546	495.884	576.642	450.918			AT1G05360	1656	194.998	140.366	150.932	189.112	157.694	219.957	227.676	170.537	198.633	167.219	209.561	199.862
AT1G04980	1593	315.391	363.934	307.648	368.081	425.788	456.338	444.268	400.885	375.397	302.279	317.725	330.673			AT1G05370	1480	12.5228	29.931	35.8463	23.639	25.3914	24.1837	18.4802	24.3625	39.9213	9.59453	18.8532	27.5999
AT1G04985	993	197.892	224.47	230.212	191.921	225.929	174.637	164.794	221.178	213.254	191.779	193.575	270.551			AT1G05380	4136	569.788	451.028	352.803	377.098	515.845	382.333	567.711	562.077	396.292	373.501	444.501	348.33
AT1G04990	1838	326.522	220.485	229.166	291.127	141.205	217.638	603.279	244.217	243.215	231.047	240.948	197.903			AT1G05385	746	275.502	285.892	230.171	171.101	216.495	292.508	188.498	120.942	215.186	206.968	250.893	154.179
AT1G05000	1200	317.865	324.087	281.487	1024.51	669.096	862.654	1193.07	831.721	702.327	208.217	241.765	161.579			AT1G05390	74	0	0	1.88665	0	0	0	0	0	0.973691	0	0	0.951722
AT1G05010	1364	1924.5	2619.26	2957.18	2005.44	2857.42	2610.78	2869.91	3345.32	3231.41	2431.93	2133.41	2357.3			AT1G05400	996	0.894487	4.12841	1.88665	1.12567	0	3.45482	4.43524	0	2.92107	1.37065	7.97636	2.85517
AT1G05020	2414	14.8419	13.2823	12.557	14.8345	12.3102	13.1636	19.2741	26.4953	11.4558	21.0043	8.98451	11.2729			AT1G05410	1742	170.847	152.751	147.159	120.446	175.067	170.438	130.1	144.435	144.106	195.317	203.76	170.358
AT1G05030	1779	98.9462	81.0218	73.2494	102.914	49.2408	74.5936	140.701	61.0543	71.3782	74.885	71.0593	75.153			AT1G05420	681	8.05038	1.0321	15.0932	3.377	5.34555	5.75803	0.739207	2.61026	1.94738	1.37065	4.35074	4.75861
AT1G05040	996	0	0	0	0	0	0	0	0	0.881213	0	0	0			AT1G05430	1067	412.358	421.098	343.37	389.481	378.198	427.246	312.684	387.189	359.292	407.082	385.041	423.516
AT1G05055	1496	418.048	442.299	462.518	445.962	469.96	508.114	383.555	473.459	518.153	453.876	475.362	502.272			AT1G05440	1527	8.94487	5.16051	15.0932	4.50267	10.6911	5.75803	6.65286	7.83079	4.86845	2.74129	0.725124	11.4207
AT1G05060	1001	765.596	799.592	1050.61	777.885	981.92	1058.35	837.46	1225.69	1126.19	684.923	974.411	836.703			AT1G05450	892	0	1.0321	0	0	0	0	1.47841	1.74018	1.94738	2.05597	0	1.90344
AT1G05061	1045	3.71048	3.98468	0	3.70863	3.62065	3.51029	1.92741	6.91181	6.16849	10.0455	7.35096	1.25255			AT1G05460	3375	194.104	200.228	199.985	202.62	157.694	148.557	152.277	207.951	190.843	191.205	186.357	159.889
AT1G05065	252	12.3683	13.2823	10.4642	23.1789	16.655	20.1842	18.3104	25.3433	25.5552	17.3514	18.7858	17.5357			AT1G05470	2696	103.76	90.825	75.466	140.708	98.8927	89.8253	101.271	81.7883	102.238	76.0709	68.1616	52.3447
AT1G05070	877	314.154	277.599	330.669	333.776	328.755	346.641	286.22	314.487	303.137	298.627	339.778	328.168			AT1G05490	4600	21.4677	16.5136	20.7531	15.7593	29.4005	29.9418	28.8291	31.3232	21.4212	22.6157	29.0049	26.6482
AT1G05085	375	0	0	0	0.927157	0	0	0	0	0	0	0	0			AT1G05500	2110	1406.13	1431.53	1460.27	1150.43	1262.89	1150.45	1317.27	1170.27	1063.27	1425.47	1354.53	1543.69
AT1G05090	2121	65.5518	31.8774	43.9497	63.9738	57.9304	41.2459	70.3505	57.5984	47.5855	53.8806	56.3574	53.8596			AT1G05510	980	0.894487	1.0321	0	0	0	0	0	0	0	0	0	0.951722
AT1G05100	1272	44.5258	46.4879	48.1353	96.4243	152.791	150.065	104.08	153.212	185.936	54.7939	34.3045	45.0918			AT1G05520	2586	809.51	713.182	737.68	628.122	616.075	545.861	731.814	761.327	757.532	879.956	809.238	823.239
AT1G05120	2731	848.463	633.564	656.106	765.831	889.232	852.123	913.593	693.485	682.94	695.882	667.304	787.854			AT1G05530	1368	0	1.0321	1.88665	0	0	1.15161	0.739207	0.870088	1.94738	0	0	0
AT1G05135	1322	2.47365	0	1.04642	0	1.44826	0.877572	0	1.15197	0.881213	1.82646	1.63355	0			AT1G05540	1270	6.26141	1.0321	1.88665	16.885	2.67277	28.7901	0.739207	9.57097	8.76322	9.59453	10.8769	12.3724
AT1G05140	1509	173.156	180.639	185.216	153.908	161.481	132.513	167.685	142.844	151.569	143.377	159.271	207.923			AT1G05550	1761	25.0456	18.5778	26.4131	37.147	16.0366	64.4899	5.17445	7.83079	13.6317	36.3222	51.4838	32.3585
AT1G05150	2894	998.119	832.797	859.111	1004.11	1028.99	1059.23	1216.2	862.824	891.787	915.971	851.895	1035.86			AT1G05560	1650	8.94487	8.25681	3.7733	6.754	6.68194	6.90964	21.437	20.012	27.2633	7.53856	37.7064	15.2275
AT1G05160	2078	106.367	118.212	115.106	144.636	122.378	100.921	132.991	107.133	121.607	139.724	84.1277	136.528			AT1G05570	6231	1962.5	2151.93	1954.57	2180.42	2319.97	1748.14	3357.48	3326.35	2480.96	2000.46	1582.22	1820.64
AT1G05170	1890	326.522	422.376	411.243	440.399	522.098	457.215	423.067	511.474	531.371	409.128	361.831	445.908			AT1G05575	497	292.497	783.365	611.274	417.622	776.441	316.692	1013.45	839.635	1206.4	294.004	237.115	789.929
AT1G05180	2040	765.596	641.533	621.574	783.447	716.165	722.242	749.763	627.823	695.277	707.754	687.723	687.65			AT1G05577	1502	2.68346	0	1.88665	0	0	1.15161	0	0	1.94738	0	0.725124	0
AT1G05190	935	476.178	504.726	595.413	420.002	481.546	371.213	160.939	296.056	403.595	492.232	412.471	547.364			AT1G05590	2131	100.182	103.21	90.5592	84.425	58.801	95.5833	68.007	94.8396	52.5793	104.169	105.143	78.0412
AT1G05200	3451	375.995	285.568	302.416	356.028	249.101	270.292	605.207	351.35	346.317	388.123	327.526	323.158			AT1G05600	1801	57.2471	70.1829	56.5995	76.5453	46.7736	63.3383	58.3973	51.3352	53.553	67.1617	63.0858	54.2481
AT1G05205	557	385.89	523.321	716.798	440.399	438.823	555.503	323.805	533.361	591.294	623.737	624.832	723.974			AT1G05610	1465	3.57795	5.16051	1.88665	30.393	24.055	12.6677	219.544	144.435	139.238	11.6505	11.602	6.66205
AT1G05210	770	169.445	215.173	233.352	140.928	189.722	182.535	128.173	225.786	177.124	201.824	212.361	186.63			AT1G05620	1301	743.318	960.887	1130.1	1088.52	1049.06	853.34	1125.07	1474.8	1668.91	1254.83	1071.73	1588.42
AT1G05220	979	33.3943	21.2516	39.764	23.1789	17.3791	13.1636	36.6208	27.6472	19.3867	35.616	40.8387	23.7984			AT1G05630	3888	140.434	175.457	101.879	193.615	213.822	133.586	219.544	199.25	211.291	183.667	173.305	147.517
AT1G05230	2993	9.89462	1.32823	10.4642	9.27157	15.9309	8.77572	21.2015	8.06378	8.81213	3.65292	10.6181	8.76785			AT1G05640	1884	28.6236	25.8025	35.8463	36.0213	37.4188	24.1837	28.0898	21.7522	18.5001	39.0634	44.9577	39.0206
AT1G05240	1277	11.1314	10.6258	17.7891	12.9802	10.1378	17.5514	33.7297	17.2795	17.6243	360.726	15.5187	7.5153			AT1G05670	3333	57.2471	33.0273	45.2796	42.7753	34.7461	36.8514	51.7445	49.595	49.6582	47.2873	52.2089	39.0206
AT1G05250	1366	8.65779	13.2823	10.4642	6.4901	12.3102	15.7963	38.5482	13.8236	14.0994	9.13231	9.80128	5.0102			AT1G05675	1493	30.4125	33.0273	56.5995	32.6443	80.1832	24.1837	59.1365	61.7762	160.659	31.5249	26.1044	111.351
AT1G05260	1209	1308.56	1925.93	1794.61	1133.91	1452.6	1645.45	1517.84	1672.66	1298.03	1880.34	1921.05	1846.26			AT1G05680	1518	335.432	180.618	298.091	327.569	431.653	385.788	330.425	506.391	722.479	437.922	1348.73	978.37
AT1G05270	1386	520.704	698.647	618.434	623.976	606.821	635.362	463.542	726.892	657.385	694.056	701.609	767.813			AT1G05690	1660	56.3527	55.7335	77.3526	115.944	52.1191	145.102	72.4422	82.6584	74.9742	76.0709	97.1666	52.3447
AT1G05280	1497	89.0515	66.4113	74.2959	65.8281	36.9306	52.6543	142.628	50.6866	24.674	46.5748	28.5871	42.5867			AT1G05700	2559	0	0	3.7733	3.377	0	16.1225	0	0	0	1.37065	2.17537	0
AT1G05300	1999	640.676	560.511	439.497	450.598	376.548	345.763	1101.52	574.832	458.231	502.277	594.611	393.301			AT1G05710	1443	40.2519	59.8619	143.385	110.315	120.275	150.86	131.579	85.2686	108.08	58.2525	141.399	107.545
AT1G05310	1337	119.972	120.869	83.7136	72.3182	63.7234	102.676	56.8586	63.3583	39.6546	82.1908	88.2116	76.4055			AT1G05720	782	345.272	381.878	294.317	345.58	363.497	399.607	599.496	359.346	379.739	363.222	414.771	378.785
AT1G05320	2704	755.701	839.438	814.115	646.228	931.955	844.225	743.98	673.902	511.985	859.35	918.87	1013.31			AT1G05730	1146	67.0865	54.7014	75.466	30.393	28.0641	17.2741	67.2678	48.7249	52.5793	82.9242	76.8631	76.1377
AT1G05330	414	0	0	0	0	1.44826	0	1.92741	1.15197	0.881213	2.73969	1.63355	3.75765			AT1G05750	3226	51.8802	36.1236	52.8262	38.2727	40.0916	31.0934	46.57	34.8035	36.0266	40.4341	44.2325	29.5034
AT1G05340	711	572.651	812.874	875.854	332.849	299.79	315.926	272.729	525.298	493.479	619.171	588.894	626.275			AT1G05770	747	1.78897	2.0642	5.65995	3.377	14.7003	11.5161	8.87048	2.61026	4.86845	2.05597	3.62562	0
AT1G05350	1627	434.126	536.603	466.704	495.102	518.477	542.34	581.114	473.459	478.499	464.835	467.195	521.061			AT1G05780	698	22.3622	31.9952	28.2997	32.6443	22.7186	20.7289	18.4802	16.5317	21.4212	10.9652	10.1517	19.9862
AT1G05360	1656	448.968	496.756	513.792	547.95	493.133	502.849	480.889	559.857	565.739	568.03	514.567	528.576			AT1G05785	771	174.425	166.168	186.778	165.473	152.348	132.435	134.536	200.12	170.396	120.617	153.001	140.855
AT1G05370	1480	53.1836	47.8161	46.0425	50.9936	45.6202	28.0823	114.681	50.6866	51.9916	39.2689	66.9754	42.5867			AT1G05790	2477	195.893	182.682	201.871	252.149	255.25	298.266	252.809	247.975	292.107	232.325	158.802	175.117
AT1G05380	4136	613.466	433.002	317.065	590.599	540.925	575.687	737.234	483.827	473.211	492.232	481.08	501.02			AT1G05800	1416	6.26141	15.4815	15.0932	5.62833	1.33639	1.15161	0.739207	8.70088	2.92107	2.74129	5.80099	19.9862
AT1G05385	746	101.42	108.914	101.503	76.954	97.0334	67.5731	29.8749	55.2945	64.3285	83.104	88.2116	103.962			AT1G05805	1425	1608.29	1695.74	1671.57	855.507	1361.78	692.115	795.386	1440	1357.33	1027.3	618.53	1304.81
AT1G05400	996	12.3683	5.3129	9.41778	13.9074	2.89652	10.5309	26.9837	5.75984	10.5746	7.30585	9.80128	16.2831			AT1G05810	896	88.5542	57.7977	62.2594	43.901	77.5105	76.006	53.9621	25.2325	42.8424	80.1829	91.3656	70.4274
AT1G05410	1742	314.154	332.056	280.441	280.928	270.825	293.987	277.547	241.913	284.632	288.581	235.231	280.571			AT1G05820	2041	33.096	25.8025	62.2594	74.294	37.4188	51.8223	30.3075	28.7129	26.2897	37.0075	62.3606	30.4551
AT1G05420	681	0	2.65645	0	0.927157	0.72413	1.75514	4.81853	1.15197	1.76243	0	1.63355	2.5051			AT1G05830	3807	469.605	445.868	292.431	387.229	455.708	375.424	532.968	394.15	435.24	444.775	433.624	334.054
AT1G05430	1067	301.786	334.713	364.154	370.863	351.927	356.294	258.273	360.566	408.883	313.238	313.641	370.755			AT1G05835	520	16.1008	7.22471	7.5466	15.7593	6.68194	24.1837	2.21762	8.70088	5.84215	2.05597	4.35074	12.3724
AT1G05440	1527	56.894	38.5185	43.9497	38.9406	31.8617	41.2459	21.2015	55.2945	42.2982	50.2277	40.0219	26.3035			AT1G05840	1698	264.768	389.102	311.297	588.724	747.04	574.651	813.866	539.455	520.925	361.166	278.447	469.199
AT1G05450	892	2.47365	0	0	0.927157	1.44826	1.75514	9.63705	1.15197	0.881213	0	0	0			AT1G05850	1478	9235.57	9024.7	8716.32	8704.78	9083.42	8068.15	7587.22	9028.03	9234.48	9395.1	8285.26	8389.43
AT1G05460	3375	238.708	152.746	153.824	242.915	236.066	181.657	291.039	154.364	156.856	180.82	173.156	160.326			AT1G05860	1176	70.6644	81.536	58.4861	61.9117	77.5105	102.493	87.9656	66.1267	85.6848	87.7214	73.9626	87.5584
AT1G05470	2696	681.492	374.56	299.276	470.996	358.444	323.824	451.978	241.913	332.217	399.082	369.999	363.239			AT1G05870	1490	166.374	232.223	228.285	402.989	267.277	475.613	113.099	221.872	213.238	242.605	335.732	276.951
AT1G05490	4600	39.5785	39.8468	42.9032	48.2122	56.4821	47.3889	33.7297	51.8386	34.3673	40.1822	49.0064	32.5663			AT1G05880	1726	4.47243	6.19261	13.2065	9.00533	10.6911	11.5161	4.43524	15.6616	7.78953	5.48259	11.602	5.71033
AT1G05500	2110	1604.16	1891.39	1736.01	1548.35	1960.94	1727.06	1603.61	1854.67	1863.77	1697.7	1788.73	1920.16			AT1G05890	2523	289.814	334.401	343.37	400.737	450.363	385.788	476.049	388.059	396.292	334.438	329.206	403.53
AT1G05510	980	0	0	0	4.63578	0	2.63272	0	1.15197	0	0.913231	0.816774	0			AT1G05894	1490	1.78897	1.0321	0	2.25133	1.33639	3.45482	0	0.870088	0.973691	0.685324	1.45025	0
AT1G05520	2586	773.017	625.594	571.346	790.865	533.684	623.076	1011.89	628.975	586.888	668.485	668.121	553.627			AT1G05900	1511	465.133	377.749	384.876	678.777	360.825	768.121	343.731	346.295	260.949	407.768	582.274	318.827
AT1G05530	1368	93.9988	134.151	158.009	44.5035	60.8269	91.2675	34.6934	80.6378	100.458	102.282	104.547	97.6989			AT1G05910	3942	784.465	767.884	705.607	611.237	415.616	515.919	524.097	741.315	518.977	480.412	576.473	619.571
AT1G05540	1270	2.47365	0	1.04642	0.927157	0	3.51029	0.963705	0	0.881213	1.82646	1.63355	0			AT1G05920	1477	0.894487	0	0	0	0	0	0	0	0	0	0.725124	0.951722
AT1G05550	1761	0	0	0	0	0	0	2.89112	0	0	0	0	0			AT1G05940	1955	492.862	520.179	547.128	739.563	749.713	580.409	655.676	694.33	774.084	649.687	588.075	590.068
AT1G05560	1650	12.3683	49.1443	54.4139	26.8875	52.1374	33.3477	2.89112	69.1181	47.5855	31.9631	57.9909	83.9208			AT1G05950	2056	48.3023	37.1557	45.2796	50.655	48.1099	38.003	41.3956	50.4651	35.0529	46.602	27.5547	48.5378
AT1G05562	1288	0	1.32823	1.04642	0	0	0	1.92741	0	0	0	0.816774	0			AT1G05960	3694	752.263	584.17	650.894	845.376	785.796	715.147	1198.99	925.774	1020.43	635.98	759.929	664.302
AT1G05570	6231	4165.63	2837.09	2256.08	2492.2	2530.11	2250.1	3251.54	2088.52	1790.62	3890.36	3158.46	3031.17			AT1G05970	857	129.701	132.109	128.292	111.441	147.003	99.0381	107.185	86.1387	121.711	110.337	96.4414	118.965
AT1G05575	497	531.836	784.981	619.481	189.14	345.41	290.476	170.576	413.557	339.267	690.403	647.702	576.173			AT1G06000	1587	47.4078	63.9903	54.7128	202.62	68.1557	155.467	83.5303	125.293	109.053	130.897	179.106	79.9446
AT1G05577	1502	22.2629	21.2516	27.2069	32.4505	24.6204	30.715	25.0563	26.4953	38.7734	22.8308	21.2361	17.5357			AT1G06010	633	161.902	188.875	154.705	122.698	133.639	141.648	192.933	99.19	185.975	188.464	176.93	138
AT1G05590	2131	206.55	224.47	226.027	176.16	214.342	172.882	163.83	180.859	170.074	187.212	239.315	216.691			AT1G06020	1038	5.36692	2.0642	13.2065	4.50267	4.00916	4.60642	3.69603	6.9607	0	5.48259	2.17537	5.71033
AT1G05600	1801	132.34	128.838	134.988	99.2058	160.033	104.431	94.4431	101.373	69.6158	100.455	127.417	118.992			AT1G06030	1021	1.78897	2.0642	1.88665	4.50267	5.34555	3.45482	0.739207	2.61026	2.92107	1.37065	5.80099	4.75861
AT1G05610	1465	18.5524	13.2823	11.5106	17.616	26.0687	19.3066	19.2741	24.1913	23.7927	14.6117	17.1522	18.7882			AT1G06040	1309	3562.74	3640.22	3362.01	5004.71	3924.97	5349.21	1587.82	3181.91	2599.75	3216.22	5396.37	3443.33
AT1G05615	519	0	0	0	0	0	0.877572	0	0	0	0	0	0			AT1G06050	1294	92.1321	106.306	120.746	112.567	145.666	143.951	134.536	127.903	128.527	144.603	113.844	145.613
AT1G05620	1301	662.939	769.043	861.204	912.322	889.232	1153.13	985.87	1032.16	1061.86	891.314	801.255	742.762			AT1G06060	1115	337.221	389.102	354.69	404.114	424.971	385.788	267.593	397.63	380.713	302.228	329.931	313.116
AT1G05630	3888	159.551	120.869	100.456	157.617	153.516	159.718	254.418	149.756	137.469	120.547	134.768	108.972			AT1G06070	1893	570.682	636.807	660.327	639.379	664.184	762.363	615.759	647.345	745.847	535.923	637.384	749.957
AT1G05640	1884	209.024	216.501	166.381	138.146	209.998	178.147	144.556	154.364	236.165	137.898	142.119	179.115			AT1G06080	1220	5.36692	25.8025	7.5466	10.131	6.68194	11.5161	8.13127	0.870088	8.76322	8.22388	20.3035	28.5517
AT1G05650	1185	85.3411	90.3193	77.4351	37.0863	49.2408	44.7562	54.9312	55.2945	36.1297	151.596	133.134	170.347			AT1G06090	1131	5.36692	4.12841	3.7733	10.131	0	2.30321	3.69603	7.83079	5.84215	2.74129	0.725124	3.80689
AT1G05660	1185	333.943	345.339	330.669	115.895	132.516	181.657	172.503	178.555	153.331	246.572	254.833	311.885			AT1G06100	900	0.894487	2.0642	0	4.50267	2.67277	9.21285	1.47841	6.09062	9.73691	0.685324	2.90049	6.66205
AT1G05670	3333	79.1569	92.9758	63.8316	112.186	100.654	93.9002	123.354	72.574	74.0219	95.8893	93.1122	73.9004			AT1G06110	1564	307.703	367.428	366.01	379.35	403.589	477.916	374.039	361.086	399.213	302.913	316.879	332.151
AT1G05675	1493	2.47365	0	12.557	15.7617	22.448	30.715	10.6008	25.3433	31.7237	4.56616	8.16774	2.5051			AT1G06120	1122	0	2.0642	0	0	0	1.15161	3.69603	0	2.92107	1.37065	0	0.951722
AT1G05680	1518	105.13	212.516	182.077	299.472	354.824	406.316	273.692	311.032	305.781	181.733	304.657	273.056			AT1G06130	1353	1219.19	1305.61	1375.37	1590.57	1567.58	1487.87	1261.09	1285.99	1312.54	1190.41	1102.91	1162.05
AT1G05690	1660	40.8153	49.1443	101.503	82.5169	91.2404	98.2881	34.6934	47.2307	100.458	71.232	69.4258	102.709			AT1G06135	546	1.78897	0	0	1.12567	1.33639	0	0.739207	1.74018	3.89476	1.37065	0	4.75861
AT1G05700	2559	356.206	255.019	356.829	165.034	188.274	191.311	151.302	142.844	95.171	367.119	296.489	180.367			AT1G06137	207	0	0	1.88665	0	1.33639	1.15161	0.739207	0	1.94738	2.05597	0.725124	0
AT1G05710	1443	481.126	483.474	437.404	486.757	412.754	429.133	407.647	442.356	485.548	388.123	381.433	345.704			AT1G06140	1677	10.7338	10.321	9.43325	4.50267	1.33639	2.30321	13.3057	8.70088	6.81584	7.53856	2.90049	6.66205
AT1G05720	782	290.654	378.544	347.412	304.107	230.273	307.15	246.709	355.958	363.941	366.206	350.396	356.977			AT1G06150	4850	32.2015	20.642	24.5264	19.1363	20.0458	12.6677	14.7841	27.8428	32.1318	30.8396	29.7301	25.6965
AT1G05730	1146	54.4204	73.0524	63.8316	44.5035	56.4821	54.4095	40.4756	61.0543	102.221	72.1453	83.3109	75.153			AT1G06148	2046	0	3.09631	1.88665	0	0	4.60642	2.95683	0.870088	1.94738	0.685324	0.725124	0.951722
AT1G05740	438	1.23683	0	0	0	0	0	0.963705	0	0	0	0	0			AT1G06160	931	420.409	393.231	382.99	275.788	336.77	199.228	303.075	373.268	302.818	179.555	136.323	270.289
AT1G05750	3226	87.8147	95.6322	71.1566	63.9738	70.9647	64.9404	74.2053	79.4858	79.3092	94.976	71.0593	80.1632			AT1G06170	1699	0	0	1.88665	0	0	0	0.739207	1.74018	1.94738	0.685324	1.45025	0
AT1G05770	747	66.7887	62.4266	86.8529	89.007	70.2406	78.1039	43.3667	77.1819	103.983	93.1496	84.9445	72.6479			AT1G06180	912	156.535	194.035	149.045	235.264	280.641	198.076	231.372	318.452	308.66	196.003	196.508	214.137
AT1G05780	698	51.9467	59.7701	57.5531	37.0863	51.4132	50.0216	33.7297	49.5346	61.6849	49.3145	50.64	38.829			AT1G06190	1470	885.542	886.575	794.279	687.782	791.141	780.789	634.978	629.944	779.926	1106.11	1128.29	989.791
AT1G05785	771	170.682	223.142	196.727	180.796	154.24	172.004	120.463	213.114	194.748	199.084	205.827	192.893			AT1G06200	972	963.362	859.741	799.939	809.354	962.199	740.483	861.176	825.713	915.269	1006.06	1015.9	958.384
AT1G05790	2477	410.627	318.774	314.973	420.002	366.41	378.234	364.281	370.934	393.021	400.908	344.679	389.543			AT1G06210	1661	507.174	490.248	581.088	494.168	388.889	453.733	634.978	563.817	607.583	491.377	530.79	505.364
AT1G05800	1416	0	0	0	1.85431	2.17239	0	0.963705	0	0	0	0	0			AT1G06220	3543	1863.22	1604.92	1660.25	1399.2	1172.01	1394.59	1146.51	1482.63	1302.8	2036.78	1963.63	1744.51
AT1G05805	1425	676.544	645.518	709.473	488.612	310.652	401.051	673.63	609.391	513.747	699.535	726.112	675.124			AT1G06230	3348	572.471	539.789	471.662	567.336	636.12	598.835	688.94	813.532	734.163	654.484	589.525	549.143
AT1G05810	896	160.788	180.639	206.145	113.113	137.585	174.637	93.4794	171.643	142.756	189.039	147.836	166.589			AT1G06240	1526	75.1369	110.435	79.2393	128.326	121.611	131.283	90.1832	160.966	88.6059	78.8122	134.148	58.055
AT1G05820	2041	54.4204	50.4726	26.1605	38.9406	36.9306	34.2253	35.6571	33.4071	29.08	38.3557	41.6555	27.5561			AT1G06250	1400	0.894487	2.0642	1.88665	2.25133	1.33639	0	1.47841	1.74018	0.973691	0	1.45025	0.951722
AT1G05830	3807	630.782	539.26	455.193	620.268	561.201	520.4	517.51	508.018	489.073	557.071	473.729	449.665			AT1G06265	2334	1.78897	2.0642	3.7733	3.377	0	0	3.69603	1.74018	2.92107	3.42662	1.45025	1.90344
AT1G05835	520	4.94731	5.3129	1.04642	3.70863	4.34478	4.38786	6.74594	5.75984	0.881213	3.65292	8.16774	5.0102			AT1G06270	1520	24.1511	13.4173	26.4131	12.3823	18.7094	10.3645	28.0898	36.5437	36.0266	22.6157	20.3035	26.6482
AT1G05840	1698	535.546	447.612	401.825	462.651	400.444	394.03	454.869	294.904	336.623	385.384	347.129	393.301			AT1G06290	2375	2001.86	1899.07	1701.76	1846.09	1897.67	1684.8	1678	2092.56	1985.36	1996.35	1819.34	1996.71
AT1G05850	1478	8856.92	9494.16	9674.16	9075.01	9265.24	8889.81	7295.25	9515.26	9767.36	7960.64	8385.82	8035.11			AT1G06310	2070	18.7842	17.5457	15.0932	21.3877	32.0733	12.6677	19.9586	20.8821	18.5001	21.245	28.2798	26.6482
AT1G05860	1176	106.367	77.0371	103.596	78.8083	57.2063	74.5936	125.282	73.726	72.2595	70.3188	85.7612	73.9004			AT1G06340	731	3.57795	1.0321	1.88665	0	0	0	0.739207	0	2.92107	1.37065	1.45025	3.80689
AT1G05870	1490	374.759	394.483	407.058	647.155	488.064	518.645	619.662	518.386	548.114	356.16	408.387	378.27			AT1G06350	1150	16.9952	17.5457	13.2065	12.3823	24.055	11.5161	14.7841	26.9727	20.4475	16.4478	10.8769	28.5517
AT1G05880	1726	42.0521	14.6105	46.0425	14.8345	24.6204	29.8375	15.4193	17.2795	7.0497	37.4425	20.4193	17.5357			AT1G06360	1152	141.329	141.398	173.572	243.144	283.314	219.957	221.762	160.096	243.423	191.891	182.006	179.875
AT1G05890	2523	1137.88	1172.82	981.542	1009.67	1020.3	914.43	1056.22	1057.51	949.066	1123.27	946.641	1064.67			AT1G06370	1401	25.9401	23.7383	7.5466	9.00533	18.7094	17.2741	36.2211	15.6616	31.1581	16.4478	13.0522	20.9379
AT1G05894	1490	19.7892	3.98468	6.27852	2.78147	12.3102	8.77572	10.6008	3.45591	4.40606	5.47939	11.4348	13.778			AT1G06380	953	76.0314	71.215	69.806	40.524	52.1191	43.761	48.0484	52.2053	46.7372	84.9801	72.5124	75.186
AT1G05900	1511	79.1569	85.0064	69.0637	129.802	99.9299	107.941	114.681	71.4221	87.2401	86.757	99.6464	111.477			AT1G06390	1739	1365.88	1977.51	1701.76	2063.35	2048.68	1975	2502.21	1915.93	2167.44	1817.48	1664.88	1934.85
AT1G05910	3942	775.491	727.868	607.97	750.07	741.509	681.874	887.572	847.849	621.255	799.077	926.221	723.974			AT1G06400	995	388.207	485.088	381.103	661.892	799.16	746.241	630.543	512.482	490.74	554.427	658.412	531.061
AT1G05920	1477	0	0	0	0	0	0	0	0	0	0.913231	1.63355	0			AT1G06410	3158	2430.32	2255.14	2062.11	2094.87	2102.14	2204.17	2074.21	1713.2	1691.3	2578.19	2493.7	1892.02
AT1G05940	1955	383.416	249.706	250.094	430.201	286.755	274.68	474.143	216.57	249.383	272.143	258.917	197.903			AT1G06420	1025	0.894487	1.0321	0	0	1.33639	1.15161	1.47841	1.74018	0	1.37065	0	0
AT1G05950	2056	149.656	85.0064	63.8316	86.2256	65.8958	69.3282	79.0238	61.0543	71.3782	69.4056	60.4413	56.3647			AT1G06430	2255	1482.16	1242.65	1233.87	4570.21	3292.86	5644.02	1878.32	1969.88	2077.86	2001.15	4222.39	1742.6
AT1G05960	3694	2112.5	1438.47	1296.51	2023.06	1340.36	1440.1	1929.34	1338.59	1200.21	1589.94	1181.87	1109.76			AT1G06440	1672	15.2063	18.5778	24.5264	12.3823	10.6911	12.6677	18.4802	18.2718	22.3949	15.7624	18.1281	20.9379
AT1G05970	857	112.551	110.243	129.756	98.2786	115.861	118.472	111.79	143.996	133.944	130.592	129.05	126.508			AT1G06450	1380	66.192	41.2841	54.7128	43.901	49.4463	49.5191	30.3075	51.3352	38.9476	46.602	81.2138	82.7998
AT1G05990	594	4.94731	5.3129	10.4642	4.63578	14.4826	15.7963	11.5645	19.5835	8.81213	11.872	13.8852	6.26275			AT1G06460	1226	6654.98	9192.93	9950.19	4891.02	6063.19	2847.92	11894.6	12166.4	11918	4637.59	2198.57	5401.97
AT1G06000	1587	260.97	185.952	222.888	519.208	531.511	620.444	737.234	476.915	526.084	307.759	329.977	271.803			AT1G06470	1929	882.858	729.696	633.914	496.419	527.873	280.992	774.688	773.508	832.506	604.455	482.207	563.419
AT1G06002	942	0	1.32823	0	0	0	0	0	0	0	0	0	0			AT1G06475	553	13.4173	10.321	5.65995	13.508	21.3822	12.6677	21.437	6.09062	15.5791	26.0423	11.602	27.5999
AT1G06010	633	131.104	200.562	201.959	181.723	192.619	233.434	119.499	178.555	183.292	195.431	171.522	216.691			AT1G06490	5991	64.403	65.0224	103.766	142.96	114.929	73.7028	140.449	107.021	105.159	56.8819	74.6877	59.9585
AT1G06020	1038	8.65779	9.29758	6.27852	6.4901	2.89652	2.63272	9.63705	14.9756	3.52485	9.13231	9.80128	8.76785			AT1G06500	889	81.3983	75.3434	66.0327	87.802	70.8285	81.764	76.1383	81.7883	63.2899	50.714	66.7114	57.1033
AT1G06030	1021	2.47365	1.32823	7.32494	7.41725	6.51717	7.89815	15.4193	5.75984	12.337	8.21908	8.16774	7.5153			AT1G06515	680	187.842	288.988	207.531	155.342	188.431	195.773	348.166	174.888	263.87	208.338	221.888	289.323
AT1G06040	1309	1260.33	850.064	1155.25	2302.13	1567.74	2102.66	1701.9	966.502	1240.75	1193.59	1323.99	1541.89			AT1G06510	1147	559.054	738.985	626.368	466.026	545.246	449.126	538.142	524.663	542.346	562.651	520.639	473.006
AT1G06050	1294	183.05	191.264	216.609	177.087	218.687	205.352	165.757	205.05	191.223	239.267	191.125	206.671			AT1G06520	1995	31.307	31.9952	33.9597	30.393	25.3914	40.3062	34.0035	45.2446	63.2899	60.9938	56.5596	41.8758
AT1G06060	1115	263.444	347.995	379.851	307.816	291.1	342.253	184.068	277.624	299.612	286.755	327.526	331.926			AT1G06530	1003	204.837	229.127	215.078	174.478	187.094	192.318	228.415	195.77	201.554	272.074	258.869	251.255
AT1G06070	1893	414.337	282.912	300.323	409.803	252.721	267.66	489.562	351.35	297.85	322.371	241.765	268.046			AT1G06540	409	0.894487	0	0	1.12567	0	10.3645	2.21762	0	1.94738	1.37065	0	0.951722
AT1G06080	1220	129.867	196.577	264.744	140.928	191.894	180.78	123.354	162.428	174.48	226.481	174.79	201.66			AT1G06550	1562	360.478	443.804	549.015	753.071	441.008	776.182	520.401	513.352	489.767	521.531	704.095	482.523
AT1G06090	1131	688.913	908.506	1161.53	744.507	785.681	946.901	815.295	899.687	787.804	1017.34	784.103	786.601			AT1G06560	2027	181.581	162.04	145.272	126.075	94.8835	112.857	87.9656	80.9182	146.054	198.744	158.077	137.048
AT1G06100	900	1.23683	0	0	0.927157	0	0.877572	0	2.30394	0	0	2.45032	0			AT1G06570	1554	453.505	541.853	577.315	1099.78	958.19	1143.54	619.455	743.925	814.979	781.954	982.542	725.212
AT1G06110	1564	834.858	866.003	906.2	878.945	817.543	852.123	824.932	687.725	780.755	863.917	737.547	890.563			AT1G06580	2052	8.94487	8.25681	9.43325	27.016	24.055	19.5773	25.133	11.3111	22.3949	13.7065	17.403	12.3724
AT1G06120	1122	49.4731	61.0984	116.153	22.2518	25.3446	25.4496	8.67335	17.2795	9.69334	95.8893	45.7393	116.487			AT1G06590	3104	116.283	126.949	116.972	136.206	125.62	101.341	120.491	122.682	158.712	131.582	135.598	143.71
AT1G06130	1353	462.573	585.747	539.953	508.082	461.271	474.767	306.458	524.146	510.222	482.186	500.682	469.706			AT1G06620	1292	567.999	750.338	898.045	631.499	665.521	542.406	413.216	577.738	538.451	433.125	340.083	744.246
AT1G06135	546	1.23683	0	3.13926	1.85431	1.44826	2.63272	0	0	0.881213	1.82646	0	0			AT1G06630	1997	240.617	281.764	175.458	226.259	261.932	301.721	217.327	175.758	227.844	232.325	189.257	317.875
AT1G06137	207	0	3.98468	0	0	0	2.63272	0.963705	2.30394	0.881213	0	0	0			AT1G06640	1510	73.3479	136.237	101.879	336.574	208.476	284.447	189.976	145.305	172.343	108.966	106.593	140.855
AT1G06140	1677	23.4997	25.2363	25.1141	25.0332	16.655	21.0617	24.0926	21.8874	14.0994	21.9175	13.0684	23.7984			AT1G06645	1301	132.384	198.164	167.912	184.609	195.113	211.895	163.365	131.383	145.08	112.393	116.745	100.883
AT1G06150	4850	64.315	78.3653	73.2494	48.2122	79.6543	55.2871	36.6208	55.2945	75.7843	42.0086	53.9071	53.8596			AT1G06650	1360	1519.73	1787.6	1611.2	1995.81	1858.91	1918.58	1412.62	1482.63	1707.85	1446.72	1443.72	1604.6
AT1G06148	2046	1.23683	3.98468	1.04642	0	2.17239	0.877572	0	3.45591	9.69334	0	3.26709	1.25255			AT1G06660	1694	14.3118	3.09631	9.43325	20.262	10.6911	11.5161	11.0881	4.35044	10.7106	4.79727	15.2276	25.6965
AT1G06160	931	142.235	281.584	260.559	74.1725	108.62	85.1245	65.532	141.692	103.102	119.633	149.47	245.5			AT1G06670	5144	1102.01	930.956	837.672	782.338	855.288	882.13	726.64	981.459	559.872	1049.92	1059.41	1033.57
AT1G06170	1699	27.2102	11.954	14.6499	22.2518	19.5515	17.5514	24.0926	13.8236	10.5746	24.6572	10.6181	10.0204			AT1G06680	1143	86664.1	82116.1	86457.6	89858.6	90879.7	92723.9	49511.3	73508.5	80139.6	70869.3	80841.9	78930.1
AT1G06180	912	191.708	220.485	195.681	344.902	396.823	367.703	211.051	491.891	597.462	309.585	276.07	340.694			AT1G06690	1389	592.15	725.568	594.295	1072.76	974.226	1243.73	551.448	753.496	817.9	850.487	1118.14	720.453
AT1G06190	1470	432.889	354.636	434.264	393.114	367.134	352.784	297.785	364.022	406.239	417.347	386.334	383.28			AT1G06700	1822	559.949	604.812	556.562	630.373	807.178	783.092	922.53	593.4	620.241	669.561	653.336	643.364
AT1G06200	972	1040.17	1191.42	1120.72	1001.33	1312.85	1211.93	653.392	1239.52	1216.95	1150.67	1189.22	1228.75			AT1G06710	3418	84.9762	75.3434	66.0327	43.901	33.4097	40.3062	39.9172	55.6856	42.8424	59.6232	63.0858	41.8758
AT1G06210	1661	874.437	1103.76	1112.34	1005.97	1402.64	1391.83	858.661	1280.99	1431.09	1004.55	1147.57	1240.02			AT1G06720	3657	671.759	521.211	441.476	276.914	323.406	285.598	413.956	390.669	325.213	725.072	601.127	732.826
AT1G06220	3543	1821.85	1535.43	1469.17	1697.62	1356.3	1469.93	1661.43	1586.26	1490.13	1461.17	1544.52	1565.69			AT1G06730	1968	155.641	158.944	158.479	169.976	165.712	202.683	192.933	165.317	151.896	237.807	255.243	165.6
AT1G06225	252	1.23683	15.9387	2.09284	0.927157	17.3791	11.4084	0	3.45591	4.40606	10.0455	18.7858	2.5051			AT1G06740.1	2591	106.444	110.435	107.539	122.698	134.975	118.615	118.273	95.7097	110.027	115.134	107.318	103.738
AT1G06230	3348	1092.12	949.681	957.475	1078.28	987.713	974.105	1176.68	1092.07	943.779	970.765	892.734	990.767			AT1G06750	2309	0.894487	0	0	0	0	1.15161	0	0	0	0.685324	0	0
AT1G06240	1526	43.2889	15.9387	13.6035	40.7949	37.6548	29.8375	79.0238	16.1276	22.0303	27.3969	22.0529	18.7882			AT1G06760	1090	1826.54	1273.61	1633.84	1591.69	1427.26	1413.02	991.276	1962.92	1461.51	1229.47	1618.48	1291.49
AT1G06250	1400	0	0	0	0.927157	1.44826	0	0.963705	0	0.881213	0	0	0			AT1G06770	2204	170.847	162.04	115.086	191.363	148.339	131.283	212.152	157.486	174.291	162.422	150.826	124.676
AT1G06265	2334	6.18413	1.32823	0	1.85431	0.72413	0.877572	8.67335	1.15197	0.881213	0.913231	1.63355	1.25255			AT1G06780	2465	325.593	285.892	249.038	325.318	302.024	287.901	324.512	327.153	298.923	326.899	330.656	277.903
AT1G06270	1520	55.6572	53.129	44.9961	49.1393	50.6891	53.5319	39.5119	74.878	50.2291	42.0086	57.9909	50.102			AT1G06790	1452	186.053	158.944	213.191	126.075	126.957	166.983	134.536	152.265	175.264	194.632	272.646	183.682
AT1G06290	2375	1899.77	2431.98	2431.88	2015.64	2328.08	2317.67	1965.96	2088.52	2129.01	2266.64	2460.94	2526.39			AT1G06800	2017	78.7148	108.371	128.292	112.567	106.911	125.525	59.1365	91.3592	93.4743	104.855	90.6404	125.627
AT1G06310	2070	27.2102	27.8927	16.7427	31.5233	18.8274	35.1029	39.5119	29.9512	16.743	20.0911	20.4193	26.3035			AT1G06820	1999	809.51	917.538	747.113	658.515	652.157	669.083	671.939	557.726	601.741	826.5	722.948	711.888
AT1G06320	667	1.23683	1.32823	0	3.70863	1.44826	2.63272	5.78223	6.91181	2.64364	2.73969	3.26709	0			AT1G06830	505	40.2519	67.0866	120.746	90.0533	68.1557	95.5833	24.3938	42.6343	24.3423	66.4764	53.6591	98.9791
AT1G06330	480	51.9467	59.7701	100.456	34.3048	26.7928	59.6749	24.0926	32.2551	56.3976	32.8763	27.7703	27.5561			AT1G06840	3240	415.936	414.905	499.962	400.737	525.2	552.771	711.117	610.802	415.766	378.299	433.624	526.302
AT1G06340	731	0	0	0	0.927157	0.72413	0	0	0	0	0	0	0			AT1G06850	1430	97.499	122.82	186.778	145.211	176.403	142.799	263.897	148.785	201.554	159.68	128.347	200.813
AT1G06350	1150	11.1314	22.5798	27.2069	13.9074	20.2756	26.3272	8.67335	13.8236	12.337	3.65292	6.53419	1.25255			AT1G06860	71	0.894487	0	1.88665	2.25133	1.33639	2.30321	1.47841	0	0	2.05597	2.17537	0
AT1G06360	1152	0	0	0	0	0.72413	0.877572	0	0	1.76243	0	0	0			AT1G06870	1687	244.195	266.282	286.771	345.58	271.287	358.149	348.166	415.032	372.924	300.857	374.164	455.875
AT1G06370	1401	4.94731	6.64113	7.32494	7.41725	1.44826	4.38786	20.2378	0	6.16849	7.30585	4.90064	1.25255			AT1G06880	71	1.78897	0	1.88665	4.50267	5.34555	0	2.95683	0	2.92107	2.05597	0.725124	0
AT1G06380	953	140.998	221.814	208.238	124.239	154.964	145.677	126.245	156.668	159.5	190.865	196.026	190.388			AT1G06890	1738	1133.31	1302.51	1401.78	1112.16	1141.27	977.713	1315.79	1354.73	1618.27	1249.35	933.234	1311.47
AT1G06390	1739	1116.85	1279.08	1192.92	1255.37	1241.16	1251.42	1051.4	1312.09	1217.84	1263	1155.73	1268.83			AT1G06900	3413	1449.96	977.4	1113.12	918.544	851.279	945.468	939.531	1030.18	1019.45	1598.17	1568.44	1332.41
AT1G06400	995	1055.01	1647	1716.13	1091.26	1800.91	1505.91	637.973	1392.73	1589.71	1447.47	1433.44	1797.41			AT1G06910	1528	96.6045	107.339	105.652	72.0427	65.483	85.2188	97.5753	78.3079	65.2373	89.7774	93.5409	61.8619
AT1G06410	3158	1897.29	1406.59	1386.51	1794.98	2055.08	1983.31	2707.05	1635.8	1496.3	1844.73	1708.69	1957.74			AT1G06950	3314	4217.5	3836.32	3397.86	2374.03	2428.22	2429.89	2194.7	2431.03	2267.73	5030.28	4945.34	3923
AT1G06420	1025	2.47365	2.65645	2.09284	5.56294	7.96543	7.02058	8.67335	2.30394	2.64364	8.21908	5.71742	1.25255			AT1G06960	968	203.943	219.838	271.678	266.783	205.804	249.898	192.933	212.301	202.528	222.73	237.115	259.82
AT1G06430	2255	667.887	795.607	786.908	1143.18	1448.98	1316.36	1064.89	1241.82	1520.09	1019.17	998.914	1095.98			AT1G06980	791	13.4173	8.25681	16.9798	9.00533	13.3639	4.60642	3.69603	11.3111	5.84215	2.05597	2.90049	0
AT1G06440	1672	55.6572	65.083	57.5531	41.7221	60.1028	38.6132	41.4393	55.2945	56.3976	52.0542	41.6555	47.5969			AT1G06990	1232	2.68346	2.0642	0	0	6.68194	1.15161	3.69603	4.35044	0.973691	0.685324	0	2.85517
AT1G06450	1380	162.024	108.914	132.895	142.782	91.9645	127.248	191.777	158.972	154.212	129.679	128.233	108.972			AT1G07000	2024	169.952	322.016	275.451	395.109	541.237	320.146	509.313	460.277	661.136	294.689	184.181	455.875
AT1G06460	1226	281.997	188.608	164.288	47.285	22.448	21.0617	350.789	179.707	162.143	234.7	178.873	139.033			AT1G07010	1628	528.642	483.024	396.196	1292.27	668.194	1504	531.489	711.732	509.24	748.373	1620.65	609.102
AT1G06470	1929	691.386	583.091	591.228	451.525	469.96	478.277	408.611	620.911	660.028	704.101	600.329	647.568			AT1G07020	674	235.25	222.934	209.418	154.216	310.042	140.496	155.233	214.912	237.581	194.632	123.996	210.331
AT1G06475	553	71.736	66.4113	86.8529	78.8083	78.9302	86.0021	26.02	92.1575	109.27	63.9262	81.6774	61.3749			AT1G07030	1477	109.127	90.825	113.199	154.216	167.048	107.099	131.579	134.864	220.054	136.379	167.504	187.489
AT1G06490	5991	644.387	398.468	354.737	804.772	569.89	510.747	592.679	433.14	544.59	557.071	494.965	458.433			AT1G07040	1676	963.362	1242.65	1564.03	888.151	1019.66	693.267	1096.98	1134.59	1282.35	923.131	503.961	931.736
AT1G06500	889	33.3943	29.221	17.7891	33.3776	42.7237	41.2459	84.8061	27.6472	25.5552	23.744	26.1368	40.0816			AT1G07050	833	449.927	386.006	345.257	79.9223	108.247	0	374.039	615.152	374.871	128.156	0	50.4413
AT1G06515	680	90.2884	88.9911	98.3635	100.133	47.0685	60.5525	86.7335	62.2063	71.3782	94.976	103.73	80.1632			AT1G07070	575	575.155	563.528	462.229	324.192	295.342	321.298	238.764	309.751	330.081	795.661	805.612	702.371
AT1G06510	1147	102.657	173.998	182.077	129.802	158.584	157.963	134.919	129.02	118.964	170.774	146.202	176.61			AT1G07080	1218	1015.24	1205.49	1181.04	1425.09	1356.43	1591.52	1507.24	1575.73	1515.06	1038.95	1323.35	1601.75
AT1G06520	1995	106.367	57.1137	36.6247	101.06	55.758	50.8992	164.794	50.6866	41.417	28.3102	41.6555	26.3035			AT1G07090	943	322.015	219.838	335.824	275.788	318.06	275.234	84.2695	333.244	194.738	198.059	306.727	342.62
AT1G06530	1003	139.761	94.304	78.4815	124.239	161.481	134.269	483.78	101.373	84.5964	103.195	137.218	137.78			AT1G07110	2662	5868.73	5367.96	4343.07	5171.31	4514.32	5183.38	3998.37	4167.72	4372.85	5237.93	5377.52	3819.26
AT1G06540	409	4.94731	1.32823	3.13926	6.4901	3.62065	1.75514	2.89112	5.75984	2.64364	1.82646	0.816774	0			AT1G07119	656	8.05038	5.16051	13.2065	6.754	4.00916	2.30321	3.69603	10.4411	3.89476	2.74129	7.97636	4.75861
AT1G06550	1562	679.018	610.984	595.413	1445.44	1459.12	1376.91	1295.22	861.672	948.185	694.969	620.748	717.711			AT1G07120	1294	1.78897	1.0321	0	0	0	1.15161	0	6.9607	8.76322	0.685324	0.725124	2.85517
AT1G06560	2027	204.076	251.035	191.495	247.551	204.205	204.474	206.233	202.746	184.173	212.783	221.346	250.51			AT1G07128	797	0	1.0321	0	0	0	1.15161	2.21762	0	0	0.685324	0	0
AT1G06570	1554	394.548	552.542	614.249	547.95	635.062	574.81	464.506	638.191	782.517	646.568	868.23	994.524			AT1G07130	958	5.36692	2.0642	1.88665	5.62833	6.68194	3.45482	10.3489	5.22053	7.78953	6.85324	5.80099	6.66205
AT1G06580	2052	45.7626	27.8927	47.0889	40.7949	56.4821	40.3683	25.0563	39.1669	45.8231	35.616	37.5716	32.5663			AT1G07135	732	148.485	576.945	420.723	235.264	438.335	140.496	1010.5	689.11	777.005	378.984	87.0148	483.475
AT1G06590	3104	315.391	292.21	217.655	307.816	217.963	232.557	340.188	208.506	203.56	257.531	228.697	229.217			AT1G07140	1429	2332.82	2182.9	2060.22	1449.86	1764.03	1546.61	1209.34	1748.88	1993.15	2761.85	2535.76	2491.61
AT1G06620	1292	842.279	915.147	889.457	975.369	1022.47	1173.31	1505.31	1525.21	1251.32	990.856	1289.69	976.989			AT1G07150	1669	76.9258	43.3483	58.4861	45.0267	50.7827	52.9739	37.6995	80.0481	82.7637	49.3433	105.868	67.5722
AT1G06630	1997	332.706	300.179	371.479	304.107	284.583	262.394	249.6	290.296	278.463	266.663	314.458	258.025			AT1G07160	1460	17.8897	18.5778	15.0932	13.508	26.7277	33.3966	25.8722	36.5437	74.0005	43.1754	32.6306	59.9585
AT1G06640	1510	4614.6	4193.21	4243.23	5320.03	4318.71	4785.4	3859.64	4384.39	4896.02	3616.4	3289.15	3117.6			AT1G07170	935	95.7101	101.146	113.199	139.583	117.602	101.341	138.971	76.5677	131.448	117.876	97.8917	132.289
AT1G06645	1301	2.47365	10.6258	10.4642	5.56294	7.96543	12.286	8.67335	5.75984	4.40606	4.56616	7.35096	10.0204			AT1G07180	1788	279.08	200.228	169.798	1624.34	849.942	1951.97	121.969	156.616	139.238	753.856	1870.82	562.468
AT1G06650	1360	688.913	601.686	713.659	621.195	543.822	666.077	548.348	522.994	591.294	627.39	734.28	744.015			AT1G07200	3489	119.861	156.879	139.612	292.673	232.531	275.234	311.945	227.093	230.765	204.912	206.66	161.793
AT1G06660	1694	92.762	88.9911	80.5744	101.06	90.5163	94.7778	92.5157	102.525	85.4776	77.6246	102.913	71.3953			AT1G07210	1197	475.867	451.028	411.29	356.836	289.996	430.701	347.427	365.437	334.95	560.595	575.023	476.813
AT1G06670	5144	1726.61	1252.52	1099.79	1429.68	1403.36	1401.48	1712.5	1194.59	1139.41	1367.11	1330.52	1297.64			AT1G07220	1767	256.718	238.416	237.718	244.27	268.614	346.633	182.584	327.153	250.239	270.703	330.656	329.296
AT1G06680	1143	2137.24	2246.03	2499.9	2617.36	1909.53	1617.37	882.754	1805.13	2064.68	1736.97	2094.21	2330.99			AT1G07230	2062	762.103	766.852	1018.79	948.937	1122.57	867.159	1147.25	1337.33	930.849	582.525	561.246	787.074
AT1G06690	1389	76.6833	35.8621	52.321	71.3911	77.4819	64.0628	152.265	34.5591	59.9225	43.8351	54.7238	62.6275			AT1G07240	1762	304.125	345.754	407.516	246.521	384.88	185.409	321.555	350.645	386.555	259.738	138.499	445.406
AT1G06700	1822	1548.51	1635.05	1604.16	1430.6	1576.43	1437.46	1140.06	1378.91	1491.89	1523.27	1466.11	1574.45			AT1G07250	1667	195.893	212.613	222.625	300.553	260.596	313.237	281.638	274.078	299.897	240.549	299.476	251.255
AT1G06710	3418	95.2357	90.3193	66.9709	113.113	68.7924	67.5731	89.6246	65.6622	77.5467	129.679	87.3948	96.4463			AT1G07260	1726	28.6236	22.7062	28.2997	18.0107	16.0366	5.75803	14.0449	22.6223	24.3423	11.6505	21.0286	22.8413
AT1G06720	3657	651.808	529.962	384.036	598.016	503.27	531.809	653.392	480.371	385.09	587.208	525.186	499.767			AT1G07270	1518	28.6236	52.6372	18.8665	11.2567	8.01832	17.2741	19.2194	8.70088	9.73691	40.4341	43.5074	15.2275
AT1G06730	1968	129.867	112.899	120.338	151.127	123.826	97.4105	265.019	132.476	114.558	129.679	138.035	139.033			AT1G07280	2172	3119.97	3410.06	3605.39	2274.97	2385.45	1376.17	4668.83	4358.27	4001.87	2136.15	1456.77	1949.13
AT1G06740.1	2591	216.445	184.623	163.242	212.319	221.584	164.106	199.487	223.482	225.59	181.733	192.759	131.518			AT1G07290	1155	12.5228	14.4494	1.88665	10.131	12.0275	12.6677	7.39207	13.0513	5.84215	10.9652	5.80099	7.61377
AT1G06750	2309	0	0	1.04642	0	2.17239	0	0	2.30394	2.64364	0	0	2.5051			AT1G07300	735	35.7795	19.6099	32.073	59.6603	41.428	54.1255	47.3092	42.6343	55.5004	14.3918	23.9291	15.2275
AT1G06760	1090	7513.72	9940.44	10758.2	8883.09	11969.9	10367.6	10383.9	11767.4	12470.9	8946.93	9371.66	10413.7			AT1G07310	1453	322.015	336.465	428.269	351.208	423.635	257.96	208.456	449.835	526.767	308.396	255.243	403.53
AT1G06770	2204	231.287	217.829	171.613	143.709	205.653	186.923	192.741	211.962	228.234	177.167	173.973	187.882			AT1G07320	1389	1423.13	1124.99	1052.75	936.555	1007.64	1085.96	379.952	719.563	960.059	1500.86	1730.87	1264.84
AT1G06780	2465	754.464	703.96	780.63	780.666	707.475	775.774	859.625	846.697	797.498	823.734	714.677	652.578			AT1G07330	2058	0	0	0	0	1.33639	0	0	0	0	0.685324	0.725124	0
AT1G06790	1452	121.209	171.341	139.174	127.948	100.654	121.105	107.935	150.908	163.024	159.815	133.134	169.094			AT1G07340	1686	1.78897	1.0321	0	1.12567	0	1.15161	1.47841	0.870088	0	1.37065	0	0.951722
AT1G06800	2017	137.288	122.197	113.013	143.709	176.688	147.432	304.531	161.276	124.251	106.848	102.913	126.508			AT1G07350	1552	85.8707	323.048	126.406	478.408	689.576	523.981	711.117	121.812	226.87	434.495	200.134	529.157
AT1G06820	1999	213.971	177.982	160.102	222.518	249.101	237.822	200.451	200.443	176.243	184.473	164.988	202.913			AT1G07360	1689	781.781	775.108	777.3	705.793	706.949	766.97	552.926	693.46	731.242	800.458	883.201	904.136
AT1G06830	505	30.9207	30.5492	33.4855	50.0665	31.1376	26.3272	15.4193	27.6472	44.0606	33.7896	42.4722	11.2729			AT1G07370	1025	368.528	329.24	377.33	230.762	201.794	175.044	113.099	195.77	207.396	464.649	308.178	394.013
AT1G06840	3240	660.466	444.956	370.433	688.877	451.857	485.297	1101.52	421.62	360.416	485.839	383.884	349.461			AT1G07380	2340	356.006	308.598	364.123	160.97	220.504	248.747	280.159	370.657	99.3165	158.31	216.812	227.462
AT1G06850	1430	137.288	115.556	87.8993	126.093	159.309	128.126	202.378	81.7898	106.627	121.46	135.584	101.457			AT1G07390	3540	273.713	211.581	198.098	154.216	199.122	254.505	123.447	245.365	68.1584	215.192	371.263	276.951
AT1G06860	71	1.23683	1.32823	0	0.927157	0.72413	0	0.963705	3.45591	2.64364	3.65292	4.08387	3.75765			AT1G07400	816	9.83935	205.388	26.4131	193.615	884.688	140.496	450.916	17.4018	93.4743	326.214	51.4838	381.64
AT1G06870	1687	512.046	434.33	304.508	526.625	387.41	414.214	695.795	431.988	415.932	358.9	391.235	336.936			AT1G07410	755	30.4125	33.0273	30.1864	36.0213	21.3822	16.1225	42.1348	26.1026	42.8424	21.9304	13.7773	32.3585
AT1G06880	71	1.23683	1.32823	1.04642	0.927157	0.72413	2.63272	0.963705	4.60787	5.28728	0.913231	0.816774	0			AT1G07420	1415	796.093	847.356	950.871	542.571	670.866	320.146	731.814	1094.57	1157.72	618.847	343.709	672.867
AT1G06890	1738	1452.03	1435.81	1433.6	1220.14	1093.44	1174.19	1556.38	1539.03	1544.77	1389.94	1429.35	1251.3			AT1G07430	1817	3.57795	0	3.7733	5.62833	4.00916	2.30321	56.1797	89.6191	110.027	6.85324	8.70148	5.71033
AT1G06900	3413	1260.33	1162.2	1020.26	1173.78	1118.06	1161.03	1100.55	1010.28	1090.94	1168.02	1090.39	1030.85			AT1G07440	1240	319.332	337.497	271.678	267.909	240.55	274.082	325.99	265.377	275.555	239.863	264.67	219.848
AT1G06910	1528	163.261	155.402	194.634	154.835	202.756	171.127	127.209	192.379	263.483	158.902	160.904	192.893			AT1G07450	975	22.3622	12.3852	18.8665	24.7647	13.3639	29.9418	19.2194	5.22053	14.6054	15.0771	29.7301	20.9379
AT1G06920	948	0	1.32823	1.04642	0	0	0	0	0	0	0	0	0			AT1G07470	1538	210.204	281.764	239.604	380.475	376.861	451.43	269.071	380.228	401.161	274.129	331.381	339.765
AT1G06923	1228	18.5524	18.5952	47.0889	13.9074	34.0341	46.5113	21.2015	33.4071	25.5552	37.4425	33.4877	23.7984			AT1G07473	924	0	1.0321	0	0	0	0	0.739207	0.870088	0	0.685324	0	0.951722
AT1G06930	1041	6.18413	5.3129	5.2321	5.56294	2.89652	2.63272	16.383	4.60787	0.881213	0.913231	2.45032	0			AT1G07480	2066	243.3	265.25	292.431	407.491	352.806	348.937	257.983	381.099	328.134	276.185	300.201	315.972
AT1G06950	3314	1931.92	1858.19	1535.1	1683.72	1427.98	1344.44	1649.86	1540.18	1433.73	1823.72	1884.3	1832.48			AT1G07500	225	5.36692	6.19261	3.7733	36.0213	17.373	35.6998	17.741	25.2325	33.1055	18.5037	26.1044	19.9862
AT1G06960	968	231.287	224.47	241.723	234.571	225.929	226.414	187.923	200.443	234.403	222.828	194.392	187.882			AT1G07510	2917	441.876	476.831	347.144	478.408	481.099	602.29	396.215	444.615	452.766	494.804	472.055	530.109
AT1G06970	2490	0	0	0	0	2.89652	0	1.92741	0	0	0	0.816774	0			AT1G07520	2242	104.655	207.452	122.632	178.981	199.122	138.193	279.42	225.353	368.055	189.835	110.219	224.606
AT1G06980	791	12.3683	41.175	52.321	22.2518	28.2411	30.715	14.4556	29.9512	34.3673	35.616	35.1213	45.0918			AT1G07530	2787	500.912	597.587	654.667	856.632	869.988	886.737	1184.95	1094.57	1059.38	562.651	499.61	613.861
AT1G06990	1232	1.23683	1.32823	1.04642	0	1.44826	0	0.963705	6.91181	0.881213	0	0	0			AT1G07550	2700	0	0	0	20.262	33.4097	31.0934	192.194	160.096	72.0531	11.6505	2.90049	7.61377
AT1G07000	2024	359.917	369.247	353.69	262.385	219.411	246.598	454.869	302.968	244.096	421.913	367.548	339.441			AT1G07560	2616	0.894487	9.28892	1.88665	132.829	247.232	190.015	516.705	404.591	294.055	29.4689	10.8769	10.4689
AT1G07010	1628	35.868	25.2363	38.7176	109.404	93.4128	109.697	23.1289	42.6228	63.4473	34.7028	35.938	58.8698			AT1G07570	1851	350.639	329.24	288.657	420.999	418.289	658.719	279.42	288.869	325.213	431.069	575.023	319.779
AT1G07020	674	306.733	370.575	441.589	283.71	385.237	392.275	217.797	429.684	455.587	359.813	350.396	382.028			AT1G07590	2361	1023.29	956.758	716.927	1518.52	867.315	1308.22	1587.82	975.369	878.269	853.228	606.928	491.088
AT1G07025	501	0	0	1.04642	0	0	0	0	2.30394	0.881213	0	0.816774	1.25255			AT1G07610	457	2066.26	2187.02	2554.52	1050.25	984.917	1894.39	1111.03	736.094	723.452	1232.9	1973.79	1396.18
AT1G07030	1477	368.574	520.664	522.164	376.426	392.478	384.377	379.7	548.337	530.49	465.748	462.294	490.999			AT1G07615	1632	54.5637	67.0866	47.1662	45.0267	36.0825	39.1546	52.4837	50.4651	61.3425	67.847	50.7586	69.4757
AT1G07040	1676	293.128	215.173	205.098	305.035	131.068	171.127	551.239	167.035	178.005	270.316	278.52	205.418			AT1G07620	2053	181.581	137.27	164.139	310.684	240.55	345.482	262.418	309.751	209.344	174.758	263.22	211.282
AT1G07050	833	21.0261	7.96935	3.13926	0	0	0	29.8749	13.8236	29.9612	15.5249	10.6181	2.5051			AT1G07630	2336	715.589	590.362	558.448	578.593	575.983	646.051	561.058	712.602	595.899	566.077	683.066	551.047
AT1G07060	733	1.23683	1.32823	1.04642	0	0.72413	0	1.92741	1.15197	1.76243	0	0	0			AT1G07640	1850	199.47	183.714	205.645	280.291	192.44	221.108	260.94	348.905	299.897	154.198	171.854	178.924
AT1G07070	575	375.995	535.275	539.953	351.392	464.167	519.523	175.394	474.611	529.609	520.542	561.124	478.474			AT1G07650	3469	1004.51	752.402	843.332	781.213	1002.29	1004.2	932.879	865.737	583.241	723.016	878.85	774.702
AT1G07080	1218	392.074	338.697	336.947	391.26	289.652	331.722	551.239	308.728	275.82	291.321	334.06	209.176			AT1G07660	717	251.351	250.801	273.564	301.679	300.687	299.418	246.895	316.712	426.477	307.71	370.538	300.744
AT1G07090	943	354.969	381.201	418.568	444.108	393.927	387.009	710.251	463.091	406.239	344.288	411.654	303.117			AT1G07670	3538	689.649	785.429	809.373	1136.92	1091.83	1133.18	1277.35	1103.27	1147.01	972.474	886.101	828.95
AT1G07100	74	0	0	0	0	0	0	0	2.30394	0	0	0	0			AT1G07700	1628	771.942	718.343	632.028	1556.8	1143.95	1734.32	858.958	808.312	868.532	852.543	1166	694.757
AT1G07110	2662	984.514	706.616	642.502	829.805	755.992	819.653	1098.62	661.23	650.335	881.268	717.127	765.308			AT1G07705	2607	881.069	783.365	777.3	562.833	489.118	580.409	581.756	678.669	673.794	756.597	720.048	785.17
AT1G07119	656	6.18413	5.3129	6.27852	0.927157	2.17239	3.51029	6.74594	5.75984	4.40606	1.82646	1.63355	8.76785			AT1G07710	1632	1.78897	3.09631	7.5466	3.377	1.33639	6.90964	3.69603	2.61026	1.94738	2.05597	5.07586	7.61377
AT1G07120	1294	7.42096	7.96935	10.4642	11.1259	10.1378	7.89815	16.383	17.2795	20.2679	10.0455	10.6181	1.25255			AT1G07720	1799	389.102	334.401	250.924	666.395	486.445	716.299	504.878	335.854	418.687	418.047	590.251	360.703
AT1G07128	797	3.71048	3.98468	0	2.78147	0	1.75514	0	2.30394	4.40606	1.82646	5.71742	6.26275			AT1G07740	2658	34.885	25.8025	11.3199	15.7593	28.0641	11.5161	10.3489	23.4924	26.2897	33.5809	15.2276	37.1171
AT1G07130	958	40.8153	33.2056	48.1353	21.3246	29.6893	34.2253	27.9475	39.1669	30.8424	38.3557	44.1058	52.6071			AT1G07745	1504	37.5684	58.8298	62.2594	60.786	60.1374	59.8835	58.3973	55.6856	53.553	65.7911	63.0858	55.1999
AT1G07135	732	126.156	58.4419	34.5319	32.4505	46.3443	25.4496	112.754	38.015	25.5552	36.5292	56.3574	28.8086			AT1G07750	1414	1027.77	908.25	1186.7	1774.05	1432.61	2031.43	1081.46	1486.98	1570.56	980.698	1260.26	1390.47
AT1G07140	1429	2046.95	2180.95	2378.51	1684.64	2802.38	2602.88	2600.08	2294.72	2158.97	2252.94	2270.63	2498.84			AT1G07760	72	1.78897	1.0321	0	2.25133	10.6911	10.3645	0	1.74018	0	1.37065	1.45025	1.90344
AT1G07150	1669	137.288	171.341	149.638	145.564	112.24	114.962	196.596	173.947	135.707	239.267	167.439	235.479			AT1G07770	728	1516.15	1471.78	1411.21	908.413	1027.68	1062.93	795.386	761.327	994.138	2553.52	3023.77	2591.54
AT1G07160	1460	18.5524	23.9081	30.3462	17.616	18.1033	23.6945	19.2741	35.711	44.0606	48.4012	11.4348	1.25255			AT1G07780	1665	910.587	784.397	675.421	553.828	510.5	621.867	361.472	524.663	482.951	1045.8	999.945	959.336
AT1G07170	935	196.655	340.026	303.462	193.776	250.549	243.965	130.1	238.457	211.491	264.837	271.169	249.257			AT1G07790	729	598.411	452.061	533.922	565.085	522.527	558.529	317.859	483.769	459.582	538.664	839.693	622.426
AT1G07175	268	35.868	46.4879	56.5067	19.4703	28.9652	33.3477	15.4193	24.1913	42.2982	52.0542	37.5716	36.3239			AT1G07795	682	0	0	0	0	0	0	0.739207	0	0.973691	0	0	0.951722
AT1G07180	1788	11.1314	18.5952	13.6035	9.27157	18.8274	19.3066	13.4919	6.91181	7.0497	12.7852	8.98451	2.5051			AT1G07810	3499	966.045	781.301	798.053	937.68	939.48	1062.93	1057.07	1111.97	1074.95	1086.92	1161.65	1069.74
AT1G07190	165	0	0	1.04642	0	0	0	0	1.15197	0	0	0	0			AT1G07820	732	211.993	212.613	220.738	183.484	193.776	188.863	222.501	263.637	227.844	228.898	283.523	265.53
AT1G07200	3489	1480.48	1571.29	1492.2	1690.21	1874.05	1524.34	1331.84	1327.07	1316.53	1179.89	1143.48	1370.29			AT1G07830	850	191.42	245.64	139.612	192.489	233.868	183.105	223.24	171.407	187.922	248.087	210.286	291.227
AT1G07210	1197	688.913	745.134	739.819	747.288	711.096	773.141	558.949	802.922	888.263	876.702	762.867	720.216			AT1G07840	1531	357.795	329.24	269.791	234.139	240.55	196.925	186.28	251.455	240.502	407.768	406.069	348.33
AT1G07220	1767	363.627	363.934	349.504	382.916	441.719	422.99	327.66	505.714	565.739	357.073	422.272	415.846			AT1G07850	1626	0.894487	0	0	0	0	0	0	0	1.94738	0	0.725124	0
AT1G07230	2062	1053.78	803.576	876.9	815.898	690.096	713.466	1396.41	779.883	761.368	825.561	896.818	772.823			AT1G07870	2244	164.586	214.677	216.965	297.176	296.678	360.453	342.253	261.026	308.66	248.772	275.547	222.703
AT1G07240	1762	635.729	603.014	556.696	452.452	364.962	373.846	780.601	641.646	481.142	517.802	622.382	445.908			AT1G07880	1411	10.7338	8.25681	3.7733	13.508	18.7094	4.60642	16.2625	9.57097	8.76322	6.16791	3.62562	19.0344
AT1G07250	1667	369.811	405.109	451.007	361.591	423.616	431.766	461.615	467.699	532.253	389.95	432.073	404.574			AT1G07890	1578	37219.6	35005.8	40638.4	55112.6	59771.3	60415.5	32955.3	56367.8	68194.4	44334.3	49979.9	49241.1
AT1G07260	1726	534.309	676.067	581.81	493.247	487.34	469.501	784.456	855.913	901.481	529.674	601.962	582.436			AT1G07900	576	12.5228	12.3852	22.6398	49.5293	21.3822	20.7289	33.2643	32.1933	58.4215	19.1891	10.1517	28.5517
AT1G07270	1518	12.3683	13.2823	16.7427	18.5431	10.862	10.5309	15.4193	10.3677	7.93092	16.4382	16.3355	10.0204			AT1G07901	153	15.2063	13.4173	26.4131	15.7593	28.0641	14.9709	12.5665	12.1812	12.658	11.6505	7.25124	12.3724
AT1G07280	2172	139.761	118.212	132.895	72.3182	61.5511	78.9815	205.269	137.084	112.795	139.724	164.988	204.166			AT1G07910	4060	521.486	489.216	479.209	296.05	273.959	287.901	355.558	409.811	404.082	548.259	530.065	378.785
AT1G07290	1155	56.894	103.602	128.71	90.8614	107.895	113.207	76.1327	92.1575	98.6958	97.7157	75.1432	55.1122			AT1G07920	1783	13223.2	11274.7	10729.4	9224.84	9056.7	9469.66	4134.38	9114.17	8891.75	16192.1	16302.2	17281.4
AT1G07300	735	77.9201	91.6476	83.7136	88.0799	60.8269	44.7562	54.9312	79.4858	80.1904	64.8394	81.6774	60.1224			AT1G07930	1807	10054	8272.3	8908.76	7006.15	6877.05	7194.08	3577.76	7237.39	7127.42	13740.1	14444.5	16095.5
AT1G07310	1453	333.943	229.783	221.841	283.71	370.03	345.763	707.36	216.57	287.275	272.143	430.44	309.38			AT1G07940	2028	13183.8	11168.4	11870.8	9623.33	9646.04	9809.38	4584.56	9029.77	9318.22	16046.2	16338.5	19012.5
AT1G07320	1389	374.759	492.772	492.864	281.856	421.444	310.661	175.394	328.311	386.852	358.9	390.418	488.494			AT1G07950	796	143.118	152.751	152.819	132.829	152.348	135.889	113.099	122.682	101.264	141.862	155.902	122.772
AT1G07330	2058	1.23683	0	0	0	0	0	0	0	0.881213	1.82646	1.63355	0			AT1G07960	1284	206.626	166.168	147.159	137.331	142.993	171.589	241.721	198.38	164.554	259.052	232.04	149.42
AT1G07350	1552	641.913	597.701	308.694	621.195	614.786	473.011	453.905	678.509	655.622	309.585	293.222	318.148			AT1G07970	2434	143.118	165.136	132.065	207.123	144.33	173.892	166.321	164.447	137.29	195.317	219.712	212.234
AT1G07360	1689	603.572	377.216	369.386	556.294	433.754	526.543	780.601	446.964	382.446	383.557	434.524	363.239			AT1G07980	996	194.998	220.87	194.325	228.51	245.895	187.712	212.152	214.042	190.843	179.555	221.888	222.703
AT1G07370	1025	462.573	480.818	421.707	393.114	296.169	325.579	495.344	366.326	467.924	473.054	498.232	393.301			AT1G07985	751	6.26141	8.25681	7.5466	37.147	44.1008	26.4869	45.8308	15.6616	25.316	14.3918	13.7773	17.131
AT1G07380	2340	583.782	548.557	539.953	684.242	666.2	605.525	670.739	596.72	578.957	644.741	604.413	592.456			AT1G07990	2905	1263.91	1370.63	1475.36	1453.24	1482.05	1197.67	1454.76	1542.67	1311.56	1153.4	1138.44	1158.25
AT1G07390	3540	46.9994	26.5645	19.882	26.8875	25.3446	21.9393	32.766	36.863	9.69334	32.8763	22.8697	22.5459			AT1G08000	1607	40.2519	58.8298	41.5063	85.5507	88.2016	73.7028	45.0916	74.8276	68.1584	60.9938	72.5124	76.1377
AT1G07400	816	27.2102	184.623	31.3926	40.7949	503.27	351.907	25.0563	480.371	698.802	5.47939	19.6026	35.0714			AT1G08010	1410	87.6597	94.9534	115.086	105.813	88.2016	108.251	79.0951	110.501	86.6585	78.1269	71.7872	127.531
AT1G07410	755	134.814	216.501	218.702	157.617	207.101	207.107	120.463	223.482	213.254	176.254	182.141	202.913			AT1G08030	1844	233.461	245.64	222.625	208.248	229.859	210.744	280.898	289.739	227.844	235.751	228.414	188.441
AT1G07420	1415	332.706	244.393	253.234	227.153	122.378	164.106	460.651	185.467	191.223	268.49	206.644	180.367			AT1G08035	578	1.78897	4.12841	0	4.50267	0	0	0	0	0	0.685324	2.17537	0.951722
AT1G07430	1817	11.1314	9.29758	5.2321	25.9604	23.8963	22.8169	45.2941	26.4953	34.3673	5.47939	7.35096	6.26275			AT1G08040	1624	317.543	453.093	501.849	325.318	470.408	491.736	883.352	567.297	358.318	374.872	337.908	363.558
AT1G07440	1240	27.2102	13.2823	11.5106	5.56294	14.4826	7.89815	10.6008	17.2795	18.5055	20.0911	8.98451	20.0408			AT1G08050	2294	51.8802	70.1829	90.5592	95.6817	134.975	145.102	75.3991	128.773	111.974	76.0709	84.1143	126.579
AT1G07450	975	1.23683	0	0	0.927157	0.72413	0	0	1.15197	0	1.82646	2.45032	0			AT1G08060	6590	473.183	437.611	420.723	505.424	441.008	515.919	711.117	585.569	631.925	461.908	504.686	429.227
AT1G07460	777	21.0261	13.2823	6.27852	8.34441	12.3102	7.89815	17.3467	16.1276	4.40606	19.1779	17.1522	13.778			AT1G08070	2414	23.2566	18.5778	28.2997	16.885	10.6911	12.6677	39.9172	20.8821	26.2897	26.7276	13.7773	19.9862
AT1G07470	1538	174.393	128.838	116.153	198.412	73.8613	118.472	277.547	132.476	85.4776	123.286	128.233	87.6785			AT1G08080	859	0	0	7.5466	0	0	0	0	0	1.94738	0	0	0.951722
AT1G07473	924	1.23683	0	1.04642	0	0	0	0.963705	1.15197	0	0.913231	0	2.5051			AT1G08090	1900	41.1464	70.1829	60.3728	22.5133	22.7186	19.5773	5.91365	46.1147	6.81584	19.8744	15.2276	35.2137
AT1G07476	747	0	0	0	0	0	0	0	1.15197	0	0	0	0			AT1G08100	1709	1.78897	1.0321	0	0	0	1.15161	0	1.74018	0	1.37065	0.725124	0
AT1G07480	2066	191.708	143.448	201.959	229.008	161.481	175.514	305.495	167.035	163.906	168.035	187.858	144.043			AT1G08105.1	3092	0	0	1.88665	0	1.33639	0	0.739207	0.870088	1.94738	0.685324	0.725124	0.951722
AT1G07485	662	3.71048	0	2.09284	0	0	0	0	0	0	0	0	0			AT1G08110	1233	1064.44	1200.33	1035.77	1317.03	1178.69	1323.2	1389.71	1234.65	1355.38	1187.67	1147.87	1128.74
AT1G07500	225	39.5785	71.7242	49.1818	97.3515	135.412	166.739	35.6571	84.0937	133.063	57.5336	62.8916	77.6581			AT1G08115	162	375.684	270.411	252.811	281.417	265.941	340.875	294.204	145.305	168.449	165.848	159.527	129.434
AT1G07510	2917	435.363	350.652	292.998	495.102	540.201	496.706	889.5	392.821	321.643	352.507	272.802	364.492			AT1G08120	1047	18.7842	19.6099	16.9798	22.5133	14.7003	23.0321	18.4802	21.7522	44.7898	34.9515	20.3035	29.5034
AT1G07520	2242	557.809	658.8	570.299	490.466	599.58	569.544	488.599	557.553	553.402	546.112	537.437	602.476			AT1G08125	1305	276.396	250.801	160.365	226.259	196.449	207.289	167.8	259.286	224.923	304.969	242.191	231.268
AT1G07530	2787	1183.64	1094.46	1168.85	1348.09	1673.46	1349.71	1579.51	1525.21	1305.96	1058.43	1136.13	1385.32			AT1G08130	2715	966.045	1100.22	928.232	772.207	831.233	637.99	861.176	774.378	877.296	1059.51	838.968	988.839
AT1G07540	1893	0	0	0	0	0	0	0	0	0	0	0.816774	0			AT1G08160	917	22.3622	13.4173	11.3199	27.016	25.3914	39.1546	26.6114	26.9727	30.1844	21.245	32.6306	17.131
AT1G07550	2700	148.419	156.731	188.356	48.2122	83.9991	78.1039	18.3104	20.7354	7.0497	134.245	87.3948	53.8596			AT1G08165	430	0	3.09631	5.65995	65.2887	60.1374	32.245	244.677	153.135	135.343	11.6505	15.9527	4.75861
AT1G07560	2616	403.206	313.461	289.858	117.749	149.171	173.759	99.2616	80.6378	58.16	326.937	307.924	205.418			AT1G08170	732	0	0	0	1.12567	1.33639	1.15161	1.47841	0.870088	0	0.685324	0	0
AT1G07570	1851	149.656	181.967	175.799	279.074	263.583	255.374	174.431	207.354	281.988	164.382	221.346	227.964			AT1G08180	550	27.7291	24.7704	32.073	50.655	40.0916	52.9739	38.4387	62.6463	54.5267	22.6157	36.2562	26.6482
AT1G07590	2361	34992.3	64796.2	83606.9	21432.2	64478.7	73117.6	12979.2	51417	51788	53359.2	66991.8	76456.9			AT1G08190	3371	2770.22	2545.16	2414.91	3122.6	2552.5	3009.15	2590.92	2900	2990.2	2844.09	3232.6	2262.24
AT1G07610	457	6801.31	12805.4	19748	6771.03	15317.5	17662.9	3665.93	12344.5	11921	14891.1	20699.5	22722.5			AT1G08200	1686	4686.21	5046.98	4444.95	6520.99	5016.8	6310.8	4721.31	4047.65	4827.56	4919.94	5979.37	4870.91
AT1G07615	1632	93.9988	95.6322	80.5744	108.477	99.9299	91.2675	132.991	95.6134	88.1213	75.7982	106.181	100.204			AT1G08210	1666	89.4487	101.146	83.0126	88.9277	149.675	120.919	121.23	109.631	97.3691	66.4764	93.5409	103.738
AT1G07620	2053	185.524	179.31	212.423	119.603	153.516	155.33	219.725	216.57	201.798	381.731	330.793	318.148			AT1G08220	1231	250.456	201.26	247.151	132.829	88.2016	107.099	110.142	149.655	137.29	211.765	232.04	295.034
AT1G07630	2336	713.649	863.347	910.386	697.222	849.405	753.835	795.057	938.854	825.696	1067.57	1092.03	1034.61			AT1G08230	1461	169.952	138.302	233.945	324.192	279.305	335.117	317.859	285.389	337.871	194.632	170.404	235.075
AT1G07640	1850	201.603	94.304	88.9457	229.008	110.068	144.799	489.562	146.3	131.301	136.071	81.6774	53.8596			AT1G08240	72	0.894487	2.0642	0	2.25133	5.34555	1.15161	0	1.74018	0	1.37065	0	0
AT1G07650	3469	372.285	353.308	415.429	468.214	435.202	385.254	426.921	349.046	426.507	357.987	342.228	365.745			AT1G08250	1445	175.319	112.499	186.778	280.291	216.495	277.537	130.84	307.141	280.423	134.323	210.286	147.517
AT1G07645	625	0	0	0	2.78147	0.72413	0	0	0	0	0.913231	0.816774	0			AT1G08260	6486	415.042	429.354	415.063	377.098	379.534	283.295	521.88	442.005	461.53	609.938	403.894	491.088
AT1G07660	717	225.103	337.369	385.083	174.305	367.134	347.519	189.85	307.576	332.217	314.152	320.992	394.553			AT1G08270	1085	0.894487	2.0642	0	0	1.33639	3.45482	0.739207	0.870088	3.89476	2.05597	0.725124	0.951722
AT1G07670	3538	2277	2040.15	1868.91	2897.36	3051.48	2897.74	3781.58	2970.93	2618.96	2019.15	2000.28	1999.07			AT1G08280	1446	41.1464	22.7062	26.4131	27.016	24.055	40.3062	22.9154	32.1933	27.2633	30.1542	34.8059	25.6965
AT1G07680	702	0	0	1.04642	5.56294	2.89652	6.14301	4.81853	5.75984	3.52485	0.913231	3.26709	1.25255			AT1G08290	1760	15.2063	14.4494	15.0932	19.1363	20.0458	26.4869	36.2211	26.1026	21.4212	17.1331	26.8296	25.6965
AT1G07690	540	0	0	1.04642	0.927157	0	0	0	0	0	6.39262	2.45032	2.5051			AT1G08300	2241	47.4078	56.7656	50.9395	52.9063	80.1832	72.5512	62.0933	56.5557	46.7372	50.0286	34.8059	33.3103
AT1G07700	1628	347.548	383.857	408.104	414.439	462.719	480.91	132.028	307.576	313.712	410.954	422.272	472.211			AT1G08310	1483	34.885	39.2199	71.6927	939.932	1142.61	897.101	2280.45	1310.35	1466.38	164.478	65.9862	63.7654
AT1G07705	2607	286.944	221.814	154.87	245.697	165.826	193.066	357.535	175.099	154.212	199.998	235.231	170.347			AT1G08315	1211	118.072	171.329	184.892	121.572	192.44	139.344	114.577	199.25	214.212	174.072	92.0907	189.393
AT1G07710	1632	56.894	37.1903	36.6247	61.1923	59.3787	54.4095	35.6571	31.1032	22.0303	21.0043	42.4722	17.5357			AT1G08320	2094	50.9857	71.215	135.839	61.9117	93.5471	67.9447	67.2678	73.9575	68.1584	65.7911	62.3606	95.1722
AT1G07720	1799	35.868	43.8314	36.6247	44.5035	62.2752	68.4506	35.6571	48.3827	42.2982	14.6117	34.3045	30.0612			AT1G08340	1438	9.83935	8.25681	39.6196	12.3823	2.67277	17.2741	5.17445	9.57097	5.84215	4.79727	6.52611	9.51722
AT1G07725	2472	1.23683	0	0	0	0	0	0.963705	0	0.881213	0	0	0			AT1G08350	2223	90.3431	77.4076	156.592	63.0373	82.856	71.3996	64.311	78.3079	96.3954	87.0361	97.1666	106.593
AT1G07740	2658	49.4731	46.4879	26.1605	33.3776	24.6204	40.3683	31.8023	38.015	50.2291	31.0499	31.0374	40.0816			AT1G08360	949	3568.11	3521.53	3363.9	2867.07	2696.83	3032.18	2923.56	2133.46	2558.86	4943.93	5859.72	5963.49
AT1G07745	1504	30.9207	25.2363	15.6963	48.2122	35.4824	30.715	32.766	18.4315	34.3673	36.5292	39.2051	18.7882			AT1G08370	1465	560.843	468.574	430.156	503.173	581.328	485.978	555.144	501.171	540.398	471.503	538.042	547.24
AT1G07750	1414	1335.77	1325.57	1464.99	1584.51	1130.37	1298.81	3426.94	1714.13	1665.49	1430.12	1445.69	1534.37			AT1G08380	703	72772.7	84526	67172.3	61929.7	72659.4	61004	18507.5	56854.2	62619	48921.1	47987.2	59460.7
AT1G07770	728	1440.9	1794.43	1845.89	1124.64	1048.54	1190.87	1051.4	1215.33	1077.72	1681.26	1447.32	1523.1			AT1G08390	602	99.288	127.981	107.539	133.954	203.131	221.108	130.1	104.411	126.58	126.785	141.399	155.131
AT1G07780	1665	101.42	103.602	76.3887	106.623	75.3095	80.7367	82.8786	73.726	73.1407	86.757	87.3948	78.9106			AT1G08400	2463	93.9211	71.215	77.3526	76.5453	73.5013	81.764	98.3145	89.6191	71.0794	83.6095	113.844	67.5722
AT1G07790	729	495.968	614.968	651.92	610.069	622.752	629.219	848.061	830.569	817.766	713.233	744.081	598.719			AT1G08410	2161	656.553	494.377	469.776	370.344	308.705	363.907	422.087	431.564	410.898	676.414	664.938	661.447
AT1G07795	682	27.2102	29.221	36.6247	28.7419	28.9652	29.8375	26.02	46.0787	30.8424	41.0954	30.2206	27.5561			AT1G08420	4035	3249.67	2708.23	2880.91	2863.7	3049.64	3188.8	2341.81	3289.8	3497.5	3319.71	3290.61	2991.26
AT1G07810	3499	1442.14	1527.46	1494.29	1795.9	1885.63	1878.88	2289.76	1843.15	1722.77	1603.63	1595.98	1789.89			AT1G08430	1566	4.47243	2.0642	15.0932	6.754	5.34555	13.8193	5.91365	1.74018	4.86845	6.16791	5.07586	4.75861
AT1G07820	732	676.544	1024.06	1008.75	603.579	1123.13	1005.7	725.67	1191.14	1157.91	936.975	972.778	1114.77			AT1G08440	1506	2.68346	0	1.88665	0	4.00916	3.45482	16.2625	2.61026	4.86845	1.37065	0	0.951722
AT1G07830	850	387.127	435.658	431.125	297.617	290.376	349.274	282.366	354.806	431.794	463.921	378.166	424.614			AT1G08450	1577	906.115	1487.26	1165.95	1604.08	2078.08	1681.34	2309.28	2019.47	1366.09	1482.36	1238.51	1557.02
AT1G07840	1531	244.892	259.004	220.795	214.173	254.17	253.618	211.051	262.649	201.798	232.874	228.697	271.803			AT1G08460	1369	171.741	194.035	199.985	338.826	311.378	381.182	206.978	224.483	349.555	188.464	228.414	251.255
AT1G07850	1626	0	0	0	0	0	0	0.963705	0	0	0	1.63355	0			AT1G08465	1174	472.289	459.285	388.65	462.649	424.971	374.272	508.574	495.95	541.372	302.913	263.22	395.916
AT1G07870	2244	545.441	816.859	731.448	641.592	1044.92	920.573	588.824	1170.4	1145.58	730.585	697.525	752.782			AT1G08470	1431	86.7652	126.949	128.292	142.96	189.767	179.651	118.273	142.694	148.001	149.401	163.153	145.613
AT1G07880	1411	184.287	189.936	170.567	247.551	204.929	175.514	121.427	200.443	227.353	139.724	146.202	162.831			AT1G08480	761	1385.56	1306.64	1471.59	1293.39	1151.97	1426.84	906.267	1232.91	1269.69	1321.3	1430.67	1689.31
AT1G07885	123	0	0	0	0	0	0.877572	0	1.15197	0	0	0.816774	1.25255			AT1G08490	1761	1239.76	1052.74	1060.3	1198.84	998.281	1046.81	1176.08	897.061	971.744	1162.31	1280.57	1030.71
AT1G07890	1578	8649.13	11757.5	10424.4	14090.9	16240.1	16373.7	18478.1	15071.2	15038.8	9391.67	10734.9	11291.7			AT1G08500	945	19.6787	15.4815	5.65995	7.87967	22.7186	8.06124	34.7427	22.6223	35.0529	17.1331	5.07586	17.131
AT1G07900	576	13.6051	29.221	14.6499	11.1259	14.4826	7.02058	10.6008	12.6717	9.69334	10.0455	8.98451	11.2729			AT1G08510	2053	1141.36	1260.2	1054.64	1471.25	1526.15	1609.95	1391.19	1274.68	1323.25	1517.99	1628.63	1497.06
AT1G07901	153	13.6051	13.2823	14.6499	18.5431	14.4826	5.26543	9.63705	11.5197	3.52485	12.7852	18.7858	10.0204			AT1G08520	2549	5769.44	5479.43	5059.99	4234.76	4283.12	4285.13	3815.78	3889.29	4063.21	5706	5465.98	4324.62
AT1G07910	4060	422.995	369.247	341.133	480.267	446.788	430.01	418.248	431.988	448.537	460.268	397.769	425.867			AT1G08530	939	266.557	252.865	250.924	200.369	232.531	171.589	206.978	228.833	223.949	237.122	208.836	211.282
AT1G07920	1783	8780.23	10094.5	9909.6	8193.28	8749.66	9396.17	9369.14	9465.73	10307.5	9313.13	9512.15	10184.5			AT1G08540	1993	1599.34	1432.56	1186.7	1348.55	1089.16	1499.39	997.929	1052.81	1116.82	1461.8	1613.4	1041.18
AT1G07930	1807	8425.27	9664.17	8641.34	7408.91	6927.03	7611.18	9730.53	8543	8251.68	8637.34	8995.95	8584.98			AT1G08550	1893	1122.58	1377.86	1045.2	594.352	886.025	460.642	1195.3	1202.46	1386.54	927.928	510.487	711.888
AT1G07940	2028	8062.87	9587.13	8834.93	7004.67	7922.71	8231.63	8528.79	8306.85	9259.78	8398.07	8986.14	9032.14			AT1G08560	1191	74.2424	73.2792	90.5592	75.4197	105.575	52.9739	51.7445	44.3745	44.7898	69.2177	52.2089	80.8964
AT1G07950	796	299.312	347.995	389.268	305.962	334.548	414.214	179.249	342.135	341.029	334.243	261.368	380.775			AT1G08570	1426	838.134	1139.44	1028.22	2004.81	1643.76	1691.71	1855.41	1371.26	1542.33	1179.44	1274.77	1144.92
AT1G07960	1284	549.151	697.318	820.394	523.844	818.991	844.225	361.389	801.77	820.409	768.941	702.425	826.683			AT1G08580	642	474.078	375.685	345.257	285.919	185.758	275.234	155.973	234.054	297.949	579.099	540.942	480.62
AT1G07970	2434	204.076	156.731	136.035	240.134	152.791	174.637	324.769	120.957	110.152	151.596	156.004	159.074			AT1G08590	3444	9.83935	10.321	9.43325	9.00533	24.055	11.5161	11.8273	13.0513	6.81584	15.0771	14.5025	12.3724
AT1G07980	996	180.577	239.081	188.356	207.683	279.514	236.945	179.249	232.698	199.154	213.696	164.172	229.217			AT1G08600	4902	480.339	382.91	375.443	453.644	388.889	449.126	468.657	572.518	517.03	520.161	493.809	422.564
AT1G07985	751	24.7365	18.5952	46.0425	28.7419	40.5513	50.8992	35.6571	67.9661	75.7843	63.0129	61.258	98.9514			AT1G08610	2082	38.4629	35.0915	28.2997	16.885	24.055	16.1225	15.5233	35.6736	45.7635	42.4901	33.3557	36.1654
AT1G07990	2905	790.332	814.202	906.2	753.778	887.783	810.877	967.56	832.873	798.379	800.904	932.756	909.351			AT1G08620	4395	788.937	605.844	686.74	702.416	537.228	751.999	559.579	659.527	647.504	699.715	939.76	621.474
AT1G08000	1607	49.4731	34.5339	35.5783	41.7221	34.7582	48.2665	100.225	41.4709	40.5358	46.5748	60.4413	40.0816			AT1G08630	1710	82.2928	66.0545	130.179	105.813	151.012	148.557	111.62	80.9182	73.0268	275.5	232.04	219.848
AT1G08010	1410	128.63	92.9758	97.3171	119.603	65.8958	86.0021	235.144	112.893	110.152	135.158	114.348	75.153			AT1G08640	1270	2045.69	1739.09	1699.87	1555.67	1146.62	1243.73	1650.65	1306	1401.14	2375.33	2332	1978.63
AT1G08030	1844	395.785	370.575	448.914	530.334	505.443	462.481	355.607	407.797	447.656	443.83	401.853	414.594			AT1G08650	1429	142.223	77.4076	188.665	682.154	503.818	616.109	1405.97	2453.65	1883.12	218.618	261.044	128.482
AT1G08035	578	1.23683	0	1.04642	2.78147	0	2.63272	0.963705	1.15197	2.64364	2.73969	0.816774	1.25255			AT1G08660	1704	427.565	428.322	384.876	288.171	364.834	216.502	481.963	372.398	296.002	440.663	258.869	293.13
AT1G08040	1624	518.23	456.91	523.21	653.646	669.82	598.504	377.772	567.921	576.313	459.355	496.598	439.645			AT1G08680	2772	866.757	724.535	818.806	898.282	907.407	786.547	750.295	797.001	849.058	729.87	858.546	775.653
AT1G08050	2294	154.603	104.93	151.731	124.239	155.688	146.555	320.914	154.364	98.6958	135.158	120.066	124.002			AT1G08700	1561	56.3527	63.9903	33.9597	74.294	72.1649	100.19	51.7445	66.9968	83.7374	65.1057	77.5882	58.055
AT1G08060	6590	775.491	575.122	490.771	853.911	744.406	695.915	944.431	586.352	564.857	647.481	617.481	512.293			AT1G08710	1274	114.494	100.114	83.0126	129.452	112.257	147.406	93.8792	119.202	108.08	98.0013	110.219	130.386
AT1G08070	2414	28.447	51.8008	35.5783	28.7419	36.2065	19.3066	41.4393	31.1032	38.7734	23.744	26.9535	35.0714			AT1G08720	3081	603.778	698.733	794.279	719.301	835.242	719.754	1088.85	819.623	799.4	614.05	428.548	670.012
AT1G08080	859	8.65779	5.3129	6.27852	10.1987	19.5515	15.7963	36.6208	116.349	94.2898	12.7852	8.98451	18.7882			AT1G08730	4739	0.894487	0	3.7733	1.12567	2.67277	0	0.739207	0	0	0	2.17537	0
AT1G08090	1900	508.336	678.723	906.2	372.717	385.961	444.052	635.082	623.215	554.283	2844.71	2601.42	2217.01			AT1G08740.1	3045	0	0	1.88665	1.12567	0	0	1.47841	0	0	0.685324	0	2.85517
AT1G08100	1709	0	0	0	0	0	0.877572	1.92741	0	0	0.913231	1.63355	0			AT1G08750	1528	347.955	286.924	326.39	290.422	249.904	316.692	343.731	372.398	206.422	337.179	330.656	329.296
AT1G08110	1233	1115.62	1465.03	1439.87	1272.06	1357.74	1300.56	944.431	1192.29	1495.42	1422.81	1319.09	1429.16			AT1G08760	2566	284.447	183.714	233.945	290.422	288.66	340.875	281.638	310.621	324.239	223.416	284.974	247.448
AT1G08115	162	10719.6	14846.9	10363.7	10528.8	13497.1	11634	7491.84	21108.7	6032.78	12832.7	40891.8	13492.5			AT1G08770	865	296.97	300.342	420.723	336.574	387.552	359.301	355.558	341.945	413.819	304.969	316.154	406.385
AT1G08120	1047	0	0	0	0	1.44826	0	0.963705	1.15197	3.52485	0	1.63355	0			AT1G08780	602	228.989	199.196	173.572	123.823	212.486	173.892	187.758	167.927	165.527	258.367	249.443	256.965
AT1G08125	1305	233.76	235.096	238.584	242.915	299.79	272.047	227.434	271.865	282.869	232.874	259.734	279.319			AT1G08800	4317	1061.76	866.965	924.458	731.683	800.496	753.15	1034.15	856.167	777.979	831.298	738.176	770.895
AT1G08130	2715	552.862	478.161	333.808	467.287	358.444	369.458	828.786	476.915	394.783	421.913	387.968	326.915			AT1G08810	1234	116.283	172.361	90.5592	169.976	68.1557	124.373	124.926	110.501	119.764	124.729	151.551	89.4618
AT1G08140	2714	0	0	0	0.927157	0	0	0	0	0	0	3.26709	0			AT1G08820	1716	648.503	609.972	550.902	619.117	613.402	620.716	963.186	703.031	777.979	610.623	509.037	638.605
AT1G08160	917	289.418	131.494	141.267	216.028	165.826	179.025	429.813	175.099	161.262	136.985	221.346	136.528			AT1G08830	872	2258.58	2492.53	2597.92	3525.59	4551.73	4784.92	2397.25	3706.57	3839.26	4013.26	5191.88	5203.06
AT1G08165	430	16.0788	18.5952	33.4855	538.678	497.477	601.137	406.684	565.617	771.061	25.5705	33.4877	46.3443			AT1G08840	4340	199.47	194.035	205.645	135.08	112.257	146.254	189.237	179.238	229.791	217.933	200.134	131.338
AT1G08170	732	0	0	0	4.63578	10.1378	7.89815	7.70964	4.60787	14.9806	0	0	0			AT1G08845	812	118.967	95.9855	118.859	85.5507	118.938	146.254	74.6599	97.4498	114.896	133.638	89.1902	162.744
AT1G08180	550	54.4204	95.6322	82.6672	58.4109	115.861	98.2881	88.6609	123.261	77.5467	72.1453	81.6774	83.9208			AT1G08860	1755	14.3118	16.5136	16.9798	3.377	1.33639	3.45482	8.13127	20.8821	8.76322	21.245	9.42661	13.3241
AT1G08190	3371	2364.81	1184.78	1111.3	2909.42	2380.94	2293.1	3059.76	1398.49	1172.89	1606.37	1276.62	1523.1			AT1G08880	748	1487.53	1259.16	1462.15	962.445	887.361	803.821	749.555	1269.46	1088.59	1185.61	1365.41	1411.4
AT1G08200	1686	5023.99	4267.59	4728.77	6043.21	5100.05	5656.83	5430.48	4709.25	5502.29	4110.45	4331.35	3618.62			AT1G08890	1675	238.828	234.287	205.645	155.342	219.168	54.1255	487.876	392.41	431.345	197.373	51.4838	204.62
AT1G08210	1666	290.654	280.256	226.027	329.141	249.825	226.414	334.406	263.801	282.869	283.102	160.904	166.589			AT1G08900	1582	939.211	1114.67	926.345	876.894	1253.53	741.634	1196.04	967.538	958.112	858.025	643.185	936.494
AT1G08220	1231	123.683	119.54	121.385	97.3515	78.206	102.676	151.302	110.589	111.914	147.03	116.799	130.265			AT1G08910	2844	140.434	139.334	135.839	184.609	187.094	165.831	218.805	183.589	154.817	183.667	165.328	187.489
AT1G08230	1461	86.5779	65.083	93.1314	292.982	176.688	179.025	244.781	289.144	343.673	89.4966	109.448	95.1938			AT1G08920	2019	845.29	2065.24	2048.9	2269.34	2278.54	1583.46	6014.92	3368.98	4770.11	1796.23	1203.71	2122.34
AT1G08250	1445	320.338	359.949	397.64	445.962	382.341	508.992	483.78	482.675	516.391	343.375	317.725	334.431			AT1G08930	1881	11397.5	16793.3	11387.8	12516.3	20993.3	9786.35	23841.6	9782.4	18079.5	19702.4	5524.72	20647.6
AT1G08260	6486	1029.04	754.432	575.531	814.971	846.508	766.998	951.177	631.279	675.009	744.283	712.227	691.407			AT1G08940	913	93.9211	119.724	171.685	101.31	133.639	90.9769	75.3991	169.667	131.448	128.156	95.7163	258.868
AT1G08270	1085	16.0788	21.2516	7.32494	23.1789	20.9998	14.0412	24.0926	13.8236	14.9806	10.9588	19.6026	12.5255			AT1G08960	2051	76.0314	83.6002	96.2191	65.2887	61.4738	49.5191	39.1779	82.6584	79.8427	87.0361	81.939	81.8481
AT1G08280	1446	304.259	245.722	215.563	241.061	212.894	235.189	216.834	175.099	201.798	264.837	215.628	155.316			AT1G08970	1795	559.054	626.486	630.141	471.654	487.781	480.22	416.173	519.442	463.477	502.342	453.927	523.447
AT1G08290	1760	588.73	503.397	451.007	619.341	763.233	570.422	513.655	680.813	844.202	483.099	450.859	548.617			AT1G08980	1512	2119.04	3331.62	2401.7	1649.1	2807.75	1255.25	2418.68	2359.68	3173.26	2250.6	949.912	2628.66
AT1G08300	2241	46.9994	46.4879	40.8104	38.9406	35.4824	38.6132	32.766	33.4071	27.3176	34.7028	42.4722	30.0612			AT1G08990	1907	0	0	0	0	0	0	0	0.870088	0	0	0.725124	0.951722
AT1G08310	1483	42.0521	57.1137	71.1566	535.897	746.578	606.402	600.388	679.661	694.396	97.7157	84.1277	95.1938			AT1G09000	2270	33.096	38.1878	24.5264	43.901	25.3914	21.8805	39.9172	44.3745	26.2897	37.6928	26.1044	24.7448
AT1G08315	1211	269.628	308.148	329.622	205.829	244.756	262.394	418.248	353.654	346.317	348.854	393.685	380.775			AT1G09010	3025	1159.25	1126.02	892.385	1178.57	1209.43	1041.05	1091.81	1091.09	1221.01	981.384	927.433	874.632
AT1G08320	2094	747.043	694.662	662.384	529.406	470.685	501.094	749.763	525.298	324.286	713.233	678.739	524.818			AT1G09020	2302	1545.67	1405.72	1475.36	1322.66	1242.84	1684.8	1087.37	1440.87	1520.91	1526.9	1640.95	1481.83
AT1G08340	1438	157.077	221.814	206.145	233.643	224.48	239.577	291.039	277.624	270.532	260.271	215.628	241.742			AT1G09040	3095	59.9306	58.8298	45.2796	46.1523	40.0916	28.7901	44.3524	62.6463	52.5793	51.3993	49.3084	38.0689
AT1G08350	2223	267.155	237.752	200.913	227.153	215.791	214.128	228.398	191.227	185.055	224.655	232.781	144.043			AT1G09050	2782	107.338	72.2471	126.406	88.9277	68.1557	86.3704	79.0951	103.54	94.448	101.428	76.8631	64.7171
AT1G08360	949	4109.98	4877.24	4883.64	3610.35	3821.23	4110.55	3357.55	3569.95	4104.69	4489.44	4147.58	4387.68			AT1G09060	3091	1096.64	1029.01	939.551	1748.16	1685.18	1924.33	1659.52	1436.52	1718.56	1221.93	1236.34	1061.17
AT1G08370	1465	238.708	151.418	108.828	202.12	173.791	168.494	451.014	138.236	116.32	143.377	150.286	159.074			AT1G09070	1266	2353.39	4570.15	3784.62	6770.89	7861.97	7253.97	6765.22	7882.13	11379.5	3672.65	3551.66	5125.02
AT1G08380	703	790.332	843.423	1016.07	812.189	691.544	520.4	430.776	635.887	786.923	723.279	777.569	1107.25			AT1G09080	2116	16.1008	9.28892	22.6398	20.262	32.0733	14.9709	25.8722	29.583	14.6054	19.1891	13.0522	14.2758
AT1G08390	602	51.9467	33.2056	75.3423	46.3578	40.5513	43.8786	28.9112	49.5346	55.5164	45.6616	55.5406	60.1224			AT1G09090	2701	0.894487	0	3.7733	0	6.68194	5.75803	0	0	0.973691	0.685324	5.80099	4.75861
AT1G08400	2463	233.76	212.516	208.238	254.968	210.722	191.311	271.765	266.105	240.571	285.841	245.032	230.469			AT1G09100	1487	995.563	970.176	924.458	800.349	950.171	870.614	994.972	918.813	1036.01	946.432	1089.14	928.88
AT1G08410	2161	583.782	597.701	581.81	441.327	553.235	522.156	584.005	650.862	612.443	656.613	700.792	747.772			AT1G09110	72	0	1.0321	0	1.12567	4.00916	2.30321	0.739207	0	0.973691	2.05597	0.725124	1.90344
AT1G08420	4035	1652.4	1025.39	869.575	1637.36	1401.92	1474.32	1951.5	1013.73	912.936	1264.83	1020.97	1050.89			AT1G09130	1491	2950.91	3271.76	3148.82	3158.62	2937.38	3244.07	2237.58	3261.96	3197.6	3311.48	3373.27	2958.9
AT1G08430	1566	815.069	1005.47	882.132	720.401	972.507	836.326	446.195	512.626	533.134	512.323	628.099	467.201			AT1G09140	1611	1085.91	1115.7	1148.97	1662.61	2012.6	1836.81	1108.81	1207.68	1252.17	1474.13	1903.45	1673.13
AT1G08440	1506	6.18413	11.954	2.09284	37.0863	47.0685	50.8992	9.63705	41.4709	60.8037	7.30585	8.98451	23.7984			AT1G09150	1014	705.75	860.773	777.3	657.389	574.647	506.707	572.146	658.657	614.399	679.156	671.464	800.398
AT1G08450	1577	549.151	460.894	454.146	512.718	620.579	573.932	651.465	421.62	448.537	443.83	449.226	544.859			AT1G09155	1172	1.78897	0	0	0	4.00916	1.15161	2.21762	0	0	0	0	0
AT1G08460	1369	487.31	521.993	536.814	483.976	459.823	428.255	429.813	440.052	454.706	469.401	445.142	523.566			AT1G09160	1956	423.987	349.882	326.39	345.58	404.925	426.094	337.817	317.582	365.134	529.07	480.032	410.192
AT1G08465	1174	0	0	1.04642	0	0	0	0	0	0.881213	0	1.63355	0			AT1G09170	3033	3.57795	2.0642	0	4.50267	9.35471	6.90964	15.5233	8.70088	12.658	5.48259	0	2.85517
AT1G08470	1431	265.918	337.369	295.091	323.578	390.306	380.866	288.148	382.454	400.071	254.791	324.259	306.875			AT1G09176	453	0	2.0642	0	2.25133	2.67277	3.45482	0.739207	0.870088	0	1.37065	0.725124	3.80689
AT1G08480	761	1673.43	2203.53	2415.14	2022.13	1997.87	2207.09	1768.4	2081.61	2151.04	2181.71	2198.75	2436.21			AT1G09180	737	27.7291	21.6741	26.4131	217.254	41.428	139.344	61.3541	84.3985	74.0005	94.5747	140.674	88.5101
AT1G08490	1761	322.812	294.866	304.508	369.936	259.239	246.598	365.244	344.439	290.8	331.503	295.672	331.926			AT1G09190	1599	8.94487	15.4815	9.43325	7.87967	8.01832	6.90964	12.5665	8.70088	10.7106	14.3918	13.0522	23.793
AT1G08500	945	211.497	221.814	323.344	104.769	163.653	192.188	136.846	193.531	137.469	224.655	195.209	226.711			AT1G09195	2147	60.8251	63.9903	71.6927	51.7807	60.1374	54.1255	85.0088	56.5557	42.8424	58.2525	41.332	42.8275
AT1G08510	2053	1815.66	1993.67	1976.69	1822.79	1895.77	1914.86	1589.15	2215.24	2200.39	1459.34	1507.76	1612.03			AT1G09200	607	576.049	463.414	596.181	508.801	474.417	443.368	116.055	438.524	426.477	520.846	740.351	701.419
AT1G08520	2549	644.387	490.115	483.446	521.989	458.374	366.825	586.896	413.557	417.695	497.711	543.155	556.132			AT1G09210	1745	4102.12	3772.33	3824.24	3640.41	4160.17	3331.6	3353.04	4859.44	4006.74	4904.18	4304.33	4205.66
AT1G08530	939	152.13	110.243	99.4099	139.074	107.171	105.309	116.608	101.373	103.983	113.241	114.348	90.1836			AT1G09220	1675	19.6787	17.5457	22.6398	18.0107	14.7003	11.5161	24.3938	14.7915	18.5001	19.1891	15.2276	19.0344
AT1G08540	1993	152.13	111.571	108.828	104.769	129.619	107.941	111.79	93.3095	82.834	102.282	122.516	106.467			AT1G09230	1507	228.989	238.416	188.665	296.05	291.332	370.817	323.772	310.621	293.081	222.73	271.921	260.772
AT1G08550	1893	102.657	120.869	92.085	38.0134	68.0682	53.5319	81.9149	91.0055	98.6958	78.5379	89.0283	102.709			AT1G09240	1250	85.8707	57.7977	90.5592	375.973	354.143	378.878	495.268	597.75	484.898	113.764	118.92	110.4
AT1G08560	1191	382.18	427.689	367.294	440.399	548.166	526.543	386.446	478.067	496.123	445.657	444.325	480.979			AT1G09250	980	404.308	556.303	507.509	393.983	478.427	428.397	230.632	332.374	370.976	405.712	388.666	499.654
AT1G08570	1426	2330.18	2718.88	3094.27	1919.21	3060.9	2526.53	1932.23	3070	3559.22	2435.59	2620.21	3589.81			AT1G09270	2143	2002.76	1921.77	1794.2	1972.17	2027.3	2094.77	1518.33	1917.67	1809.12	2041.58	2009.32	2361.22
AT1G08580	642	440.31	502.069	477.168	402.386	395.375	472.134	471.252	474.611	445.894	436.524	603.596	562.395			AT1G09280	1917	174.425	164.104	166.025	171.101	193.776	203.834	133.057	167.057	197.659	171.331	200.134	177.972
AT1G08590	3444	368.574	236.424	222.888	261.458	252.721	276.435	332.478	164.732	127.776	286.755	301.39	284.329			AT1G09290	1259	191.42	186.81	143.385	121.572	144.33	177.347	119.751	146.175	130.475	175.443	263.22	182.731
AT1G08600	4902	559.046	324.087	269.976	678.679	591.614	649.404	924.193	376.694	322.524	438.351	338.961	428.372			AT1G09300	2129	361.373	328.208	428.269	364.716	318.06	354.695	281.638	288.869	284.318	483.839	529.34	479.668
AT1G08610	2082	139.761	104.93	87.8993	76.0269	83.9991	75.4712	76.1327	94.4614	95.171	115.067	124.966	115.235			AT1G09310	826	2763.96	2656.63	2713	3778.86	3446.54	3206.07	2862.21	3348.97	3411.81	3292.29	3089.75	2637.22
AT1G08620	4395	1207.14	911.163	917.711	1239.61	1173.09	1139.97	1294.26	980.325	818.647	1042	972.778	1052.14			AT1G09320	2018	72.4534	61.9261	33.9597	31.5187	33.4097	34.5482	72.4422	45.2446	44.7898	51.3993	36.9813	38.0689
AT1G08630	1710	7.42096	6.64113	39.764	5.56294	8.68956	13.1636	17.3467	26.4953	20.2679	11.872	12.2516	12.5255			AT1G09330	990	1070.7	1071.32	1182.93	1054.75	1311	1044.51	1413.36	1096.31	1015.56	1133.53	1041.28	1292.44
AT1G08640	1270	372.285	459.566	413.336	473.777	303.41	373.846	324.769	504.562	541.946	478.533	457.393	542.354			AT1G09340	1481	9506.6	9962.88	8050.33	15936.1	13616.4	17773.9	5980.92	7313.96	9164.38	12673.7	16163	9830.33
AT1G08650	1429	1367.93	2328.38	2943.58	7074.21	9837.31	8276.38	5199.19	10056.7	10913.8	1970.75	3002.46	3385.64			AT1G09350	1301	7.15589	10.321	3.7733	28.1417	17.373	33.3966	17.0018	25.2325	32.1318	8.90921	18.8532	5.71033
AT1G08660	1704	361.153	374.56	317.065	387.552	405.513	364.193	343.079	377.846	309.306	309.585	359.38	306.875			AT1G09370	540	0	1.0321	0	0	1.33639	0	1.47841	0.870088	0	0	1.45025	1.90344
AT1G08670	791	56.894	130.166	155.917	66.7553	75.3095	114.962	57.8223	57.5984	49.3479	122.373	99.6464	142.791			AT1G09380	1568	5.36692	38.1878	135.839	31.5187	69.4921	42.6094	64.311	55.6856	34.0792	149.401	162.428	178.924
AT1G08680	2772	578.835	300.179	328.576	551.658	406.961	373.846	690.013	332.919	304.9	309.585	355.297	299.359			AT1G09390	1341	121.65	150.687	107.539	105.813	94.8835	116.312	59.8757	76.5677	60.3688	143.918	165.328	154.179
AT1G08700	1561	298.075	492.772	424.847	320.796	399.72	368.58	218.761	470.003	519.916	441.091	395.318	409.584			AT1G09400	1182	0	1.0321	0	0	2.67277	1.15161	0	0	0.973691	0.685324	0.725124	0.951722
AT1G08710	1274	128.63	132.823	138.127	161.325	142.654	161.473	82.8786	116.349	127.776	132.419	120.883	149.053			AT1G09410	2118	3.57795	2.0642	0	1.12567	4.00916	0	2.21762	3.48035	2.92107	2.05597	1.45025	2.85517
AT1G08720	3081	888.042	880.613	796.326	840.931	834.922	814.387	817.222	1073.63	944.66	782.639	762.867	859.249			AT1G09415	655	70.6644	94.9534	84.8992	84.425	89.5379	66.7931	119.012	70.4771	65.2373	60.9938	55.1094	50.4413
AT1G08730	4739	27.2102	25.2363	8.37136	14.8345	16.655	15.7963	29.8749	13.8236	13.2182	17.3514	11.4348	13.778			AT1G09420	2250	624.352	579.009	522.602	427.753	438.335	449.126	488.616	497.69	409.924	452.314	393.017	250.303
AT1G08750	1528	260.97	233.768	246.955	296.69	243.308	258.006	222.616	247.673	229.115	256.618	285.054	261.783			AT1G09430	1838	5933.13	5634.24	5518.45	4578.09	5162.46	4848.26	3798.04	4138.14	4101.19	5393.5	4884.43	5168.8
AT1G08760	2566	628.308	544.572	607.97	589.672	611.89	634.485	477.998	567.921	534.896	584.468	537.437	562.395			AT1G09440	1593	152.957	126.949	154.705	140.708	108.247	152.012	118.273	73.9575	90.5533	135.694	156.627	100.883
AT1G08770	865	599.861	725.211	815.162	594.307	637.234	719.609	591.715	618.607	710.258	768.941	731.829	789.106			AT1G09450	2096	24.1511	20.642	66.0327	29.2673	38.7552	25.3353	24.3938	26.9727	37.9739	37.6928	16.6778	16.1793
AT1G08780	602	207.787	280.256	286.719	226.226	298.342	299.252	159.975	226.938	268.77	303.193	309.557	326.915			AT1G09460	1263	46.5133	31.9952	30.1864	41.6497	42.7644	50.6707	28.8291	40.024	54.5267	26.0423	31.9054	36.1654
AT1G08800	4317	1617.77	1635.05	1543.47	1540.93	1784.98	1634.92	1589.15	1737.17	1618.79	1667.56	1715.22	1801.17			AT1G09470	1427	13.4173	15.4815	20.7531	19.1363	16.0366	21.8805	24.3938	13.0513	14.6054	16.4478	15.9527	6.66205
AT1G08810	1234	1.23683	0	1.04642	1.85431	2.17239	0	0	0	0.881213	2.73969	0	1.25255			AT1G09480	1110	397.152	461.349	475.436	543.697	529.209	576.955	541.838	631.684	701.057	500.286	471.33	625.281
AT1G08820	1716	946.173	1005.47	1182.46	891.925	973.955	946.901	785.42	1080.55	1142.93	912.318	984.212	1018.32			AT1G09486	1302	50.9857	29.931	39.6196	22.5133	28.0641	28.7901	24.3938	20.012	18.5001	41.8047	41.332	40.924
AT1G08830	872	2353.68	2665.75	2390.02	3737.37	2853.8	3099.59	2577.91	3619.49	3540.71	3441.05	3004.91	2615.32			AT1G09490	1366	742.424	708.022	652.781	1154.93	1089.16	1178.09	1051.15	1038.01	1093.45	735.352	964.414	749.957
AT1G08840	4340	174.393	142.12	110.921	182.65	110.792	139.534	185.995	95.6134	109.27	150.683	104.547	76.4055			AT1G09500	1708	254.929	165.136	320.73	786.841	565.292	495.191	2394.29	2578.07	2938.6	598.288	656.237	476.813
AT1G08845	812	86.5779	124.853	141.267	107.55	89.7921	104.431	110.826	125.565	107.508	86.757	141.302	113.982			AT1G09510	1078	0	0	0	1.12567	0	0	0.739207	0	4.86845	0.685324	3.62562	2.85517
AT1G08860	1755	4.94731	1.32823	1.04642	3.70863	0	0	5.78223	1.15197	5.28728	1.82646	2.45032	0			AT1G09520	1105	76.9258	80.5039	116.972	145.211	113.593	157.77	108.663	112.241	143.133	119.246	121.096	160.841
AT1G08870	73	0	0	0	0	0	0	0	1.15197	0	0	0.816774	0			AT1G09530	2017	476.761	363.3	456.569	1161.69	722.985	1396.9	788.733	1051.07	941.559	701.771	571.397	448.261
AT1G08880	748	2215.16	2797.24	2911.14	2148.22	2458.42	2426.49	1920.66	3073.45	3222.6	2578.05	2576.92	2714.28			AT1G09540	1498	0	5.16051	0	7.87967	2.67277	8.06124	15.5233	22.6223	17.5264	2.74129	0.725124	0.951722
AT1G08890	1675	896.7	792.951	792.14	444.108	383.065	485.297	909.738	862.824	825.696	944.281	776.752	830.44			AT1G09560	942	406.991	559.399	788.619	1043.49	1098.51	1304.77	751.773	1125.02	1086.64	505.769	606.928	1166.81
AT1G08900	1582	118.735	115.556	110.921	63.9738	50.6891	56.1646	46.2578	52.9906	73.1407	152.51	144.569	100.204			AT1G09570	3829	2582.38	2270.62	1828.16	1887.74	2364.07	2022.22	1859.84	1669.7	1724.41	1872.99	1566.99	1717.86
AT1G08910	2844	157.077	124.853	66.9709	164.107	110.792	108.819	182.14	96.7654	77.5467	94.976	83.3109	68.8902			AT1G09575	1152	69.7699	98.0497	77.3526	75.4197	93.5471	101.341	90.1832	51.3352	73.0268	114.449	44.9577	93.2687
AT1G08920	2019	2897.89	2761.38	2538.62	2405.97	3328.1	2767.86	2846.79	3334.95	3423.51	2068.47	2327.81	2342.27			AT1G09580	921	195.893	205.388	175.458	106.938	151.012	164.68	125.665	144.435	153.843	211.765	176.93	204.62
AT1G08930	1881	4171.82	4485.42	4016.16	2019.35	3010.93	2676.6	2714.76	2964.02	2910.65	4626.43	3953.18	3756.4			AT1G09590	708	2245.16	2074.52	1860.24	1400.33	1475.37	1399.2	961.708	1289.47	1491.69	3389.61	3426.93	3337.69
AT1G08940	913	241.181	244.393	310.787	260.531	340.341	312.416	331.515	400.885	335.742	331.503	321.809	351.966			AT1G09600	2145	0	0	0	1.12567	0	2.30321	0	0.870088	0	2.74129	0	0.951722
AT1G08950	72	0	0	0	0	0	0	0	0	0	0	0	1.25255			AT1G09610	1180	1.78897	5.16051	1.88665	0	5.34555	3.45482	2.21762	2.61026	3.89476	2.05597	5.80099	2.85517
AT1G08960	2051	111.314	26.5645	31.3926	132.583	26.7928	44.7562	205.269	33.4071	43.1794	42.9219	42.4722	23.7984			AT1G09620	3720	2477.73	2007.44	1901.74	1839.34	1691.87	1680.19	1411.15	1841.11	1942.51	2626.85	2409.59	2401.19
AT1G08970	1795	838.569	1000.15	1024.45	988.349	964.541	907.41	896.246	1021.8	1106.8	971.678	1061.81	1146.08			AT1G09630	938	357.795	345.754	288.657	287.045	334.097	307.479	176.67	273.208	254.133	330.326	295.85	314.068
AT1G08980	1512	312.917	305.492	304.508	255.895	166.55	151.82	259.237	206.202	169.193	290.407	243.399	263.035			AT1G09640	1795	3158.43	2895.05	3358.24	2390.92	2183.66	2512.8	2404.64	2537.18	2849.99	4643.75	4587.13	4933.73
AT1G08990	1907	288.181	377.216	424.847	292.982	443.168	415.969	380.664	311.032	207.966	425.566	356.93	472.211			AT1G09645	751	414.147	452.061	477.322	361.339	462.39	358.149	698.55	423.733	474.187	392.69	343.709	473.006
AT1G09000	2270	195.419	211.188	146.499	170.597	142.654	121.105	221.652	152.06	175.361	164.382	160.904	142.791			AT1G09650	1478	3.57795	0	3.7733	3.377	2.67277	1.15161	2.95683	2.61026	3.89476	4.11194	1.45025	1.90344
AT1G09010	3025	1251.67	1134.3	1056.88	1159.87	1139.78	1020.62	1194.99	823.658	814.241	986.29	1043.02	919.371			AT1G09660	1458	193.209	195.067	194.325	193.615	225.849	229.17	219.544	199.25	262.897	225.471	206.66	297.889
AT1G09020	2302	884.331	701.303	670.756	870.6	648.821	694.16	1180.54	702.701	597.462	688.576	720.394	668.862			AT1G09665	498	0.894487	2.0642	5.65995	1.12567	2.67277	0	0.739207	0.870088	2.92107	2.74129	2.17537	0
AT1G09030	420	0	1.32823	0	0.927157	0	0	2.89112	0	1.76243	0.913231	0	0			AT1G09680	1824	6.26141	8.25681	13.2065	11.2567	12.0275	6.90964	17.0018	6.9607	11.6843	19.1891	14.5025	14.2758
AT1G09040	3095	180.577	158.059	183.124	187.286	198.412	172.004	193.705	148.604	166.549	161.642	163.355	165.337			AT1G09690	759	2371.28	2079.68	1754.58	1396.95	1583.62	1630.67	1099.94	1359.95	1556.93	3371.79	3978.75	3498.53
AT1G09050	2782	186.761	188.608	197.773	171.524	233.17	166.739	196.596	193.531	194.748	202.737	182.957	199.155			AT1G09700	1688	63.5085	100.114	90.5592	73.1683	70.8285	67.9447	104.967	76.5677	87.6322	96.6306	121.821	124.676
AT1G09060	3091	839.806	800.92	713.659	1121.86	1307.05	1141.72	1295.22	1028.71	1172.01	824.648	774.301	776.581			AT1G09710	2262	87.6597	73.2792	86.7859	110.315	132.302	115.161	87.2264	89.6191	74.0005	76.7563	76.138	80.8964
AT1G09070	1266	6704.84	9951.07	7775.95	7563.74	9558.52	8050.85	7322.23	13551.8	15809	7195.35	6774.32	7466.45			AT1G09730	3386	849.762	696.669	809.373	808.229	964.872	735.876	1185.69	880.529	882.164	783.325	836.067	782.315
AT1G09080	2116	8.65779	5.3129	4.18568	1.85431	0.72413	7.02058	9.63705	1.15197	1.76243	4.56616	7.35096	0			AT1G09740	843	797.882	925.795	833.899	1168.44	1332.38	1548.91	229.154	891.84	966.875	760.709	741.076	756.619
AT1G09090	2701	385.89	443.627	345.319	504.373	464.891	530.054	356.571	352.502	263.483	393.603	290.771	303.117			AT1G09750	1578	1677.16	1681.29	1347.07	746.317	1217.45	738.179	875.96	808.312	970.77	1104.06	724.398	1395.22
AT1G09100	1487	679.018	681.38	678.08	716.692	635.062	719.609	820.113	852.457	719.07	743.37	649.335	744.015			AT1G09760	1190	1087.7	1104.35	1081.05	955.691	939.48	868.311	796.125	867.478	823.743	1130.78	1198.63	1062.12
AT1G09130	1491	317.865	180.639	177.891	293.909	160.757	202.719	538.711	193.531	212.372	236.527	200.926	137.78			AT1G09770	2934	900.748	766.852	703.72	687.782	784.459	730.118	751.773	979.719	665.031	839.522	844.769	797.543
AT1G09140	1611	535.546	621.61	476.121	578.546	498.926	568.667	587.86	451.572	383.328	365.292	459.027	502.272			AT1G09780	1911	4966.19	3530.82	4078.94	4347.33	4303.17	4380.71	2983.44	5786.08	5711.67	4800.01	4225.3	3261.55
AT1G09150	1014	289.418	224.47	224.98	328.213	168.722	202.719	424.994	220.026	190.342	239.267	247.482	157.821			AT1G09790	1451	0	0	1.88665	1.12567	0	0	0	0.870088	0	2.74129	0	0
AT1G09155	1172	14.8419	34.5339	50.2282	39.8677	57.2063	37.7356	30.8386	47.2307	42.2982	48.4012	46.5561	50.102			AT1G09794	422	81.3983	73.2792	113.199	78.7967	68.1557	66.7931	119.751	75.6976	113.922	93.204	94.2661	109.448
AT1G09157	732	0	0	1.04642	0	0	3.51029	0	0	2.64364	1.82646	0	1.25255			AT1G09795	1516	1509.89	1815.47	1409.33	1299.02	1528.83	833.763	1570.07	2103	2470.25	1538.55	1400.21	1702.63
AT1G09160	1956	523.178	662.785	557.742	636.03	590.166	637.995	631.227	652.014	747.268	538.806	521.102	583.688			AT1G09800	1442	85.8707	89.7929	103.766	64.163	33.4097	78.3092	31.0467	51.3352	79.8427	96.6306	97.8917	63.7654
AT1G09170	3033	148.419	180.639	205.098	159.471	184.653	202.719	150.338	170.491	123.37	173.514	156.821	162.831			AT1G09810	1775	144.907	146.558	184.892	132.829	117.602	105.948	176.67	153.135	184.028	219.989	190.707	215.089
AT1G09176	453	0	0	1.04642	0	2.89652	0	0	4.60787	0.881213	2.73969	3.26709	2.5051			AT1G09812	387	16.9952	18.5778	13.2065	24.7647	24.055	27.6385	7.39207	13.9214	6.81584	8.90921	12.3271	19.9862
AT1G09180	737	3.71048	9.29758	13.6035	30.5962	20.9998	19.3066	18.3104	20.7354	22.9115	11.872	22.8697	18.7882			AT1G09815	658	393.574	402.52	303.751	399.612	348.797	381.182	281.638	429.823	469.319	405.026	375.614	474.909
AT1G09190	1599	16.0788	27.8927	15.6963	23.1789	23.8963	21.9393	15.4193	36.863	22.9115	18.2646	32.6709	33.8188			AT1G09820	2127	75.1369	38.1878	56.5995	66.4143	36.0825	50.6707	42.874	39.154	32.1318	52.7699	71.7872	46.6344
AT1G09195	2147	75.4464	26.5645	46.0425	68.6096	46.3443	46.5113	78.0601	51.8386	32.6049	53.8806	49.8232	45.0918			AT1G09830	1790	498.229	366.396	356.577	406.366	326.078	465.249	235.807	270.597	279.449	506.454	543.843	489.185
AT1G09200	607	1072.33	1332.21	1263.03	1051.4	955.852	1123.29	1412.79	1589.72	1489.25	1278.52	1576.37	1258.81			AT1G09840	2266	699.488	701.829	475.436	607.86	505.154	512.465	579.538	694.33	556.951	573.616	571.397	457.778
AT1G09210	1745	2878.1	2786.62	2734.3	3241.34	2876.24	3317.22	5052.71	3407.52	3157.39	2812.75	2867.69	2676.7			AT1G09850	1638	455.294	549.078	624.481	522.309	530.546	526.284	646.067	700.421	531.635	573.616	535.866	720.453
AT1G09220	1675	48.2363	54.4572	42.9032	19.4703	49.965	56.1646	54.9312	47.2307	55.5164	66.6659	56.3574	48.8494			AT1G09870	1694	734.373	785.429	858.426	610.111	825.887	713.996	869.307	795.26	637.768	714.793	815.039	1002.16
AT1G09230	1507	66.7887	30.5492	50.2282	58.4109	43.4478	49.144	171.54	48.3827	55.5164	54.7939	57.1742	41.3341			AT1G09880	1896	7.15589	3.09631	9.43325	19.1363	12.0275	11.5161	23.6546	20.012	7.78953	8.22388	4.35074	5.71033
AT1G09240	1250	0	0	0	6.4901	0.72413	4.38786	29.8749	11.5197	20.2679	1.82646	4.90064	1.25255			AT1G09890	1899	49.1968	37.1557	20.7531	50.655	65.483	64.4899	39.1779	29.583	35.0529	39.0634	28.2798	13.3241
AT1G09250	980	690.149	1069.22	1259.89	585.036	887.059	858.266	872.153	938.854	890.025	1140.63	1083.04	1282.61			AT1G09900	1797	189.631	134.173	109.426	112.567	104.238	95.5833	96.0968	99.19	98.3428	209.709	245.817	157.034
AT1G09270	2143	2199.08	2489.09	2634.89	2071.27	2518.52	2479.14	2024.74	2436.41	2419.81	2549.74	2322.09	2537.67			AT1G09910	2234	85.8707	44.3804	35.8463	85.5507	45.4372	55.2771	57.6581	73.0874	78.869	54.8259	43.5074	37.1171
AT1G09280	1917	397.021	369.247	287.766	364.373	285.307	288.721	376.809	264.953	254.671	352.507	270.352	330.673			AT1G09920	968	620.774	689.444	701.834	767.705	743.031	694.418	763.6	693.46	778.953	631.183	558.345	666.205
AT1G09290	1259	170.682	179.31	130.803	153.908	162.929	153.575	148.411	137.084	138.35	142.464	147.019	160.326			AT1G09930	2205	1.78897	1.0321	5.65995	3.377	5.34555	6.90964	2.21762	8.70088	5.84215	0	3.62562	0.951722
AT1G09300	2129	248.602	205.875	177.891	209.537	190.446	229.924	248.636	169.339	210.61	194.518	221.346	194.145			AT1G09932	1213	107.338	159.976	235.831	180.107	213.822	201.531	190.715	154.876	154.817	121.988	98.6168	118.965
AT1G09310	826	7.42096	11.954	12.557	3.70863	18.1033	35.9805	12.5282	17.2795	8.81213	1.82646	35.1213	21.2933			AT1G09940	2114	271.924	472.703	384.876	356.836	553.264	389.243	904.789	594.27	920.138	474.244	259.594	514.881
AT1G09320	2018	139.761	124.853	134.988	74.1725	136.136	120.227	153.229	135.932	118.964	141.551	146.202	144.043			AT1G09950	1027	14.3118	19.6099	20.7531	13.508	25.3914	18.4257	40.6564	58.2959	58.4215	12.3358	5.80099	11.4207
AT1G09330	990	883.094	1140.95	1270.35	881.726	1043.47	1177.7	850.952	1075.94	1171.13	1086.75	1215.36	1231.26			AT1G09960	1974	73.3479	48.5088	67.9194	73.1683	68.1557	69.0964	119.751	92.2293	97.3691	78.8122	81.939	76.1377
AT1G09340	1481	191.708	136.807	126.617	142.782	126.723	94.7778	112.754	92.1575	137.469	147.943	151.103	167.842			AT1G09970	3367	6003.79	7022.42	7486.23	6869.94	9442.91	5593.35	14044.2	11227.6	14282.1	8167	5255.7	9457.26
AT1G09350	1301	119.972	86.3347	126.617	536.824	262.135	303.64	255.382	345.591	459.112	132.419	138.035	146.548			AT1G09980	3159	643.136	572.816	584.861	640.504	648.148	597.683	680.07	788.3	604.662	603.085	584.45	430.178
AT1G09360	567	0	0	0	1.85431	0	0	0	0	0	0	0	0			AT1G09995	724	31.307	34.0594	20.7531	31.5187	48.1099	55.2771	71.703	35.6736	28.237	26.7276	34.0808	29.5034
AT1G09370	540	18.5524	3.98468	3.13926	12.053	5.79304	4.38786	0.963705	6.91181	7.93092	2.73969	4.90064	1.25255			AT1G10020	1976	185.159	465.478	296.204	533.566	760.404	648.354	425.783	182.718	407.977	468.076	358.936	564.371
AT1G09380	1568	14.8419	17.2669	24.0677	19.4703	13.0343	24.572	31.8023	28.7992	44.9419	21.9175	36.7548	58.8698			AT1G10030	743	102.866	65.0224	52.8262	74.294	77.5105	109.403	33.2643	58.2959	50.6319	69.903	117.47	87.5584
AT1G09390	1341	217.682	219.157	210.331	216.028	209.998	150.065	178.285	155.516	237.046	201.824	282.604	285.581			AT1G10040	1693	23.2566	13.4173	18.8665	77.671	41.428	23.0321	144.145	130.513	137.29	84.9801	33.3557	52.3447
AT1G09400	1182	1.23683	2.65645	5.2321	1.85431	0.72413	0	0	3.45591	3.52485	8.21908	3.26709	2.5051			AT1G10050	3230	169.952	245.64	177.345	239.767	237.877	211.895	294.204	261.896	333.976	204.226	151.551	265.53
AT1G09410	2118	19.7892	21.2516	14.6499	7.41725	23.1722	13.1636	28.9112	29.9512	17.6243	28.3102	31.8542	26.3035			AT1G10060	2186	146.696	173.393	169.798	131.703	125.62	79.4608	133.796	229.703	189.87	200.115	121.096	109.448
AT1G09415	655	56.894	63.7548	83.7136	57.4837	94.1369	73.7161	33.7297	52.9906	53.754	46.5748	59.6245	77.6581			AT1G10070	1752	220.938	457.221	398.083	262.28	469.072	122.07	360.733	279.298	322.292	522.902	103.693	473.957
AT1G09420	2250	80.3938	88.9911	70.1102	99.2058	78.206	66.6955	51.0764	49.5346	59.0413	79.4511	75.1432	72.6479			AT1G10090	2910	945.472	943.341	1011.24	769.956	784.459	596.532	1538.29	980.589	1245.35	816.221	474.231	802.301
AT1G09430	1838	3025.28	3533.08	3997.33	3032.73	3615.58	3483.96	1860.91	3208.23	3472.86	3723.24	3841.29	4288.73			AT1G10095	1507	189.631	226.03	183.005	113.692	140.321	210.744	116.055	174.018	192.791	211.765	218.987	174.165
AT1G09440	1593	233.76	261.66	223.934	213.246	246.204	179.902	132.028	251.129	294.325	184.473	232.781	227.964			AT1G10100	489	0.894487	8.25681	13.2065	12.3823	4.00916	12.6677	6.65286	10.4411	7.78953	5.48259	12.3271	9.51722
AT1G09450	2096	76.6833	71.7242	50.2282	73.2454	44.1719	68.4506	95.4068	72.574	66.091	56.6203	57.9909	38.829			AT1G10110	1351	167.269	168.233	141.499	235.264	173.73	187.712	175.931	207.951	224.923	168.59	169.679	155.131
AT1G09460	1263	218.918	139.464	81.6208	150.199	160.033	124.615	269.837	95.6134	107.508	115.067	178.057	98.9514			AT1G10120	2130	101.077	94.9534	101.879	61.9117	137.648	99.0381	106.446	76.5677	56.4741	102.113	96.4414	92.317
AT1G09470	1427	79.1569	67.7395	75.3423	60.2652	88.3439	64.9404	100.225	81.7898	42.2982	83.104	77.5935	77.6581			AT1G10130	3478	1465.17	1004.23	1239.53	968.073	1097.17	1082.51	986.841	1174.62	1074.95	1312.39	1352.36	1064.02
AT1G09480	1110	107.604	100.945	98.3635	86.2256	102.826	84.2469	103.116	129.02	118.083	115.98	115.165	135.275			AT1G10140	747	263.874	556.303	649.007	377.098	502.482	279.84	289.03	388.929	432.319	353.627	137.773	574.84
AT1G09483	339	1.23683	0	0	0	0	0	0	0	0	0	1.63355	0			AT1G10150	1791	317.543	519.147	473.549	601.106	487.781	529.739	892.222	448.095	489.767	531.811	385.041	414.951
AT1G09486	1302	17.3156	27.8927	13.6035	31.5233	23.1722	21.9393	21.2015	21.8874	21.1491	23.744	20.4193	38.829			AT1G10155	555	64.403	81.536	66.0327	109.19	58.801	105.948	9.60968	40.024	31.1581	45.2314	91.3656	17.131
AT1G09490	1366	227.576	341.354	266.837	311.525	345.41	351.029	218.761	312.183	327.811	214.609	249.933	248.005			AT1G10160.1	4500	6.26141	4.12841	11.3199	4.50267	12.0275	6.90964	8.87048	9.57097	10.7106	4.79727	7.97636	1.90344
AT1G09500	1708	0	0	5.2321	2.78147	3.62065	3.51029	8.67335	2.30394	2.64364	0.913231	0.816774	2.5051			AT1G10170	3897	933.844	913.41	794.279	1212.34	1677.17	1194.22	1499.85	1271.2	1571.54	1200	1234.16	1695.02
AT1G09510	1078	0	0	0	0	0.72413	0	0.963705	0	0	0.913231	0	0			AT1G10180	2502	437.404	266.282	281.111	366.967	316.724	347.785	286.812	311.491	323.265	291.263	329.931	250.303
AT1G09520	1105	164.498	184.623	183.124	150.199	112.24	87.7572	208.16	171.643	162.143	148.857	159.271	144.043			AT1G10200	982	2332.82	2935.3	2096.07	1439.73	2247.8	978.865	1405.23	2111.7	2264.81	1810.63	898.428	2094.74
AT1G09530	2017	54.4204	55.7855	71.1566	165.034	139.757	103.554	177.322	185.467	242.334	53.8806	48.1897	53.8596			AT1G10210	1877	88.5542	140.366	120.746	169.976	156.357	145.102	178.888	200.99	223.949	89.0921	81.939	79.9446
AT1G09540	1498	48.2363	35.8621	38.7176	29.669	20.2756	23.6945	84.8061	29.9512	30.8424	42.9219	37.5716	22.5459			AT1G10220	1009	0.894487	4.12841	0	4.50267	2.67277	1.15161	2.95683	4.35044	7.78953	2.74129	4.35074	0.951722
AT1G09560	942	842.279	504.726	726.216	558.148	740.785	645.016	1421.47	525.298	453.825	492.232	766.951	523.566			AT1G10230	789	131.49	127.981	90.5592	102.436	159.03	124.373	116.795	96.5798	137.29	163.107	143.574	203.668
AT1G09570	3829	4422.89	4031.16	3679.21	4488.37	4607.64	4228.14	4759.74	4107.92	4085.3	4237.39	4316.65	4459.08			AT1G10240	2295	145.801	130.045	118.859	153.091	147.003	148.557	124.926	121.812	152.869	145.289	134.873	141.807
AT1G09575	1152	171.919	199.234	193.588	101.06	149.895	114.962	90.5883	134.78	190.342	151.596	147.019	150.306			AT1G10250	330	29.5181	10.321	3.7733	11.2567	1.33639	12.6677	25.133	19.1419	19.4738	10.9652	18.1281	27.5999
AT1G09580	921	192.945	191.264	244.862	229.935	191.894	244.843	184.068	249.977	244.096	206.39	213.995	239.237			AT1G10270	2985	215.571	195.067	177.345	159.845	126.957	147.406	92.4008	167.927	130.475	216.562	250.893	178.924
AT1G09590	708	3261.51	4194.54	4294.51	2974.32	4131.89	4476.5	2890.15	3604.51	3815.65	4351.55	4435.08	4720.86			AT1G10280	1897	33.9905	34.0594	64.1461	65.2887	42.7644	55.2771	50.266	71.3472	50.6319	32.8955	70.337	66.6205
AT1G09600	2145	50.7099	26.5645	17.7891	35.232	19.5515	39.4908	29.8749	11.5197	22.0303	21.0043	19.6026	13.778			AT1G10290	3304	1781.82	1690.58	1801.75	1385.7	1357.77	1325.5	1372.71	1617.49	1657.22	1855.17	1566.99	1687.4
AT1G09610	1180	54.4204	54.4572	59.646	35.232	32.5859	42.1235	26.9837	46.0787	55.5164	33.7896	49.8232	58.8698			AT1G10310	901	191.42	235.319	194.325	227.385	304.696	247.595	237.285	274.948	254.133	211.08	297.301	183.682
AT1G09620	3720	3938.06	3282.05	3048.22	3609.42	3000.79	3139.95	3777.72	2828.08	3034.9	3284.89	3055.55	3051.21			AT1G10320	2274	67.981	68.1187	96.2191	75.4197	54.7919	55.2771	83.5303	87.0088	54.5267	67.1617	109.494	68.524
AT1G09630	938	659.229	771.699	796.326	731.527	775.543	813.51	493.417	775.275	794.854	777.16	758.783	691.407			AT1G10330	1404	10.7338	6.19261	9.43325	15.7593	9.35471	16.1225	12.5665	6.09062	5.84215	8.22388	12.3271	10.4689
AT1G09640	1795	3433.43	3473.31	3278.44	3092.99	2740.11	2791.56	3561.85	3028.53	3177.65	3157.04	3705.7	2934.72			AT1G10340	1980	117.178	251.833	130.179	156.468	205.804	213.047	74.6599	161.836	92.5006	91.148	54.3843	137.048
AT1G09645	751	542.967	632.235	693.777	494.175	621.304	655.547	487.635	630.127	733.169	681.27	686.09	757.793			AT1G10350	1433	173.53	222.934	224.511	182.358	181.749	162.376	184.802	246.235	220.054	148.03	130.522	190.344
AT1G09650	1478	3.71048	5.3129	13.6035	9.27157	8.68956	11.4084	3.85482	3.45591	7.0497	4.56616	10.6181	10.0204			AT1G10360	907	503.596	614.101	509.395	784.59	620.084	860.25	532.968	492.47	689.373	668.876	845.494	634.798
AT1G09660	1458	154.603	154.074	122.431	157.617	66.62	121.105	279.475	123.261	130.419	134.245	133.951	105.214			AT1G10370	962	203.943	206.42	279.224	965.822	648.148	1107.84	133.057	195.77	266.791	596.917	1262.44	774.702
AT1G09680	1824	30.9207	37.1903	46.0425	18.5431	58.6545	23.6945	42.403	58.7504	51.9916	43.8351	76.7767	72.6479			AT1G10380	1232	89.4487	99.0818	130.179	199.243	185.758	211.895	96.0968	103.54	109.053	93.8893	137.048	197.006
AT1G09690	759	4460	5559.95	5691.48	4020.15	4538.85	5166.27	2935.45	4627.46	4926.86	5810.89	5465.85	5472.39			AT1G10390	3776	1039.39	1240.59	1386.69	1462.24	1365.79	1221.85	942.488	1433.9	1420.62	1061.57	1121.77	1509.43
AT1G09700	1688	157.077	185.952	184.17	139.074	204.205	140.412	129.136	147.452	178.886	178.08	181.324	154.064			AT1G10410	1995	1189.67	1190.01	1448.95	926.424	869.988	821.095	1351.27	1605.31	1608.54	966.992	1005.02	1154.44
AT1G09710	2262	89.0515	79.6935	77.4351	103.842	66.62	86.8797	69.3868	65.6622	68.7346	91.3231	57.9909	73.9004			AT1G10417	1641	5.36692	10.321	9.43325	9.00533	8.01832	9.21285	20.6978	12.1812	4.86845	2.05597	5.80099	7.61377
AT1G09720	2787	0	0	0	0	0	0	0	0	0	1.82646	0	1.25255			AT1G10430	1344	506.279	618.229	541.468	500.922	563.955	514.768	552.187	610.802	630.952	661.337	646.81	652.881
AT1G09730	3386	1082.22	1078.52	1005.61	1046.76	1029.71	1012.72	1148.74	1021.8	870.638	1061.17	994.83	1100.99			AT1G10440	72	0	0	0	0	4.00916	2.30321	0	0	0.973691	0	0	0.951722
AT1G09740	843	3174.93	4128.12	4747.61	3355.38	4957.39	4789.79	2051.73	3550.37	3332.75	3985.34	4027.51	4471.6			AT1G10450	4024	517.908	498.505	550.902	416.497	451.699	474.462	704.464	554.246	531.635	561.965	464.804	555.806
AT1G09750	1578	284.47	106.258	109.874	118.676	71.6889	59.6749	190.814	47.2307	61.6849	114.154	93.929	103.962			AT1G10460	999	1.78897	2.0642	0	2.25133	0	0	0	1.74018	0.973691	2.05597	2.17537	1.90344
AT1G09760	1190	998.119	1167.51	1099.79	1080.14	1047.82	1011.84	855.77	1240.67	1229.29	1159.8	1159	1116.02			AT1G10470	1275	977.674	753.434	845.219	747.443	519.855	760.06	238.025	449.835	317.423	685.324	1159.47	627.185
AT1G09770	2934	1503.98	1388	1135.37	1539.08	1288.95	1326.01	2552.86	1242.97	1099.75	1378.98	1185.96	1303.9			AT1G10480	1536	1.78897	1.0321	9.43325	3.377	0	1.15161	3.69603	1.74018	0	4.11194	0.725124	3.80689
AT1G09780	1911	7184.73	8132.72	8481.24	10301.6	10292.8	11476.9	10510.2	12205.1	11961.6	8803.55	8998.4	8635.08			AT1G10490	3843	862.285	669.834	873.519	652.887	565.292	559.68	554.405	686.499	571.557	1190.41	1129.74	1232.48
AT1G09790	1451	0	0	0	0	0	0	3.85482	0	0	0	0	0			AT1G10500	848	1707.57	1811.34	1899.86	2145.52	1913.71	2305.52	1795.53	1875.04	1970.75	1504.29	1859.22	1633.15
AT1G09794	422	98.9462	87.6629	101.503	101.06	94.1369	110.574	30.8386	131.324	121.607	134.245	120.066	132.77			AT1G10510	2150	1212.92	1022.81	1060.3	953.44	891.37	1044.51	1000.15	820.493	764.347	1559.11	1462.57	1101.14
AT1G09795	1516	251.076	273.614	239.63	233.643	196.963	197.454	263.092	316.791	297.85	251.139	289.138	259.278			AT1G10520	1590	30.4125	18.5778	45.2796	0	25.3914	26.4869	24.3938	17.4018	28.237	44.546	13.7773	40.924
AT1G09800	1442	69.2623	71.7242	58.5995	70.4639	73.8613	72.8385	112.754	61.0543	79.3092	74.885	78.4103	85.1734			AT1G10522	1166	263.874	327.176	198.098	181.232	221.84	152.012	158.19	174.018	232.712	286.465	327.031	267.434
AT1G09810	1775	139.761	94.304	83.7136	113.113	79.6543	98.2881	179.249	100.221	110.152	115.98	96.3793	93.9412			AT1G10530	996	0	1.0321	0	1.12567	2.67277	6.90964	1.47841	0	1.94738	1.37065	1.45025	0
AT1G09812	387	22.2629	10.6258	21.9748	44.5035	23.8963	20.1842	35.6571	42.6228	66.9722	21.0043	37.5716	27.5561			AT1G10540	1951	67.0865	52.6372	92.4458	43.901	40.0916	50.6707	61.3541	77.4378	57.4478	76.0709	41.332	76.1377
AT1G09815	658	439.074	577.778	557.742	517.353	582.201	565.157	392.228	675.054	701.445	616.431	643.618	628.78			AT1G10550	1068	135.067	206.42	115.086	175.604	312.715	255.657	131.579	26.1026	129.501	727.814	298.026	409.24
AT1G09820	2127	98.9462	140.792	111.967	93.6428	170.171	130.758	97.3342	105.981	151.569	147.943	124.966	118.992			AT1G10560	2386	25.9401	68.1187	96.2191	39.3983	81.5196	46.0642	51.7445	66.1267	78.869	20.5597	13.7773	36.1654
AT1G09830	1790	317.865	345.339	297.183	317.088	309.204	315.048	383.555	337.527	329.574	328.763	341.411	304.37			AT1G10570	1946	534.903	398.391	464.116	346.705	277.969	317.843	384.387	340.204	400.187	339.235	327.756	394.013
AT1G09840	2266	1254.14	1244.55	1303.84	1431.53	1280.99	1280.38	1002.25	1162.34	1326.23	1297.7	1182.69	1168.63			AT1G10580	2073	362.267	270.411	267.904	249.898	240.55	216.502	254.287	310.621	308.66	365.278	340.083	308.358
AT1G09850	1638	576.361	514.023	482.4	681.46	676.337	721.364	650.501	717.676	683.821	546.112	604.413	523.566			AT1G10585	761	509.857	458.253	782.96	727.181	600.038	674.841	1145.77	1065.86	943.507	650.372	1243.59	1027.86
AT1G09860	1294	3.71048	0	2.09284	0.927157	2.17239	0	5.78223	1.15197	4.40606	2.73969	2.45032	1.25255			AT1G10586	771	9.83935	11.3531	7.5466	0	4.00916	2.30321	2.95683	6.09062	3.89476	2.74129	1.45025	3.80689
AT1G09870	1694	716.123	958.979	993.053	778.812	936.3	931.104	746.872	935.398	1049.52	807.296	1021.78	990.767			AT1G10590	886	1277.33	1129.12	896.159	808.229	1065.1	877.524	566.232	984.069	943.507	1325.42	1320.45	1295.29
AT1G09880	1896	49.4731	33.2056	28.2534	60.2652	49.965	70.2058	46.2578	51.8386	66.9722	43.8351	62.8916	51.3545			AT1G10600	1079	177.108	249.769	218.851	393.983	307.369	309.782	320.816	235.794	290.16	186.408	199.409	188.441
AT1G09890	1899	138.525	110.243	79.528	109.404	104.275	107.941	65.532	111.741	103.983	119.633	129.867	129.013			AT1G10610	1857	7.15589	4.12841	1.88665	11.2567	12.0275	12.6677	13.3057	6.09062	5.84215	9.59453	10.1517	6.66205
AT1G09900	1797	158.314	158.059	128.71	133.511	178.136	125.493	127.209	120.957	157.737	163.468	159.271	162.831			AT1G10630	1043	2778.28	3095.27	3001.66	2719.61	3033.6	2574.99	2225.75	2571.98	3071.99	3150.43	2830.16	3276.78
AT1G09910	2234	445.258	357.293	367.294	424.638	458.374	395.785	397.047	314.487	321.643	323.284	333.244	331.926			AT1G10640	1793	19.6787	13.4173	7.5466	178.981	50.7827	146.254	25.8722	26.1026	16.5527	35.6368	63.0858	28.5517
AT1G09920	968	592.44	771.699	833.997	701.858	902.99	881.083	596.534	676.206	768.418	770.767	646.885	800.379			AT1G10650	1609	111.811	107.339	183.005	300.553	141.657	352.391	160.408	170.537	152.869	174.758	310.353	183.682
AT1G09930	2205	0	0	1.04642	8.34441	2.17239	2.63272	1.92741	4.60787	1.76243	1.82646	0.816774	6.26275			AT1G10657	1019	89.4487	91.8571	118.859	151.965	104.238	191.167	147.102	93.9695	107.106	109.652	99.3419	87.5584
AT1G09932	1213	147.182	115.556	144.406	243.842	261.411	273.803	189.85	271.865	210.61	198.171	172.339	145.296			AT1G10660	1674	187.842	258.025	207.531	390.606	449.026	490.584	501.182	437.654	410.898	270.018	328.481	317.875
AT1G09935	696	0	0	0	0	0	0	0	1.15197	0	0	0	0			AT1G10670	1959	3948.26	3993.2	3948.76	3687.68	3828.75	3505.49	3315.34	3325.48	3612.39	4241.47	4214.42	3884.93
AT1G09940	2114	739.623	771.699	719.937	541.46	797.267	748.569	621.59	781.035	699.683	747.023	677.922	733.994			AT1G10680	3684	1.78897	0	0	0	2.67277	4.60642	0	0	0	0.685324	0	0.951722
AT1G09950	1027	133.577	146.105	115.106	100.133	74.5854	61.4301	50.1127	345.591	544.59	105.022	80.8606	73.9004			AT1G10682	481	49.1968	56.7656	43.3929	48.4037	41.428	58.7319	18.4802	6.9607	12.658	22.6157	26.1044	10.4689
AT1G09960	1974	380.943	257.676	233.352	402.386	331.652	286.966	487.635	302.968	344.554	261.184	205.827	200.408			AT1G10690	641	8.05038	10.321	7.5466	13.508	10.6911	9.21285	5.91365	6.9607	8.76322	10.2799	5.80099	6.66205
AT1G09970	3367	7026.41	6921.38	5564.86	7467.32	7787.29	7043.4	15703.6	8407.07	8379.45	6014.54	6230.35	6078.62			AT1G10700	1518	963.362	1054.81	1296.13	855.507	984.917	819.943	824.954	864.867	981.48	817.591	593.151	1226.77
AT1G09980	3159	729.728	650.83	578.671	847.421	667.648	698.548	812.403	649.71	699.683	770.767	628.916	613.749			AT1G10710	1752	8.05038	2.0642	1.88665	1.12567	1.33639	0	2.95683	0	2.92107	0	0	2.85517
AT1G09995	724	32.1575	42.5032	61.7388	26.8875	51.4132	52.6543	46.2578	47.2307	37.0109	58.4468	44.9226	51.3545			AT1G10720	1615	486.601	426.258	466.002	365.842	430.317	395.001	411.738	388.059	424.529	310.452	290.049	335.006
AT1G10000	912	16.0788	7.96935	5.2321	9.27157	6.51717	13.1636	23.1289	10.3677	11.4558	8.21908	11.4348	3.75765			AT1G10730	1287	218.255	249.769	250.924	266.783	228.522	183.105	212.891	329.763	244.396	290.577	195.058	234.124
AT1G10010	1428	0	1.32823	5.2321	0	2.89652	0.877572	0	0	0	0	0	0			AT1G10740	2097	121.65	147.591	109.426	217.254	207.14	272.931	229.893	157.486	158.712	248.087	234.215	235.075
AT1G10020	1976	185.524	240.409	209.284	111.259	165.102	154.453	323.805	254.585	207.966	144.291	156.821	172.852			AT1G10750	1747	13.4173	17.5457	7.5466	38.2727	13.3639	31.0934	17.0018	12.1812	18.5001	17.8184	13.0522	18.0827
AT1G10030	743	312.917	387.842	448.914	280.001	268.652	365.07	159.975	366.326	363.941	377.164	423.906	346.956			AT1G10760	4670	13395.8	15332.9	13217.9	5997.55	8000.95	1590.37	19628.9	18870.5	14843.9	9634.28	2154.34	7965.91
AT1G10040	1693	137.288	111.571	136.035	120.53	146.998	158.841	203.342	198.139	215.897	157.076	133.951	135.275			AT1G10770	779	3.57795	3.09631	3.7733	0	4.00916	0	0	0.870088	0.973691	0.685324	0	0.951722
AT1G10050	3230	371.048	326.743	246.955	379.207	369.306	302.762	344.043	320.247	268.77	264.837	249.116	263.035			AT1G10780	1470	31.307	38.1878	43.3929	11.2567	25.3914	16.1225	31.0467	27.8428	30.1844	39.0634	23.9291	27.5999
AT1G10060	2186	9.89462	15.9387	26.1605	10.1987	7.2413	11.4084	18.3104	12.6717	14.0994	13.6985	10.6181	5.0102			AT1G10790	1011	1.78897	4.12841	20.7531	4.50267	2.67277	9.21285	5.17445	5.22053	0.973691	2.05597	11.602	7.61377
AT1G10070	1752	200.366	261.66	213.47	62.1195	133.24	122.86	117.572	175.099	202.679	257.531	341.411	330.673			AT1G10800	434	2.68346	1.0321	5.65995	2.25133	1.33639	1.15161	0	1.74018	1.94738	0.685324	0	1.90344
AT1G10090	2910	1661.06	1421.2	1317.44	1042.12	917.473	957.431	1255.71	1155.42	1201.97	1466.65	1355.84	1233.76			AT1G10810	1253	6.26141	5.16051	0	0	4.00916	4.60642	3.69603	3.48035	6.81584	0.685324	4.35074	2.85517
AT1G10095	1507	59.3677	71.7242	62.7852	89.007	39.103	45.6338	81.9149	73.726	76.6655	76.7114	97.1961	60.1224			AT1G10820	1625	293.392	216.741	279.224	280.291	209.813	300.569	264.636	343.685	294.055	221.36	250.893	173.213
AT1G10100	489	0	0	0	0	0	0	0.963705	1.15197	0	0	0	2.5051			AT1G10830	1737	517.908	531.532	458.456	427.753	490.454	441.065	558.84	529.013	471.266	565.392	464.804	417.806
AT1G10110	1351	48.2363	69.0677	48.1353	40.7949	42.7237	43.001	51.0764	39.1669	51.1103	61.1865	51.4567	51.3545			AT1G10840	1605	2662.89	2448.15	2322.47	2013.82	2479	2510.5	1850.97	2130.85	2263.83	3665.8	3693.05	4013.41
AT1G10120	2130	192.945	168.685	160.102	194.703	166.55	180.78	232.253	206.202	203.56	179.907	186.224	166.589			AT1G10850	2743	91.2376	49.5409	79.2393	93.4303	52.1191	90.9769	28.8291	63.5164	44.7898	67.847	116.745	62.8136
AT1G10130	3478	1077.28	784.981	732.494	1115.37	879.094	996.922	1135.24	868.584	778.992	913.231	877.215	777.833			AT1G10865	568	101.077	102.178	99.9924	93.4303	133.639	132.435	77.6167	89.6191	113.922	94.5747	122.546	137.048
AT1G10140	747	944.936	872.644	1134.32	730.6	606.097	555.503	947.322	1009.12	877.688	651.134	1127.96	836.703			AT1G10870	2769	406.097	292.085	303.751	287.045	244.559	274.082	329.686	325.413	196.686	403.656	358.211	288.372
AT1G10150	1791	623.361	782.325	962.707	513.645	815.37	605.525	427.885	640.495	810.716	633.782	770.218	928.139			AT1G10880	2017	0	0	0	0	0	0	0	0	1.94738	0.685324	0	0.951722
AT1G10155	555	6.18413	13.2823	10.4642	28.7419	23.8963	17.5514	0.963705	6.91181	10.5746	9.13231	19.6026	17.5357			AT1G10890	1254	100.182	109.403	66.0327	81.048	84.1924	90.9769	93.8792	120.942	85.6848	111.708	98.6168	103.738
AT1G10160.1	4500	106.367	86.3347	68.0173	146.491	67.3441	78.1039	231.289	104.829	60.8037	98.629	68.609	51.3545			AT1G10900	2644	955.312	761.691	799.939	1089.65	654.83	1098.63	636.457	593.4	596.873	714.107	1111.61	524.399
AT1G10170	3897	1052.54	1211.34	846.554	1132.99	1047.82	1073.27	1938.97	1287.9	1447.83	954.327	1030.77	1048.38			AT1G10910	2213	567.104	596.555	526.375	502.047	384.88	406.517	579.538	453.316	501.451	594.176	522.089	430.178
AT1G10180	2502	801.464	697.318	634.131	854.839	796.543	813.51	811.44	692.333	713.782	662.093	703.242	686.397			AT1G10920	2912	161.902	146.558	115.086	184.609	172.394	138.193	263.897	170.537	207.396	130.897	126.897	115.158
AT1G10190	1311	0	0	0	0	1.44826	0	0	0	0	0	0	0			AT1G10930	3916	694.122	627.518	611.274	281.417	374.188	308.63	393.258	428.953	478.082	762.765	522.089	518.688
AT1G10200	982	3275.12	3987.33	3992.09	1399.08	1494.6	1706.88	2444.92	3772.7	4023.62	4261.14	3587.27	3703.79			AT1G10940	1827	1394.5	1413.98	1307.45	1098.65	1101.18	1148.15	1084.42	1398.23	1168.43	1100.63	1045.63	1148.73
AT1G10210	1877	520.704	605.671	671.802	348.611	408.409	375.601	437.522	526.45	476.736	429.219	564.391	539.849			AT1G10950	2245	3153.06	3051.92	3082.79	2715.11	2885.26	2656.75	3098.01	2940.9	3039.86	3445.12	3491.47	3675.55
AT1G10220	1009	59.3677	86.3347	74.2959	42.6492	64.4476	69.3282	46.2578	58.7504	73.1407	46.5748	49.8232	67.6377			AT1G10960	654	2510.82	1959.96	2552.64	4110.94	2838.49	5079.73	663.807	1396.49	1558.88	2297.2	5261.5	3135.92
AT1G10230	789	168.208	159.387	177.891	152.054	161.481	152.698	121.427	170.491	178.005	164.382	163.355	167.842			AT1G10970	1547	57.2471	43.3483	64.1461	48.4037	38.7552	21.8805	37.6995	43.5044	40.895	37.0075	23.9291	44.7309
AT1G10240	2295	225.103	237.752	246.955	219.736	234.618	206.229	183.104	171.643	205.323	204.564	184.591	227.964			AT1G10980	1915	2.68346	6.19261	5.65995	7.87967	2.67277	5.75803	4.43524	1.74018	5.84215	11.6505	13.0522	13.3241
AT1G10260.1	722	0	0	1.04642	0	0	0	0	0	0	0	0	0			AT1G10990	910	42.9354	42.3162	43.3929	34.8957	38.7552	35.6998	8.87048	33.9334	22.3949	41.8047	15.9527	81.8481
AT1G10270	2985	316.628	243.065	119.292	238.279	259.963	224.659	274.656	193.531	200.917	231.047	231.964	181.62			AT1G11000	1971	76.0314	88.7607	107.539	83.2993	88.2016	70.248	169.278	49.595	92.5006	76.0709	37.7064	100.883
AT1G10280	1897	107.604	99.6169	138.127	153.908	91.9645	97.4105	132.028	145.148	144.519	102.282	100.463	73.9004			AT1G11020	1417	325.593	364.332	390.536	422.125	427.644	355.846	374.039	387.189	392.397	343.347	300.926	361.654
AT1G10290	3304	1808.24	1433.16	1396.97	1695.77	1475.78	1506.79	2625.13	1371.99	1289.21	1389.02	1448.96	1242.53			AT1G11050	2282	371.212	638.871	392.423	409.743	430.317	346.633	467.918	673.448	659.189	525.643	323.405	486.33
AT1G10300	2064	4.94731	21.2516	7.32494	21.3246	24.6204	22.8169	22.1652	12.6717	17.6243	18.2646	18.7858	17.5357			AT1G11060	3103	400.73	401.488	420.723	489.665	498.472	541.255	519.662	466.367	453.74	433.125	444.501	579.599
AT1G10310	901	144.709	131.494	145.452	179.868	148.447	186.923	166.721	168.187	190.342	181.733	138.035	200.408			AT1G11070	2486	0	1.0321	0	0	8.01832	0	5.91365	0	3.89476	0	2.90049	0.951722
AT1G10320	2274	40.8153	6.64113	7.32494	54.7022	23.1722	10.5309	79.9875	21.8874	15.8618	27.3969	20.4193	11.2729			AT1G11080	1978	94.8156	55.7335	122.632	91.179	62.8102	56.4287	116.055	33.9334	65.2373	44.546	77.5882	64.7171
AT1G10330	1404	53.1836	53.129	82.6672	51.9208	36.2065	41.2459	22.1652	40.3189	22.9115	63.9262	35.1213	50.102			AT1G11090	1172	90.3431	87.7286	88.6725	99.0587	84.1924	101.341	87.2264	99.19	86.6585	101.428	112.394	72.3309
AT1G10340	1980	345.075	379.872	336.947	90.8614	136.136	98.2881	54.9312	99.0693	81.9528	311.412	219.712	210.428			AT1G11100	4075	7.15589	18.5778	49.0529	27.016	29.4005	20.7289	36.2211	40.024	22.3949	29.4689	18.1281	24.7448
AT1G10350	1433	249.839	318.774	325.437	304.107	396.823	332.6	399.938	251.129	268.77	330.59	300.573	370.755			AT1G11110	1297	4.47243	2.0642	0	0	0	1.15161	0	0	0	0	0	0
AT1G10360	907	108.841	77.0371	125.57	156.689	136.861	143.922	72.2779	110.589	100.458	94.0628	104.547	92.6887			AT1G11112	737	0.894487	3.09631	5.65995	2.25133	2.67277	1.15161	2.95683	1.74018	3.89476	4.79727	1.45025	2.85517
AT1G10370	962	453.915	500.741	562.974	1259.08	1672.02	1388.32	574.368	823.658	1211.67	525.108	561.124	613.749			AT1G11120	609	5.36692	1.0321	9.43325	1.12567	2.67277	5.75803	4.43524	2.61026	13.6317	4.79727	1.45025	3.80689
AT1G10380	1232	132.34	81.0218	83.7136	111.259	61.5511	75.4712	173.467	43.7748	41.417	75.7982	56.3574	31.3137			AT1G11125	929	8.94487	7.22471	5.65995	1.12567	2.67277	10.3645	6.65286	4.35044	5.84215	4.11194	5.80099	5.71033
AT1G10385	2265	11.1314	2.65645	4.18568	20.3974	18.8274	17.5514	31.8023	13.8236	4.40606	17.3514	12.2516	8.76785			AT1G11130	2857	227.2	212.613	226.398	264.532	200.458	206.137	281.638	336.724	321.318	233.695	211.736	254.11
AT1G10390	3776	874.437	603.014	632.038	776.957	616.959	659.057	1586.26	459.635	467.924	595.427	547.238	518.556			AT1G11150.1	2654	25.9401	18.5778	16.9798	12.3823	10.6911	11.5161	11.8273	19.1419	14.6054	8.22388	16.6778	6.66205
AT1G10400	1421	16.0788	47.8161	52.321	17.616	37.6548	48.2665	22.1652	66.8142	60.8037	42.9219	65.3419	55.1122			AT1G11160	3812	6.26141	22.7062	9.43325	15.7593	10.6911	10.3645	10.3489	15.6616	17.5264	17.8184	15.9527	12.3724
AT1G10410	1995	1888.63	1690.83	1869.95	1652.19	1283.16	1562.96	2233.87	1716.43	1623.19	2080.34	1879.4	1887.59			AT1G11170	2295	237.039	188.875	201.871	112.567	82.856	49.5191	255.026	341.945	187.922	167.219	114.57	97.0756
AT1G10417	1641	21.0261	27.8927	19.882	24.1061	15.9309	28.0823	23.1289	25.3433	26.4364	32.8763	30.2206	22.5459			AT1G11175	798	13.4173	18.5778	30.1864	14.6337	12.0275	20.7289	39.1779	20.8821	21.4212	12.3358	7.25124	13.3241
AT1G10430	1344	822.49	1121.02	980.496	888.216	1197.71	1198.76	718.924	1181.92	1278.64	1010.03	1069.16	1068.42			AT1G11180	1184	199.47	359.171	237.718	176.73	232.531	137.041	125.665	194.9	231.738	257.682	160.252	237.93
AT1G10440	72	0	0	0	0	0	0	0	0	0	0	0.816774	0			AT1G11185	526	24.1511	40.252	50.9395	13.508	24.055	11.5161	17.741	6.09062	21.4212	14.3918	8.70148	17.131
AT1G10450	4024	1088.41	734.509	781.676	948.481	937.748	861.776	857.698	694.637	606.274	861.177	784.92	787.854			AT1G11190	1274	33.9905	26.8346	35.8463	43.901	29.4005	54.1255	218.066	179.238	273.607	74.015	132.698	78.9929
AT1G10455	459	0	0	0	0	0.72413	0	0	0	0	0	0	0			AT1G11200	1153	427.565	395.295	354.69	342.203	302.024	254.505	429.479	331.503	420.634	388.579	311.803	404.482
AT1G10460	999	18.5524	13.2823	14.6499	18.5431	28.9652	16.6739	22.1652	6.91181	8.81213	24.6572	23.6864	16.2831			AT1G11210	1213	1015.24	842.195	1026.34	290.422	427.644	65.6415	636.457	1276.42	985.375	496.174	45.6828	312.165
AT1G10470	1275	1677.14	1453.08	1583.23	1465.83	1003.64	1114.52	1673.96	1088.61	990.483	1634.68	1324.81	1232.51			AT1G11220	1093	6.26141	4.12841	3.7733	3.377	2.67277	3.45482	2.21762	1.74018	3.89476	4.79727	2.17537	8.5655
AT1G10480	1536	322.812	443.627	463.564	397.75	514.132	437.031	333.442	810.986	896.193	436.524	560.307	553.627			AT1G11240	867	196.787	196.099	126.406	139.583	191.103	112.857	133.057	150.525	170.396	217.933	197.234	207.475
AT1G10490	3843	713.649	604.343	516.932	487.684	459.823	484.42	558.949	501.106	395.665	587.208	597.062	501.02			AT1G11260	1905	2270.21	5431.95	3571.43	4449.76	8826.84	4332.34	1578.95	1350.38	2146.01	5379.79	1561.19	5424.81
AT1G10500	848	384.653	362.606	402.872	425.565	391.03	395.785	357.535	436.596	378.922	370.772	411.654	464.696			AT1G11270	1630	37.5684	39.2199	37.733	32.6443	54.7919	35.6998	36.9603	40.8941	34.0792	37.6928	26.1044	34.262
AT1G10510	2150	289.418	328.072	260.559	324.505	317.893	301.885	379.7	264.953	290.8	296.8	327.526	346.956			AT1G11265.1	4059	0.894487	1.0321	0	1.12567	0	0	0.739207	0	0	0	0	0
AT1G10520	1590	108.841	104.93	101.503	89.9342	113.688	110.574	106.008	95.6134	94.2898	92.2363	147.836	139.033			AT1G11280	2840	311.281	265.25	252.811	228.51	259.259	244.14	233.589	235.794	181.107	302.228	276.272	229.365
AT1G10522	1166	289.418	346.667	384.036	187.286	180.308	272.925	318.986	309.88	312.831	186.299	403.486	248.005			AT1G11290	2430	46.5133	54.7014	43.3929	51.7807	53.4555	47.2158	54.7013	53.0754	71.0794	59.6232	55.1094	56.1516
AT1G10530	996	92.762	130.166	201.959	115.895	109.344	138.656	67.4594	72.574	147.163	104.108	84.9445	105.214			AT1G11300	5104	94.8156	91.8571	126.406	137.331	148.339	130.131	168.539	187.069	121.711	94.5747	102.968	99.9308
AT1G10540	1951	9.89462	2.65645	3.13926	3.70863	7.2413	4.38786	7.70964	4.60787	8.81213	6.39262	13.0684	10.0204			AT1G11310	2287	3577.05	4933.45	4331.75	4697.41	5455.13	3827.94	8861.61	5038.68	6627.91	5339.36	2555.34	5643.71
AT1G10550	1068	89.0515	91.6476	84.7601	67.6824	47.0685	64.9404	85.7698	116.349	111.914	75.7982	59.6245	87.6785			AT1G11320	1535	127.017	91.8571	54.7128	61.9117	85.5288	93.2801	77.6167	91.3592	93.4743	134.323	107.318	117.062
AT1G10560	2386	257.26	240.409	276.255	206.756	275.894	278.19	293.93	225.786	180.649	194.518	151.92	181.62			AT1G11330	2999	559.949	561.463	726.36	911.79	815.196	967.349	1197.51	1273.81	793.558	1218.51	1088.41	1025
AT1G10570	1946	356.206	286.897	296.137	381.061	406.237	377.356	417.284	317.943	354.248	296.8	320.175	308.127			AT1G11340	2706	31.307	50.573	43.3929	38.2727	50.7827	36.8514	52.4837	52.2053	29.2107	39.7488	34.8059	25.6965
AT1G10580	2073	286.944	160.715	185.216	257.75	292.549	258.884	642.791	199.291	172.718	235.614	227.063	192.893			AT1G11350	2680	528.642	603.78	464.116	397.36	589.347	244.14	779.863	762.197	405.055	374.187	223.338	449.213
AT1G10585	761	0	3.98468	0	0	0	0	0	2.30394	0.881213	0	0.816774	0			AT1G11360	1424	279.974	361.236	352.803	199.243	264.605	217.654	340.774	283.649	326.186	241.919	126.897	229.365
AT1G10586	771	2.47365	0	0	0	0	0	0.963705	0	0	0	0	0			AT1G11362	687	10.7338	10.321	15.0932	2.25133	0	0	9.60968	9.57097	4.86845	9.59453	0.725124	2.85517
AT1G10588	653	0	0	0	0.927157	1.44826	0.877572	0	5.75984	1.76243	0	0	0			AT1G11370	867	13.4173	7.22471	3.7733	6.754	5.34555	4.60642	2.95683	0.870088	7.78953	6.85324	5.07586	6.66205
AT1G10590	886	1699.4	2268.61	2394.21	1865.44	2127.49	2056.15	1590.11	2126.53	2381.92	2400.88	2182.42	2399.89			AT1G11380	1107	202.154	319.952	184.892	288.171	458.381	347.785	442.785	105.281	193.764	333.753	184.907	326.441
AT1G10600	1079	145.946	122.197	165.334	112.186	97.7576	90.3899	114.681	111.741	127.776	147.03	124.15	162.831			AT1G11390	2502	256.718	157.912	177.345	171.101	188.431	173.892	175.931	221.872	206.422	307.71	279.898	231.268
AT1G10610	1857	14.8419	10.6258	12.557	30.5962	11.5861	6.14301	28.9112	11.5197	7.93092	16.4382	12.2516	15.0306			AT1G11400	1148	83.1872	110.435	73.5793	114.818	169.721	135.889	131.579	81.7883	134.369	121.302	129.072	121.82
AT1G10620	2157	1.23683	0	0	0	0	0	0	0	0	0	0	0			AT1G11410	2686	223.622	223.966	186.778	287.045	228.522	309.782	336.339	337.594	274.581	294.689	343.709	184.634
AT1G10630	1043	1852.77	1972.41	1996.57	2181.6	1652.46	1796.39	2459.38	2030.92	2039.13	1960.71	2102.38	1895.11			AT1G11420	1815	39.3574	51.6051	18.8665	45.0267	37.4188	40.3062	80.5735	51.3352	40.895	44.546	30.4552	26.6482
AT1G10640	1793	836.095	479.489	571.346	641.592	596.683	475.644	525.219	582.896	790.448	454.789	363.464	350.714			AT1G11430	953	2481.31	2332.55	2505.47	2022.82	1909.7	1793.05	1984.03	1907.23	1934.72	2888.64	2548.81	2734.3
AT1G10650	1609	451.442	502.069	489.725	497.883	577.856	578.32	286.22	541.425	569.263	395.429	429.623	469.706			AT1G11440	1303	163.691	138.302	145.272	146.337	147.003	153.164	109.403	127.033	124.632	100.057	127.622	113.255
AT1G10657	1019	12.3683	11.954	28.2534	17.616	18.1033	8.77572	7.70964	20.7354	21.1491	10.0455	22.0529	12.5255			AT1G11450	1433	10.7338	13.4173	26.4131	21.3877	16.0366	19.5773	13.3057	6.09062	19.4738	13.7065	23.9291	8.5655
AT1G10660	1674	275.812	180.639	163.242	366.227	199.136	224.659	299.712	210.81	210.61	230.134	144.569	147.801			AT1G11470	747	0.894487	0	0	0	0	0	0	0	0	2.05597	0	0.951722
AT1G10670	1959	2665.36	2774.66	2785.57	3137.5	3277.41	3428.68	3511.74	2839.6	3051.64	2644.72	2785.2	3013.63			AT1G11475	562	1824.75	1885.65	1973.44	1577.06	1757.35	1474.06	2312.98	1800.21	1900.64	2054.6	2399.43	2271.76
AT1G10680	3684	23.4997	26.5645	9.41778	17.616	14.4826	24.572	17.3467	0	17.6243	13.6985	10.6181	5.0102			AT1G11480	2175	719.167	722.471	673.534	793.595	944.826	849.885	620.933	720.433	831.532	663.393	696.119	781.364
AT1G10682	481	2514.47	4344.63	6249.22	2558.03	4755.36	5610.32	494.381	2184.13	2626.01	3652.01	4404.04	5556.31			AT1G11482	1123	0.894487	2.0642	3.7733	3.377	2.67277	1.15161	0.739207	2.61026	0	2.74129	1.45025	1.90344
AT1G10690	641	24.7365	35.8621	61.7388	43.5764	47.7926	40.3683	80.9512	40.3189	66.9722	41.0954	53.0903	17.5357			AT1G11490	1098	0.894487	2.0642	3.7733	0	1.33639	2.30321	1.47841	0	0	0.685324	0	3.80689
AT1G10700	1518	524.415	504.726	517.978	597.089	403.34	530.054	615.808	533.361	492.598	466.661	471.278	393.301			AT1G11500	555	10.7338	16.5136	9.43325	10.131	33.4097	9.21285	14.7841	10.4411	9.73691	8.22388	5.07586	10.4689
AT1G10710	1752	14.8419	2.65645	5.2321	3.70863	0	7.02058	8.67335	8.06378	7.93092	3.65292	7.35096	2.5051			AT1G11520	591	16.1008	10.321	18.8665	10.131	6.68194	10.3645	14.0449	13.0513	3.89476	12.3358	16.6778	3.80689
AT1G10720	1615	852.174	871.316	844.461	814.971	664.027	691.527	885.645	734.956	749.912	776.246	720.394	777.833			AT1G11530	611	1381.09	1722.58	1560.26	712.547	1308.32	467.552	2050.56	1249.45	1412.83	986.866	353.86	906.991
AT1G10730	1287	285.707	320.102	329.622	288.346	382.341	394.908	268.874	327.159	343.673	318.718	289.138	325.663			AT1G11540	1320	0.894487	0	0	1.12567	0	1.15161	0.739207	0	1.94738	0.685324	2.90049	0
AT1G10740	2097	150.893	160.715	148.592	207.683	249.101	211.495	188.886	183.163	208.847	121.46	160.088	151.559			AT1G11545	1132	373.001	263.186	232.058	181.232	181.749	202.683	107.185	104.411	93.4743	192.576	211.011	213.186
AT1G10750	1747	232.523	176.654	147.545	248.478	167.274	184.29	198.523	170.491	206.204	210.043	170.706	186.63			AT1G11560	1032	0	0	0	0	1.33639	1.15161	0.739207	1.74018	0	0	0.725124	0
AT1G10760	4670	3667.19	2600.67	2150.39	1539.08	1178.16	1125.93	3419.23	2343.1	2262.95	3040.15	2438.07	2417.42			AT1G11570	605	8.94487	5.16051	11.3199	6.754	17.373	10.3645	4.43524	8.70088	5.84215	2.74129	8.70148	15.2275
AT1G10770	779	8.65779	15.9387	0	0	0	3.51029	6.74594	3.45591	7.0497	9.13231	4.08387	6.26275			AT1G11572	597	0	2.0642	0	1.12567	0	2.30321	0	0	0	1.37065	1.45025	1.90344
AT1G10780	1470	103.893	99.6169	77.4351	77.8812	62.2752	57.0422	122.391	80.6378	76.6655	60.2733	91.4787	56.3647			AT1G11580	1876	2393.65	2521.42	2639.42	2654.32	2070.06	3369.6	756.208	1320.79	661.136	1950.43	3181.84	3969.63
AT1G10790	1011	7.42096	18.5952	16.7427	12.053	6.51717	11.4084	26.02	19.5835	3.52485	7.30585	4.08387	6.26275			AT1G11592	1376	27.7291	71.215	66.0327	73.1683	29.4005	40.3062	90.9224	52.2053	51.6056	34.2662	44.2325	30.4551
AT1G10800	434	14.8419	19.9234	16.7427	21.3246	18.8274	18.429	13.4919	23.0394	18.5055	27.3969	26.1368	26.3035			AT1G11600	1771	37.5684	43.3483	77.3526	57.409	77.5105	49.5191	33.2643	65.2566	61.3425	41.8047	31.9054	31.4068
AT1G10810	1253	69.2623	78.3653	88.9457	74.1725	73.1371	77.2264	71.3142	86.3976	75.7843	117.807	84.9445	111.477			AT1G11610	1731	8.05038	3.09631	9.43325	11.2567	9.35471	1.15161	21.437	23.4924	15.5791	2.74129	7.25124	5.71033
AT1G10820	1625	254.786	144.777	136.035	218.809	116.585	121.105	214.906	147.452	143.638	167.121	161.721	105.214			AT1G11630	1506	59.9306	54.7014	58.4861	41.6497	36.0825	48.3674	72.4422	41.7642	40.895	58.2525	49.3084	54.2481
AT1G10830	1737	86.5779	88.9911	79.528	115.895	73.1371	91.2675	115.645	91.0055	74.0219	64.8394	80.8606	68.8902			AT1G11640	72	1.78897	1.0321	3.7733	3.377	1.33639	0	0.739207	2.61026	0	2.05597	5.80099	2.85517
AT1G10840	1605	2056.84	2232.75	2129.47	1663.32	1914.6	1942.07	1610.35	1810.89	2001.23	2174.4	2175.07	2186.95			AT1G11650	1578	5088.73	4810.63	4714.74	4331.57	4861.78	4378.41	3615.46	5155.27	5513.04	5268.77	5319.51	5482.87
AT1G10850	2743	354.969	297.523	365.201	439.472	322.238	371.213	363.317	344.439	388.615	302.279	297.306	249.257			AT1G11660	2617	834.556	629.582	764.093	607.86	606.72	680.599	625.369	661.267	577.399	744.947	731.65	720.453
AT1G10865	568	178.103	131.494	196.727	112.186	100.654	157.963	88.6609	112.893	159.5	168.948	144.569	164.084			AT1G11670	1964	103.76	166.168	209.418	196.992	96.2199	149.709	84.2695	163.577	132.422	121.988	141.399	177.972
AT1G10870	2769	633.255	556.526	558.789	582.254	668.372	616.933	446.195	527.602	575.432	575.336	628.099	617.507			AT1G11680	1832	851.551	775.108	828.239	875.769	741.695	837.218	695.593	738.705	785.769	978.642	1043.45	965.046
AT1G10880	2017	1.23683	0	1.04642	0	0.72413	0	0	0	0	0	0	2.5051			AT1G11700	877	50.9857	50.573	60.3728	126.075	66.8194	114.009	65.0502	67.8669	62.3162	84.2948	132.698	49.4895
AT1G10890	1254	103.893	102.273	80.5744	140.001	83.275	93.9002	151.302	92.1575	99.577	90.4099	115.982	91.4361			AT1G11710	2646	10.7338	5.16051	5.65995	14.6337	4.00916	4.60642	8.13127	6.9607	5.84215	8.90921	12.3271	4.75861
AT1G10900	2644	539.257	488.787	509.607	725.037	636.51	616.933	637.973	459.635	471.449	561.637	492.515	552.374			AT1G11720	3609	642.241	606.876	743.34	1052.5	721.649	1115.91	1042.28	883.139	921.112	712.737	811.413	606.247
AT1G10910	2213	223.866	154.074	167.427	198.412	160.757	155.33	130.1	155.516	164.787	193.605	182.957	200.408			AT1G11730	1155	12.5228	9.28892	22.6398	19.1363	2.67277	13.8193	16.2625	20.012	2.92107	7.53856	11.602	1.90344
AT1G10920	2912	32.1575	25.2363	24.0677	34.3048	20.9998	19.3066	21.2015	13.8236	13.2182	15.5249	27.7703	40.0816			AT1G11735	117	0	1.0321	5.65995	2.25133	4.00916	1.15161	1.47841	1.74018	3.89476	0	1.45025	0
AT1G10930	3916	362.39	257.676	165.334	372.717	181.033	197.454	337.297	208.506	194.748	274.883	229.513	234.227			AT1G11740	2198	24.1511	22.7062	15.0932	20.262	18.7094	14.9709	23.6546	23.4924	19.4738	31.5249	32.6306	15.2275
AT1G10940	1827	984.514	1199.39	1269.31	1022.65	1143.4	1085.56	823.968	1148.51	1232.82	1125.1	1242.31	1345.24			AT1G11750	1345	2212.96	2468.79	1933.82	2008.19	2132.87	1937	1899.76	1949.87	2037.94	2197.83	2315.32	2245.11
AT1G10950	2245	3329.54	2617.93	2438.16	3008.62	2272.32	2469.49	4050.45	2563.13	2582.83	2594.49	2670.03	2349.78			AT1G11755	1331	262.979	253.897	241.491	283.668	216.495	240.686	289.769	257.546	235.633	270.018	262.495	255.061
AT1G10960	654	118.735	116.884	75.3423	129.802	94.861	79.8591	128.173	85.2457	67.8534	56.6203	111.898	72.6479			AT1G11760	847	48.3023	62.9582	56.5995	51.7807	80.1832	56.4287	45.0916	41.7642	37.9739	59.6232	48.5833	51.393
AT1G10970	1547	332.706	342.682	318.112	593.38	376.548	525.666	394.155	408.949	474.974	499.537	506.4	607.487			AT1G11780	1831	348.85	304.47	343.37	198.117	191.103	209.592	206.978	183.589	213.238	368.019	382.865	271.241
AT1G10980	1915	4.94731	2.65645	5.2321	6.4901	8.68956	7.02058	5.78223	4.60787	4.40606	1.82646	5.71742	10.0204			AT1G11790	1746	873.913	773.044	1009.36	970.325	819.205	1038.75	1060.02	800.481	955.191	947.803	1023.15	855.598
AT1G10990	910	85.3411	131.494	148.592	97.3515	61.5511	89.5124	104.08	165.883	96.9334	105.022	88.2116	71.3953			AT1G11800	1648	197.682	207.452	218.851	194.74	221.84	188.863	307.51	230.573	241.475	227.527	228.414	213.186
AT1G11000	1971	163.261	171.341	187.309	202.12	220.136	213.25	289.112	160.124	149.806	189.952	168.255	144.043			AT1G11820	1924	469.605	401.488	377.33	535.817	435.662	523.981	305.292	301.921	318.397	390.634	606.203	355.944
AT1G11020	1417	450.205	474.176	417.522	441.327	421.444	415.969	473.179	428.532	458.231	435.611	430.44	460.938			AT1G11840	1685	6781.1	7985.37	8380.5	13306.5	11058.6	11063.5	21560.4	17270.4	17392.1	8712.52	8217.83	8393.23
AT1G11040	1317	1.23683	0	0	2.78147	0.72413	6.14301	0	0	3.52485	0.913231	2.45032	5.0102			AT1G11850	678	33.096	40.252	33.9597	36.0213	30.7369	32.245	48.0484	29.583	25.316	32.8955	47.8582	35.2137
AT1G11050	2282	624.598	796.935	821.44	461.724	601.028	473.011	420.175	669.294	652.979	648.394	635.45	613.749			AT1G11860	1841	11349.2	11081.7	8631.42	12064.9	10824.7	13237.7	7233.88	8003.94	9195.54	12073.3	13788.9	8642.59
AT1G11060	3103	416.811	317.446	276.255	483.976	330.927	341.376	595.57	328.311	307.543	338.809	309.557	348.209			AT1G11870	1777	483.023	466.51	420.723	472.78	426.308	433.004	356.298	401.981	486.845	693.548	765.005	558.661
AT1G11070	2486	13.6051	18.5952	15.6963	5.56294	3.62065	7.89815	17.3467	11.5197	4.40606	10.9588	19.6026	18.7882			AT1G11880	1780	135.962	100.114	105.652	131.703	112.257	97.8865	190.715	136.604	157.738	132.953	116.02	116.11
AT1G11080	1978	260.97	444.956	384.036	272.584	444.616	306.273	26.02	58.7504	81.9528	239.267	342.228	299.359			AT1G11890	1094	1284.48	1400.56	1392.35	1317.03	1016.99	1205.73	978.709	1174.62	1257.04	1160.25	1316.1	1439
AT1G11090	1172	314.154	269.63	412.29	365.3	374.375	352.784	277.547	362.87	441.488	338.809	417.371	394.553			AT1G11900	1200	32.2015	47.4767	60.3728	54.032	45.4372	33.3966	38.4387	32.1933	30.1844	26.0423	47.8582	39.9723
AT1G11100	4075	221.392	256.348	154.87	229.935	257.79	201.842	242.854	278.776	197.392	196.345	178.057	144.043			AT1G11905	1126	109.127	125.916	113.199	127.2	159.03	186.56	256.505	191.419	190.843	157.624	168.229	154.179
AT1G11110	1297	0	0	0	0.927157	0.72413	0	0	0	0	0	0	0			AT1G11910	1970	18139.3	18203.2	18155.2	16954.8	23273.2	27344.9	18697.5	26607.3	10908.3	13501.6	19825.6	16968.2
AT1G11112	737	2.47365	1.32823	0	1.85431	4.34478	2.63272	2.89112	3.45591	6.16849	2.73969	4.90064	5.0102			AT1G11915	1203	3.57795	2.0642	1.88665	2.25133	9.35471	3.45482	2.21762	3.48035	5.84215	0.685324	1.45025	3.80689
AT1G11120	609	22.2629	6.64113	13.6035	15.7617	5.79304	3.51029	20.2378	6.91181	10.5746	10.0455	16.3355	11.2729			AT1G11925	803	0	4.12841	7.5466	11.2567	0	0	68.7462	47.8548	69.1321	32.8955	43.5074	28.5517
AT1G11125	929	144.709	150.089	136.035	137.219	121.654	100.921	121.427	200.443	192.986	132.419	127.417	140.286			AT1G11930	1151	590.361	568.688	456.569	509.927	588.01	526.284	408.781	557.726	468.345	613.365	565.596	511.075
AT1G11130	2857	627.071	346.667	278.348	596.162	328.031	389.642	650.501	330.615	359.535	292.234	288.321	239.237			AT1G11940	1478	146.696	101.146	154.705	108.064	124.284	103.645	263.158	156.616	171.37	134.323	118.195	135.144
AT1G11145	489	0	0	0	0	0	0	0	0	0	0.913231	0	0			AT1G11950	2955	119.861	88.7607	92.4458	61.9117	100.229	44.9126	211.413	164.447	165.527	129.526	44.2325	66.6205
AT1G11150.1	2654	37.1048	41.175	40.8104	34.3048	18.8274	48.2665	13.4919	34.5591	27.3176	38.3557	42.4722	41.3341			AT1G11960	2660	104.655	135.205	103.766	99.0587	172.394	100.19	665.286	148.785	352.476	98.6866	61.6355	120.869
AT1G11160	3812	195.419	209.86	231.259	192.849	212.17	223.781	222.616	198.139	154.212	194.518	180.507	207.923			AT1G11990	1773	0	0	0	0	1.33639	1.15161	0.739207	5.22053	1.94738	2.74129	2.17537	1.90344
AT1G11170	2295	82.8674	70.396	93.1314	93.6428	94.861	89.5124	101.189	103.677	105.746	90.4099	81.6774	87.6785			AT1G12000	2072	2359.66	2374.87	2671.5	2095.99	1852.23	2154.65	1516.11	1887.22	1836.38	3047.63	2990.41	2922.74
AT1G11175	798	100.183	126.181	120.338	34.3048	102.102	66.6955	40.4756	109.437	82.834	84.0173	67.7922	115.235			AT1G12010	1293	0.894487	2.0642	0	1.12567	4.00916	3.45482	6.65286	8.70088	20.4475	5.48259	5.80099	3.80689
AT1G11180	1184	97.7093	116.884	83.7136	52.8479	42.7237	28.0823	44.3304	72.574	61.6849	84.9305	96.3793	73.9004			AT1G12013	130	4.47243	9.28892	3.7733	4.50267	9.35471	2.30321	1.47841	7.83079	0.973691	3.42662	8.70148	4.75861
AT1G11185	526	206.55	346.667	297.183	159.471	185.377	186.045	185.995	374.39	365.703	195.431	227.063	255.52			AT1G12015	90	0.894487	1.0321	0	0	0	0	0	0	0.973691	0.685324	0	0
AT1G11190	1274	317.865	405.109	389.268	353.247	419.271	372.091	244.781	458.483	441.488	436.524	458.21	571.163			AT1G12020	876	16.9952	18.5778	30.1864	23.639	24.055	31.0934	8.13127	13.0513	7.78953	23.9863	25.3793	25.6965
AT1G11200	1153	456.389	503.397	508.56	391.26	452.581	456.338	381.627	479.219	559.57	531.501	547.238	474.716			AT1G12030	994	17.8897	48.5088	35.8463	57.409	30.7369	51.8223	20.6978	12.1812	35.0529	30.1542	39.8818	52.3447
AT1G11210	1213	1334.54	1229.94	1142.69	89.9342	53.5856	74.5936	852.879	1093.22	1028.38	1807.28	1335.43	979.494			AT1G12040	2444	0	0	0	1.12567	1.33639	0	0	0.870088	0	0.685324	2.17537	0
AT1G11220	1093	63.0782	77.0371	70.1102	53.7751	83.9991	67.5731	50.1127	109.437	102.221	78.5379	100.463	63.88			AT1G12050	1675	1911.52	2296.43	2207.38	2041.96	2154.26	1890.94	2370.64	2470.18	2572.49	2059.4	1751.9	2182.3
AT1G11240	867	350.022	519.336	407.058	343.048	456.202	468.624	337.297	435.444	555.164	494.971	472.095	559.89			AT1G12060	648	41.1464	61.9261	41.5063	61.9117	64.1466	50.6707	56.1797	43.5044	34.0792	57.5672	49.3084	60.9102
AT1G11250	897	0	3.98468	7.32494	0.927157	1.44826	1.75514	0.963705	0	0	3.65292	3.26709	3.75765			AT1G12070	672	0	0	0	3.377	0	1.15161	0	0	0	2.05597	0	2.85517
AT1G11260	1905	1960.37	2668.4	2448.62	1091.26	1168.75	1040.8	1734.67	1770.58	1444.31	2168.92	2496.06	2557.71			AT1G12080	701	103.76	131.077	88.6725	72.0427	89.5379	51.8223	28.8291	38.2839	37.9739	39.7488	27.5547	59.0068
AT1G11270	1630	80.3938	91.6476	87.8993	84.3713	68.7924	60.5525	76.1327	65.6622	72.2595	61.1865	75.1432	66.3851			AT1G12090	879	5626.32	5672.43	7391.89	3116.97	3414.47	1796.51	2820.81	4092.89	4939.53	4590.98	2720.66	5034.61
AT1G11265.1	4059	0	1.32823	0	0	0	0.877572	0.963705	0	0	0	0	0			AT1G12110	2136	2314.04	1951.7	1894.2	2387.54	1686.52	3392.63	445.002	707.381	722.479	2609.03	3612.57	2925.59
AT1G11280	2840	713.649	642.861	688.545	761.196	811.026	730.14	501.127	615.151	710.258	705.928	671.388	683.892			AT1G12120	1955	271.924	272.475	260.358	221.756	236.541	280.992	345.209	280.168	329.108	235.066	333.557	238.882
AT1G11290	2430	43.2889	73.0524	49.1818	50.0665	78.9302	48.2665	34.6934	77.1819	66.091	73.0585	66.9754	73.9004			AT1G12140	2146	1040.29	1056.87	1086.71	1064.88	971.554	1240.28	624.63	1024.96	820.821	1009.48	1029.68	1036.43
AT1G11300	5104	89.0515	114.227	131.849	66.7553	81.8267	84.2469	74.2053	88.7016	52.8728	76.7114	65.3419	75.153			AT1G12150	1759	0	1.0321	0	0	0	0	0	0	0	0	0.725124	1.90344
AT1G11310	2287	2035.82	2134.46	2037.38	1599.35	1979.77	1955.23	1886.93	1750.99	1492.77	1830.12	1705.42	1480.51			AT1G12160	1629	2.68346	1.0321	1.88665	1.12567	0	0	0	0	0.973691	0.685324	0.725124	1.90344
AT1G11320	1535	89.0515	116.884	97.3171	79.7355	144.826	95.6554	66.4957	86.3976	118.964	107.761	102.913	98.9514			AT1G12180	613	0	1.0321	1.88665	1.12567	1.33639	0	1.47841	3.48035	3.89476	1.37065	0.725124	3.80689
AT1G11330	2999	1312.27	1397.29	1338.37	1514.05	1901.57	1670.02	1236.43	1882.32	2718.54	1550.67	1504.5	1842.5			AT1G12200	1685	584.994	635.775	1007.47	964.696	1090.49	811.882	1236.69	1556.59	1395.3	544.147	455.378	1000.26
AT1G11340	2706	0	0	0	0.927157	0	0	0	0	0	0	0	0			AT1G12210	2658	94.8156	99.0818	99.9924	139.583	110.92	101.341	222.501	174.888	181.107	111.022	109.494	97.0756
AT1G11350	2680	19.7892	11.954	25.1141	37.0863	41.9995	29.8375	45.2941	48.3827	51.9916	42.0086	31.8542	23.7984			AT1G12220	3039	0	0	0	1.12567	0	0	1.47841	0	0	0	0.725124	0
AT1G11360	1424	644.387	897.88	782.722	539.605	765.405	682.751	421.139	827.113	778.992	719.626	754.699	835.451			AT1G12230	1720	4484.96	4770.37	5573.16	4127.82	4284.46	3789.94	2899.17	3775.31	4070.03	3731.59	3970.05	4712.93
AT1G11362	687	1.23683	2.65645	2.09284	0.927157	0	0	0	0	0.881213	2.73969	2.45032	0			AT1G12240	2229	1263.91	2075.56	1437.63	3612.26	3625.62	4979.54	1538.29	1419.98	1043.8	1975.79	2597.39	2723.83
AT1G11380	1107	183.05	118.212	129.756	145.564	125.999	97.4105	158.048	97.9173	93.4086	120.547	96.3793	134.023			AT1G12244	983	144.907	133.141	83.0126	172.227	116.266	155.467	115.316	93.0994	102.238	172.702	190.707	147.517
AT1G11390	2502	455.152	434.33	429.032	473.777	367.858	482.665	480.889	431.988	429.151	507.756	398.586	400.816			AT1G12250	1051	2936.6	3093.21	3022.41	2918.85	2977.47	3344.26	1663.95	2508.46	2639.68	2548.03	2997.66	2176.59
AT1G11400	1148	498.441	545.901	559.835	462.651	565.546	539.707	306.458	529.906	565.739	530.587	462.294	593.709			AT1G12260	1871	15.2063	12.3852	24.5264	19.1363	30.7369	16.1225	12.5665	18.2718	22.3949	11.6505	20.3035	9.51722
AT1G11410	2686	68.0255	91.6476	99.4099	100.133	118.033	107.064	81.9149	88.7016	92.5273	90.4099	56.3574	88.931			AT1G12270	1949	810.405	725.568	669.761	561.708	593.356	624.17	362.211	648.216	628.031	765.507	681.616	720.453
AT1G11420	1815	273.339	224.47	217.655	290.2	280.238	267.66	274.656	215.418	237.046	253.878	232.781	270.551			AT1G12280	2685	65.2975	56.7656	45.2796	61.9117	42.7644	50.6707	99.7929	67.8669	60.3688	43.8607	52.2089	30.4551
AT1G11430	953	305.496	362.606	371.479	295.763	315.721	286.089	253.454	289.144	377.159	311.412	352.029	409.584			AT1G12290	3520	22.3622	16.5136	32.073	49.5293	28.0641	49.5191	43.6132	48.7249	34.0792	27.4129	19.5783	22.8413
AT1G11440	1303	138.525	188.608	221.841	209.537	185.377	200.964	90.5883	170.491	177.124	180.82	223.796	215.439			AT1G12300	3059	34.885	28.8988	33.9597	32.6443	25.3914	54.1255	31.0467	28.7129	9.73691	27.4129	44.2325	20.9379
AT1G11450	1433	463.81	535.275	429.032	868.746	940.645	741.549	244.781	486.131	669.722	277.622	347.946	331.926			AT1G12310	892	692.333	678.091	699.947	578.593	689.576	738.179	286.073	506.391	647.504	684.638	698.294	760.426
AT1G11460	1014	69.2623	91.6476	65.9245	246.624	342.514	288.721	83.8424	163.58	196.51	52.0542	48.1897	40.0816			AT1G12320	841	32.2015	21.6741	26.4131	54.032	36.0825	40.3062	79.8343	78.3079	78.869	44.546	58.735	22.8413
AT1G11475	562	403.206	532.618	567.16	384.77	400.444	529.176	300.676	536.817	467.043	489.492	624.832	547.364			AT1G12330	1655	60.8251	95.9855	88.6725	90.0533	94.8835	108.251	62.0933	87.0088	59.3951	69.903	71.0621	64.7171
AT1G11480	2175	2072.92	2094.61	2192.25	2056.43	2223.08	2253.61	2177.97	2000.97	1929.86	2049.29	2069.7	2233.3			AT1G12340	668	11.6283	19.6099	5.65995	15.7593	33.4097	26.4869	28.0898	22.6223	13.6317	21.245	18.8532	30.4551
AT1G11482	1123	3.71048	1.32823	1.04642	0.927157	2.17239	0.877572	0.963705	0	0	1.82646	0	5.0102			AT1G12350	1279	386.418	420.065	494.302	390.606	368.843	444.52	552.187	397.63	424.529	398.858	382.14	366.413
AT1G11490	1098	13.6051	17.2669	13.6035	12.9802	13.7585	15.7963	15.4193	16.1276	14.0994	15.5249	13.0684	15.0306			AT1G12360	2557	1329.21	1978.54	1879.1	2026.2	2210.38	1922.03	2776.46	1908.1	2089.54	1609.83	1214.58	1847.29
AT1G11500	555	22.2629	37.1903	56.5067	64.901	48.5167	32.4702	17.3467	35.711	47.5855	31.9631	39.2051	43.8392			AT1G12370	1726	12.5228	25.8025	9.43325	38.2727	22.7186	50.6707	13.3057	21.7522	12.658	39.7488	76.8631	38.0689
AT1G11510	1059	0	0	0	0	0	0	0	0	0	0	0.816774	0			AT1G12380	2871	40.2519	50.573	52.8262	79.9223	64.1466	76.006	68.7462	56.5557	67.1847	55.5112	65.2611	57.1033
AT1G11530	611	570.177	541.916	568.206	151.127	120.93	114.084	379.7	392.821	289.919	801.817	717.127	809.147			AT1G12390	954	111.811	111.467	113.199	168.85	159.03	154.315	178.888	136.604	117.817	124.044	150.101	173.213
AT1G11540	1320	66.7887	63.7548	77.4351	64.901	41.2754	66.6955	98.2979	50.6866	49.3479	109.588	81.6774	56.3647			AT1G12400	607	127.912	133.141	218.851	163.222	118.938	134.738	130.1	99.19	123.659	105.54	126.172	146.565
AT1G11545	1132	1046.36	960.307	1043.28	762.123	540.201	720.487	567.622	637.039	705.851	1013.69	789.003	646.316			AT1G12410	1079	4044.87	4105.7	2609.24	3868.92	4098.7	4077.84	2581.31	3138.41	3316.39	4804.8	5152.73	4112.39
AT1G11560	1032	1.23683	0	3.13926	1.85431	2.17239	2.63272	1.92741	5.75984	4.40606	0.913231	4.08387	1.25255			AT1G12420	1858	96.6045	80.5039	107.539	76.5453	74.8377	70.248	215.848	153.135	139.238	69.2177	69.6119	78.9929
AT1G11570	605	46.9994	33.2056	50.2282	45.4307	48.5167	49.144	35.6571	44.9268	71.3782	51.1409	55.5406	36.3239			AT1G12430	3224	499.123	591.394	499.962	733.935	680.221	737.028	656.415	744.795	569.609	583.896	598.227	507.268
AT1G11572	597	1.23683	1.32823	6.27852	1.85431	0.72413	0.877572	0	2.30394	0	1.82646	2.45032	2.5051			AT1G12440	1417	1135.1	1376.82	1281.04	1187.58	1730.62	1332.41	1019.37	1081.52	1152.85	1352.83	1186.3	1449.47
AT1G11580	1876	9399.88	9681.44	8553.44	12986.7	12990.2	12058.7	9619.71	11239.8	11344.7	7820.91	8972.26	8408.37			AT1G12450	1285	163.691	271.443	224.511	198.117	279.305	274.082	384.387	209.691	241.475	303.598	122.546	255.061
AT1G11592	1376	25.9734	9.29758	8.37136	19.4703	7.96543	6.14301	81.9149	8.06378	7.0497	13.6985	18.7858	8.76785			AT1G12460	3289	204.837	133.141	169.798	129.452	116.266	126.677	88.7048	93.0994	81.79	145.974	174.03	104.689
AT1G11600	1771	8.65779	26.5645	4.18568	25.0332	20.2756	10.5309	14.4556	24.1913	15.8618	2.73969	5.71742	8.76785			AT1G12470	3236	1364.09	1213.75	1033.88	1088.52	1131.92	940.862	1405.23	1092.83	1066.19	1283.61	1097.11	1144.92
AT1G11610	1731	0	0	0	0	0	0	0	0	0	0.913231	0	0			AT1G12480	1881	43.8298	44.3804	64.1461	60.786	52.1191	44.9126	131.579	96.5798	122.685	70.5883	68.1616	75.186
AT1G11620	1092	0	0	0	0	0	0	0	0	0	0.913231	0.816774	0			AT1G12500	1565	145.801	112.499	118.859	155.342	126.957	148.557	94.6184	112.241	108.08	136.379	226.964	156.082
AT1G11630	1506	183.05	208.531	244.862	151.127	219.411	202.719	80.9512	226.938	311.949	200.911	245.032	216.691			AT1G12520	1338	93.0266	130.045	101.879	127.2	117.602	153.164	82.0519	110.501	124.632	121.988	147.2	131.338
AT1G11640	72	1.23683	0	2.09284	0.927157	0	1.75514	0.963705	2.30394	0	0	0.816774	3.75765			AT1G12530	734	26.8346	36.1236	30.1864	39.3983	41.428	43.761	31.7859	28.7129	36.0266	19.8744	25.3793	32.3585
AT1G11650	1578	3406.22	3491.9	3618.52	3219.09	2536.63	2867.03	3375.86	3405.22	3399.72	3639.23	3420.65	3138.89			AT1G12550	1177	72.4534	74.3113	58.4861	91.179	62.8102	103.645	55.4405	64.3865	56.4741	76.7563	105.143	63.7654
AT1G11655	503	21.0261	19.9234	57.5531	18.5431	20.9998	17.5514	14.4556	19.5835	13.2182	61.1865	44.9226	8.76785			AT1G12570	2027	16.9952	8.25681	37.733	28.1417	46.7736	47.2158	34.0035	16.5317	18.5001	7.53856	5.07586	15.2275
AT1G11660	2617	1017.91	1013.44	959.568	1072.72	942.817	972.35	1141.99	944.614	926.155	1042	1000.55	948.18			AT1G12580	1972	311.281	424.194	335.824	478.408	431.653	568.893	413.956	355.866	417.713	500.972	387.941	354.041
AT1G11670	1964	1118.09	1445.11	1443.01	919.739	1087.64	1102.23	1079.35	1361.63	1136.76	1450.21	1458.76	1267.58			AT1G12590	72	2.68346	2.0642	1.88665	3.377	1.33639	0	0.739207	0	0	0	0	0
AT1G11680	1832	980.804	832.797	883.179	1237.75	992.058	1032.03	1923.56	912.359	871.519	764.374	817.591	677.629			AT1G12600	1279	8.94487	3.09631	7.5466	4.50267	1.33639	4.60642	5.17445	2.61026	7.78953	4.11194	3.62562	4.75861
AT1G11684	198	0	0	2.09284	0	0	0	0	0	0	0	0	2.5051			AT1G12610	1074	0.894487	16.5136	9.43325	5.62833	10.6911	20.7289	5.17445	6.09062	25.316	2.05597	1.45025	3.80689
AT1G11690	744	0	0	0	0	0.72413	0	0.963705	0	0.881213	0	0	0			AT1G12620	2407	78.7148	55.7335	50.9395	65.2887	42.7644	62.1867	78.3559	47.8548	39.9213	43.8607	73.9626	47.5861
AT1G11700	877	183.05	257.676	339.04	475.631	652.441	675.731	185.031	316.791	400.071	181.733	263.818	409.584			AT1G12630	587	7.15589	10.321	5.65995	5.62833	2.67277	5.75803	5.91365	3.48035	16.5527	2.74129	0	6.66205
AT1G11710	2646	40.8153	27.8927	34.5319	36.1591	49.965	46.5113	47.2216	31.1032	37.0109	39.2689	32.6709	33.8188			AT1G12640	1795	420.409	485.088	398.083	595.478	582.665	695.57	756.208	718.693	699.11	544.147	583.724	537.723
AT1G11720	3609	117.499	136.807	92.085	142.782	211.446	179.025	185.995	172.795	160.381	110.501	110.264	132.77			AT1G12650	1299	587.678	549.078	481.096	452.518	319.397	371.969	440.567	418.512	462.503	641.463	650.436	605.295
AT1G11730	1155	64.315	27.8927	37.6711	55.6294	38.3789	53.5319	32.766	39.1669	32.6049	42.9219	28.5871	41.3341			AT1G12669	391	0	0	0	1.12567	0	0	0.739207	0.870088	0.973691	0	0	0
AT1G11735	117	2.47365	0	3.13926	0	2.17239	0.877572	0	0	0	3.65292	1.63355	0			AT1G12670	305	7.15589	7.22471	13.2065	13.508	10.6911	8.06124	2.95683	7.83079	3.89476	15.0771	10.8769	23.793
AT1G11740	2198	22.2629	23.9081	24.0677	12.9802	12.3102	14.9187	8.67335	10.3677	23.7927	23.744	26.1368	22.5459			AT1G12672	609	0.894487	0	1.88665	0	0	0	0.739207	3.48035	0.973691	1.37065	2.17537	3.80689
AT1G11750	1345	249.839	247.05	251.141	298.544	228.825	282.578	332.478	255.737	274.057	265.75	302.206	231.722			AT1G12680	1933	279.974	237.383	279.224	305.056	314.051	266.021	385.866	358.476	353.45	231.639	200.859	158.938
AT1G11755	1331	234.997	272.286	224.98	233.643	244.032	263.272	169.612	201.594	250.264	224.655	263.818	265.541			AT1G12700	2480	30.4125	30.9631	26.4131	40.524	30.7369	28.7901	44.3524	32.1933	31.1581	40.4341	26.8296	20.9379
AT1G11760	847	136.051	170.013	197.773	130.729	217.239	189.556	127.209	179.707	238.809	193.605	191.125	199.155			AT1G12710	1274	271.029	462.382	433.929	221.756	426.308	134.738	750.295	526.403	546.241	317.99	98.6168	307.406
AT1G11780	1831	368.574	366.59	390.315	343.975	453.305	450.195	286.22	350.198	395.665	453.876	412.471	403.321			AT1G12720.1	2159	0.894487	0	0	0	0	1.15161	0.739207	0	0	0	0	0
AT1G11785	481	0	0	0	0	0.72413	0	0.963705	0	0.881213	0	0.816774	1.25255			AT1G12730	1720	38.4629	76.3755	58.4861	13.508	45.4372	42.6094	82.7911	37.4138	48.6845	29.4689	36.2562	27.5999
AT1G11790	1746	322.812	266.973	215.563	421.856	236.066	310.661	417.284	308.728	304.9	246.572	225.43	190.388			AT1G12740	1905	0	1.0321	3.7733	0	0	4.60642	0.739207	1.74018	1.94738	0	1.45025	0
AT1G11800	1648	144.709	257.676	223.934	162.252	259.239	246.598	210.088	278.776	265.245	250.225	270.352	276.813			AT1G12750	1608	48.3023	67.0866	86.7859	43.901	38.7552	34.5482	66.5286	68.7369	55.5004	43.1754	42.7823	52.3447
AT1G11810	1304	0	1.32823	0	0	1.44826	0	0	1.15197	0.881213	3.65292	0	2.5051			AT1G12760	1812	2203.12	2420.28	2662.06	1882.11	2412.18	1297.86	2746.15	2931.33	3380.65	1926.44	1222.56	2214.66
AT1G11820	1924	353.733	249.706	214.516	352.32	225.204	224.659	506.909	207.354	250.264	283.102	227.88	192.893			AT1G12770	2069	496.44	454.125	396.196	334.323	416.953	305.176	326.729	376.748	434.266	541.406	581.549	465.392
AT1G11840	1685	22366.8	23525.5	23895	27950.1	30588	28320.1	24745.1	32408.3	35661.8	21080.1	23718.3	25091.1			AT1G12775	2024	26.8346	27.8667	20.7531	24.7647	32.0733	32.245	28.8291	23.4924	21.4212	19.8744	25.3793	21.8896
AT1G11860	1841	2478.6	2757.4	2960.32	2739.75	2929.83	2867.91	2537.44	2567.74	2724.71	2915.95	3066.17	3479.58			AT1G12780	1462	1739.78	2486.33	2026.26	1751.54	2492.36	1521.27	3024.09	1722.77	2037.94	2173.16	1000.67	2155.65
AT1G11870	1777	202.84	158.059	143.36	186.359	114.413	111.452	229.362	122.109	141.875	173.514	195.209	166.589			AT1G12790	1172	22.3622	29.931	30.1864	12.3823	14.7003	14.9709	32.5251	27.8428	26.2897	10.2799	8.70148	21.8896
AT1G11880	1780	63.0782	66.4113	66.9709	80.6626	60.8269	59.6749	69.3868	74.878	68.7346	77.6246	74.3264	80.1632			AT1G12800	2673	3732.69	3122.11	2865.82	2750	2239.79	2655.6	1778.53	2317.91	2403.07	3781.62	3815.6	2551.57
AT1G11890	1094	526.888	422.376	441.589	563.711	415.651	487.053	602.316	468.851	432.675	432.872	476.996	405.826			AT1G12805	523	0.894487	3.09631	0	2.25133	2.67277	3.45482	0	1.74018	0	2.74129	0	2.85517
AT1G11900	1200	51.9467	92.9758	92.085	61.1923	118.757	114.084	66.4957	96.7654	108.389	67.5791	99.6464	142.791			AT1G12810	867	180.686	236.351	290.544	237.516	251.241	231.473	159.669	268.857	331.055	201.485	197.234	324.537
AT1G11905	1126	333.943	490.115	441.589	445.035	498.201	505.482	385.482	524.146	593.056	417.347	427.989	443.403			AT1G12820	2229	554.582	564.56	765.98	774.459	596.029	780.789	451.655	579.479	448.872	585.952	713.522	481.571
AT1G11910	1970	19017.5	22837.5	23969.3	20544.9	25562.5	23551.4	19204.7	24598	24274.8	23239.9	23635.8	28230			AT1G12830	921	67.981	59.8619	64.1461	76.5453	58.801	50.6707	60.6149	46.1147	60.3688	95.9453	88.4651	64.7171
AT1G11915	1203	14.8419	2.65645	11.5106	29.669	9.41369	5.26543	24.0926	23.0394	12.337	13.6985	13.8852	11.2729			AT1G12840	1491	5963.54	5659.01	6880.61	5316.52	5385.64	5546.13	5748.81	4782	5267.67	6152.84	6052.61	6663
AT1G11920	1155	2.47365	11.954	13.6035	20.3974	21.7239	43.001	15.4193	20.7354	24.674	11.872	13.8852	5.0102			AT1G12845	578	110.916	93.9213	105.652	70.917	78.8468	20.7289	150.059	117.462	154.817	52.7699	36.9813	98.0273
AT1G11925	803	0	2.65645	13.6035	0	4.34478	9.6533	6.74594	19.5835	18.5055	0	2.45032	0			AT1G12850	1568	707.539	541.853	656.554	588.724	499.809	595.38	384.387	615.152	625.11	478.356	580.824	512.026
AT1G11930	1151	218.918	213.844	235.445	267.021	317.893	308.028	435.595	182.011	245.858	242.919	208.277	255.52			AT1G12855	1452	0.894487	0	3.7733	0	0	2.30321	0.739207	0.870088	0	1.37065	0	0.951722
AT1G11940	1478	60.6045	61.0984	41.8568	108.477	56.4821	63.1852	106.971	55.2945	52.8728	53.8806	46.5561	55.1122			AT1G12860	1976	352.428	332.337	377.33	236.39	261.932	207.289	223.24	222.743	244.396	237.807	261.77	187.489
AT1G11950	2955	232.523	259.004	195.681	260.531	285.307	299.252	281.402	252.281	293.444	236.527	245.849	278.066			AT1G12870	1251	0.894487	0	0	0	0	0	0.739207	0	0	0	2.17537	0.951722
AT1G11960	2660	325.285	324.087	214.516	356.028	343.238	309.783	284.293	278.776	356.891	238.353	227.88	161.579			AT1G12880	1002	49.1968	63.9903	88.6725	81.048	44.1008	92.1285	88.7048	65.2566	31.1581	61.6791	58.735	77.0895
AT1G11970	300	0	0	2.09284	0	0	0	0	1.15197	0	0	0	0			AT1G12890	660	1.78897	0	0	0	0	1.15161	0	0.870088	0.973691	0	0	0
AT1G11990	1773	0	0	0	2.78147	0.72413	0	0.963705	3.45591	0.881213	0.913231	0	0			AT1G12900	1551	21741.4	19396.3	19600.4	26251.7	21013.4	29047	18152.7	15963.5	20255.7	24649.7	33005.4	20082.3
AT1G12000	2072	3438.38	3635.35	3347.5	4294.59	4231.82	4659.03	5278.21	4187.41	4060.63	3366.17	3427.18	3420.71			AT1G12910	1395	178.003	191.971	179.232	246.521	276.632	266.021	226.936	209.691	273.607	243.29	215.362	222.703
AT1G12010	1293	487.31	452.925	499.143	300.399	320.79	322.069	310.313	331.767	375.397	763.461	662.403	757.793			AT1G12920	1656	838.134	748.274	698.06	678.777	698.931	738.179	593.583	603.841	666.005	1210.97	1224.01	1161.1
AT1G12013	130	18.5524	5.3129	17.7891	8.34441	10.1378	14.9187	15.4193	13.8236	22.0303	7.30585	21.2361	12.5255			AT1G12930	3341	350.639	308.598	292.431	422.125	260.596	473.31	398.432	426.343	369.029	391.32	400.268	402.578
AT1G12015	90	0	0	0	0	0.72413	2.63272	1.92741	0	0	0	0	0			AT1G12940	1762	2.68346	5.16051	1.88665	3.377	1.33639	4.60642	0	3.48035	2.92107	5.48259	2.90049	4.75861
AT1G12020	876	40.8153	54.4572	72.203	49.1393	37.6548	53.5319	15.4193	44.9268	46.7043	53.8806	41.6555	53.8596			AT1G12950	1824	0.894487	0	5.65995	0	2.67277	4.60642	1.47841	2.61026	0.973691	1.37065	2.17537	0.951722
AT1G12030	994	4.94731	0	0	2.78147	5.79304	3.51029	8.67335	1.15197	4.40606	3.65292	1.63355	1.25255			AT1G12970	1639	90.3431	136.237	130.179	141.834	167.048	81.764	105.707	129.643	191.817	121.302	68.1616	117.062
AT1G12040	2444	149.656	66.4113	110.921	224.372	212.894	249.231	1055.26	130.172	125.132	122.373	129.05	73.9004			AT1G12980	1248	0.894487	0	0	1.12567	0	0	0.739207	0	0.973691	0	0	0
AT1G12050	1675	784.148	693.334	732.494	1133.91	807.405	837.204	1237.4	1136.99	1177.3	881.268	866.597	935.655			AT1G12990	2035	203.048	265.25	254.698	314.061	275.296	279.84	303.814	294.09	246.344	352.256	229.139	269.337
AT1G12060	648	108.841	162.044	148.592	175.233	136.136	113.207	57.8223	161.276	170.955	100.455	127.417	129.013			AT1G13000	1913	696.805	698.733	684.854	513.304	620.084	408.82	748.816	803.091	637.768	629.127	400.268	592.923
AT1G12064	598	0	0	0	0	0.72413	0	0	0	0	0	0	0			AT1G13020	2197	322.91	313.759	324.504	302.804	277.969	335.117	268.332	290.609	282.37	426.957	535.866	408.289
AT1G12070	672	14.8419	10.6258	15.6963	7.41725	15.2067	10.5309	2.89112	10.3677	7.0497	4.56616	4.08387	8.76785			AT1G13030	2196	155.641	117.66	103.766	36.0213	96.2199	65.6415	46.57	154.006	60.3688	83.6095	109.494	90.4136
AT1G12080	701	462.573	703.96	846.554	343.048	516.305	458.97	93.4794	339.831	259.077	639.262	635.45	781.591			AT1G13040	1554	8.94487	5.16051	9.43325	10.131	4.00916	3.45482	14.0449	13.9214	15.5791	15.7624	9.42661	10.4689
AT1G12090	879	296.838	262.989	261.605	96.4243	47.7926	69.3282	193.705	86.3976	37.0109	186.299	234.414	155.316			AT1G13050	1389	8.94487	8.25681	16.9798	10.131	8.01832	6.90964	7.39207	7.83079	12.658	7.53856	11.602	11.4207
AT1G12100	399	0	0	0	0	0	0.877572	0	0	0.881213	0.913231	0	0			AT1G13060	1280	2385.6	2315	2307.37	2105	2382.78	2326.24	1967.03	2248.31	2361.2	2626.85	2731.54	2951.29
AT1G12110	2136	6180.42	7446.03	8474.96	1575.24	1852.32	2372.96	1164.16	905.447	704.089	4479.4	4011.99	3044.95			AT1G13080	1688	221.833	205.388	252.811	857.758	550.592	1098.63	214.37	145.305	123.659	460.538	664.213	294.082
AT1G12120	1955	1255.38	1075.86	1109.21	963.316	847.956	920.573	876.008	975.717	837.152	1209.12	1026.68	1052.14			AT1G13090	1656	545.637	601.715	601.841	1149.31	873.997	1187.31	1063.72	880.529	830.558	677.785	822.29	652.881
AT1G12130	1413	2.47365	0	2.09284	0	2.17239	0.877572	0.963705	9.21575	0.881213	2.73969	4.08387	3.75765			AT1G13100	1532	177.108	186.81	181.118	203.746	144.33	209.592	231.372	126.163	125.606	144.603	123.996	133.241
AT1G12140	2146	1377.83	1373.39	1437.78	1465.83	1479.4	1555.94	1262.45	1564.37	1599.4	1590.85	1526.55	1560.68			AT1G13110	1743	2039.43	2014.66	1964	2085.86	2417.52	1857.54	3044.05	2230.04	2197.62	1698.92	972.391	2006.23
AT1G12150	1759	19.7892	7.96935	29.2998	27.8147	49.965	35.9805	51.0764	46.0787	25.5552	32.8763	33.4877	30.0612			AT1G13120	2427	396.258	271.443	288.657	283.668	244.559	225.715	240.242	268.857	245.37	291.948	269.746	217.944
AT1G12160	1629	602.335	612.312	706.334	596.162	651.717	627.464	629.299	597.872	653.86	638.349	552.139	657.589			AT1G13130	1786	0	4.12841	0	3.377	2.67277	3.45482	2.95683	1.74018	1.94738	2.05597	0	1.90344
AT1G12180	613	0	2.65645	0	0.927157	1.44826	0	0	0	5.28728	0	0	1.25255			AT1G13140	1837	1.78897	1.0321	3.7733	5.62833	0	1.15161	0.739207	0	0.973691	1.37065	2.17537	6.66205
AT1G12190	1128	1.23683	0	0	0	0	0.877572	0.963705	0	0	0	0	1.25255			AT1G13145	475	12.5228	9.28892	11.3199	11.2567	12.0275	8.06124	11.8273	5.22053	7.78953	5.48259	7.97636	11.4207
AT1G12200	1685	1905.95	1584.57	1365.58	2774.05	1915.32	1854.31	5254.12	3507.74	3699.33	1962.53	2130.15	2264.61			AT1G13150	1822	0.894487	1.0321	0	0	0	0	2.21762	0	0	0.685324	0	2.85517
AT1G12210	2658	72.9728	59.7701	57.5531	89.9342	89.7921	72.8385	101.189	79.4858	72.2595	78.5379	63.7084	70.1428			AT1G13160	2654	529.536	473.735	481.096	416.497	352.806	423.791	356.298	428.953	363.187	570.189	664.213	739.488
AT1G12211	249	1.23683	2.65645	2.09284	4.63578	0.72413	0.877572	0	3.45591	4.40606	1.82646	1.63355	2.5051			AT1G13170	3116	394.469	268.346	215.078	255.526	193.776	171.589	229.893	293.22	242.449	266.591	182.731	195.103
AT1G12220	3039	187.998	171.341	158.009	173.378	233.894	142.167	176.358	149.756	126.895	214.609	168.255	179.115			AT1G13180	1915	454.399	634.743	486.756	460.398	570.637	497.494	667.503	455.056	481.977	450.943	313.253	569.13
AT1G12230	1720	1009.25	688.021	730.401	1033.78	580.028	690.649	1501.45	739.564	560.451	688.576	837.193	593.709			AT1G13190	2179	557.265	589.33	588.635	652.887	692.249	601.138	735.51	481.159	588.109	585.266	536.591	540.578
AT1G12240	2229	1448.32	966.948	1108.16	1551.13	1194.09	1504.16	2383.24	1246.43	978.146	1215.51	1169.62	966.968			AT1G13195	1602	191.42	180.618	243.378	384.978	342.115	368.514	435.393	377.618	368.055	284.409	236.39	307.406
AT1G12244	983	76.6833	43.8314	44.9961	60.2652	62.9993	30.715	55.8949	44.9268	62.5661	38.3557	49.8232	40.0816			AT1G13210	4065	2053.74	2649.41	2377.18	2099.37	2488.35	967.349	5192.19	3592.59	4081.71	2304.06	633.033	2261.29
AT1G12250	1051	96.4725	108.914	108.828	113.113	107.171	73.7161	81.9149	66.8142	93.4086	83.104	77.5935	105.214			AT1G13220	3845	256.718	283.828	205.645	171.101	155.021	179.651	308.988	221.872	224.923	279.612	222.613	204.62
AT1G12260	1871	126.156	100.945	108.828	128.875	107.171	108.819	118.536	124.413	143.638	118.72	115.165	130.265			AT1G13230	1428	0	1.0321	1.88665	0	0	1.15161	1.47841	1.74018	3.89476	2.05597	0	2.85517
AT1G12270	1949	969.672	1067.89	1031.77	993.912	1142.68	1022.37	826.859	974.565	1060.98	1096.79	1073.24	1048.38			AT1G13245	579	939.211	757.563	1039.54	706.919	610.729	583.864	765.818	472.458	417.713	625.701	645.36	471.102
AT1G12280	2685	174.393	204.547	175.799	274.438	369.306	331.722	122.391	216.57	262.601	179.907	193.575	221.701			AT1G13250	1441	101.971	106.306	111.312	93.4303	130.966	86.3704	65.0502	80.9182	83.7374	115.82	100.792	67.5722
AT1G12290	3520	199.129	187.28	165.334	146.491	190.446	194.821	152.265	190.075	147.163	212.783	231.147	224.206			AT1G13260	1575	1509.89	2252.05	1818.73	1602.95	1490.07	1452.18	1659.52	2116.05	2035.99	1533.07	1054.33	1291.49
AT1G12300	3059	69.2623	53.129	65.9245	94.57	70.9647	72.8385	84.8061	82.9417	80.1904	64.8394	49.8232	73.9004			AT1G13270	1416	1622.6	1820.63	1386.69	767.705	1061.09	499.797	1609.25	1616.62	1780.88	1645.46	971.666	1443.76
AT1G12310	892	2476.13	2884.91	3526.44	2801.87	3013.11	3096.08	2458.41	2883.38	3399.72	2943.34	3155.2	3046.2			AT1G13280	1258	383.735	368.46	513.169	435.633	336.77	412.275	469.396	510.742	507.293	244.661	298.026	342.62
AT1G12320	841	122.446	164.7	194.634	397.75	391.754	395.785	159.011	336.375	404.477	167.121	185.408	221.701			AT1G13300	1237	311.281	492.313	345.257	545.948	626.766	609.2	336.339	473.328	518.004	324.158	93.5409	264.579
AT1G12330	1655	46.9994	27.8927	34.5319	25.0332	17.3791	25.4496	89.6246	24.1913	25.5552	31.0499	46.5561	31.3137			AT1G13310	1406	1.78897	0	0	0	0	5.75803	8.13127	7.83079	5.84215	2.05597	3.62562	0.951722
AT1G12340	668	0	0	1.04642	0.927157	0	0	2.89112	0	0.881213	0	0.816774	0			AT1G13320	2136	1670.01	1623.5	1554.6	1530.91	1445.97	1356.59	1574.51	1455.66	1469.3	1672.19	1606.87	1606.51
AT1G12350	1279	278.286	270.958	329.622	330.995	293.273	287.844	280.438	281.08	296.088	316.891	263.001	316.895			AT1G13330	1020	59.0361	72.2471	62.2594	15.7593	14.7003	13.8193	59.1365	31.3232	37.9739	40.4341	21.0286	45.6826
AT1G12360	2557	1756.29	1718.72	1742.29	1658.68	1811.05	1721.8	1741.42	1483.74	1451.36	1698.61	1541.25	1715.99			AT1G13340	1479	55.4582	121.788	88.6725	209.374	203.131	179.651	320.076	309.751	258.028	132.267	96.4414	159.889
AT1G12370	1726	110.078	98.2887	89.9922	139.074	154.24	149.187	119.499	85.2457	76.6655	125.113	106.181	98.9514			AT1G13350	2535	169.058	156.879	120.746	106.938	142.993	146.254	232.111	198.38	190.843	157.624	149.375	146.565
AT1G12380	2871	739.623	721.226	805.744	883.58	900.094	821.408	810.476	990.693	1214.31	786.292	802.072	716.458			AT1G13360	1095	1108.27	972.24	1241.42	1204.46	1336.39	1034.14	1180.51	1196.37	1364.14	847.06	1171.07	1397.13
AT1G12390	954	270.865	305.492	330.669	213.246	256.342	257.129	214.906	223.482	269.651	279.449	280.97	321.905			AT1G13370	648	6.26141	2.0642	0	0	4.00916	1.15161	2.21762	1.74018	2.92107	0.685324	7.25124	6.66205
AT1G12400	607	58.1309	100.945	80.5744	95.4971	50.6891	71.9609	47.2216	76.0299	81.0716	68.4923	113.532	75.153			AT1G13380	775	138.645	184.746	107.539	180.107	199.122	191.167	158.929	178.368	194.738	196.003	215.362	227.462
AT1G12410	1079	904.121	981.559	1037	1053.25	1099.95	1089.07	717.96	1066.72	1255.73	1042	987.479	1116.02			AT1G13390	1294	374.79	487.152	526.375	377.098	652.157	363.907	610.585	606.451	700.084	356.368	360.386	519.64
AT1G12420	1858	238.708	212.516	204.052	298.544	341.789	330.845	557.022	378.998	353.366	295.887	219.712	234.227			AT1G13400	781	0	0	0	1.12567	0	0	0	0	0	0	0.725124	0.951722
AT1G12430	3224	837.332	588.404	595.413	802.918	769.75	696.792	1056.22	806.378	765.774	589.034	628.916	612.497			AT1G13410	1814	22.3622	10.321	20.7531	6.754	13.3639	9.21285	17.0018	20.012	10.7106	23.9863	10.8769	12.3724
AT1G12440	1417	1268.98	1798.42	1845.89	1166.36	1503.29	1332.15	950.213	1530.97	1565.92	1569.84	1517.57	1837.49			AT1G13420	1213	0.894487	2.0642	0	1.12567	0	0	0	0	0	0.685324	2.90049	0
AT1G12450	1285	213.971	245.722	290.905	241.061	334.548	274.68	280.438	328.311	335.742	248.399	222.162	284.329			AT1G13430	1248	1.78897	0	0	1.12567	0	0	0	2.61026	0	1.37065	1.45025	0.951722
AT1G12460	3289	72.9728	122.197	87.8993	114.967	97.0334	106.186	129.136	117.501	113.676	110.501	100.463	111.477			AT1G13440	1439	42896	34345.2	38876.3	65991.1	51309.3	80266.9	35975.7	47150.1	45365.2	47409.3	71980.1	48254.2
AT1G12470	3236	967.199	876.629	753.423	896.561	1146.3	960.942	1050.44	883.56	809.835	799.99	851.078	924.382			AT1G13448	592	10.7338	12.3852	11.3199	6.754	5.34555	12.6677	8.13127	8.70088	9.73691	6.16791	8.70148	8.5655
AT1G12480	1881	8.65779	2.65645	0	0	0	0.877572	6.74594	2.30394	0.881213	0	0.816774	1.25255			AT1G13450	1965	215.571	256.993	277.337	233.013	280.641	241.837	348.905	244.495	273.607	219.304	211.736	202.717
AT1G12490	1059	0	1.32823	3.13926	0	1.44826	1.75514	0	0	0.881213	0	0.816774	0			AT1G13460	1951	305.914	183.714	218.851	217.254	140.321	173.892	235.807	194.9	144.106	161.736	208.11	138
AT1G12500	1565	259.734	248.378	245.909	217.882	151.343	177.27	260.2	271.865	208.847	223.742	243.399	164.084			AT1G13470	1272	202.154	372.589	435.816	566.21	432.989	449.126	371.821	895.32	471.266	359.11	244.367	325.489
AT1G12510	74	0	0	0	0	0	0	0	1.15197	0	0	0	0			AT1G13480	1340	8.94487	11.3531	7.5466	4.50267	8.01832	52.9739	4.43524	9.57097	15.5791	8.22388	5.80099	18.0827
AT1G12520	1338	290.654	259.004	278.348	360.664	171.619	188.678	368.135	217.722	196.51	338.809	247.482	258.025			AT1G13520	1268	25.0456	23.7383	62.2594	57.409	61.4738	99.0381	130.84	191.419	153.843	73.3296	60.9104	109.448
AT1G12530	734	143.472	156.731	159.056	115.895	155.688	196.576	198.523	130.172	118.964	157.076	161.721	161.579			AT1G13530	1158	4.47243	6.19261	5.65995	3.377	18.7094	18.4257	5.17445	2.61026	8.76322	5.48259	2.17537	4.75861
AT1G12540	1000	0	0	0	0	0	0.877572	0	0	0.881213	0	0	0			AT1G13540	1254	4.47243	10.321	9.43325	7.87967	1.33639	14.9709	2.21762	0.870088	5.84215	4.79727	3.62562	6.66205
AT1G12550	1177	77.9201	85.0064	81.6208	97.3515	75.3095	74.5936	42.403	124.413	114.558	63.9262	84.9445	70.1428			AT1G13550	1270	0	0	0	0	0	1.15161	0.739207	0	0.973691	0	0.725124	0.951722
AT1G12560	1033	351.259	446.284	530.535	454.307	557.58	630.097	680.376	722.284	534.896	694.056	791.454	722.721			AT1G13560	1675	1891.84	1972.35	2001.74	2562.02	2054.03	2724.7	2375.07	2129.11	2412.81	2526.1	2537.93	2480.19
AT1G12570	2027	0	0	0	0	0	0	1.92741	0	0	0	0	1.25255			AT1G13570	1614	118.072	123.852	173.572	155.342	169.721	194.621	218.066	194.03	126.58	98.6866	107.318	186.537
AT1G12580	1972	682.728	718.57	650.874	672.189	866.784	750.324	536.784	654.318	795.735	785.379	666.487	707.691			AT1G13580	1672	212.888	219.838	250.924	181.232	187.094	218.805	241.721	168.797	174.291	238.493	194.333	247.448
AT1G12600	1279	32.1575	26.5645	23.0212	55.6294	39.8272	25.4496	33.7297	32.2551	43.1794	32.8763	21.2361	22.5459			AT1G13590	422	12.5228	5.16051	7.5466	1.12567	1.33639	3.45482	0.739207	4.35044	0.973691	18.5037	5.07586	13.3241
AT1G12610	1074	92.762	181.967	161.149	21.3246	78.206	28.0823	10.6008	168.187	260.839	54.7939	61.258	47.5969			AT1G13600	683	6.26141	9.28892	3.7733	27.016	13.3639	13.8193	8.13127	5.22053	3.89476	9.59453	13.0522	15.2275
AT1G12620	2407	121.209	130.166	109.874	114.967	110.068	104.431	106.008	115.197	129.538	120.547	120.066	91.4361			AT1G13609	444	1.78897	6.19261	3.7733	0	1.33639	0	0	0	0	0	0	0
AT1G12630	587	30.9207	21.2516	27.2069	27.8147	23.8963	11.4084	12.5282	50.6866	50.2291	40.1822	33.4877	25.051			AT1G13630	2724	33.096	18.5778	28.2997	22.5133	14.7003	19.5773	34.0035	16.5317	15.5791	27.4129	19.5783	20.9379
AT1G12640	1795	722.307	799.592	847.601	774.176	819.715	782.795	860.589	809.834	736.694	767.114	797.171	720.216			AT1G13635	1365	2.68346	1.0321	0	3.377	4.00916	19.5773	2.95683	0	2.92107	0	1.45025	0
AT1G12650	1299	426.705	523.321	620.527	435.764	553.959	529.176	349.825	534.513	576.313	589.034	533.353	655.083			AT1G13640	2489	228.094	249.769	199.985	310.684	383.543	407.668	348.905	183.589	222.002	322.102	313.253	268.386
AT1G12663	348	1.23683	1.32823	2.09284	0	0	0	0	0	0	0	0.816774	0			AT1G13650	1293	195.893	115.595	115.086	251.024	163.039	354.695	86.4872	85.2686	100.29	217.933	292.225	144.662
AT1G12669	391	0	0	1.04642	0	0	0	0	0	0	0	0	0			AT1G13670	811	39.3574	47.4767	45.2796	24.7647	40.0916	35.6998	24.3938	13.0513	28.237	29.4689	35.5311	25.6965
AT1G12680	1933	542.967	555.198	618.434	527.552	632.89	546.728	584.005	633.583	766.655	599.08	576.642	628.78			AT1G13680	1180	42.0409	7.22471	22.6398	3.377	6.68194	5.75803	16.2625	8.70088	6.81584	10.2799	1.45025	8.5655
AT1G12700	2480	65.5518	46.4879	63.8316	77.8812	47.7926	57.0422	64.5682	47.2307	55.5164	69.4056	54.7238	63.88			AT1G13690	856	316.648	274.539	232.058	195.866	255.25	232.624	215.848	210.561	221.028	307.025	308.903	276.951
AT1G12710	1274	256.023	264.317	282.534	108.477	136.136	137.779	176.358	193.531	163.906	333.329	175.606	236.732			AT1G13700	1018	669.076	1038.29	635.801	694.536	701.603	781.94	515.227	425.473	548.188	917.648	565.596	729.971
AT1G12730	1720	70.4991	87.6629	60.6924	51.9208	42.7237	51.7768	64.5682	44.9268	57.2788	55.7071	52.2735	55.1122			AT1G13710	1826	4.47243	7.22471	7.5466	5.62833	8.01832	9.21285	0.739207	6.9607	9.73691	4.79727	5.80099	9.51722
AT1G12740	1905	521.941	575.122	677.034	386.624	377.996	465.113	285.257	284.536	378.922	581.728	432.073	361.987			AT1G13720	72	0.894487	0	0	1.12567	0	0	0	0	0	0.685324	0	0
AT1G12750	1608	137.288	112.899	104.642	114.04	89.7921	87.7572	190.814	124.413	92.5273	171.687	92.2954	103.962			AT1G13730	1773	308.598	233.255	254.698	234.139	141.657	239.534	99.0537	174.018	157.738	304.969	482.932	273.144
AT1G12760	1812	2430.36	3256.81	3255.41	2215.9	3003.69	2680.11	2090.28	2687.54	2673.6	3046.54	2887.3	3409.44			AT1G13740	1591	39.3574	26.8346	33.9597	24.7647	28.0641	18.4257	27.3506	28.7129	26.2897	23.301	36.2562	29.5034
AT1G12770	2069	202.84	243.065	212.423	226.226	252.721	242.21	194.668	235.002	230.878	227.395	211.544	241.742			AT1G13750	2082	680.704	793.686	826.352	2483.22	2861.21	2443.71	4051.59	4101.59	2511.15	1090.35	801.987	812.77
AT1G12775	2024	45.7626	102.273	69.0637	60.2652	89.068	59.6749	58.786	73.726	94.2898	90.4099	66.9754	62.6275			AT1G13770	1619	296.97	343.69	256.584	321.941	336.77	327.056	417.652	433.304	392.397	264.535	285.699	252.206
AT1G12780	1462	786.622	859.362	869.575	658.281	879.818	650.281	640.864	503.41	634.473	711.407	851.895	1153.6			AT1G13780	1629	75.1369	130.045	94.3325	119.321	122.948	110.554	138.971	90.4891	112.948	106.91	102.968	95.1722
AT1G12790	1172	56.894	38.5185	42.9032	24.1061	24.6204	19.3066	38.5482	24.1913	25.5552	59.36	32.6709	53.8596			AT1G13790	2407	30.4125	56.7656	32.073	47.278	32.0733	33.3966	59.8757	30.4531	43.8161	43.8607	15.9527	24.7448
AT1G12800	2673	466.284	353.308	363.108	502.519	404.065	367.703	457.76	334.071	393.021	444.744	369.999	414.594			AT1G13800	2652	8.94487	10.321	15.0932	3.377	5.34555	5.75803	9.60968	8.70088	5.84215	17.1331	11.602	4.75861
AT1G12805	523	19.7892	17.2669	18.8356	9.27157	0.72413	0.877572	1.92741	4.60787	3.52485	0.913231	4.08387	0			AT1G13810	1189	100.182	90.825	60.3728	67.54	46.7736	119.767	49.5268	53.9455	55.5004	124.044	110.219	112.303
AT1G12810	867	247.365	204.547	231.259	177.087	161.481	124.615	267.91	228.09	231.759	219.175	279.337	190.388			AT1G13820	1286	631.507	552.174	409.403	798.098	657.503	861.401	504.139	427.213	610.504	863.508	1013.72	497.75
AT1G12820	2229	1063.67	916.476	1034.91	918.812	832.75	780.162	1230.65	859.369	838.915	791.771	953.175	874.28			AT1G13830	832	69.7699	73.2792	99.9924	85.5507	56.1283	88.6737	90.9224	94.8396	76.9216	60.9938	113.119	118.965
AT1G12830	921	79.1569	135.479	103.596	76.0269	162.929	136.901	110.826	147.452	131.301	126.939	160.088	171.599			AT1G13860	2923	350.639	267.314	349.03	244.27	192.44	217.654	314.902	276.688	206.422	291.948	241.466	201.765
AT1G12840	1491	3623.9	4506.67	4899.34	3930.22	4359.26	4376.45	3466.45	4482.31	4402.54	4273.01	4642.54	4580.57			AT1G13870	1148	151.168	116.627	175.458	168.85	155.021	162.376	172.235	153.135	149.948	191.891	236.39	169.406
AT1G12845	578	19.7892	15.9387	30.3462	12.053	15.2067	21.0617	24.0926	20.7354	14.0994	34.7028	30.2206	16.2831			AT1G13880	1705	346.166	316.855	332.05	398.486	410.271	441.065	437.61	301.05	401.161	298.116	373.439	322.634
AT1G12850	1568	777.964	593.717	663.431	776.03	491.684	630.097	934.794	571.376	522.559	618.257	523.552	554.88			AT1G13900	2346	599.306	519.147	496.189	471.654	445.017	424.943	570.667	610.802	452.766	486.58	446.676	444.454
AT1G12860	1976	3.71048	3.98468	4.18568	6.4901	9.41369	6.14301	14.4556	6.91181	6.16849	4.56616	8.16774	1.25255			AT1G13910	1341	60.8251	67.0866	73.5793	100.184	58.801	74.8544	40.6564	66.9968	37.0003	37.0075	61.6355	40.924
AT1G12870	1251	0	3.98468	0	0	0	0	0	0	0	0	2.45032	0			AT1G13920	1038	32.2015	16.5136	24.5264	23.639	18.7094	8.06124	51.7445	37.4138	42.8424	17.8184	18.8532	15.2275
AT1G12880	1002	18.5524	22.5798	28.2534	25.0332	23.8963	20.1842	26.02	21.8874	37.8922	19.1779	36.7548	22.5459			AT1G13930	833	14134.7	12722.7	13434.8	5712.76	8244.17	2541.59	9279.26	18400.6	17610.2	6275.51	2856.99	5554.25
AT1G12890	660	2.47365	2.65645	2.09284	3.70863	2.89652	5.26543	2.89112	10.3677	3.52485	1.82646	8.98451	6.26275			AT1G13940	3374	387.313	348.85	362.237	307.307	277.969	271.779	336.339	370.657	321.318	355.683	356.761	284.565
AT1G12900	1551	392.074	390.498	387.176	411.658	324.41	275.558	318.023	319.095	383.328	364.379	332.427	390.796			AT1G13950	731	8.05038	3.09631	5.65995	2.25133	2.67277	3.45482	5.17445	4.35044	2.92107	3.42662	2.90049	4.75861
AT1G12910	1395	723.544	773.027	807.837	559.076	625.648	638.873	381.627	757.995	791.329	640.175	636.267	771.571			AT1G13960	2093	268.346	256.993	266.018	338.826	362.161	395.001	376.995	345.425	407.977	263.85	278.447	275.999
AT1G12920	1656	1704.35	1636.37	1660.67	1510.34	2024.67	1875.37	1594.93	1537.88	1611.74	1919.61	1747.9	1918.91			AT1G13970	2050	13.4173	15.4815	5.65995	18.0107	8.01832	27.6385	31.0467	33.9334	33.1055	10.2799	24.6542	29.5034
AT1G12930	3341	441.547	216.501	231.259	474.704	243.308	260.639	381.627	241.913	279.344	255.705	292.405	221.701			AT1G13980	4931	817.561	552.174	628.254	663.018	653.493	568.893	895.918	625.593	683.531	593.49	627.957	561.516
AT1G12940	1762	1.23683	0	0	1.85431	0	0	3.85482	0	0.881213	0	0.816774	3.75765			AT1G13990	1164	1029.55	1186.92	1288.58	1998.06	2366.74	1904.76	2171.05	2236.13	2420.6	924.502	803.437	1061.17
AT1G12950	1824	140.998	176.654	142.313	184.504	231.722	230.802	429.813	300.664	251.146	136.071	145.386	144.043			AT1G14000	1805	2993.85	3146.88	3065.81	3868.92	3792.67	3952.31	3399.61	3643.06	3703.92	2990.75	3199.25	3066.45
AT1G12970	1639	288.181	466.207	378.804	224.372	249.101	236.067	211.051	276.472	239.69	301.366	361.831	305.622			AT1G14010	915	551.898	461.349	437.703	459.272	447.69	450.278	582.495	534.234	546.241	591.434	482.932	594.826
AT1G12990	2035	213.971	207.203	227.073	216.028	162.205	164.106	215.87	195.835	288.157	222.828	207.461	229.217			AT1G14020	1974	227.2	170.297	224.511	157.593	156.357	132.435	172.974	195.77	178.185	196.003	226.964	177.02
AT1G13000	1913	635.729	614.968	683.313	575.764	517.029	598.504	452.941	592.112	600.106	742.457	745.714	682.64			AT1G14030	1713	513.435	520.179	428.269	405.24	408.934	435.307	468.657	457.666	464.451	586.637	574.298	519.64
AT1G13010	73	0	0	0	0	0	0	0	0	0	0	0.816774	0			AT1G14040	2442	87.6597	113.531	124.519	63.0373	105.575	64.4899	173.714	127.033	133.396	159.68	84.8395	127.531
AT1G13020	2197	268.391	219.157	186.263	275.366	352.651	343.131	819.149	213.114	226.472	279.449	277.703	231.722			AT1G14060	877	73.3479	57.7977	56.5995	58.5347	44.1008	41.4578	32.5251	51.3352	48.6845	104.855	74.6877	86.6067
AT1G13030	2196	169.445	180.639	123.478	180.796	157.136	121.983	172.503	165.883	124.251	148.857	132.317	156.569			AT1G14070	1530	271.924	230.159	213.191	185.735	209.813	252.202	161.147	204.471	152.869	134.323	139.949	163.696
AT1G13040	1554	23.4997	30.5492	16.7427	25.9604	28.2411	27.2047	26.02	20.7354	17.6243	21.0043	13.8852	15.0306			AT1G14080	1808	9.83935	9.28892	1.88665	2.25133	6.68194	8.06124	2.21762	3.48035	0.973691	4.79727	6.52611	5.71033
AT1G13050	1389	8.65779	11.954	7.32494	24.1061	9.41369	9.6533	20.2378	9.21575	7.93092	14.6117	16.3355	5.0102			AT1G14100	1551	0	0	1.88665	0	0	0	0.739207	0	0	0	0	0.951722
AT1G13060	1280	1402.56	1389.32	1383.37	1654.97	1057.95	1336.54	2251.22	1388.12	1409.94	1363.45	1366.46	1295.14			AT1G14120	1190	23.2566	19.6099	32.073	15.7593	8.01832	10.3645	6.65286	13.0513	1.94738	13.0211	26.1044	17.131
AT1G13070	1623	2.47365	0	0	2.78147	0	0	0.963705	0	0.881213	0	0	0			AT1G14130	1400	195.893	239.448	296.204	247.647	227.186	234.928	388.823	317.582	384.608	155.568	283.523	214.137
AT1G13080	1688	713.649	875.301	850.74	475.631	749.475	528.299	309.349	442.356	399.189	634.696	870.681	920.624			AT1G14140	1153	106.444	129.013	111.312	118.195	102.902	120.919	101.271	78.3079	118.79	124.044	126.172	98.9791
AT1G13090	1656	734.675	642.861	754.469	918.812	954.403	764.365	889.5	895.08	971.097	601.819	731.012	830.44			AT1G14150	818	784.465	980.497	752.773	996.215	654.83	980.017	935.096	696.94	832.506	711.366	800.536	568.178
AT1G13100	1532	223.866	196.577	213.47	150.199	155.688	208.862	235.144	111.741	102.221	198.171	241.765	200.408			AT1G14160	919	0	0	5.65995	2.25133	0	2.30321	0	0.870088	0	2.05597	0	1.90344
AT1G13110	1743	1792.16	1867.49	2074.01	921.594	1420.74	1299.68	1564.09	1875.4	1566.8	2464.81	2459.31	2297.18			AT1G14170	1852	822.928	755.498	824.466	478.408	566.628	152.012	714.813	763.067	641.662	715.478	131.972	795.639
AT1G13120	2427	324.049	261.66	237.537	356.955	334.548	360.682	377.772	285.688	304.018	341.548	258.917	290.592			AT1G14180	1611	62.6141	33.0273	45.2796	32.6443	32.0733	42.6094	48.7876	40.8941	32.1318	41.1194	40.6069	39.0206
AT1G13130	1786	118.735	139.464	104.642	144.636	98.4817	132.513	134.919	127.869	127.776	120.547	127.417	129.013			AT1G14182	287	0	0	5.65995	0	1.33639	0	0	0	0	0.685324	0	0
AT1G13140	1837	2.47365	7.96935	4.18568	8.34441	2.17239	4.38786	18.3104	0	7.0497	3.65292	8.16774	3.75765			AT1G14185	1733	12.5228	15.4815	5.65995	5.62833	4.00916	9.21285	6.65286	4.35044	1.94738	2.74129	0	7.61377
AT1G13145	475	22.2629	27.8927	25.1141	14.8345	11.5861	10.5309	5.78223	17.2795	12.337	16.4382	17.1522	18.7882			AT1G14190	1506	5.36692	5.16051	3.7733	12.3823	9.35471	10.3645	5.91365	6.09062	6.81584	5.48259	4.35074	4.75861
AT1G13150	1822	8.65779	2.65645	1.04642	4.63578	0.72413	0	1.92741	0	1.76243	0	2.45032	0			AT1G14200	817	148.485	537.725	313.184	333.197	354.143	192.318	760.644	226.223	295.028	380.355	100.792	416.854
AT1G13160	2654	435.363	338.697	354.737	420.002	295.445	367.703	565.695	343.287	303.137	389.95	365.915	289.339			AT1G14205	575	132.384	93.9213	116.972	37.147	85.5288	21.8805	164.104	93.0994	99.3165	77.4416	49.3084	101.834
AT1G13170	3116	844.753	832.797	759.701	936.428	953.679	954.799	766.146	760.299	845.964	827.387	753.882	744.015			AT1G14210	891	546.531	356.075	347.144	142.96	220.504	188.863	124.926	120.072	177.212	300.857	238.566	200.813
AT1G13180	1915	420.521	371.903	364.154	403.313	414.202	400.173	374.881	419.317	446.775	421	406.753	439.645			AT1G14225	135	16.9952	17.5457	18.8665	13.508	26.7277	16.1225	8.87048	16.5317	13.6317	17.8184	26.1044	19.9862
AT1G13190	2179	427.942	411.75	425.893	406.095	813.198	596.749	545.457	488.435	535.777	446.57	493.331	562.395			AT1G14230	1846	177.108	208.485	252.811	191.363	216.495	183.105	310.467	241.014	195.712	165.848	151.551	174.165
AT1G13195	1602	246.129	278.927	342.179	327.286	341.065	347.519	267.91	374.39	459.993	357.073	285.054	290.592			AT1G14240	1805	29.5181	16.5136	33.9597	20.262	22.7186	8.06124	18.4802	9.57097	20.4475	18.5037	15.2276	7.61377
AT1G13200	1308	0	0	1.04642	2.78147	5.06891	2.63272	1.92741	3.45591	2.64364	2.73969	2.45032	0			AT1G14250	1846	339.905	551.142	1045.2	697.913	908.743	476.765	1400.06	1473.06	1077.88	601.714	350.96	696.66
AT1G13210	4065	1277.64	1051.95	1047.47	1016.16	933.404	861.776	1702.87	1274.08	1240.75	1121.45	1010.35	993.272			AT1G14260	1482	11.6283	11.3531	22.6398	23.639	14.7003	14.9709	14.0449	26.9727	36.0266	17.1331	18.1281	19.0344
AT1G13220	3845	231.287	203.218	174.752	335.631	328.031	352.784	513.655	231.546	201.798	281.275	263.001	276.813			AT1G14270	1713	736.162	915.474	649.007	638.253	745.704	652.961	360.733	568.167	626.083	766.192	824.465	706.178
AT1G13230	1428	0	5.3129	4.18568	4.63578	5.06891	5.26543	1.92741	2.30394	5.28728	8.21908	2.45032	0			AT1G14280	1523	304.125	298.277	199.985	480.66	387.552	567.742	191.454	86.1387	111.001	261.108	485.833	243.641
AT1G13245	579	209.024	244.393	408.104	119.603	321.514	243.088	93.4794	235.002	220.303	295.887	467.195	581.183			AT1G14290	1216	180.686	278.667	237.718	226.259	311.378	228.018	245.417	130.513	205.449	219.989	163.153	258.868
AT1G13250	1441	259.734	131.494	190.449	242.915	190.446	205.352	162.866	171.643	220.303	134.245	163.355	111.477			AT1G14300	1517	365.845	363.3	416.95	254.401	273.959	269.476	340.774	316.712	419.661	509.195	469.88	547.24
AT1G13260	1575	1929.45	2862.33	2667.33	560.003	1089.82	757.345	1178.61	1802.83	1543.88	2320.52	2290.23	2844.54			AT1G14310	891	436.509	365.364	420.723	296.05	318.06	353.543	263.158	264.507	284.318	311.137	339.358	248.399
AT1G13270	1416	187.998	164.7	163.242	89.9342	59.3787	83.3694	182.14	164.732	186.817	185.386	180.507	187.882			AT1G14320	972	9602.31	8765.64	9129.5	6192.29	7228.52	7639.75	4264.48	5757.37	6642.52	14927	17541.5	18412
AT1G13280	1258	617.177	470.192	433.218	679.606	427.237	539.707	1270.16	663.534	710.258	412.78	476.996	428.372			AT1G14330	2134	251.351	373.621	532.035	373.721	384.88	420.336	496.008	393.28	420.634	504.398	401.718	622.426
AT1G13290	1215	0	0	0	0	0.72413	0	0	0	0	0	0	0			AT1G14340	1039	373.895	404.584	554.675	545.948	489.118	561.984	393.258	452.446	384.608	365.278	396.643	419.709
AT1G13300	1237	462.573	559.183	537.86	417.221	522.098	467.746	514.619	467.699	373.634	360.726	332.427	397.058			AT1G14345	835	752.263	628.55	611.274	765.453	614.738	832.611	364.429	609.062	608.557	660.652	1028.95	652.881
AT1G13310	1406	19.7892	17.2669	10.4642	3.70863	1.44826	0	3.85482	6.91181	0	8.21908	2.45032	3.75765			AT1G14350	2216	94.8156	117.66	145.272	130.577	132.302	107.099	214.37	171.407	141.185	93.8893	128.347	90.4136
AT1G13320	2136	985.751	913.819	890.504	1069.94	1096.33	1132.95	1096.7	937.702	917.343	1010.03	927.038	1049.64			AT1G14360	1388	891.803	936.116	741.453	856.632	1197.4	702.48	995.711	1098.92	1107.09	1087.61	634.483	988.839
AT1G13330	1020	61.8413	49.1443	47.0889	52.8479	58.6545	54.4095	47.2216	56.4465	62.5661	62.0997	82.4941	68.8902			AT1G14370	1743	529.536	838.067	728.247	691.159	769.759	732.421	742.163	843.115	1135.32	775.786	447.401	848.936
AT1G13340	1479	495.968	620.281	564.021	391.26	512.684	449.317	322.841	412.405	417.695	335.156	344.679	298.107			AT1G14380	2445	676.232	656.417	554.675	576.341	529.209	596.532	607.628	656.916	467.372	514.678	627.957	527.254
AT1G13350	2535	74.2096	49.1443	32.439	99.2058	50.6891	43.001	223.58	69.1181	63.4473	63.9262	44.9226	58.8698			AT1G14390	2244	25.9401	3.09631	13.2065	19.1363	8.01832	21.8805	21.437	25.2325	13.6317	8.90921	10.1517	4.75861
AT1G13360	1095	2687.62	2837.09	3367.38	2583.06	2711.14	2868.78	5130.77	3005.49	3069.26	2956.13	2867.69	3320.51			AT1G14400	995	2396.33	2875.44	2724.32	3244.17	3835.43	3564.22	4033.85	2973.09	3596.81	2381.5	2550.98	2973.18
AT1G13370	648	9.89462	15.9387	16.7427	16.6888	13.7585	23.6945	24.0926	39.1669	39.6546	18.2646	30.2206	36.3239			AT1G14410	1115	421.303	443.804	382.99	311.81	308.705	332.814	280.159	301.05	352.476	511.937	570.672	477.764
AT1G13380	775	321.575	285.568	291.951	234.571	190.446	224.659	254.418	251.129	259.077	275.796	298.939	222.954			AT1G14430	1981	43.8298	26.8346	30.1864	38.2727	37.4188	50.6707	10.3489	19.1419	20.4475	23.9863	40.6069	18.0827
AT1G13390	1294	312.917	280.256	306.601	225.299	307.755	308.028	545.457	327.159	336.623	349.768	319.359	374.512			AT1G14440	1577	31.307	38.1878	35.8463	31.5187	48.1099	43.761	37.6995	34.8035	38.9476	23.301	31.1803	29.5034
AT1G13400	781	0	0	0	0	0	0	2.89112	1.15197	0	0	0.816774	0			AT1G14450	535	1803.28	1445.97	1716.85	1706.51	1645.09	1670.98	912.181	1461.75	1712.72	1481.67	1925.93	1858.71
AT1G13410	1814	50.7099	50.4726	47.0889	32.4505	62.2752	55.2871	69.3868	52.9906	59.9225	87.6702	93.1122	85.1734			AT1G14460	3742	189.631	152.751	152.819	149.714	142.993	169.286	165.582	134.864	133.396	144.603	171.854	143.71
AT1G13420	1213	300.549	325.415	434.264	459.87	689.372	697.67	588.824	995.301	729.644	618.257	612.58	764.055			AT1G14470	1623	5.36692	6.19261	1.88665	1.12567	1.33639	1.15161	8.87048	8.70088	6.81584	4.79727	3.62562	5.71033
AT1G13430	1248	70.4991	110.243	133.942	46.3578	47.7926	54.4095	36.6208	32.2551	49.3479	66.6659	46.5561	41.3341			AT1G14480	1661	12.5228	53.6693	20.7531	58.5347	80.1832	39.1546	107.924	60.0361	114.896	28.0983	4.35074	38.0689
AT1G13440	1439	25179.3	31619.7	35939.3	42191.2	44569.5	43964.6	34472.7	38217.7	41706	29098.3	36094	33262.7			AT1G14490	812	0	0	0	0	1.33639	1.15161	0	0	1.94738	0.685324	0.725124	0
AT1G13448	592	0	3.98468	7.32494	0.927157	2.17239	1.75514	0.963705	2.30394	2.64364	6.39262	4.90064	8.76785			AT1G14500	1311	0.894487	1.0321	1.88665	0	0	1.15161	0.739207	0.870088	0	0	0	2.85517
AT1G13450	1965	422.995	389.17	432.172	360.664	266.48	257.129	283.329	313.335	300.494	371.685	325.076	309.38			AT1G14510	1318	841.712	931.988	896.159	1071.63	1103.86	1026.08	1170.9	962.317	999.981	1039.64	961.514	1231.53
AT1G13460	1951	739.623	826.156	971.078	738.017	891.404	983.759	535.82	816.746	890.906	919.624	870.681	968.221			AT1G14520	1427	257.612	340.594	526.375	343.328	384.88	287.901	773.949	487.249	452.766	431.754	406.069	460.633
AT1G13470	1272	0	0	0	0	0	0	0	0	0	0.913231	0	1.25255			AT1G14530	1573	47.4078	84.6323	58.4861	69.7913	73.5013	74.8544	102.75	100.93	83.7374	60.9938	69.6119	81.8481
AT1G13480	1340	77.9201	79.6935	109.874	65.8281	92.6886	111.452	77.0964	85.2457	114.558	102.282	94.7458	50.102			AT1G14540	1219	21.4677	28.8988	22.6398	41.6497	45.4372	19.5773	36.9603	65.2566	47.7109	36.3222	50.0335	108.496
AT1G13490	1092	2.47365	6.64113	2.09284	0	0	0	0	0	1.76243	5.47939	4.08387	2.5051			AT1G14550	966	1.78897	1.0321	1.88665	1.12567	1.33639	6.90964	3.69603	11.3111	7.78953	11.6505	15.9527	11.4207
AT1G13500	1161	6.18413	11.954	5.2321	4.63578	10.1378	7.02058	11.5645	1.15197	2.64364	10.0455	4.90064	15.0306			AT1G14560	1826	189.631	123.852	179.232	128.326	126.957	125.525	153.755	159.226	164.554	166.534	227.689	179.875
AT1G13510	1533	243.655	318.774	297.183	140.001	170.895	186.045	113.717	198.139	140.113	401.822	335.694	387.038			AT1G14570	1825	1040.29	1129.12	1024.45	1053.62	1133.26	1213.79	926.226	1053.68	1040.88	1010.17	930.334	1073.54
AT1G13520	1268	249.839	207.203	172.659	78.8083	160.033	102.676	223.58	142.844	110.152	136.071	157.637	167.842			AT1G14580	1951	245.984	213.645	260.358	287.045	260.596	301.721	155.233	260.156	248.291	286.465	324.855	375.93
AT1G13530	1158	74.2096	86.3347	110.921	76.0269	101.378	91.2675	72.2779	87.5496	98.6958	147.943	112.715	132.77			AT1G14590	1328	55.4582	50.573	96.2191	83.2993	77.5105	67.9447	90.9224	57.4258	68.1584	50.714	68.8867	59.9585
AT1G13540	1254	28.447	41.175	32.439	18.5431	52.1374	43.001	26.9837	35.711	32.6049	45.6616	41.6555	17.5357			AT1G14600	942	145.801	119.724	147.159	221.756	98.8927	192.318	73.9207	87.0088	61.3425	161.736	325.58	138
AT1G13550	1270	8.65779	17.2669	18.8356	7.41725	10.1378	13.1636	5.78223	12.6717	7.93092	23.744	25.32	15.0306			AT1G14610	3632	2778.28	2352.16	2101.73	1953.03	1945.78	2027.98	1443.67	1969.01	1151.88	2441.81	2870.04	2621.04
AT1G13560	1675	873.2	778.34	713.659	913.249	597.407	737.161	998.399	778.731	781.636	781.726	644.434	606.234			AT1G14620	1000	245.089	194.035	198.098	138.457	144.33	171.589	204.76	187.939	210.317	332.382	321.23	307.406
AT1G13570	1614	236.234	187.28	218.702	278.147	140.481	178.147	224.543	152.06	126.895	199.084	169.072	176.61			AT1G14630	813	16.9952	28.8988	39.6196	31.5187	26.7277	16.1225	31.7859	30.4531	13.6317	11.6505	21.0286	28.5517
AT1G13580	1672	274.576	337.369	380.897	273.511	317.893	356.294	202.378	336.375	385.09	364.379	327.526	330.673			AT1G14640	2208	11.6283	8.25681	13.2065	2.25133	13.3639	9.21285	6.65286	16.5317	13.6317	14.3918	11.602	8.5655
AT1G13590	422	173.156	256.348	316.019	125.166	156.412	231.679	80.9512	207.354	187.698	336.982	305.473	269.298			AT1G14642	132	0	0	0	1.12567	0	2.30321	0	2.61026	0.973691	0	0	0.951722
AT1G13600	683	34.6312	21.2516	28.2534	125.166	156.412	106.186	64.5682	62.2063	66.9722	42.9219	33.4877	85.1734			AT1G14650	3286	739.74	644.031	616.934	629.248	543.91	549.316	659.372	655.176	725.4	741.52	759.929	672.867
AT1G13610	1310	72.9728	55.7855	50.2282	101.987	93.4128	78.9815	19.2741	33.4071	50.2291	36.5292	36.7548	52.6071			AT1G14660	2542	67.0865	85.6644	43.3929	121.572	118.938	97.8865	161.886	133.123	127.554	89.0921	50.7586	66.6205
AT1G13620	627	87.8147	90.3193	133.942	123.312	118.033	132.513	40.4756	135.932	195.629	84.0173	111.898	86.4259			AT1G14670	2165	1938.35	1847.46	2373.41	1908.01	2013.94	1915.12	2034.3	2125.62	1878.25	2292.41	2075.3	2446.88
AT1G13630	2724	56.894	45.1597	48.1353	36.1591	27.5169	21.0617	29.8749	38.015	29.9612	33.7896	30.2206	35.0714			AT1G14680	873	6.26141	4.12841	0	5.62833	4.00916	2.30321	8.13127	3.48035	8.76322	6.85324	2.17537	7.61377
AT1G13635	1365	185.524	272.286	239.63	197.484	255.618	266.782	129.136	385.909	446.775	255.705	309.557	306.875			AT1G14685	1942	375.684	458.253	384.876	333.197	458.381	297.114	490.833	421.123	466.398	324.843	279.898	408.289
AT1G13640	2489	939.988	802.248	640.409	692.586	659.682	594.994	828.786	555.249	578.957	741.544	517.835	613.749			AT1G14686	1020	0	0	1.88665	0	0	0	0.739207	0.870088	0	0	0.725124	0
AT1G13650	1293	0	0	3.13926	0	0.72413	0	0	0	0	0	0	0			AT1G14687	810	18.7842	21.6741	13.2065	23.639	10.6911	20.7289	13.3057	18.2718	17.5264	23.301	21.7537	24.7448
AT1G13670	811	912.778	770.371	774.351	248.478	123.102	238.7	395.119	509.17	493.479	1115.97	753.882	635.043			AT1G14688	641	0.894487	3.09631	0	1.12567	0	3.45482	2.21762	0	0	4.11194	3.62562	3.80689
AT1G13680	1180	0	0	1.04642	0	2.17239	6.14301	2.89112	0	1.76243	0.913231	0	1.25255			AT1G14690	2458	592.15	592.426	516.942	668.646	517.182	758.908	889.265	575.128	686.452	628.442	677.265	497.75
AT1G13690	856	293.128	385.185	393.454	347.684	419.271	408.071	263.092	452.724	534.896	382.644	424.722	414.594			AT1G14700	1249	32.2015	23.7383	54.7128	27.016	36.0825	14.9709	27.3506	9.57097	23.3686	12.3358	8.70148	21.8896
AT1G13700	1018	401.969	407.765	488.678	281.856	412.03	250.986	193.705	360.566	337.505	306.846	421.455	433.382			AT1G14710	2589	676.232	561.463	698.06	583.095	416.953	559.68	646.806	638.645	684.505	740.15	569.947	666.205
AT1G13710	1826	268.391	224.47	288.812	131.656	124.55	112.329	39.5119	50.6866	92.5273	177.167	196.026	194.145			AT1G14720	1348	2587.75	2046.66	2039.47	1414.96	1568.92	1368.11	1604.82	2029.05	1299.88	1910	1527.84	1934.85
AT1G13730	1773	324.049	375.888	366.247	364.373	311.376	348.396	390.301	374.39	349.841	390.863	428.806	350.714			AT1G14730	1025	21.4677	16.5136	15.0932	24.7647	22.7186	21.8805	14.0449	39.154	32.1318	17.8184	17.403	16.1793
AT1G13740	1591	150.893	200.562	190.449	135.365	219.411	215.005	159.011	268.409	260.839	325.11	245.032	313.137			AT1G14740	2498	1093.96	1267.42	1124.44	1387.95	1578.27	1454.48	1510.94	1115.45	1498.51	1443.98	1094.21	1504.67
AT1G13750	2082	295.602	260.332	312.88	1614.18	1756.74	1619.12	1949.58	1745.23	1572.08	361.64	406.753	403.321			AT1G14750	2101	21.4677	9.28892	35.8463	9.00533	5.34555	10.3645	14.0449	9.57097	16.5527	10.9652	14.5025	8.5655
AT1G13755	564	0	0	0	0	0	0	0	0	0	0	0.816774	0			AT1G14760	733	0	0	0	0	4.00916	0	2.21762	1.74018	0	0	0	0
AT1G13770	1619	162.024	135.479	140.22	194.703	127.447	108.819	140.701	116.349	141.875	136.985	123.333	112.729			AT1G14770	1866	97.499	78.4397	49.0529	77.671	104.238	89.8253	106.446	88.749	71.0794	105.54	79.7636	72.3309
AT1G13780	1629	113.788	103.602	123.478	97.3515	86.1715	93.9002	132.028	95.6134	90.7649	115.98	117.615	91.4361			AT1G14780	2193	90.3431	111.467	143.385	156.468	164.376	164.68	99.7929	96.5798	111.001	188.464	78.3133	165.6
AT1G13790	2407	4.94731	2.65645	9.41778	8.34441	3.62065	3.51029	1.92741	2.30394	4.40606	10.0455	8.16774	7.5153			AT1G14790	3807	446.349	433.483	454.683	512.178	541.237	359.301	632.022	535.974	550.135	379.669	221.163	368.316
AT1G13800	2652	27.2102	29.221	23.0212	35.232	18.8274	24.572	43.3667	19.5835	20.2679	43.8351	31.8542	28.8086			AT1G14810	1450	1850.69	1398.5	1714.96	1193.21	1266.9	1248.34	1108.07	1218.12	1235.61	2301.32	2600.29	2311.73
AT1G13810	1189	121.209	138.135	109.874	74.1725	156.412	131.636	100.225	125.565	121.607	118.72	138.035	147.801			AT1G14820	1439	474.078	453.093	409.403	381.601	453.035	279.84	488.616	521.183	498.53	409.824	470.605	442.551
AT1G13820	1286	160.788	175.326	159.056	196.557	217.239	190.433	43.3667	117.501	142.756	138.811	137.218	217.944			AT1G14830	2323	1906.15	1631.75	1677.23	1756.04	1579.61	1669.83	1821.4	1567.03	1672.8	2016.22	2004.24	1967.21
AT1G13830	832	76.6833	82.35	85.8065	69.5368	56.4821	48.2665	71.3142	71.4221	44.9419	102.282	94.7458	51.3545			AT1G14840	2473	465.133	445.868	418.836	521.184	299.351	540.103	269.071	345.425	314.502	449.572	543.843	317.875
AT1G13860	2923	571.414	434.33	432.172	636.03	549.615	580.075	500.163	542.577	579.838	570.769	457.393	443.403			AT1G14850	4620	933.844	849.42	747.113	932.052	884.688	809.579	799.082	873.568	919.164	1080.76	1075.36	1015.49
AT1G13870	1148	288.181	313.461	309.74	331.922	463.443	377.356	298.749	391.669	466.162	308.672	369.182	392.048			AT1G14860	1128	68.8755	112.499	96.2191	49.5293	52.1191	81.764	31.7859	75.6976	51.6056	68.5324	35.5311	68.524
AT1G13880	1705	755.701	1028.05	993.053	792.719	1081.85	997.8	626.408	998.757	1134.12	853.871	985.846	1102.24			AT1G14870	740	560.843	992.882	1141.42	1968.79	2751.62	2148.9	3131.28	2571.11	3647.45	1173.27	458.278	1730.23
AT1G13900	2346	1197.25	1419.87	1430.46	1266.5	1656.81	1449.75	895.282	1521.75	1533.31	1296.79	1497.96	1338.98			AT1G14880	765	1801.5	3671.19	3384.65	5550.66	5759.83	5380.3	2612.36	8792.24	2622.15	3561.63	2719.94	3624.16
AT1G13910	1341	238.708	207.203	211.377	345.829	241.859	250.986	267.91	279.928	333.98	242.919	222.162	244.247			AT1G14890	944	343.483	215.709	282.997	271.286	260.596	260.263	88.7048	322.803	284.318	283.724	390.842	236.979
AT1G13920	1038	211.497	207.203	231.259	203.974	154.24	164.106	209.124	233.85	210.61	216.436	178.057	177.862			AT1G14900	1025	133.278	122.82	103.766	156.468	159.03	142.799	34.7427	113.982	133.396	139.806	183.456	171.31
AT1G13930	833	46557.9	46088.1	48414.7	26531.5	22897	23504	34498.7	54080.3	55109.3	52238.6	56961.8	53977.4			AT1G14910	2413	875.702	926.827	898.045	1050.25	1058.42	875.221	1043.76	1105.88	1004.85	916.963	821.565	935.543
AT1G13940	3374	708.702	707.944	582.856	703.712	732.82	670.465	737.234	673.902	667.078	648.394	615.031	655.083			AT1G14920	2129	603.778	486.12	545.242	636.002	731.004	627.625	461.265	726.523	604.662	430.383	486.558	500.606
AT1G13950	731	143.472	96.9605	142.313	161.325	74.5854	97.4105	258.273	77.1819	100.458	140.638	145.386	106.467			AT1G14930	719	9.83935	18.5778	15.0932	37.147	24.055	36.8514	4.43524	20.8821	57.4478	21.245	21.7537	31.4068
AT1G13960	2093	724.781	682.708	691.684	745.434	756.716	773.141	942.504	748.78	623.899	809.123	816.774	775.328			AT1G14950	845	0	0	0	0	0	1.15161	0.739207	0.870088	0	0	0	0
AT1G13970	2050	420.521	355.964	370.433	289.273	331.652	405.438	301.64	284.536	296.088	355.247	278.52	265.541			AT1G14960	688	0	0	1.88665	0	1.33639	1.15161	0	0	0.973691	0	0	0
AT1G13980	4931	2873.15	2430.65	2084.47	2743.46	2241.91	2205.34	2743.67	2447.93	2301.73	2431.02	2288.6	1969.01			AT1G14970	1825	32.2015	34.0594	50.9395	24.7647	24.055	18.4257	30.3075	29.583	27.2633	28.7836	26.1044	28.5517
AT1G13990	1164	404.442	442.299	498.096	525.698	597.407	537.952	535.82	639.343	643.285	500.451	459.844	561.142			AT1G14980	690	2068.95	2329.45	2030.03	1770.67	1844.21	2045.25	1745.27	1614.01	1681.56	3256.66	3262.33	3210.16
AT1G14000	1805	1773.61	1898.03	1954.71	2310.47	2627.14	2543.2	2256.03	2461.76	2336.98	1929.66	1926.77	1966.5			AT1G14990	835	282.658	275.571	292.431	258.903	256.586	280.992	134.536	345.425	358.318	207.653	248.717	298.841
AT1G14010	915	518.23	533.947	555.649	526.625	524.27	610.79	609.062	534.513	548.114	561.637	581.543	473.464			AT1G15000	1471	28.6236	44.3804	30.1864	65.2887	69.4921	76.006	34.7427	54.8155	62.3162	66.4764	79.0385	62.8136
AT1G14020	1974	442.784	565.824	592.274	470.996	514.132	546.728	386.446	559.857	596.581	569.856	568.475	584.941			AT1G15002	496	53.6692	72.2471	50.9395	33.77	58.801	32.245	22.1762	24.3625	17.5264	23.9863	43.5074	25.6965
AT1G14030	1713	89.0515	74.3806	82.6672	95.4971	52.8615	55.2871	75.169	44.9268	89.0025	63.9262	72.6929	80.1632			AT1G15010	536	137.751	340.594	328.277	175.604	219.168	192.318	180.366	180.978	259.975	246.717	130.522	362.606
AT1G14040	2442	1241.77	1252.52	954.335	792.719	1102.85	825.796	980.088	1054.05	1064.51	843.826	708.96	806.642			AT1G15020	1949	331.854	339.561	388.65	292.673	380.87	395.001	488.616	285.389	274.581	352.256	289.324	343.572
AT1G14060	877	272.102	446.284	422.754	239.206	396.823	366.825	175.394	380.15	369.228	378.078	394.502	360.734			AT1G15030	1645	668.181	679.123	645.234	972.576	906.071	1092.87	835.303	929.254	917.217	786.752	736.726	728.067
AT1G14070	1530	352.496	410.422	472.982	372.717	461.271	465.113	304.531	455.028	329.574	402.735	526.819	415.846			AT1G15040	1503	130.595	676.027	881.065	2270.47	1860.25	1821.84	1405.97	1960.31	2006.78	505.769	120.371	486.33
AT1G14071	95	4.94731	0	1.04642	0.927157	1.44826	0	4.81853	0	0	0	4.90064	1.25255			AT1G15050	558	0.894487	5.16051	5.65995	4.50267	4.00916	3.45482	0.739207	0	1.94738	0.685324	0.725124	0
AT1G14080	1808	587.493	653.487	685.405	605.433	582.201	729.263	777.71	755.691	602.75	684.923	644.434	609.992			AT1G15060	2301	372.106	415.937	390.536	756.448	477.09	847.582	306.771	475.068	424.529	422.159	470.605	370.22
AT1G14090	3004	85.3411	81.0218	92.085	76.0269	74.5854	58.7973	85.7698	58.7504	58.16	91.3231	66.9754	45.0918			AT1G15080	1275	14.3118	14.4494	15.0932	19.1363	48.1099	20.7289	13.3057	14.7915	20.4475	13.0211	12.3271	16.1793
AT1G14100	1551	0	0	0	0	0.72413	0	0	0	0	1.82646	0	0			AT1G15100	778	50.0912	46.4446	81.1259	79.9223	77.5105	111.706	42.1348	81.7883	69.1321	65.7911	68.1616	80.8964
AT1G14120	1190	1141.59	1257.83	1160.48	2496.83	2462.04	2637.98	1424.36	1989.45	1820.59	1029.21	1551.05	1323.95			AT1G15110	1824	115.389	99.0818	99.9924	195.866	208.476	198.076	130.1	254.066	272.633	184.352	157.352	247.448
AT1G14130	1400	693.86	783.653	824.579	1303.58	1749.5	1457.65	980.088	1646.16	1773	987.203	1139.4	1333.97			AT1G15120	761	4603.92	4766.25	4410.99	3822.76	4121.42	3541.19	5434.65	4113.78	4382.58	4518.34	4737.23	5144.06
AT1G14140	1153	176.866	164.7	165.334	178.941	145.55	172.882	183.104	170.491	161.262	165.295	144.569	171.599			AT1G15125	1056	1012.56	1397.47	1103.69	1016.48	1262.89	171.589	1348.31	2376.21	1919.14	714.107	112.394	1440.91
AT1G14150	818	7.42096	5.3129	2.09284	1.85431	2.89652	0.877572	0	1.15197	1.76243	2.73969	2.45032	6.26275			AT1G15130	2823	1772.87	1924.87	1935.7	1706.51	1877.62	1470.6	1979.6	1955.09	1979.51	1621.48	1260.26	1754.97
AT1G14160	919	196.655	195.249	287.766	124.239	118.033	140.412	117.572	109.437	83.7152	225.568	191.125	209.176			AT1G15140	1464	766.575	861.805	952.758	617.991	674.876	606.896	461.265	672.578	726.373	934.781	962.239	943.156
AT1G14170	1852	1146.54	1365.42	1279.77	805.699	1132.54	1134.7	975.27	1363.93	1255.73	1456.6	1301.12	1281.36			AT1G15150	1658	26.8346	12.3852	20.7531	11.2567	14.7003	23.0321	4.43524	6.9607	12.658	8.22388	21.7537	24.7448
AT1G14180	1611	175.629	233.768	196.727	145.564	161.481	151.82	106.008	201.594	209.729	194.518	171.522	165.337			AT1G15160	1464	9.83935	10.321	5.65995	11.2567	5.34555	6.90964	8.13127	10.4411	17.5264	8.22388	18.1281	7.61377
AT1G14182	287	0	3.98468	10.4642	1.85431	1.44826	1.75514	0	1.15197	0	1.82646	5.71742	5.0102			AT1G15165	1036	18.7842	19.6099	11.3199	19.1363	32.0733	16.1225	14.7841	18.2718	25.316	26.7276	22.4788	8.5655
AT1G14185	1733	264.681	306.82	378.804	175.233	354.824	279.068	56.8586	137.084	132.182	204.564	224.613	264.288			AT1G15170	1712	129.701	107.339	118.859	101.31	120.275	128.98	64.311	95.7097	159.685	115.82	142.849	140.855
AT1G14190	1506	377.232	421.047	413.336	372.717	432.306	354.539	137.81	448.116	560.451	292.234	467.195	440.897			AT1G15175	829	7.15589	7.22471	9.43325	4.50267	4.00916	18.4257	9.60968	6.9607	2.92107	4.79727	4.35074	10.4689
AT1G14200	817	414.337	531.29	558.789	252.187	518.477	279.068	209.124	460.787	347.198	257.531	411.654	646.316			AT1G15180	1868	224.516	298.277	249.038	352.334	411.607	474.462	262.418	281.038	360.266	433.125	574.298	388.302
AT1G14205	575	17.3156	17.2669	12.557	11.1259	18.1033	3.51029	17.3467	18.4315	12.337	6.39262	8.16774	15.0306			AT1G15190	1150	0.894487	0	3.7733	4.50267	0	1.15161	2.21762	0	1.94738	2.74129	0.725124	1.90344
AT1G14210	891	2227.53	2353.62	2343.98	1900.67	2563.42	2190.42	879.863	2144.97	2448.89	2415.5	2714.14	2490.07			AT1G15200	1757	367.634	384.974	281.111	336.574	372.852	426.094	427.261	338.464	393.371	521.531	506.136	414.951
AT1G14220	687	108.841	150.089	190.449	330.068	306.307	358.927	338.261	475.763	381.565	158.902	192.759	126.508			AT1G15210	4533	2.68346	3.09631	11.3199	4.50267	6.68194	17.2741	2.21762	6.9607	4.86845	6.16791	4.35074	8.5655
AT1G14225	135	0	1.32823	0	0	0	0	0.963705	0	0.881213	0	0	0			AT1G15215	1100	77.8203	82.5681	62.2594	94.556	56.1283	46.0642	89.444	106.151	103.211	41.1194	68.1616	48.5378
AT1G14230	1846	728.491	572.465	711.566	712.984	641.579	743.304	604.243	654.318	602.75	766.201	526.819	666.356			AT1G15220	1343	104.655	134.173	62.2594	112.567	94.8835	109.403	86.4872	95.7097	130.475	103.484	96.4414	75.186
AT1G14240	1805	883.094	802.248	1007.7	849.276	786.405	788.938	911.665	859.369	912.936	943.368	1067.52	1143.58			AT1G15230	1030	126.123	95.9855	113.199	162.096	129.63	126.677	178.149	147.915	148.975	89.7774	115.295	96.1239
AT1G14250	1846	1.23683	1.32823	0	0.927157	0	0	0	2.30394	0.881213	0	0.816774	0			AT1G15240	3697	480.339	481.992	420.723	552.702	563.955	490.584	717.03	640.385	648.478	450.258	411.145	469.199
AT1G14260	1482	74.2096	103.602	78.4815	80.6626	94.1369	72.8385	53.0038	69.1181	128.657	99.5422	92.2954	80.1632			AT1G15250	542	458.872	424.194	399.97	371.47	362.161	323.601	310.467	324.543	354.424	719.59	598.227	755.667
AT1G14270	1713	69.2623	47.8161	35.5783	40.7949	39.103	33.3477	51.0764	40.3189	51.1103	57.5336	29.4039	66.3851			AT1G15260	814	130.595	108.371	96.2191	172.227	116.266	170.438	71.703	95.7097	96.3954	107.596	152.276	114.207
AT1G14280	1523	45.7626	33.2056	49.1818	47.285	42.7237	49.144	20.2378	42.6228	19.3867	41.0954	49.8232	55.1122			AT1G15270	479	3263.98	3105.59	3084.67	2709.48	2552.5	2792.64	2804.55	2538.92	2759.44	2579.56	3056.4	2924.64
AT1G14290	1216	332.706	313.461	381.943	259.604	235.342	294.864	205.269	308.728	308.424	357.073	336.511	286.834			AT1G15280	2307	738.846	788.526	835.786	818.36	849.942	855.643	602.453	924.033	819.848	750.429	836.067	894.618
AT1G14300	1517	346.312	294.866	263.698	192.849	233.894	236.067	262.128	294.904	273.176	286.755	294.039	323.158			AT1G15290	5145	3289.03	2788.74	2431.89	5143.17	3125.81	6408.69	2702.54	2223.94	2342.7	4233.24	6203.43	3476.64
AT1G14310	891	139.761	139.464	169.52	143.709	170.171	165.861	142.628	155.516	189.461	142.464	152.737	207.923			AT1G15300.1	2668	21.4677	14.4494	20.7531	19.1363	20.0458	35.6998	27.3506	36.5437	33.1055	23.301	34.8059	25.6965
AT1G14315	1067	0	0	0	0.927157	0	0	0	0	0	0	0	0			AT1G15310	1705	84.9762	102.178	83.0126	91.179	86.8652	42.6094	118.273	103.54	118.79	60.3085	52.934	57.1033
AT1G14320	972	8185.32	10605.9	10444.3	7913.28	9916.24	10244.8	7047.58	9302.15	10013.2	10937.8	10966.8	11825.3			AT1G15330	1184	1.78897	10.321	0	0	6.68194	2.30321	4.43524	0	10.7106	4.11194	0	10.4689
AT1G14330	2134	536.783	738.493	732.494	384.77	694.441	574.81	545.457	767.211	861.826	736.978	813.507	961.958			AT1G15340	1588	559.054	620.293	547.128	835.245	849.942	804.973	932.879	906.632	894.822	695.604	683.066	543.433
AT1G14340	1039	507.099	684.036	702.148	521.062	573.511	616.056	429.813	586.352	512.866	681.27	638.717	708.943			AT1G15350	984	213.782	212.613	203.758	314.061	339.442	290.205	360.733	220.132	267.765	166.534	136.323	241.737
AT1G14345	835	17.3156	17.2669	26.1605	27.8147	36.9306	28.0823	37.5845	9.21575	34.3673	25.5705	31.0374	30.0612			AT1G15370	734	489.284	477.863	388.65	563.959	470.408	537.8	533.707	494.21	530.662	601.029	604.753	526.302
AT1G14350	2216	378.469	455.581	497.05	364.373	498.201	436.153	374.881	529.906	606.274	468.488	568.475	553.627			AT1G15380	983	152.063	183.714	316.957	355.711	348.797	195.773	384.387	375.008	530.662	252.884	197.959	304.551
AT1G14360	1388	494.731	527.306	500.189	560.003	611.89	563.401	663.993	710.765	554.283	533.327	566.024	474.716			AT1G15385	510	2.68346	0	3.7733	2.25133	5.34555	2.30321	20.6978	6.09062	18.5001	4.11194	6.52611	7.61377
AT1G14370	1743	473.705	498.085	529.489	434.837	351.927	384.377	437.522	508.018	446.775	592.687	525.186	454.676			AT1G15390	1006	263.874	251.833	192.438	145.211	216.495	199.228	130.84	183.589	184.028	350.2	319.779	310.261
AT1G14380	2445	1296.19	1407.92	1516.26	1356.43	1649.57	1297.93	1090.91	1251.04	1281.28	1285.83	1468.56	1508.07			AT1G15400	957	633.296	740.017	622.594	747.443	903.398	735.876	609.845	651.696	714.689	582.525	420.572	688.095
AT1G14390	2244	77.9201	86.3347	107.781	104.769	81.8267	107.941	142.628	91.0055	81.0716	95.8893	72.6929	57.6173			AT1G15405	292	49957.1	53537.2	67149.6	55544.9	71470	81488.8	17897.7	29199.3	29620.7	21231.3	30986	37796.7
AT1G14400	995	2520.65	2558.16	2760.46	2634.98	2095.63	2252.73	2425.65	2242.88	1890.2	2469.38	2642.26	2339.76			AT1G15410	2306	159.219	116.627	120.746	145.211	124.284	185.409	79.8343	129.643	58.4215	144.603	188.532	75.186
AT1G14410	1115	194.182	209.86	163.242	219.736	141.929	147.432	174.431	183.163	210.61	206.39	178.873	149.053			AT1G15415	480	8.94487	5.16051	0	1.12567	1.33639	1.15161	7.39207	6.9607	1.94738	3.42662	0.725124	5.71033
AT1G14430	1981	3.71048	7.96935	2.09284	2.78147	5.06891	0.877572	0.963705	2.30394	0.881213	2.73969	0	3.75765			AT1G15420	1112	497.335	344.722	516.942	279.165	346.124	351.24	221.023	314.102	341.766	675.729	625.057	751.86
AT1G14440	1577	4.94731	1.32823	6.27852	7.41725	1.44826	3.51029	2.89112	3.45591	3.52485	4.56616	5.71742	1.25255			AT1G15430	1680	221.833	252.865	294.317	229.636	383.543	248.747	340.774	237.534	383.634	320.731	313.979	479.668
AT1G14450	535	1456.98	2060.08	2655.82	1524.25	2137.63	2456.32	1201.74	2044.74	2093.76	2252.94	2361.29	2581.5			AT1G15440	2855	507.174	489.216	575.428	343.328	311.378	289.053	297.161	422.863	388.503	808.682	635.208	849.888
AT1G14455	582	1.23683	6.64113	8.37136	0.927157	4.34478	4.38786	9.63705	4.60787	1.76243	0.913231	5.71742	3.75765			AT1G15450	72	0.894487	3.09631	0	1.12567	1.33639	0	1.47841	0	1.94738	0	1.45025	0
AT1G14460	3742	556.572	332.056	336.947	482.122	433.754	459.848	798.912	480.371	493.479	516.889	447.592	384.533			AT1G15460	2352	2.68346	0	0	0	0	0	0	0.870088	0	0.685324	0	0
AT1G14470	1623	18.5524	33.2056	11.5106	14.8345	18.1033	14.0412	26.02	10.3677	19.3867	22.8308	31.0374	23.7984			AT1G15470	1416	264.768	293.117	264.131	194.74	161.703	153.164	131.579	181.848	226.87	292.633	218.987	197.006
AT1G14480	1661	573.888	494.1	429.032	365.3	436.65	279.068	409.575	552.945	593.937	334.243	307.924	284.329			AT1G15480	2081	136.856	76.3755	86.7859	65.2887	64.1466	39.1546	92.4008	83.5284	83.7374	132.267	81.939	98.9791
AT1G14490	812	2.47365	0	1.04642	0.927157	0	0	6.74594	2.30394	1.76243	0.913231	0	1.25255			AT1G15490	2664	43.8298	31.9952	66.0327	51.7807	32.0733	63.3383	33.2643	66.1267	59.3951	36.3222	46.4079	37.1171
AT1G14500	1311	8.65779	10.6258	6.27852	3.70863	5.79304	8.77572	10.6008	5.75984	8.81213	9.13231	4.90064	10.0204			AT1G15500	2179	1677.16	1264.32	1256.51	1211.22	1123.9	1345.08	762.861	1098.92	1189.85	2261.57	2717.04	1932
AT1G14510	1318	930.094	997.497	1157.34	893.779	804.508	882.838	968.524	1098.98	1177.3	1057.52	1017.7	1060.91			AT1G15510	2601	84.0817	68.1187	69.806	54.032	64.1466	58.7319	59.1365	60.9062	54.5267	108.281	89.9153	57.1033
AT1G14518	605	0	0	0	0	0.72413	0	0	0	0	0	0.816774	0			AT1G15520	4558	1591.29	721.439	1575.35	3030.29	1506.11	1437.2	2258.28	5660.79	3885.03	2404.12	1105.09	3289.15
AT1G14520	1427	53.1836	74.3806	54.4139	89.9342	89.7921	81.6142	77.0964	110.589	114.558	42.0086	62.0748	82.6683			AT1G15530	1971	153.852	205.388	179.232	182.358	239.213	140.496	153.016	199.25	206.422	169.275	133.423	225.558
AT1G14530	1573	121.209	98.2887	142.313	119.603	109.344	104.431	106.971	132.476	126.895	111.414	132.317	96.4463			AT1G15550	1256	25.9401	54.7014	47.1662	76.5453	30.7369	85.2188	0.739207	7.83079	4.86845	15.0771	34.0808	26.6482
AT1G14540	1219	101.42	119.54	134.988	59.338	63.7234	59.6749	112.754	76.0299	59.0413	69.4056	73.5096	32.5663			AT1G15560.1	1660	0	0	0	0	1.33639	0	6.65286	4.35044	0	0	0	0.951722
AT1G14550	966	25.9734	58.4419	58.5995	63.9738	97.0334	57.0422	46.2578	74.878	92.5273	36.5292	27.7703	16.2831			AT1G15570	1886	85.8707	116.627	67.9194	110.315	125.62	78.3092	104.967	114.852	121.711	77.4416	81.939	114.207
AT1G14560	1826	166.972	136.807	95.2243	192.849	131.792	153.575	238.035	145.148	137.469	186.299	122.516	135.275			AT1G15580	628	7.15589	12.3852	1.88665	4.50267	4.00916	1.15161	4.43524	1.74018	4.86845	6.85324	7.97636	4.75861
AT1G14570	1825	974.62	990.856	927.129	954.971	870.404	890.736	942.504	840.937	901.481	906.838	940.107	896.826			AT1G15590	1023	0.894487	1.0321	0	0	0	1.15161	0	0	0	0	0	0
AT1G14580	1951	17.3156	18.5952	12.557	18.5431	11.5861	13.1636	25.0563	10.3677	7.93092	19.1779	26.9535	15.0306			AT1G15620	886	0.894487	2.0642	5.65995	1.12567	2.67277	1.15161	2.21762	0.870088	3.89476	0	0	0
AT1G14590	1328	82.8674	81.0218	77.4351	88.0799	71.6889	67.5731	71.3142	42.6228	86.3589	63.9262	53.9071	63.88			AT1G15630	1073	3.57795	4.12841	0	7.87967	4.00916	0	6.65286	1.74018	4.86845	6.85324	4.35074	6.66205
AT1G14600	942	37.1048	73.0524	57.5531	71.3911	72.413	61.4301	61.6771	77.1819	83.7152	38.3557	42.4722	31.3137			AT1G15640	1071	0.894487	3.09631	0	1.12567	0	0	0	0.870088	5.84215	0	1.45025	1.90344
AT1G14610	3632	2743.28	2425.34	2204.81	2484.78	2543.87	2688	3263.11	2144.97	1999.47	2246.55	2182.42	2220.77			AT1G15660	2375	135.962	165.136	150.932	94.556	114.929	90.9769	115.316	145.305	118.79	170.646	125.446	119.917
AT1G14620	1000	468.757	490.115	442.636	393.114	374.375	362.437	335.369	340.983	388.615	437.438	468.828	464.696			AT1G15670	1539	593.045	1026.94	939.551	1250.62	1773.39	1278.28	1063.72	1149.39	1419.64	1396.69	483.657	1439.96
AT1G14630	813	230.05	205.875	194.634	203.974	168.722	180.78	205.269	179.707	206.204	203.651	207.461	236.732			AT1G15690	2986	16893.3	18014.3	17783.6	19648.5	20345.2	19479.4	12194	18494.6	19679.3	21499.3	19109.9	19794.9
AT1G14640	2208	30.9207	26.5645	26.1605	25.0332	16.655	18.429	23.1289	35.711	30.8424	14.6117	30.2206	25.051			AT1G15700	1250	21.4677	25.8025	28.2997	27.016	26.7277	31.0934	19.2194	17.4018	26.2897	23.9863	35.5311	24.7448
AT1G14642	132	0	0	2.09284	4.63578	0	0.877572	0	2.30394	0.881213	0.913231	0.816774	0			AT1G15710	1329	96.6045	77.4076	94.3325	90.0533	69.4921	80.6124	79.8343	100.06	73.0268	124.729	129.797	93.2687
AT1G14650	3286	1392.67	1113.05	1096.65	1212.72	1148.47	1135.58	1285.58	1154.27	1023.09	1116.88	1296.22	1048.38			AT1G15720	1462	9.83935	13.4173	16.9798	7.87967	13.3639	12.6677	13.3057	13.0513	20.4475	11.6505	17.403	13.3241
AT1G14660	2542	80.3938	47.8161	50.2282	87.1527	62.9993	70.2058	136.846	76.0299	59.9225	44.7483	52.2735	52.6071			AT1G15730	1531	962.467	899.993	675.421	688.908	614.738	673.689	473.831	462.887	629.004	1009.48	1052.15	906.991
AT1G14670	2165	2377.18	1817.01	1741.24	2418.95	1548.91	1942.07	3126.26	1968.71	1785.34	1896.78	1943.92	1384.07			AT1G15740	2295	2216.54	3400.78	2750.73	4160.46	4859.1	3928.13	5107.92	3090.55	3554.95	2241.01	1884.6	2889.43
AT1G14680	873	32.1575	38.5185	35.5783	19.4703	21.7239	18.429	27.9475	48.3827	41.417	35.616	38.3884	35.0714			AT1G15750	4299	2673.62	2357.32	2443.21	4437.38	3541.43	5175.32	2484.47	2585.9	2707.83	3281.33	4911.99	3182.56
AT1G14685	1942	521.941	524.649	526.349	373.644	351.203	365.948	680.376	473.459	487.311	525.108	499.049	496.01			AT1G15760	609	3.57795	4.12841	0	6.754	4.00916	9.21285	0.739207	0	3.89476	2.05597	2.17537	0.951722
AT1G14686	1020	1.23683	0	6.27852	0	2.89652	1.75514	1.92741	4.60787	0.881213	9.13231	1.63355	2.5051			AT1G15770	947	4.47243	2.0642	0	3.377	1.33639	1.15161	4.43524	2.61026	2.92107	2.05597	2.90049	5.71033
AT1G14687	810	21.0261	57.1137	32.439	18.5431	30.4135	28.9599	32.766	49.5346	37.0109	32.8763	31.8542	26.3035			AT1G15772	950	1.78897	0	0	0	0	0	2.21762	2.61026	2.92107	0	0	0
AT1G14690	2458	1249.2	1095.79	1166.76	1345.3	1559.78	1284.77	1267.27	1191.14	1288.33	1136.06	1122.25	1257.56			AT1G15780	4338	1144.05	1103.32	1152.74	1266.38	1066.44	1137.79	993.494	1346.9	1133.38	976.586	1027.5	1211.54
AT1G14700	1249	102.657	95.6322	86.8529	67.6824	56.4821	40.3683	25.0563	32.2551	70.497	34.7028	42.4722	51.3545			AT1G15790	889	172.636	220.87	243.378	131.703	223.177	213.047	146.363	232.313	137.29	209.024	126.172	224.606
AT1G14710	2589	567.704	443.627	361.015	747.288	611.166	624.831	1023.45	491.891	511.985	421.913	383.067	383.28			AT1G15800	1067	106.444	165.136	115.086	109.19	167.048	78.3092	212.152	159.226	240.502	174.758	60.9104	167.503
AT1G14720	1348	1578.19	1923.27	1662.76	1260.93	1485.19	1118.9	818.186	1285.6	1528.02	1358.89	1457.94	1410.37			AT1G15810	1631	454.399	389.102	418.836	333.197	303.36	270.627	282.377	354.996	339.818	385.837	429.998	478.716
AT1G14730	1025	509.573	367.918	335.901	600.798	342.514	367.703	871.189	393.973	430.913	295.887	429.623	323.158			AT1G15820	1183	34601.4	37922.5	35137	41210.7	44491	49279.5	15036.9	28605.9	34359.6	37984.8	41420.5	37330.3
AT1G14740	2498	3085.88	3693.8	3645.73	2782.4	3310.72	3032.01	2759.09	3081.52	3319.53	3341.51	3239.32	3810.26			AT1G15825	381	0.894487	0	0	0	0	3.45482	0	0	0	2.05597	0.725124	0.951722
AT1G14750	2101	43.2889	37.1903	21.9748	36.1591	35.4824	29.8375	44.3304	34.5591	28.1988	28.3102	37.5716	22.5459			AT1G15830	1452	4.47243	8.25681	1.88665	13.508	13.3639	19.5773	2.95683	2.61026	5.84215	14.3918	15.9527	9.51722
AT1G14770	1866	137.288	122.197	137.081	101.987	94.1369	114.084	101.189	107.133	111.033	93.1496	86.578	116.487			AT1G15840	923	0	1.0321	0	1.12567	1.33639	2.30321	0.739207	0	0	0.685324	0.725124	0
AT1G14780	2193	342.601	386.514	239.63	280.001	323.686	328.212	469.324	367.478	341.911	248.399	265.451	192.893			AT1G15860	1262	1641.38	1401.59	1490.45	1607.45	1294.96	1639.89	1394.14	1257.28	1355.38	1635.87	1782.35	1386.66
AT1G14790	3807	1243.01	1059.92	1020.26	1149.67	934.128	955.676	924.193	1019.49	1025.73	913.231	941.74	1025.84			AT1G15870	982	22.3622	18.5778	20.7531	4.50267	12.0275	4.60642	6.65286	13.0513	2.92107	32.2102	33.3557	25.6965
AT1G14810	1450	730.965	858.034	798.419	860.401	689.372	833.694	826.859	880.104	853.014	758.895	785.736	680.134			AT1G15880	1099	310.387	529.468	399.97	610.111	736.349	576.955	624.63	565.557	577.399	437.237	394.467	542.481
AT1G14820	1439	273.339	274.943	306.601	320.796	331.652	341.376	315.132	344.439	438.844	350.681	287.504	375.765			AT1G15885	526	29.5181	49.5409	62.2594	36.0213	20.0458	27.6385	45.8308	31.3232	29.2107	26.7276	31.1803	39.9723
AT1G14830	2323	2545.39	2813.18	2754.18	2956.7	3252.79	3185.59	2915.21	2946.74	2954.71	2784.44	2721.49	2614.07			AT1G15890	2907	25.0456	17.5457	24.5264	16.885	9.35471	11.5161	16.2625	12.1812	6.81584	4.79727	6.52611	10.4689
AT1G14840	2473	121.209	144.777	115.106	131.656	153.516	145.677	128.173	88.7016	102.221	116.894	127.417	125.255			AT1G15900	342	2.68346	6.19261	0	3.377	6.68194	4.60642	5.17445	6.9607	15.5791	5.48259	2.90049	10.4689
AT1G14850	4620	1633.85	1293.69	982.589	1477.89	1269.4	1190.87	1614.21	1066.72	1077.72	1176.24	1154.1	1089.72			AT1G15910	2453	337.221	344.722	292.431	319.689	404.925	284.447	418.391	405.461	451.793	402.285	292.225	316.923
AT1G14860	1128	377.232	491.443	521.117	359.737	532.236	489.685	609.062	468.851	358.654	524.195	512.117	478.474			AT1G15920	1761	59.9306	63.9903	79.2393	56.2833	80.1832	72.5512	86.4872	61.7762	82.7637	68.5324	84.8395	71.3791
AT1G14870	740	3542.27	4889.2	5497.89	2931.67	4100.75	3579.62	2856.42	4064.15	3451.71	4148.81	3793.91	3524.67			AT1G15930	954	1549.25	1416.04	1530.07	860.009	1016.99	1102.09	514.488	917.073	1087.61	2674.82	3569.06	3448.09
AT1G14890	944	1312.27	1603.17	1684.74	1394.44	1669.84	1247.91	1345.33	2473.28	2804.02	1638.34	2415.2	2624.09			AT1G15940	3289	403.413	404.584	462.229	538.069	459.717	476.765	608.367	555.986	391.424	348.83	377.789	441.599
AT1G14900	1025	909.068	1094.46	1049.56	1051.4	985.541	985.514	1512.05	1233.76	1296.26	1053.87	1082.23	1123.54			AT1G15950	1401	1313.11	1297.35	1282.92	2498.98	1822.83	3046	462.004	1603.57	1735.12	1798.29	2754.02	2081.42
AT1G14910	2413	952.357	666.769	664.477	930.865	736.44	720.487	1025.38	798.314	690.871	652.047	721.211	554.88			AT1G15960	2137	105.549	109.403	130.179	139.583	130.966	102.493	90.9224	96.5798	86.6585	113.078	95.7163	117.062
AT1G14920	2129	696.334	624.266	649.827	781.593	812.474	695.037	1648.9	896.232	804.547	585.381	492.515	562.395			AT1G15970	1658	361.373	405.616	373.557	398.486	292.669	327.056	255.026	293.22	320.344	339.921	302.377	338.813
AT1G14930	719	0	2.65645	0	0.927157	0	0	0	0	0	0	0	0			AT1G15980	1566	4688	4457.65	3795.94	3533.47	3147.19	3101.27	3002.66	2723.38	2844.15	3534.9	3355.87	2273.66
AT1G14940	758	0	1.32823	0	0	0	0	0	0	0	0	0	0			AT1G15990	2130	0	1.0321	0	0	0	1.15161	0.739207	0	0	1.37065	2.90049	0
AT1G14950	845	0	1.32823	0	0	0	0.877572	0	0	0	0	0.816774	0			AT1G16000	514	181.581	137.27	149.045	85.5507	105.575	88.6737	51.7445	101.8	101.264	278.241	210.286	260.772
AT1G14960	688	357.443	419.719	340.087	273.511	318.617	313.293	340.188	259.193	170.074	231.961	258.1	334.431			AT1G16010	1836	584.994	457.221	458.456	636.002	551.928	651.809	496.008	575.998	573.504	457.796	663.488	463.489
AT1G14970	1825	44.5258	45.1597	20.9284	67.6824	39.8272	26.3272	79.0238	23.0394	19.3867	21.0043	21.2361	25.051			AT1G16020	2105	373.895	316.855	407.516	305.056	184.421	279.84	204.021	274.078	210.317	363.222	371.263	234.124
AT1G14980	690	1924.5	2822.48	2558.5	1551.13	2563.42	2562.51	1785.75	2503.23	2584.6	2169.84	2536.9	2832.01			AT1G16030	2330	78.7148	105.274	60.3728	127.2	203.131	119.767	97.5753	85.2686	120.738	106.225	107.318	154.179
AT1G14990	835	186.761	201.89	195.681	240.134	177.412	219.393	187.923	217.722	244.977	222.828	229.513	225.459			AT1G16040	848	151.168	155.847	116.972	135.08	164.376	127.828	181.845	152.265	126.58	155.568	145.75	152.275
AT1G15000	1471	171.919	224.47	186.263	156.689	181.757	199.209	132.028	275.32	242.334	187.212	213.178	200.408			AT1G16060	1450	103.76	117.66	128.292	122.698	98.8927	99.0381	42.1348	52.2053	62.3162	68.5324	98.6168	104.689
AT1G15002	496	105.13	313.461	215.563	131.656	152.067	245.72	80.9512	211.962	192.986	71.232	323.442	201.66			AT1G16070	1340	20.5732	18.5778	22.6398	23.639	20.0458	18.4257	9.60968	20.8821	4.86845	6.85324	6.52611	23.793
AT1G15010	536	211.497	204.547	232.305	64.901	72.413	50.0216	58.786	127.869	153.331	120.547	120.883	107.719			AT1G16080	1285	1601.13	1641.04	1562.15	2423.56	2120.85	2608.39	1863.54	1602.7	1846.12	1984.01	2406.69	1661.71
AT1G15015	843	0	0	0	0	0	0	0.963705	0	0	1.82646	0	1.25255			AT1G16090	1310	5.36692	5.16051	1.88665	9.00533	5.34555	4.60642	5.17445	9.57097	5.84215	8.22388	11.602	5.71033
AT1G15020	1949	617.177	568.481	543.092	593.38	561.201	576.565	587.86	581.744	516.391	617.344	583.993	587.446			AT1G16110	2358	305.914	323.048	326.39	228.51	252.577	213.047	309.728	333.244	300.871	276.185	179.831	204.62
AT1G15030	1645	385.89	403.781	348.458	553.513	462.719	411.581	409.575	567.921	585.125	312.325	372.449	341.946			AT1G16120	2193	8.05038	4.12841	1.88665	7.87967	4.00916	5.75803	16.2625	10.4411	9.73691	4.11194	5.07586	2.85517
AT1G15040	1503	891.752	1322.91	1177.22	1110.73	2077.53	1124.17	1478.32	1529.81	1296.26	736.978	906.619	981.999			AT1G16130	2555	0	1.0321	0	1.12567	0	1.15161	0	0	0	0.685324	0	0.951722
AT1G15045	108	0	0	1.04642	0	2.17239	0	0	0	0	0	0	0			AT1G16140	2090	2.68346	4.12841	3.7733	3.377	2.67277	4.60642	5.17445	0.870088	1.94738	4.11194	4.35074	8.5655
AT1G15050	558	1.23683	1.32823	5.2321	0.927157	1.44826	0.877572	0	4.60787	3.52485	2.73969	0	1.25255			AT1G16150	2340	90.3431	117.66	67.9194	74.294	105.575	132.435	106.446	110.501	85.6848	76.7563	50.0335	115.158
AT1G15060	2301	325.285	235.096	219.748	336.558	231.722	221.148	461.615	171.643	216.778	193.605	182.957	179.115			AT1G16160	2136	7.15589	4.12841	5.65995	3.377	6.68194	12.6677	5.17445	9.57097	5.84215	8.90921	6.52611	9.51722
AT1G15080	1275	133.577	82.35	94.1778	111.259	96.3093	65.8179	106.971	100.221	117.201	116.894	106.181	72.6479			AT1G16170	697	92.1321	134.173	98.1058	128.326	134.975	150.86	110.881	63.5164	147.027	89.7774	95.7163	165.6
AT1G15090	74	0	0	2.09284	0	0	0	0	0	0	1.82646	0.816774	0			AT1G16180	1621	5314.14	5879.88	6988.15	7068.06	6734.06	6743.8	7153.3	6155	6260.83	4880.88	4770.59	6226.16
AT1G15100	778	744.57	1054.61	1174.08	894.706	878.37	1127.68	809.512	1086.31	1240.75	1155.24	1077.32	1202.45			AT1G16190	1433	305.02	288.988	418.836	285.919	236.541	302.872	217.327	304.531	316.45	355.683	417.671	391.158
AT1G15110	1824	299.312	248.378	257.419	385.697	262.135	235.189	438.486	359.414	348.079	264.837	283.42	340.694			AT1G16210	1034	902.537	1015.59	962.191	947.811	1075.79	1172.33	542.578	1063.25	1037.95	1089.66	1013.72	1106.85
AT1G15120	761	1923.27	2616.6	3440.63	2226.1	2617.73	3198.75	1556.38	2191.04	2256.79	2931.47	3105.37	3175.21			AT1G16220	1476	12.5228	13.4173	9.43325	15.7593	22.7186	25.3353	14.0449	25.2325	22.3949	20.5597	18.8532	23.793
AT1G15125	1056	37.1048	26.5645	28.2534	13.9074	13.0343	10.5309	43.3667	20.7354	7.93092	25.5705	16.3355	26.3035			AT1G16230	582	1.78897	4.12841	1.88665	0	0	1.15161	0	0	4.86845	0.685324	0	0
AT1G15130	2823	1857.71	1276.42	1254.66	1776.43	1402.64	1528.73	2781.25	1375.45	1173.78	1357.06	1339.51	1159.86			AT1G16240	1103	1547.46	1592.53	1398.01	1530.91	1861.59	1662.92	1693.52	1460.88	1819.83	1447.4	1367.58	1350.49
AT1G15140	1464	124.92	53.129	72.203	113.113	50.6891	56.1646	252.491	59.9024	49.3479	84.0173	67.7922	50.102			AT1G16250	1824	48.3023	72.2471	49.0529	81.048	65.483	99.0381	99.7929	93.9695	106.132	76.7563	65.2611	59.9585
AT1G15150	1658	0	0	2.09284	2.78147	1.44826	2.63272	0.963705	2.30394	1.76243	0	0.816774	1.25255			AT1G16260	2387	132.384	167.2	169.798	275.788	280.641	272.931	233.589	227.963	125.606	174.072	173.305	153.227
AT1G15160	1464	25.9734	23.9081	13.6035	36.1591	13.7585	19.3066	45.2941	23.0394	17.6243	31.0499	17.969	15.0306			AT1G16270	4117	842.606	834.97	864.085	889.277	788.468	859.098	770.253	948.396	903.585	827.186	1032.58	864.163
AT1G15165	1036	33.3943	33.2056	13.6035	35.232	32.5859	26.3272	46.2578	14.9756	29.08	34.7028	17.969	5.0102			AT1G16280	1476	356.9	284.86	301.864	165.473	221.84	198.076	212.891	226.223	216.159	347.459	337.182	331.199
AT1G15170	1712	112.551	71.7242	98.3635	117.749	65.1717	98.2881	188.886	109.437	65.2097	112.327	130.684	102.709			AT1G16290	1445	0	0	1.88665	0	1.33639	0	0	0	0	0	0	2.85517
AT1G15175	829	3.71048	0	0	2.78147	1.44826	1.75514	2.89112	2.30394	0	3.65292	4.08387	2.5051			AT1G16300	1602	415.936	325.112	445.249	414.245	339.442	356.998	259.461	415.902	464.451	442.034	534.416	541.53
AT1G15180	1868	4.94731	1.32823	6.27852	9.27157	5.06891	4.38786	12.5282	1.15197	1.76243	4.56616	6.53419	3.75765			AT1G16310	1399	154.746	113.531	181.118	227.385	221.84	229.17	171.496	185.329	201.554	145.974	186.357	192.248
AT1G15190	1150	0	0	0	1.85431	4.34478	2.63272	4.81853	4.60787	0	1.82646	0.816774	2.5051			AT1G16320	1129	556.371	609.972	547.128	929.801	605.383	946.62	859.697	743.925	751.689	538.664	899.153	480.62
AT1G15200	1757	144.709	88.9911	94.1778	160.398	141.929	141.289	477.034	132.476	117.201	147.03	142.935	157.821			AT1G16330	1947	19.6787	23.7383	24.5264	30.393	10.6911	35.6998	17.741	43.5044	6.81584	12.3358	8.70148	30.4551
AT1G15210	4533	5522.43	4187.89	3760.84	5829.96	4991.43	5250.52	6050.14	4189.71	3960.17	3934.2	3657.51	3242.85			AT1G16340	1306	249.562	290.021	199.985	220.631	201.794	160.073	196.629	212.301	229.791	246.031	201.584	202.717
AT1G15215	1100	61.8413	38.5185	49.1818	52.8479	38.3789	46.5113	62.6408	46.0787	60.8037	31.9631	35.1213	37.5765			AT1G16350	1644	581.416	535.661	549.015	425.502	416.953	461.794	341.513	419.382	434.266	777.842	751.953	735.681
AT1G15220	1343	143.472	200.562	170.567	123.312	129.619	135.146	143.592	124.413	152.45	178.993	167.439	139.033			AT1G16360	1203	0	8.25681	3.7733	10.131	22.7186	13.8193	14.7841	11.3111	3.89476	8.22388	10.1517	23.793
AT1G15230	1030	231.287	259.004	287.766	203.974	263.583	306.273	224.543	225.786	226.472	279.449	205.827	360.734			AT1G16370	1754	134.173	195.067	279.224	148.588	149.675	156.618	202.543	126.163	144.106	96.6306	134.873	169.406
AT1G15240	3697	416.811	284.24	259.512	523.844	356.272	343.131	710.251	330.615	258.195	359.813	287.504	250.51			AT1G16390	1791	89.4487	101.146	107.539	127.2	133.639	190.015	62.0933	31.3232	39.9213	95.26	102.968	93.2687
AT1G15250	542	225.103	253.691	233.352	169.67	141.205	177.27	148.411	178.555	232.64	239.267	258.917	222.954			AT1G16400	1878	438.298	409.744	341.484	415.371	347.461	500.949	184.802	267.987	250.239	300.857	352.41	310.261
AT1G15260	814	7.42096	5.3129	6.27852	12.053	5.06891	3.51029	3.85482	4.60787	9.69334	1.82646	10.6181	5.0102			AT1G16410	2144	5958.17	4954.09	5227.91	6403.92	4343.26	6214.07	3285.03	4071.14	4296.9	5662.14	5991.7	4756.71
AT1G15270	479	1520.06	2125.16	2625.47	1904.38	1897.94	2275.55	1559.27	1936.46	2150.16	1889.48	2350.67	2388.61			AT1G16420	1338	76.9258	56.7656	60.3728	60.786	45.4372	57.5803	22.1762	65.2566	27.2633	42.4901	83.3892	106.593
AT1G15280	2307	424.232	391.827	326.483	458.015	429.409	386.132	533.893	354.806	383.328	413.694	424.722	363.239			AT1G16430	579	50.0912	43.3483	49.0529	34.8957	48.1099	70.248	45.0916	42.6343	44.7898	54.1406	55.1094	61.8619
AT1G15290	5145	726.017	455.581	503.328	1623.45	1301.99	1151.37	790.238	623.215	655.622	458.442	629.733	596.214			AT1G16440	1566	0.894487	0	0	0	0	0	0	0	0.973691	0.685324	0	0
AT1G15300.1	2668	71.736	78.3653	52.321	106.623	79.6543	83.3694	95.4068	52.9906	73.1407	64.8394	75.1432	62.6275			AT1G16445	856	169.952	165.136	130.179	73.1683	94.8835	69.0964	114.577	127.903	125.606	141.177	131.247	169.406
AT1G15310	1705	192.945	180.639	179.984	257.75	254.17	239.577	300.676	203.898	207.085	187.212	190.308	204.166			AT1G16460	1527	1067.12	1146.67	933.891	978.204	869.988	1059.48	1057.8	828.324	888.006	1113.65	1002.85	947.915
AT1G15320	1511	0	0	0	0	1.44826	0.877572	0	3.45591	3.52485	0	0	3.75765			AT1G16470	1248	3033.2	3062.25	3371.44	2478.72	2525.77	2480.56	2283.41	2844.32	2847.07	2875.62	2939.65	3130.21
AT1G15330	1184	25.9734	88.9911	59.646	29.669	33.31	25.4496	48.1853	40.3189	32.6049	27.3969	19.6026	37.5765			AT1G16480	2910	56.3527	51.6051	30.1864	15.7593	34.7461	23.0321	48.7876	51.3352	49.6582	74.015	36.9813	39.0206
AT1G15340	1588	416.811	273.614	288.812	477.486	475.029	417.724	1602.64	400.885	392.14	356.16	298.939	346.956			AT1G16489	412	0	2.0642	0	1.12567	0	0	0	0	0.973691	1.37065	0	0.951722
AT1G15350	984	492.257	421.047	523.21	420.002	384.513	404.561	309.349	373.238	385.09	511.409	425.539	470.959			AT1G16490	1180	6.26141	3.09631	0	10.131	6.68194	12.6677	11.8273	14.7915	26.2897	8.90921	3.62562	3.80689
AT1G15360	838	0	3.98468	0	0	0	0	0.963705	2.30394	0	0	0	0			AT1G16500	1005	150.274	121.788	133.952	117.069	136.311	132.435	158.929	236.664	221.028	78.1269	115.295	98.0273
AT1G15370	734	761.885	1017.42	1042.23	930.865	1004.37	1059.23	541.602	984.933	1097.99	915.971	959.709	1069.68			AT1G16510	872	53.6692	55.7335	62.2594	74.294	57.4647	88.6737	62.0933	111.371	117.817	63.7351	205.935	78.0412
AT1G15380	983	1835.45	2981.87	3428.07	1299.87	1517.05	1598.94	747.835	938.854	800.141	2031.03	2326.99	2103.03			AT1G16515	265	9.83935	8.25681	18.8665	33.77	16.0366	17.2741	39.9172	13.0513	13.6317	10.2799	24.6542	8.5655
AT1G15385	510	68.0255	111.571	147.545	53.7751	67.3441	93.9002	49.149	111.741	146.281	81.2776	64.5251	58.8698			AT1G16520	1291	136.856	147.591	190.552	172.227	117.602	135.889	140.449	179.238	184.028	180.24	203.76	184.634
AT1G15390	1006	136.051	170.013	217.655	124.239	179.584	184.29	138.774	141.692	177.124	170.774	140.485	184.125			AT1G16530	642	4.47243	8.25681	32.073	34.8957	17.373	33.3966	6.65286	26.1026	32.1318	17.8184	24.6542	31.4068
AT1G15400	957	1471.82	1814.36	2150.39	1148.75	1585.84	1442.73	1077.42	1472.22	1387.91	1479.43	1457.94	1627.06			AT1G16540	2758	196.787	176.489	145.272	164.347	164.376	147.406	249.852	317.582	295.028	182.981	216.812	142.758
AT1G15405	292	20714.4	22666.2	56092.3	16937.3	15920	35315.3	21083.9	32937.1	55038.8	20645.4	27281.9	60873.9			AT1G16550	2303	108.233	62.9582	86.7859	74.294	58.801	76.006	79.8343	77.4378	70.1057	107.596	107.318	92.317
AT1G15410	2306	111.314	103.602	111.967	114.967	157.86	158.841	102.153	104.829	81.9528	115.98	111.081	137.78			AT1G16560	1672	1252.28	1355.15	1488.57	1356.43	1309.66	1218.4	1203.43	1373	1486.83	1354.2	1300.15	1494.2
AT1G15415	480	9.89462	1.32823	10.4642	0.927157	7.2413	6.14301	4.81853	4.60787	7.0497	2.73969	4.90064	3.75765			AT1G16570	1729	304.125	292.085	371.67	258.903	338.106	342.027	338.557	400.24	389.476	343.347	260.319	295.034
AT1G15420	1112	420.521	496.756	446.822	391.26	380.168	372.968	333.442	466.547	545.471	494.058	483.53	501.02			AT1G16590	980	84.9762	108.371	86.7859	92.3047	77.5105	103.645	104.228	62.6463	87.6322	58.9378	50.0335	63.7654
AT1G15430	1680	483.599	537.931	517.978	332.849	464.891	389.642	390.301	482.675	473.211	412.78	369.999	447.16			AT1G16600	265	0	0	0	0	1.33639	1.15161	0.739207	0	0	0	2.17537	0
AT1G15440	2855	643.15	543.244	470.889	461.724	375.823	408.071	697.723	482.675	452.062	536.98	549.689	504.778			AT1G16610	1665	478.55	543.918	699.947	424.376	441.008	477.916	304.553	609.062	664.057	540.035	644.635	773.75
AT1G15450	72	1.23683	0	0	0.927157	0	1.75514	0	1.15197	0	1.82646	2.45032	0			AT1G16620.1	1370	4.47243	3.09631	13.2065	5.62833	4.00916	5.75803	2.95683	8.70088	4.86845	8.90921	9.42661	6.66205
AT1G15460	2352	87.8147	88.9911	103.596	77.8812	112.24	110.574	73.2416	73.726	52.8728	96.8025	61.258	75.153			AT1G16630	2750	17.8897	31.9952	9.43325	24.7647	18.7094	19.5773	21.437	11.3111	15.5791	21.245	18.1281	22.8413
AT1G15470	1416	326.522	386.514	399.733	394.042	475.753	480.032	348.861	366.326	405.358	402.735	414.104	477.221			AT1G16635	866	7.15589	5.16051	5.65995	6.754	8.01832	3.45482	7.39207	1.74018	0.973691	3.42662	7.25124	6.66205
AT1G15480	2081	201.603	232.439	186.263	146.491	178.136	186.923	213.943	169.339	197.392	197.258	204.193	224.206			AT1G16640	747	17.8897	13.4173	32.073	28.1417	41.428	14.9709	37.6995	13.9214	35.0529	28.7836	38.4315	22.8413
AT1G15490	2664	257.26	154.074	134.988	222.518	109.344	138.656	316.095	165.883	113.676	170.774	160.088	117.74			AT1G16650	1714	153.852	179.586	124.519	85.5507	112.257	108.251	87.2264	125.293	108.08	98.0013	89.9153	111.351
AT1G15500	2179	3292.43	2376.2	2385.84	2588.62	1838.57	2078.97	3208.17	1954.89	2071.73	2981.7	2319.64	2004.08			AT1G16660.1	4435	33.096	17.5457	79.2393	34.8957	21.3822	43.761	24.3938	16.5317	15.5791	45.9167	127.622	82.7998
AT1G15510	2601	64.315	45.1597	57.5531	43.5764	60.8269	61.4301	63.6045	64.5102	37.8922	62.0997	58.8077	53.8596			AT1G16670	1720	281.763	218.806	282.997	287.045	350.133	355.846	410.26	355.866	348.581	271.388	210.286	337.861
AT1G15520	4558	34.6312	30.5492	75.3423	111.259	106.447	136.024	428.849	361.718	252.908	27.3969	32.6709	30.0612			AT1G16680	2143	230.778	151.719	152.819	195.866	153.685	168.134	219.544	224.483	192.791	178.184	204.485	98.9791
AT1G15530	1971	134.814	74.3806	68.0173	75.0997	118.033	112.329	219.725	76.0299	48.4667	105.022	80.0438	86.4259			AT1G16690	1848	265.662	234.287	226.398	244.27	167.048	222.26	186.28	227.093	241.475	230.269	242.916	207.475
AT1G15540	963	341.364	269.63	322.297	130.729	236.066	145.677	22.1652	26.4953	38.7734	142.464	89.0283	145.296			AT1G16700	1061	1866.79	1740.12	1967.78	1980.05	1928.41	2009.55	1802.19	1842.85	1864.62	1913.42	2018.02	1990.05
AT1G15550	1256	139.761	73.0524	92.085	119.603	80.3784	57.9198	142.628	46.0787	30.8424	59.36	82.4941	76.4055			AT1G16705	790	0	0	7.5466	18.0107	2.67277	0	5.91365	1.74018	3.89476	2.74129	0.725124	0.951722
AT1G15560.1	1660	0	1.32823	0	0.927157	0.72413	0	0	2.30394	0.881213	0	0	1.25255			AT1G16710	6286	1260.33	1050.68	1054.64	1244.99	1062.43	1190.76	1337.22	1364.3	1263.85	1110.22	1036.93	916.508
AT1G15570	1886	176.866	114.227	60.6924	152.981	83.9991	68.4506	197.56	91.0055	86.3589	70.3188	87.3948	71.3953			AT1G16720	2100	4187.99	4382.3	3162.02	6768.63	4422.11	7766.43	2373.59	2584.16	2707.83	3855.63	6036.65	2607.72
AT1G15580	628	14.8419	11.954	27.2069	11.1259	15.9309	12.286	20.2378	12.6717	22.0303	11.872	22.0529	28.8086			AT1G16730	858	60.8251	50.573	90.5592	380.475	149.675	397.304	90.9224	113.111	120.738	144.603	375.614	125.627
AT1G15600	1246	0	1.32823	0	9.27157	14.4826	12.286	9.63705	13.8236	15.8618	0	0	0			AT1G16740	594	471.394	491.28	420.723	296.05	303.36	276.385	350.384	436.784	398.24	541.406	522.089	551.999
AT1G15610	1028	2.47365	1.32823	2.09284	0.927157	0.72413	4.38786	11.5645	14.9756	14.9806	2.73969	1.63355	3.75765			AT1G16750	1895	129.701	194.035	128.292	165.473	200.458	177.347	150.059	198.38	175.264	161.736	162.428	139.903
AT1G15620	886	0	2.65645	6.27852	1.85431	1.44826	5.26543	9.63705	10.3677	11.4558	4.56616	0	1.25255			AT1G16760	2277	0.894487	0	1.88665	0	1.33639	0	0	0	0	0	0	0
AT1G15630	1073	16.0788	13.2823	28.2534	21.3246	20.9998	23.6945	23.1289	47.2307	58.16	44.7483	23.6864	5.0102			AT1G16770	1355	0.894487	1.0321	0	0	1.33639	1.15161	0	0	0	1.37065	0.725124	0
AT1G15640	1071	44.5258	65.083	44.9961	34.3048	22.448	42.1235	32.766	51.8386	55.5164	54.7939	30.2206	37.5765			AT1G16780	2839	210.204	178.554	177.345	151.965	110.92	132.435	150.059	194.03	183.054	223.416	166.778	127.531
AT1G15660	2375	280.76	249.706	273.116	261.458	170.895	233.434	302.603	248.825	210.61	246.572	278.52	249.257			AT1G16790	657	159.219	131.077	120.746	118.195	144.33	137.041	96.0968	94.8396	139.238	162.422	180.556	150.372
AT1G15670	1539	655.518	820.843	958.521	461.724	467.064	451.95	1485.07	854.761	785.161	1013.69	1038.12	1057.15			AT1G16800	6384	176.214	114.563	122.632	122.698	77.5105	110.554	128.622	166.187	135.343	150.771	194.333	129.434
AT1G15690	2986	13132.6	11291.2	10484.1	12447.1	11600.6	11004.8	20719.7	13016.1	12362.5	10524.1	11369.5	9390.36			AT1G16810	731	361.373	403.552	279.224	321.941	287.323	253.353	300.118	318.452	356.371	329.641	287.874	282.661
AT1G15700	1250	137.288	199.234	169.52	182.65	152.067	145.677	164.794	186.619	173.599	167.121	162.538	160.326			AT1G16820	775	300.547	331.305	356.577	244.27	416.953	505.555	324.512	219.262	172.343	143.918	182.731	173.213
AT1G15710	1329	86.5779	78.3653	82.6672	91.7885	86.8956	109.697	109.862	59.9024	78.4279	56.6203	76.7767	77.6581			AT1G16825	651	25.0456	63.9903	58.4861	43.901	93.5471	62.1867	43.6132	45.2446	47.7109	46.602	46.4079	60.9102
AT1G15720	1462	58.1309	62.4266	65.9245	54.7022	65.1717	69.3282	68.4231	48.3827	62.5661	57.5336	57.1742	75.153			AT1G16830	1848	37.5684	20.642	37.733	22.5133	6.68194	16.1225	15.5233	15.6616	21.4212	28.7836	30.4552	17.131
AT1G15730	1531	133.577	160.715	128.71	162.252	97.0334	107.064	79.9875	115.197	130.419	136.985	124.966	97.6989			AT1G16840	1380	629.719	780.269	1032	813.857	1019.66	730.118	944.706	1055.42	1035.03	500.286	461.904	779.46
AT1G15740	2295	1760	1542.07	1491.15	1460.27	1622.78	1268.09	1912.95	1116.26	949.947	1484.91	1351.76	1575.71			AT1G16850	747	5.36692	10.321	15.0932	7.87967	14.7003	4.60642	72.4422	28.7129	36.0266	6.85324	9.42661	11.4207
AT1G15750	4299	4712.31	3951.47	3587.13	4700.68	3686.55	3837.62	4611.33	3516.96	3326.58	3904.06	3543.98	3300.47			AT1G16870	1769	829.189	657.449	694.287	509.927	519.855	436.459	442.785	482.029	516.056	905.313	838.968	782.315
AT1G15760	609	145.946	139.464	143.36	129.802	131.792	145.677	101.189	116.349	168.312	167.121	125.783	127.76			AT1G16880	1555	12766.1	14228.6	14719.6	17403.9	15643.7	18097.5	10425	10995.3	13261.7	11338	15026	12100.2
AT1G15770	947	7.42096	1.32823	9.41778	0	0.72413	0	3.85482	1.15197	0	0.913231	1.63355	5.0102			AT1G16890	1193	2629.79	2828.99	2843.18	3089.96	3167.24	2964.23	3981.37	3023.56	3109.97	2371.22	2345.05	2967.47
AT1G15772	950	1.23683	11.954	11.5106	10.1987	7.96543	9.6533	3.85482	9.21575	7.93092	3.65292	4.90064	15.0306			AT1G16900	2084	365.845	264.218	303.751	275.788	253.914	276.385	362.95	406.331	356.371	311.822	358.211	396.868
AT1G15780	4338	1084.7	634.892	620.527	1091.26	808.129	989.024	1428.21	633.583	511.103	672.138	658.32	512.293			AT1G16905	1386	0	0	0	0	0	1.15161	0	0.870088	0.973691	0	1.45025	0
AT1G15790	889	100.183	151.418	184.17	138.146	128.895	135.146	92.5157	139.388	148.044	149.77	195.209	169.094			AT1G16910	925	0.894487	1.0321	0	0	0	0	0	0	0	0.685324	0.725124	0.951722
AT1G15800	1067	116.262	152.746	119.292	109.404	108.62	100.043	220.688	120.957	126.013	168.035	111.081	166.589			AT1G16916	465	58.1416	55.7335	43.3929	32.6443	28.0641	39.1546	50.266	32.1933	42.8424	63.7351	53.6591	42.8275
AT1G15810	1631	385.89	459.566	429.032	506.228	358.444	449.317	477.998	452.724	428.269	440.177	490.881	489.747			AT1G16920	912	161.902	203.324	167.912	139.583	195.113	158.922	138.232	133.123	177.212	246.717	240.741	205.572
AT1G15820	1183	1351.85	1369.4	1443.01	1201.6	1159.33	845.102	1165.12	1078.24	1207.26	854.784	1120.61	1281.36			AT1G16930	1350	87.6597	83.6002	56.5995	85.5507	100.229	46.0642	83.5303	75.6976	103.211	63.0498	50.7586	53.2964
AT1G15825	381	0	0	1.04642	0	0	0	0.963705	0	0	0	0	0			AT1G16950	551	0	0	0	0	0	0	2.21762	4.35044	4.86845	1.37065	0.725124	0
AT1G15830	1452	3.71048	0	1.04642	0	0	0.877572	1.92741	0	0	0	0.816774	0			AT1G16960	676	102.866	134.173	96.2191	173.353	97.5563	142.799	266.114	198.38	208.37	154.198	166.778	111.351
AT1G15840	923	0	0	0	1.85431	0	0	0	0	0	0	0	0			AT1G16970	2333	539.375	532.564	522.602	584.221	450.363	550.468	461.265	510.742	431.345	494.118	531.516	491.088
AT1G15860	1262	718.596	722.555	885.272	757.487	829.129	838.959	693.868	744.172	787.804	814.602	814.323	825.43			AT1G17010	1355	0	0	0	2.25133	0	0	2.21762	0.870088	0.973691	0.685324	0	0.951722
AT1G15870	982	32.1575	51.8008	20.9284	20.3974	39.103	28.0823	15.4193	25.3433	25.5552	40.1822	35.1213	30.0612			AT1G17020	1401	433.826	521.211	996.151	910.664	1045.05	1203.43	897.397	687.369	782.848	754.541	792.56	1174.42
AT1G15880	1099	596.151	680.051	758.655	568.347	658.234	594.116	424.994	521.842	600.987	681.27	512.934	652.578			AT1G17030	1659	5.36692	2.0642	5.65995	7.87967	5.34555	4.60642	13.3057	18.2718	24.3423	6.85324	13.0522	5.71033
AT1G15885	526	7.42096	19.9234	25.1141	10.1987	18.8274	14.0412	8.67335	10.3677	16.743	18.2646	21.2361	36.3239			AT1G17040	2394	178.897	93.9213	135.839	157.593	104.238	183.105	160.408	194.9	150.922	161.051	168.954	92.317
AT1G15890	2907	150.893	162.044	175.799	107.55	128.895	129.003	131.064	129.02	107.508	192.692	207.461	244.247			AT1G17050	1591	605.567	572.816	564.108	1875.36	861.97	2450.62	476.049	521.183	444.003	879.956	2179	587.212
AT1G15900	342	2.47365	1.32823	2.09284	1.85431	5.06891	0	5.78223	5.75984	0	6.39262	3.26709	1.25255			AT1G17060	1817	100.182	143.462	116.972	110.315	147.003	123.222	141.928	77.4378	96.3954	135.694	92.0907	134.193
AT1G15910	2453	539.257	482.146	498.096	491.393	532.236	451.95	467.397	443.508	467.924	510.496	473.729	494.757			AT1G17070	2743	217.36	193.003	186.778	177.855	183.085	137.041	167.061	161.836	153.843	211.765	207.385	166.551
AT1G15920	1761	304.259	280.256	276.255	243.842	223.756	224.659	208.16	267.257	201.798	231.961	241.765	212.933			AT1G17080	724	1524.21	1719.48	1816.84	1920.39	1880.3	1818.39	1375.66	1928.98	1962.96	1414.51	1425.59	1593.18
AT1G15930	954	1772.37	2069.38	2145.16	1425.97	1056.51	1430.44	1619.99	1684.18	1566.8	2054.77	1856.53	1807.43			AT1G17090	856	8.94487	2.0642	5.65995	3.377	9.35471	9.21285	14.7841	11.3111	12.658	6.85324	15.9527	9.51722
AT1G15940	3289	529.362	500.741	449.961	624.904	633.614	553.748	783.492	522.994	615.087	471.227	459.027	519.808			AT1G17100	911	702.172	754.466	650.894	1640.1	1119.89	2100.53	687.462	1308.61	1263.85	1030.04	2274.71	1265.79
AT1G15950	1401	3844.06	3992.65	4255.79	4959.36	4071.78	4703.79	4697.1	5403.88	6551.82	4078.49	4017.71	4644.45			AT1G17110	3392	1235.29	1074.42	1101.8	1353.05	1159.98	1174.64	1505.76	1293.82	1412.83	1113.65	1136.27	889.86
AT1G15960	2137	3.71048	2.65645	5.2321	14.8345	10.1378	1.75514	8.67335	9.21575	7.93092	4.56616	6.53419	6.26275			AT1G17120	2003	159.219	212.613	201.871	234.139	228.522	268.324	163.365	227.093	237.581	241.234	220.438	244.592
AT1G15970	1658	465.047	503.397	476.121	559.076	553.959	559.891	562.804	608.239	664.434	518.715	536.62	625.022			AT1G17130	1358	429.354	407.68	281.111	323.066	264.605	375.424	286.812	314.972	333.002	379.669	451.752	320.73
AT1G15980	1566	12.3683	22.5798	10.4642	16.6888	17.3791	14.9187	14.4556	18.4315	10.5746	15.5249	14.7019	30.0612			AT1G17140	1595	95.7101	121.788	113.199	131.703	104.238	101.341	91.6616	113.982	132.422	117.19	83.3892	90.4136
AT1G15990	2130	0	0	0	0	0	0.877572	0	0	0	0	0	1.25255			AT1G17145	1422	203.048	247.704	175.458	257.778	315.387	309.782	436.871	230.573	288.213	226.842	229.139	261.723
AT1G16000	514	230.05	425.032	394.501	308.743	362.065	351.907	108.899	370.934	358.654	390.863	421.455	450.918			AT1G17147	579	91.2376	137.27	90.5592	119.321	197.785	54.1255	181.845	111.371	297.949	102.799	39.1567	215.089
AT1G16010	1836	843.516	851.393	932.361	849.276	777.716	851.245	894.318	842.089	838.915	961.632	831.476	1004.54			AT1G17160	1324	399.835	380.846	475.436	301.679	292.669	300.569	332.643	392.41	300.871	319.361	291.5	334.054
AT1G16020	2105	351.259	302.835	337.994	406.095	403.34	422.99	411.502	383.606	379.803	408.214	307.107	390.796			AT1G17170	855	808.616	473.735	647.121	607.86	1019.66	853.34	1141.33	1903.75	2461.49	1176.02	2629.3	1543.69
AT1G16022	472	8.65779	15.9387	12.557	11.1259	7.96543	18.429	2.89112	13.8236	13.2182	9.13231	18.7858	7.5153			AT1G17180	857	6.26141	8.25681	3.7733	3.377	6.68194	5.75803	6.65286	12.1812	11.6843	2.05597	44.2325	18.0827
AT1G16030	2330	112.551	134.151	123.478	152.054	166.55	163.228	162.866	132.476	143.638	99.5422	128.233	150.306			AT1G17190	935	7.15589	7.22471	5.65995	10.131	6.68194	8.06124	31.7859	13.9214	16.5527	6.85324	5.80099	10.4689
AT1G16040	848	200.366	148.761	149.638	225.299	191.17	186.923	185.995	179.707	195.629	196.345	181.324	239.237			AT1G17200	878	550.109	539.789	743.34	628.122	807.178	702.48	543.317	549.896	574.478	508.51	499.61	615.764
AT1G16060	1450	165.735	177.982	213.47	267.948	267.928	293.987	264.055	206.202	209.729	206.39	177.24	164.084			AT1G17210	3348	1026.87	1151.83	994.264	1707.64	1539.52	1826.45	1298.79	1321.66	1421.59	1256.88	1507.53	1246.76
AT1G16070	1340	142.235	151.418	86.8529	148.345	152.067	140.412	160.939	170.491	168.312	117.807	144.569	134.023			AT1G17220	3686	6651.4	5572.32	4801.52	5337.91	4019.85	5633.66	3611.02	4573.18	4144.03	6150.09	6680.56	3154.01
AT1G16080	1285	277.049	369.247	367.294	359.737	362.789	308.905	358.498	276.472	395.665	334.243	331.61	314.39			AT1G17230	3577	172.636	119.724	160.365	137.331	152.348	146.254	154.494	127.903	95.4217	115.82	101.517	104.689
AT1G16090	1310	13.6051	11.954	1.04642	14.8345	8.68956	10.5309	6.74594	5.75984	4.40606	5.47939	4.08387	7.5153			AT1G17235	360	1.78897	1.0321	1.88665	1.12567	2.67277	2.30321	4.43524	4.35044	6.81584	2.05597	3.62562	1.90344
AT1G16110	2358	68.0255	61.0984	57.5531	30.5962	42.7237	26.3272	45.2941	20.7354	18.5055	61.1865	54.7238	52.6071			AT1G17240	2302	1.78897	2.0642	1.88665	11.2567	13.3639	5.75803	4.43524	7.83079	5.84215	2.74129	5.07586	8.5655
AT1G16120	2193	150.893	150.089	158.009	126.093	164.378	157.085	144.556	135.932	128.657	190.865	147.836	126.508			AT1G17255	3072	0.894487	2.0642	3.7733	0	0	0	1.47841	0.870088	0	0	0	0
AT1G16130	2555	353.733	387.842	445.775	225.299	399.72	298.375	263.092	383.606	349.841	358.9	382.25	375.765			AT1G17260	2844	4.47243	4.12841	0	18.0107	8.01832	11.5161	14.0449	18.2718	13.6317	3.42662	17.403	10.4689
AT1G16140	2090	105.13	108.914	133.942	47.285	86.8956	79.8591	60.7134	74.878	42.2982	115.067	91.4787	117.74			AT1G17270	1958	122.545	107.339	75.466	114.818	120.275	111.706	119.751	85.2686	70.1057	119.932	111.669	140.855
AT1G16150	2340	128.63	170.013	160.102	65.8281	118.757	108.819	89.6246	96.7654	89.0025	105.022	95.5625	122.75			AT1G17280	1135	867.652	965.015	981.058	1249.49	1071.78	1168.88	1184.21	1028.44	1135.32	943.005	1015.9	1099.24
AT1G16160	2136	72.9728	159.387	132.895	80.6626	95.5852	98.2881	77.0964	105.981	93.4086	111.414	74.3264	81.4157			AT1G17285	537	0	0	0	0	0	0	2.95683	0	0	0	0.725124	1.90344
AT1G16170	697	170.682	176.654	271.023	161.325	139.033	168.494	104.08	155.516	178.005	205.477	192.759	177.862			AT1G17290	2080	8250.74	9174.35	9678.51	7805.37	8463.34	8140.7	7128.91	8974.09	9245.2	9559.58	8408.53	11708.1
AT1G16180	1621	4749.42	4678.01	4918.18	3914.46	3666.99	3739.34	4388.71	3913.24	3844.73	4476.66	4836.93	4303.76			AT1G17300	695	0	2.0642	0	0	0	0	0.739207	0	0	0.685324	2.17537	0.951722
AT1G16190	1433	257.26	180.639	176.845	256.822	149.171	173.759	504.018	173.947	130.419	186.299	200.11	132.77			AT1G17310	654	0	0	0	0	1.33639	1.15161	0	0.870088	2.92107	1.37065	0	0.951722
AT1G16210	1034	991.935	1082.5	1223.27	1305.44	1509.81	1501.53	1262.45	1316.7	1238.99	1296.79	1302.75	1432.92			AT1G17330	962	119.861	200.228	188.665	213.877	121.611	188.863	173.714	204.471	159.685	185.723	212.461	192.248
AT1G16220	1476	178.103	150.089	103.596	132.583	128.895	114.084	185.995	153.212	185.055	133.332	124.966	102.709			AT1G17340	2987	827.4	812.264	596.181	986.084	1099.85	897.101	1066.68	903.151	934.743	860.081	661.313	757.571
AT1G16225	669	0	5.3129	2.09284	1.85431	2.17239	4.38786	4.81853	4.60787	0.881213	1.82646	0	2.5051			AT1G17345	788	0.894487	3.09631	1.88665	0	4.00916	0	0	0	0	0.685324	0.725124	0.951722
AT1G16230	582	0	5.3129	5.2321	7.41725	5.06891	7.02058	12.5282	9.21575	7.93092	5.47939	2.45032	2.5051			AT1G17350	972	187.842	196.099	162.252	151.965	171.058	164.68	210.674	147.045	216.159	250.143	195.058	206.524
AT1G16240	1103	1649.93	1937.88	2069.82	1451	1861.01	1842.9	1088.02	1662.29	1870.81	2014.59	1821.41	2225.78			AT1G17360	3530	554.582	463.414	403.743	1207.84	582.665	1287.5	622.412	479.418	526.767	717.534	1507.53	574.84
AT1G16250	1824	243.655	257.676	241.723	183.577	258.514	214.128	172.503	237.306	263.483	212.783	211.544	234.227			AT1G17370	1772	1598.45	1781.41	1382.91	2188.3	1860.25	2333.15	1222.65	1730.6	1617.3	1716.74	2176.1	1933.9
AT1G16260	2387	18.5524	33.2056	29.2998	14.8345	13.0343	12.286	12.5282	20.7354	13.2182	20.0911	24.5032	12.5255			AT1G17380	1133	473.183	1027.97	822.579	717.05	731.004	581.561	673.417	1342.55	1559.85	472.873	438.7	763.281
AT1G16270	4117	1241.77	851.393	657.152	1269.28	997.127	1098.72	1545.78	791.402	737.575	850.218	797.171	731.489			AT1G17400	1477	11.6283	9.28892	9.43325	6.754	6.68194	5.75803	3.69603	0	2.92107	8.90921	1.45025	3.80689
AT1G16280	1476	220.155	209.86	179.984	184.504	181.033	222.903	272.729	253.433	205.323	243.833	218.895	235.479			AT1G17410	854	59.9306	86.6965	45.2796	74.294	108.247	97.8865	76.8775	57.4258	76.9216	82.2388	68.8867	85.655
AT1G16290	1445	0	0	0	0	0	0.877572	0	0	0	0	0.816774	0			AT1G17420	2957	849.762	1372.7	1494.23	1063.76	1212.1	851.037	1424.45	1439.13	2450.78	555.798	577.198	1649.33
AT1G16300	1602	411.863	439.643	381.943	449.671	408.409	414.214	403.792	304.12	406.239	413.694	433.707	407.079			AT1G17430	1136	82.2928	131.077	132.065	97.933	100.229	105.948	125.665	170.537	113.922	94.5747	92.0907	94.2205
AT1G16310	1399	487.31	401.124	401.825	512.718	360.617	426.5	680.376	574.832	744.625	573.509	511.3	450.918			AT1G17440	2596	678.915	648.16	728.247	861.135	767.086	688.66	895.179	969.278	914.296	546.203	633.758	618.619
AT1G16320	1129	128.63	150.089	176.845	182.65	165.102	165.861	133.955	126.717	150.687	126.026	171.522	149.053			AT1G17450	5959	678.021	587.266	705.607	518.932	574.647	465.249	595.061	814.402	631.925	588.008	419.121	499.654
AT1G16330	1947	74.2096	46.4879	78.4815	92.7157	72.413	88.6348	96.3705	81.7898	79.3092	83.104	67.7922	77.6581			AT1G17455	810	97.499	101.146	105.652	50.655	61.4738	31.0934	103.489	52.2053	51.6056	72.6443	44.2325	61.8619
AT1G16340	1306	243.655	227.127	248.002	312.452	275.894	278.19	242.854	196.987	270.532	263.011	253.2	240.49			AT1G17460	2234	128.806	107.339	194.325	85.5507	120.275	78.3092	234.328	208.821	261.923	99.3719	98.6168	119.917
AT1G16350	1644	957.304	1198.06	1102.93	889.143	1140.5	1082.92	853.843	1267.17	1273.35	1020.08	1062.62	1253.8			AT1G17470	1573	1154.78	878.319	948.985	732.809	720.313	792.305	844.174	902.281	783.821	1071.16	1210.96	1144.92
AT1G16360	1203	0	6.64113	5.2321	3.70863	1.44826	4.38786	2.89112	3.45591	8.81213	3.65292	4.08387	5.0102			AT1G17480	1464	51.8802	29.931	39.6196	25.8903	33.4097	14.9709	25.8722	36.5437	26.2897	23.9863	20.3035	34.262
AT1G16370	1754	165.735	170.013	139.174	172.451	155.688	186.923	300.676	215.418	235.284	125.113	210.728	137.78			AT1G17490	569	251.351	249.769	258.471	153.091	141.657	111.706	235.807	216.652	174.291	199.429	180.556	139.903
AT1G16380	2358	2.47365	0	0	0.927157	0	0	0	0	0	0	0	0			AT1G17495.1	4173	0	0	1.88665	0	0	0	2.95683	0.870088	0	1.37065	1.45025	0
AT1G16390	1791	3.71048	3.98468	8.37136	3.70863	4.34478	11.4084	5.78223	11.5197	4.40606	7.30585	10.6181	10.0204			AT1G17500	3953	1182.51	1147.7	1067.84	828.491	876.67	587.319	997.929	1136.33	932.796	1180.13	574.298	928.88
AT1G16400	1878	2053.13	1803.73	2134.7	3741.08	4109.44	3947.32	2065.22	3073.45	3453.47	1670.3	1886.75	1712.24			AT1G17510	667	276.396	235.319	322.617	203.746	225.849	164.68	206.239	251.455	259.002	283.724	214.637	274.096
AT1G16410	2144	0	6.64113	7.32494	58.4109	59.3787	50.8992	10.6008	18.4315	31.7237	7.30585	4.90064	15.0306			AT1G17520	1375	169.952	178.554	194.325	216.128	200.458	175.044	183.323	196.64	224.923	206.282	193.608	224.606
AT1G16420	1338	14.8419	18.5952	20.9284	25.0332	31.8617	32.4702	22.1652	42.6228	27.3176	24.6572	18.7858	26.3035			AT1G17530	876	97.499	78.4397	107.539	96.8073	110.92	112.857	85.748	96.5798	139.238	93.204	100.792	133.241
AT1G16430	579	38.3416	61.0984	40.8104	56.5566	70.9647	71.0834	46.2578	78.3339	89.0025	71.232	59.6245	77.6581			AT1G17550	2441	447.243	473.735	511.282	738.437	566.628	710.541	998.668	838.765	774.084	546.203	570.672	484.426
AT1G16440	1566	53.1836	70.396	87.8993	65.8281	86.1715	88.6348	106.008	91.0055	52.8728	131.505	101.28	90.1836			AT1G17560	880	299.653	319.952	354.69	166.599	181.749	130.131	140.449	146.175	152.869	283.724	245.092	316.923
AT1G16445	856	13.6051	23.9081	13.6035	10.1987	12.3102	8.77572	20.2378	5.75984	14.9806	19.1779	19.6026	13.778			AT1G17580	4960	1272.85	1188.98	964.078	1149.31	1081.14	1148.15	1191.6	1224.21	1113.9	1391.89	1242.14	1091.62
AT1G16460	1527	1303.62	1235.25	1205.48	1181.2	1253.47	1091.7	691.94	1003.36	1230.17	1197.25	1248.03	1455.46			AT1G17590	1859	14.3118	12.3852	37.733	27.016	32.0733	11.5161	31.0467	18.2718	13.6317	13.7065	15.2276	23.793
AT1G16470	1248	1254.14	1660.28	1739.15	1658.68	1552.53	1644.57	1229.69	1873.1	1794.15	1620.99	1728.29	1827.47			AT1G17600	3332	86.7652	122.82	79.2393	150.839	134.975	139.344	102.011	109.631	137.29	97.316	127.622	83.7515
AT1G16480	2910	71.736	78.3653	60.6924	108.477	99.9299	89.5124	102.153	65.6622	77.5467	95.8893	86.578	83.9208			AT1G17610	1463	53.6692	81.536	88.6725	109.19	84.1924	78.3092	95.3576	89.6191	67.1847	77.4416	59.4601	66.6205
AT1G16489	412	0	1.32823	2.09284	0	0	0	0.963705	0	0.881213	0	0	0			AT1G17615	1143	3.57795	1.0321	1.88665	11.2567	1.33639	5.75803	28.8291	19.1419	13.6317	3.42662	2.90049	0
AT1G16490	1180	7.42096	5.3129	12.557	21.3246	23.1722	27.2047	24.0926	17.2795	38.7734	9.13231	10.6181	16.2831			AT1G17620	1076	186.053	301.374	201.871	292.673	334.097	378.878	140.449	210.561	270.686	299.486	277.722	393.061
AT1G16500	1005	93.9988	102.273	122.431	155.762	130.343	176.392	183.104	94.4614	151.569	73.0585	92.2954	102.709			AT1G17630	2196	18.7842	16.5136	18.8665	10.131	4.00916	14.9709	15.5233	13.9214	24.3423	31.5249	19.5783	13.3241
AT1G16510	872	51.9467	131.494	89.9922	165.961	175.964	207.107	79.0238	125.565	155.975	86.757	92.2954	144.043			AT1G17640	1110	38.4629	48.5088	64.1461	76.5453	116.266	79.4608	90.9224	92.2293	101.264	50.0286	59.4601	86.6067
AT1G16515	265	19.7892	18.5952	26.1605	17.616	24.6204	29.8375	5.78223	26.4953	17.6243	16.4382	21.2361	21.2933			AT1G17650	1242	735.268	812.264	662.214	570.713	601.374	597.683	750.295	602.971	578.372	958.083	1061.58	810.867
AT1G16520	1291	515.757	512.695	395.547	535.897	425.064	511.625	494.381	478.067	501.41	403.648	407.57	384.533			AT1G17665	1196	161.902	163.072	175.458	55.1577	89.5379	0	203.282	207.951	172.343	142.547	5.80099	120.869
AT1G16530	642	143.472	201.89	177.891	119.603	112.24	122.86	74.2053	99.0693	110.152	168.035	164.988	117.74			AT1G17660	72	0.894487	0	0	2.25133	1.33639	3.45482	0.739207	0	0	0.685324	0.725124	1.90344
AT1G16540	2758	248.602	195.249	193.588	251.259	265.032	269.415	270.801	238.457	221.184	251.139	221.346	241.742			AT1G17680	3179	240.617	219.838	233.945	317.438	311.378	283.295	462.743	305.401	303.792	216.562	174.755	235.075
AT1G16550	2303	132.34	55.7855	65.9245	140.928	114.413	103.554	165.757	79.4858	81.9528	102.282	80.0438	91.4361			AT1G17690	2571	786.254	544.95	630.141	473.906	386.216	462.946	536.664	528.143	564.741	754.541	791.11	876.536
AT1G16560	1672	1365.46	1520.82	1556.03	1428.75	1493.16	1493.63	1029.24	1378.91	1429.33	1522.36	1548.6	1569.44			AT1G17700	807	15.2063	12.3852	20.7531	12.3823	20.0458	13.8193	15.5233	9.57097	4.86845	12.3358	9.42661	21.8896
AT1G16570	1729	291.891	227.127	219.748	328.213	253.446	221.148	286.22	203.898	255.552	262.097	222.979	268.046			AT1G17710	1219	73.3479	66.0545	64.1461	9377.93	7046.77	9181.75	12378.8	11307.7	10693.1	1162.99	622.881	309.31
AT1G16590	980	68.0255	53.129	77.4351	68.6096	80.3784	77.2264	37.5845	70.2701	74.9031	61.1865	66.9754	60.1224			AT1G17720	2565	2245.16	1837.14	1928.16	1783.06	1602.33	1774.62	1643.26	1942.04	1947.38	2005.26	2114.46	1894.88
AT1G16600	265	0	0	0	0	1.44826	0	0	0	0	0	0.816774	0			AT1G17730	895	610.04	575.913	777.3	643.881	756.395	639.141	654.937	648.216	742.926	557.853	538.042	642.412
AT1G16610	1665	152.13	65.083	46.0425	133.511	89.7921	81.6142	610.025	118.653	135.707	101.369	242.582	122.75			AT1G17744	1023	0	0	0	0	0	0	4.43524	0.870088	2.92107	0.685324	0	0
AT1G16630	2750	204.076	164.7	190.449	224.372	187.55	221.148	212.015	240.761	195.629	206.39	249.933	239.237			AT1G17745	2446	1771.98	1712.26	2380.95	3872.29	3524.05	3302.81	3937.01	6512.61	6152.75	2454.83	2168.12	2975.08
AT1G16635	866	8.65779	25.2363	31.3926	11.1259	35.4824	28.0823	5.78223	32.2551	21.1491	22.8308	32.6709	33.8188			AT1G17750	3379	74.2424	85.6644	113.199	47.278	45.4372	28.7901	85.748	122.682	103.211	45.9167	64.536	98.9791
AT1G16640	747	34.6312	33.2056	28.2534	28.7419	18.1033	28.0823	11.5645	20.7354	34.3673	36.5292	40.0219	36.3239			AT1G17760	2652	427.565	503.666	445.249	500.922	481.099	511.313	510.792	581.219	518.004	430.383	437.975	438.744
AT1G16650	1714	68.0255	71.7242	81.6208	77.8812	53.5856	58.7973	122.391	63.3583	83.7152	94.976	90.6619	88.931			AT1G17780	1477	85.8707	89.7929	111.312	115.944	112.257	137.041	116.055	123.552	131.448	111.708	100.792	90.4136
AT1G16670	1720	401.969	539.26	479.261	300.399	524.994	476.522	284.293	504.562	501.41	402.735	499.866	462.191			AT1G17790	1768	100.182	104.242	69.806	93.4303	76.1741	79.4608	110.881	90.4891	84.7111	77.4416	80.4887	96.1239
AT1G16680	2143	384.653	349.323	327.53	492.32	486.615	408.949	506.909	387.061	375.397	391.776	319.359	394.553			AT1G17820	2856	284.447	241.512	337.71	374.847	358.152	380.03	354.08	369.787	425.503	309.766	421.297	257.917
AT1G16690	1848	136.051	65.083	84.7601	117.749	77.4819	80.7367	140.701	79.4858	75.7843	90.4099	71.8761	72.6479			AT1G17830	1589	188.737	186.81	315.07	932.052	493.127	1034.14	974.274	1239.88	1031.14	406.397	482.207	402.578
AT1G16700	1061	2260.92	2825.14	3112.05	2564.52	3359.96	3490.11	1962.1	2929.46	2874.52	3062.06	3099.66	3340.55			AT1G17840	3045	1805.07	1701.94	1618.75	1778.55	1479.38	1664.07	1398.58	1742.79	1594.91	1887.38	2015.12	1504.67
AT1G16705	790	0	0	3.13926	0	0	0	1.92741	1.15197	0	0.913231	2.45032	1.25255			AT1G17850	2011	195.893	204.356	164.139	203.746	223.177	199.228	235.807	210.561	245.37	230.269	189.982	157.986
AT1G16710	6286	1736.51	1421.2	1226.4	1635.5	1552.53	1483.1	1863.81	1375.45	1296.26	1420.99	1270.9	1478.01			AT1G17860	738	466.027	469.606	688.627	745.191	928.789	862.553	624.63	805.701	801.348	447.516	494.534	611.005
AT1G16720	2100	487.31	322.759	361.015	634.175	389.582	460.725	575.332	261.497	320.761	361.64	348.762	350.714			AT1G17870	1856	8.05038	20.642	18.8665	141.834	113.593	116.312	37.6995	9.57097	16.5527	19.8744	52.934	22.8413
AT1G16730	858	3.71048	2.65645	16.7427	7.41725	16.655	5.26543	3.85482	3.45591	7.93092	1.82646	0	1.25255			AT1G17880	778	4485.85	3868.32	4686.44	3258.81	2996.18	3244.07	1901.98	2866.94	3068.1	5420.91	6296.25	6654.44
AT1G16740	594	341.364	531.29	573.438	495.102	577.132	570.422	309.349	580.592	662.672	633.782	588.077	672.619			AT1G17890	1485	712.906	706.99	767.866	486.288	620.084	472.158	499.704	566.427	584.215	662.023	505.411	762.329
AT1G16750	1895	12.3683	13.2823	6.27852	24.1061	15.9309	11.4084	13.4919	8.06378	8.81213	8.21908	7.35096	8.76785			AT1G17900.1	763	0.894487	3.09631	0	0	0	1.15161	2.95683	0.870088	1.94738	1.37065	0.725124	0.951722
AT1G16770	1355	1.23683	2.65645	0	0	0.72413	0.877572	0.963705	1.15197	0.881213	0	0.816774	0			AT1G17920	2755	86.7652	69.1508	67.9194	41.6497	68.1557	27.6385	67.2678	60.9062	36.0266	49.3433	39.1567	36.1654
AT1G16780	2839	170.682	115.556	105.688	139.074	145.55	116.717	129.136	99.0693	103.983	115.98	77.5935	103.962			AT1G17930	1987	102.866	99.0818	141.499	141.834	89.5379	132.435	136.014	138.344	149.948	145.289	141.399	105.641
AT1G16790	657	132.34	144.777	155.917	126.093	112.964	148.31	110.826	134.78	206.204	164.382	197.659	195.398			AT1G17940	1734	300.547	300.342	145.272	193.615	215.158	162.376	243.938	250.585	222.002	241.919	185.632	223.655
AT1G16800	6384	326.522	193.921	181.031	357.883	281.687	249.231	452.941	300.664	221.184	263.011	222.162	241.742			AT1G17950	1123	0	3.09631	1.88665	3.377	0	1.15161	8.87048	6.9607	6.81584	0.685324	2.17537	4.75861
AT1G16810	731	686.439	940.384	1188.73	747.288	1078.23	1042.56	338.261	982.629	1104.16	982.637	958.892	1144.83			AT1G17960	1565	113.6	19.6099	15.0932	20.262	38.7552	34.5482	0.739207	3.48035	5.84215	52.0846	116.745	221.751
AT1G16820	775	91.5252	96.9605	93.1314	79.7355	94.1369	66.6955	127.209	115.197	116.32	88.5834	283.42	110.224			AT1G17970	1505	552.793	731.76	699.947	435.633	562.619	435.307	521.141	305.401	363.187	500.286	265.395	557.709
AT1G16825	651	33.3943	57.1137	46.0425	50.9936	47.7926	46.5113	46.2578	33.4071	50.2291	66.6659	46.5561	46.3443			AT1G17980	2766	662.815	737.953	545.242	621.368	744.368	603.442	492.312	604.711	667.952	548.944	499.61	576.743
AT1G16830	1848	22.2629	25.2363	15.6963	28.7419	21.7239	31.5926	39.5119	23.0394	24.674	42.0086	31.0374	50.102			AT1G17990	1532	215.571	404.584	328.277	583.095	724.322	670.235	927.704	513.352	1310.59	485.894	382.14	473.006
AT1G16840	1380	321.575	302.835	309.74	305.962	194.067	223.781	544.493	282.232	243.215	252.965	312.008	244.247			AT1G18000	1687	193.209	251.833	220.738	303.93	296.678	289.053	152.277	207.081	293.081	213.136	160.977	172.262
AT1G16850	747	275.812	288.225	327.53	220.663	257.79	280.823	491.49	798.314	970.215	456.616	333.244	291.844			AT1G18010	1587	174.425	243.576	224.511	320.815	285.987	299.418	153.016	207.081	295.028	196.003	169.679	200.813
AT1G16870	1769	630.782	581.763	554.603	576.691	565.546	564.279	707.36	559.857	495.242	560.724	595.428	557.385			AT1G18020	1179	247.773	420.065	303.751	551.577	859.297	697.873	879.656	529.013	1173.3	518.105	361.837	454.923
AT1G16880	1555	711.176	528.634	632.038	753.778	418.547	468.624	917.447	470.003	513.747	579.902	516.201	450.918			AT1G18030	1427	142.223	133.141	124.519	186.861	184.421	196.925	158.929	143.565	164.554	158.995	164.603	142.758
AT1G16890	1193	1209.62	1269.78	1347.79	1340.67	1133.99	1238.25	1308.71	1232.61	1119.14	1238.34	1494.7	1266.33			AT1G18040	1634	76.0314	68.1187	75.466	46.1523	53.4555	49.5191	79.8343	65.2566	83.7374	63.7351	81.939	59.9585
AT1G16900	2084	460.1	397.139	339.04	517.353	291.824	364.193	491.49	444.66	470.568	385.384	414.921	286.834			AT1G18050	858	0	0	0	0	0	2.30321	0	4.35044	1.94738	0.685324	0.725124	0.951722
AT1G16905	1386	264.681	403.781	535.767	305.035	393.927	348.396	274.656	423.924	536.659	326.024	306.29	326.915			AT1G18060	1003	433.826	390.134	354.69	696.788	620.084	918.982	411.738	328.893	457.635	464.649	833.167	343.572
AT1G16910	925	0	0	1.04642	0	0	0	0	0	0	0.913231	1.63355	0			AT1G18070	2172	4441.13	4173.82	4250.62	3664.05	3220.69	3945.4	3188.94	3463.82	3504.31	4984.36	5811.14	4650.11
AT1G16916	465	159.551	193.921	288.812	121.458	206.377	217.638	88.6609	194.683	167.43	249.312	239.315	253.015			AT1G18075	186	1.78897	1.0321	0	1.12567	0	0	0.739207	1.74018	1.94738	0	0.725124	0
AT1G16920	912	474.942	407.765	417.522	436.691	451.133	461.603	377.772	395.125	447.656	446.57	463.927	440.897			AT1G18080	1358	4854.38	4360.63	4407.21	3617.89	3659.03	3847.52	1754.14	2991.36	3599.74	7744.84	8399.11	9092.75
AT1G16930	1350	215.208	217.829	179.984	184.504	208.549	232.557	201.414	244.217	193.867	252.965	201.743	226.711			AT1G18090	1883	160.113	134.173	60.3728	77.671	46.7736	95.5833	53.9621	100.06	67.1847	138.435	155.902	102.786
AT1G16960	676	4.94731	9.29758	8.37136	6.4901	2.17239	6.14301	1.92741	5.75984	4.40606	2.73969	2.45032	2.5051			AT1G18100	1432	0.894487	1.0321	0	0	8.01832	0	0.739207	0.870088	7.78953	0	0	0
AT1G16970	2333	516.994	521.993	462.518	526.625	522.098	467.746	506.909	431.988	459.993	520.542	501.499	523.566			AT1G18140	1931	7.15589	6.19261	7.5466	3.377	4.00916	2.30321	10.3489	6.9607	6.81584	1.37065	11.602	5.71033
AT1G17000	2351	1.23683	1.32823	0	0	0	0	0	0	0	0	0	0			AT1G18150	2333	1303.27	1254	1224.44	950.063	808.514	769.273	1048.93	1212.03	1234.64	1024.56	845.494	738.536
AT1G17020	1401	226.339	241.737	297.183	338.412	425.064	417.724	376.809	359.414	288.157	285.841	316.091	423.362			AT1G18160	3516	791.621	821.553	703.72	721.552	835.242	754.302	799.082	874.438	767.268	706.569	633.033	663.35
AT1G17030	1659	77.9201	96.9605	89.9922	87.1527	107.895	79.8591	79.9875	112.893	106.627	98.629	122.516	108.972			AT1G18170	989	196.787	173.393	179.232	144.085	152.348	152.012	116.795	120.072	137.29	172.702	135.598	127.531
AT1G17040	2394	205.313	193.921	131.849	225.299	248.377	221.148	194.668	222.33	261.72	199.084	180.507	195.398			AT1G18180	1154	173.53	242.544	179.232	363.59	318.06	370.817	264.636	254.066	270.686	341.291	470.605	269.337
AT1G17050	1591	404.442	575.122	675.988	1701.33	2082.6	2078.97	729.525	1353.56	1634.65	718.713	748.982	990.767			AT1G18190	2251	173.53	161.008	201.871	168.85	193.776	168.134	170.757	154.006	184.028	167.219	160.977	138
AT1G17060	1817	401.969	581.763	556.696	367.154	443.892	448.439	383.555	383.606	344.554	450.223	441.875	488.494			AT1G18200	852	5.36692	9.28892	16.9798	7.87967	5.34555	6.90964	3.69603	6.9607	1.94738	5.48259	4.35074	2.85517
AT1G17070	2743	205.313	103.602	118.246	240.134	182.481	199.209	332.478	137.084	165.668	182.646	153.553	169.094			AT1G18210	914	854.235	955.726	1081.05	744.066	1147.96	738.179	649.763	1098.05	1467.35	838.836	723.673	1348.59
AT1G17080	724	1183.64	1573.95	1807.17	1337.89	1375.85	1524.34	1101.52	1552.85	1661.09	1694.04	1524.1	1673.41			AT1G18240.1	1309	7.15589	4.12841	11.3199	7.87967	0	5.75803	1.47841	2.61026	2.92107	6.85324	5.07586	1.90344
AT1G17090	856	34.6312	73.0524	82.6672	71.3911	76.0337	97.4105	55.8949	80.6378	74.9031	58.4468	79.2271	100.204			AT1G18250	1116	40.2519	33.0273	64.1461	86.6763	52.1191	69.0964	28.8291	48.7249	46.7372	45.9167	30.4552	53.2964
AT1G17100	911	98.9462	107.586	105.688	147.418	154.964	122.86	106.971	127.869	165.668	121.46	102.913	103.962			AT1G18260	2331	885.542	820.521	775.413	778.961	988.927	856.795	955.055	959.707	743.9	776.472	727.299	828.95
AT1G17110	3392	1021.62	889.911	794.233	1006.89	1171.64	1000.43	988.762	868.584	940.254	958.893	911.519	960.706			AT1G18265	1042	50.0912	48.5088	45.2796	12.3823	9.35471	10.3645	31.7859	32.1933	48.6845	36.3222	11.602	10.4689
AT1G17120	2003	408.153	470.192	474.028	386.624	318.617	331.722	395.119	412.405	388.615	391.776	367.548	407.079			AT1G18270	4506	4204.98	3914.76	3648.78	4498.16	4059.94	4488.96	3679.03	3975.43	3458.55	3834.39	3370.37	3477.59
AT1G17130	1358	399.495	353.308	365.201	440.399	475.753	472.134	521.365	414.709	393.902	420.086	427.173	425.867			AT1G18280	770	1.78897	6.19261	15.0932	0	2.67277	0	0.739207	6.9607	4.86845	4.11194	0.725124	0
AT1G17140	1595	38.3416	55.7855	37.6711	59.338	66.62	51.7768	78.0601	70.2701	45.8231	42.9219	44.9226	53.8596			AT1G18290	965	3.57795	3.09631	3.7733	3.377	13.3639	5.75803	2.95683	5.22053	7.78953	9.59453	2.17537	9.51722
AT1G17145	1422	211.497	243.065	257.419	231.789	244.756	174.637	158.048	230.394	214.135	234.7	204.193	271.803			AT1G18300	1065	74.2424	104.242	83.0126	120.446	173.73	178.499	209.935	283.649	272.633	100.057	73.9626	104.689
AT1G17147	579	373.522	491.443	615.295	310.598	416.375	475.644	223.58	511.474	486.429	475.793	595.428	701.428			AT1G18320	699	38.4629	24.7704	41.5063	16.885	4.00916	23.0321	11.8273	7.83079	11.6843	47.9727	34.0808	32.3585
AT1G17150	1209	0	2.65645	0	0	0	0	0	0	0	0	0	0			AT1G18330	1644	136.856	300.342	99.9924	105.813	120.275	125.525	123.447	57.4258	61.3425	124.729	54.3843	85.655
AT1G17160	1324	378.469	446.284	460.425	411.658	459.823	488.808	493.417	451.572	448.537	422.826	520.285	478.474			AT1G18335	1112	69.7699	132.109	50.9395	83.2993	66.8194	69.0964	104.228	99.19	80.8163	83.6095	85.5646	48.5378
AT1G17170	855	1497.8	2461.2	2558.5	4868.5	5331.05	5635.77	3182.15	5059.45	5585.13	3047.45	4025.88	4181.01			AT1G18340	1232	181.581	229.127	207.531	215.002	208.476	190.015	159.669	157.486	186.949	226.842	224.063	236.979
AT1G17180	857	1296.19	2212.82	2506.18	3355.38	4517.85	4917.04	2856.42	4066.45	4228.06	2262.07	2537.72	2731.81			AT1G18350	1088	8.94487	4.12841	7.5466	3.377	1.33639	10.3645	3.69603	6.09062	4.86845	10.2799	10.8769	4.75861
AT1G17190	935	1837.92	2572.77	2551.17	1410.21	2023.94	1982.44	1530.36	2032.07	1971.27	2536.04	2386.61	3133.88			AT1G18360	1673	602.884	801.943	696.174	715.924	567.965	579.258	466.439	744.795	860.743	643.519	578.649	473.006
AT1G17200	878	29.6838	35.8621	30.3462	26.8875	24.6204	22.8169	11.5645	18.4315	18.5055	20.0911	34.3045	26.3035			AT1G18370	3118	84.9762	118.692	86.7859	128.326	126.957	77.1576	83.5303	64.3865	96.3954	81.5535	56.5596	92.317
AT1G17210	3348	2234.95	2214.15	2241.43	2443.06	2452.63	2429.12	2161.59	1976.78	2166.9	2281.25	2246.94	2468.78			AT1G18390	3120	513.435	597.587	598.068	525.686	712.294	398.456	636.457	635.164	806.216	589.378	220.438	679.529
AT1G17220	3686	894.226	847.408	852.833	895.633	1073.16	824.918	712.178	724.588	818.647	863.003	975.228	1111.01			AT1G18382	259	0	0	3.7733	0	0	1.15161	0	0.870088	6.81584	0	0	2.85517
AT1G17230	3577	90.2884	73.0524	50.2282	108.477	57.9304	49.144	113.717	59.9024	74.0219	75.7982	88.2116	68.8902			AT1G18400	1016	542.953	404.584	273.564	160.97	185.758	147.406	86.4872	131.383	145.08	241.919	378.515	248.399
AT1G17235	360	6.18413	3.98468	6.27852	6.4901	11.5861	21.9393	1.92741	8.06378	17.6243	8.21908	6.53419	8.76785			AT1G18410	3423	20.5732	8.25681	15.0932	12.3823	6.68194	11.5161	19.2194	12.1812	9.73691	13.0211	13.7773	19.0344
AT1G17240	2302	35.868	23.9081	30.3462	21.3246	7.96543	21.9393	24.0926	20.7354	9.69334	23.744	23.6864	22.5459			AT1G18415	2189	3.57795	2.0642	0	1.12567	0	0	0.739207	0.870088	1.94738	2.05597	0.725124	1.90344
AT1G17255	3072	4.94731	3.98468	2.09284	4.63578	0.72413	4.38786	3.85482	0	2.64364	10.9588	4.08387	0			AT1G18430	72	0	0	0	4.50267	1.33639	3.45482	1.47841	0	0	0.685324	0	0.951722
AT1G17260	2844	21.0261	15.9387	13.6035	25.9604	11.5861	14.9187	14.4556	14.9756	17.6243	18.2646	12.2516	5.0102			AT1G18440	1111	388.207	408.712	356.577	284.794	315.387	285.598	204.021	234.924	237.581	390.634	390.842	338.813
AT1G17270	1958	200.366	241.737	206.145	230.862	258.514	243.965	197.56	232.698	213.254	218.262	213.995	195.398			AT1G18450	1627	1221.87	1132.22	1094.26	1105.4	1281.6	1394.59	1060.76	1004.08	1110.01	1310.34	1440.1	1479.93
AT1G17275.1	3261	0	0	0	0	0	0.877572	0	0	0	0	0	0			AT1G18460	2460	929.371	1053.78	815.033	1678.37	1340.4	1973.85	671.939	521.183	618.294	1150.66	1395.86	989.791
AT1G17280	1135	530.599	557.855	634.131	614.705	718.337	624.831	504.018	653.166	733.169	625.563	631.366	660.094			AT1G18470	1959	1516.15	1497.58	1454.61	1541.04	1932.42	1407.26	2542.13	1935.08	2482.91	1415.88	1034.03	1458.99
AT1G17285	537	69.2623	108.914	95.2243	60.2652	88.3439	100.921	75.169	101.373	96.9334	71.232	110.264	116.487			AT1G18480	1379	194.104	167.2	186.778	130.577	156.357	146.254	161.147	194.9	167.475	193.261	184.907	230.317
AT1G17290	2080	1756.29	1441.12	1363.49	1846.9	1403.36	1675.29	3275.63	1623.12	1394.08	1428.29	1719.31	1375.3			AT1G18485	3064	112.705	142.43	90.5592	101.31	110.92	69.0964	133.057	137.474	140.211	145.289	111.669	88.5101
AT1G17300	695	25.9734	34.5339	33.4855	24.1061	13.7585	17.5514	19.2741	9.21575	18.5055	33.7896	26.9535	38.829			AT1G18490	1654	270.135	272.475	284.884	219.505	302.024	253.353	297.9	315.842	293.081	283.724	312.528	290.275
AT1G17310	654	0	2.65645	12.557	5.56294	15.2067	14.9187	10.6008	4.60787	6.16849	6.39262	8.16774	12.5255			AT1G18500	2060	2406.17	2492.53	2039.47	1774.05	1780.07	1634.13	1780.75	1898.53	1887.01	2787.21	1931.73	2195.62
AT1G17330	962	64.315	77.0371	58.5995	53.7751	93.4128	78.9815	113.717	95.6134	81.0716	78.5379	65.3419	83.9208			AT1G18540	861	5379.44	4475.19	4593.99	2658.82	2692.82	2889.38	1995.12	2518.9	2852.91	7727.71	8098.91	7370.13
AT1G17340	2987	818.779	828.813	783.769	757.487	875.473	905.655	894.318	653.166	552.52	801.817	682.006	626.275			AT1G18550	2331	11.6283	46.4446	13.2065	30.393	24.055	19.5773	31.0467	25.2325	17.5264	21.245	21.7537	20.9379
AT1G17345	788	9.89462	6.64113	20.9284	4.63578	2.89652	6.14301	5.78223	5.75984	12.337	17.3514	9.80128	8.76785			AT1G18560	2195	102.866	116.627	107.539	115.944	97.5563	76.006	119.012	131.383	115.869	95.26	108.769	90.4136
AT1G17350	972	194.182	233.768	258.466	236.425	264.307	272.047	199.487	285.688	300.494	219.175	237.681	290.592			AT1G18570	1654	449.927	843.227	667.874	702.416	1062.43	411.123	1054.11	1352.99	1696.17	720.961	171.129	865.115
AT1G17360	3530	1341.96	1310.96	1228.5	1754.18	1805.98	1785.86	1554.46	1899.6	2045.29	1218.25	1310.11	1265.08			AT1G18580	2128	416.831	390.134	420.723	360.213	372.852	289.053	312.684	408.071	314.502	375.557	328.481	402.578
AT1G17370	1772	1325.88	1378.7	1334.19	1411.13	995.679	1138.21	1421.47	1373.15	1644.34	1293.14	1308.47	1359.02			AT1G18590	1363	525.958	378.781	499.962	525.686	304.696	451.43	297.161	371.528	288.213	314.564	439.425	422.564
AT1G17380	1133	215.208	184.623	111.967	196.557	146.274	144.799	155.157	199.291	280.226	158.902	111.898	108.972			AT1G18600	1458	437.404	422.13	311.297	335.449	319.397	358.149	276.463	334.114	298.923	425.586	348.059	470.151
AT1G17400	1477	6.18413	22.5798	7.32494	19.4703	20.2756	22.8169	13.4919	23.0394	20.2679	24.6572	17.969	13.778			AT1G18610	2150	110.916	89.7929	67.9194	100.184	109.584	126.677	116.055	85.2686	88.6059	131.582	118.92	86.6067
AT1G17410	854	46.9994	61.0984	47.0889	63.0467	65.8958	80.7367	45.2941	71.4221	90.7649	68.4923	53.9071	67.6377			AT1G18620	3519	1020.61	911.346	894.272	684.405	978.235	670.235	685.244	458.536	463.477	810.738	613.455	781.364
AT1G17420	2957	51.9467	63.7548	37.6711	50.0665	51.4132	41.2459	58.786	91.0055	163.906	38.3557	42.4722	23.7984			AT1G18630	751	271.924	311.695	294.317	178.981	195.113	202.683	230.632	219.262	198.633	304.284	266.845	223.655
AT1G17430	1136	335.18	450.268	425.893	412.585	425.064	313.293	238.999	433.14	499.648	341.548	387.968	430.877			AT1G18640	1198	973.201	1014.56	1158.4	867.889	1011.65	837.218	707.421	861.387	1005.82	907.369	909.305	1059.27
AT1G17440	2596	281.997	110.243	119.292	243.842	187.55	237.822	504.018	114.045	116.32	150.683	129.05	108.972			AT1G18650	877	81.3983	74.3113	79.2393	113.692	114.929	158.922	53.9621	69.607	98.3428	67.1617	71.7872	103.738
AT1G17450	5959	1104.49	767.714	657.152	939.21	824.784	798.591	1113.08	711.917	621.255	806.383	699.975	657.589			AT1G18660	2183	1665.53	1795.86	1579.13	2270.47	1555.55	2525.47	1409.67	1491.33	1470.27	1814.05	2368.25	1350.49
AT1G17455	810	210.261	235.096	329.622	127.02	206.377	215.005	153.229	214.266	236.165	320.544	280.97	335.683			AT1G18670	2474	121.65	148.623	111.312	119.321	181.749	88.6737	164.843	117.462	129.501	141.862	150.826	154.179
AT1G17460	2234	138.525	148.761	114.06	78.8083	85.4473	56.1646	228.398	164.732	134.826	129.679	138.852	134.023			AT1G18680	786	55.4582	78.4397	56.5995	77.671	90.8743	80.6124	49.5268	80.0481	70.1057	82.2388	76.8631	78.0412
AT1G17470	1573	1052.54	981.559	973.171	925.302	750.923	858.266	831.678	885.864	932.323	1044.74	882.932	905.593			AT1G18690	2272	75.1369	69.1508	92.4458	54.032	37.4188	63.3383	76.8775	52.2053	52.5793	56.1965	31.1803	36.1654
AT1G17480	1464	128.63	150.089	119.292	174.305	140.481	139.534	147.447	198.139	225.59	151.596	189.492	162.831			AT1G18700	2814	748.685	838.067	762.206	900.533	976.899	806.124	933.618	875.308	734.163	902.571	807.063	969.804
AT1G17490	569	248.602	239.081	243.816	226.226	281.687	297.497	244.781	255.737	342.792	289.494	395.318	336.936			AT1G18710	1119	10.7338	15.4815	32.073	13.508	16.0366	12.6677	27.3506	25.2325	25.316	14.3918	12.3271	21.8896
AT1G17495.1	4173	0	0	0	0	0	0	0	0	0.881213	0	0	0			AT1G18720	913	2702.24	3155.13	3094.11	2718.49	2964.11	2365.4	983.145	3399.43	3335.87	2040.21	1770.75	2760.94
AT1G17500	3953	1747.64	1878.11	1684.74	1766.23	1931.98	1832.37	1896.57	1953.74	1823.23	1952.49	1820.59	1718.5			AT1G18730	1193	2526.03	2912.59	1835.71	2277.22	2330.66	1540.85	3424	2050.8	2535.49	2235.53	2032.52	1831.11
AT1G17510	667	232.523	316.118	280.441	245.697	267.204	265.904	182.14	301.816	318.999	259.358	364.281	314.39			AT1G18740	1555	840.817	1195.17	1186.7	1348.55	1673.16	1688.25	2735.8	1702.76	2132.38	852.543	788.209	1187.75
AT1G17520	1375	234.997	330.728	230.212	293.909	285.307	323.824	183.104	291.448	325.168	301.366	285.871	349.461			AT1G18745	968	3.57795	11.3531	13.2065	7.87967	4.00916	12.6677	5.91365	12.1812	2.92107	11.6505	5.07586	5.71033
AT1G17530	876	128.63	191.264	215.563	136.292	230.997	200.086	90.5883	232.698	265.245	215.523	218.079	240.49			AT1G18750	1880	40.2519	43.3483	41.5063	122.698	54.7919	97.8865	126.404	72.2173	61.3425	68.5324	104.418	75.186
AT1G17540	2574	0	2.65645	0	3.70863	1.44826	0.877572	0	3.45591	5.28728	0	0.816774	1.25255			AT1G18773	850	16.1008	24.7704	13.2065	13.508	13.3639	19.5773	9.60968	7.83079	6.81584	10.2799	12.3271	10.4689
AT1G17550	2441	774.254	804.905	786.908	1143.18	1268.68	1049.58	1035.98	1058.66	1010.75	698.622	708.143	878.037			AT1G18800	1257	703.066	689.444	613.161	622.494	521.191	590.774	733.293	620.373	686.452	962.194	944.836	1054.51
AT1G17560	880	138.525	192.593	229.166	165.961	201.308	178.147	168.648	236.154	199.154	203.651	208.277	234.227			AT1G18810	1435	101.971	98.0497	122.632	189.112	108.247	164.68	67.2678	45.2446	45.7635	78.8122	133.423	64.7171
AT1G17580	4960	1098.3	1020.08	854.926	1163.58	1151.37	1070.64	935.758	931.943	969.334	1071.22	989.113	989.514			AT1G18830	2910	86.7652	16.5136	11.3199	11.2567	68.1557	47.2158	26.6114	19.1419	42.8424	18.5037	36.9813	15.2275
AT1G17590	1859	201.603	176.654	146.499	276.293	137.585	138.656	482.816	232.698	171.837	176.254	230.33	176.61			AT1G18835	299	45.6188	19.6099	54.7128	24.7647	14.7003	44.9126	8.13127	13.9214	14.6054	31.5249	41.332	31.4068
AT1G17600	3332	4.94731	6.64113	4.18568	6.4901	0	3.51029	3.85482	2.30394	0.881213	1.82646	3.26709	1.25255			AT1G18840	2360	291.603	253.897	279.224	279.165	245.895	256.808	294.943	232.313	194.738	215.192	195.783	207.475
AT1G17610	1463	0	0	1.04642	0	0.72413	0	0	0	0	0	0	0			AT1G18850	1456	167.269	132.109	139.612	77.671	53.4555	74.8544	71.703	93.0994	94.448	206.968	195.058	192.248
AT1G17615	1143	3.71048	7.96935	5.2321	22.2518	30.4135	22.8169	16.383	23.0394	23.7927	3.65292	2.45032	1.25255			AT1G18860	1463	15.2063	30.9631	30.1864	59.6603	53.4555	85.2188	59.8757	46.9847	51.6056	19.1891	34.0808	43.7792
AT1G17620	1076	822.49	601.686	578.671	766.759	545.994	610.79	1121.75	602.48	608.037	452.049	633	378.27			AT1G18870	1930	21.4677	16.5136	37.733	65.2887	65.483	33.3966	112.359	65.2566	113.922	26.7276	21.0286	23.793
AT1G17630	2196	65.5518	49.1443	48.1353	57.4837	50.6891	52.6543	44.3304	67.9661	64.3285	71.232	54.7238	61.3749			AT1G18880	1943	25.9401	28.8988	66.0327	61.9117	54.7919	100.19	34.7427	23.4924	34.0792	24.6717	32.6306	26.6482
AT1G17640	1110	45.7626	34.5339	29.2998	48.2122	61.5511	64.0628	80.9512	29.9512	43.1794	40.1822	33.4877	45.0918			AT1G18879	184	0	0	0	0	1.33639	0	0	0.870088	0	0	0	0.951722
AT1G17650	1242	95.2357	54.4572	38.7176	70.4639	44.1719	34.2253	56.8586	51.8386	38.7734	34.7028	63.7084	43.8392			AT1G18890	2568	389.102	470.638	422.609	619.117	712.294	765.818	703.725	555.116	661.136	564.021	532.241	596.73
AT1G17665	1196	113.788	75.7089	36.6247	4.63578	11.5861	14.0412	104.08	89.8535	74.0219	97.7157	69.4258	33.8188			AT1G18900	3259	372.106	320.984	379.217	559.456	467.736	561.984	494.529	462.887	527.74	431.069	649.711	589.116
AT1G17680	3179	451.442	344.01	366.247	458.943	440.995	458.97	576.296	354.806	305.781	384.47	351.213	385.785			AT1G18910	4064	88.5542	123.852	98.1058	126.075	113.593	153.164	105.707	87.8789	62.3162	86.3508	117.47	62.8136
AT1G17690	2571	609.756	608.327	553.556	472.85	550.339	552.871	504.018	561.009	532.253	540.633	560.307	511.04			AT1G18940	1581	22.3622	19.6099	16.9798	18.0107	12.0275	24.1837	14.0449	19.1419	19.4738	21.245	29.7301	8.5655
AT1G17700	807	0	0	0	1.85431	0.72413	0	0	0	0	0	0	0			AT1G18950	2731	378.368	363.3	379.217	335.449	400.916	354.695	350.384	432.434	417.713	381.725	398.093	409.24
AT1G17710	1219	2.47365	0	6.27852	7028.78	10074.8	7370.73	4244.16	7166.4	7947.66	68.4923	115.165	82.6683			AT1G18970	810	0	3.09631	0	1.12567	0	0	0	5.22053	2.92107	2.05597	0	0.951722
AT1G17720	2565	2241.13	2216.81	2312.59	2178.82	2503.32	2473	1955.36	2307.39	2455.94	2401.8	2412.75	2472.53			AT1G18980	792	0	2.0642	5.65995	5.62833	4.00916	51.8223	14.7841	14.7915	14.6054	4.11194	8.70148	12.3724
AT1G17730	895	803.938	996.169	923.989	900.269	774.095	871.429	902.992	946.918	1000.18	875.789	829.842	940.665			AT1G18990	1732	0.894487	2.0642	1.88665	1.12567	5.34555	5.75803	2.21762	0	2.92107	2.05597	4.35074	2.85517
AT1G17744	1023	2.47365	1.32823	0	1.85431	2.89652	5.26543	0	9.21575	0.881213	0	0.816774	6.26275			AT1G19000	1503	1814.02	2191.15	2063.99	3971.35	2958.76	4144.63	2701.06	2608.52	2865.57	2291.04	2725.74	2213.7
AT1G17745	2446	2237.42	1969.76	1856.35	3392.47	3338.24	3557.68	5289.78	3541.15	3819.18	1920.53	2144.85	2356.05			AT1G19010	1339	67.0865	59.8619	54.7128	74.294	100.229	64.4899	97.5753	66.1267	92.5006	56.8819	79.7636	47.5861
AT1G17750	3379	681.492	544.572	422.754	688.877	682.855	661.69	684.231	771.819	901.481	407.301	455.76	333.178			AT1G19020	525	154.746	308.598	184.892	333.197	511.836	283.295	739.207	522.923	851.98	342.662	166.053	433.985
AT1G17760	2652	674.071	472.848	448.914	585.036	495.305	607.28	753.617	501.106	480.261	536.067	444.325	494.757			AT1G19025	1856	38.4629	40.252	43.3929	28.1417	36.0825	14.9709	67.2678	40.8941	52.5793	45.9167	45.6828	63.7654
AT1G17780	1477	267.155	274.943	300.323	273.511	307.755	270.292	183.104	311.032	304.9	265.75	264.635	349.461			AT1G19030.1	1197	0	1.0321	0	1.12567	0	2.30321	1.47841	0	0	0	0	0.951722
AT1G17790	1768	268.391	431.673	365.201	235.498	394.651	315.048	209.124	336.375	443.25	305.932	266.268	335.683			AT1G19050	807	309.492	159.976	273.564	132.829	140.321	132.435	68.7462	103.54	106.132	228.898	301.651	124.676
AT1G17810	1173	0	0	0	0	0	0	1.92741	0	0.881213	0	0	0			AT1G19080	1062	133.278	182.682	158.479	186.861	155.021	156.618	104.228	107.891	125.606	157.624	181.281	167.503
AT1G17820	2856	199.129	200.562	209.284	402.386	410.582	409.826	324.769	349.046	367.466	284.928	274.436	286.834			AT1G19090	2109	4.47243	4.12841	1.88665	6.754	5.34555	2.30321	8.13127	10.4411	3.89476	2.05597	10.8769	3.80689
AT1G17830	1589	199.129	223.142	285.673	775.103	929.059	798.591	609.062	995.301	1141.17	246.572	352.029	350.714			AT1G19100	2596	339.905	424.194	449.023	307.307	257.923	325.904	436.871	399.37	323.265	420.789	355.311	327.392
AT1G17840	3045	33.3943	55.7855	48.1353	89.007	47.7926	76.3488	103.116	47.2307	48.4667	42.9219	52.2735	40.0816			AT1G19110	2551	856.024	813.296	813.146	1080.64	1047.73	1129.73	1426.67	832.674	893.848	901.201	975.291	831.805
AT1G17850	2011	102.657	65.083	47.0889	80.6626	39.103	44.7562	88.6609	41.4709	66.091	59.36	68.609	57.6173			AT1G19120	767	301.442	342.658	384.876	339.951	379.534	338.572	342.992	325.413	408.95	374.187	259.594	277.903
AT1G17860	738	3157.62	3464.01	3580.85	2821.34	2480.15	2708.19	2842.93	3058.48	2306.13	2690.38	3637.91	2611.57			AT1G19130	857	742.424	986.689	1099.92	885.9	1025.01	921.285	841.217	1009.3	1092.48	750.429	627.957	1165.86
AT1G17870	1856	40.8153	33.2056	38.7176	58.4109	62.9993	37.7356	45.2941	36.863	69.6158	31.9631	44.1058	36.3239			AT1G19140	1346	560.843	424.194	486.756	804.852	575.983	1006.5	364.429	424.603	457.635	686.009	1185.58	695.709
AT1G17880	778	2075.4	2090.63	2290.61	2160.28	1532.98	1806.04	2187.61	1926.09	1715.72	2103.17	2246.13	1852.52			AT1G19150	1043	1456.22	1583.24	1101.8	2190.55	1809.47	2223.75	756.208	1287.73	1645.54	1598.86	1946.23	1295.29
AT1G17890	1485	972.146	1353.46	1443.01	1070.87	997.127	1190.87	856.734	1292.51	1280.4	1243.82	1170.44	1114.77			AT1G19160	1053	3.57795	3.09631	9.43325	1.12567	1.33639	2.30321	2.95683	6.9607	10.7106	7.53856	1.45025	11.4207
AT1G17920	2755	32.1575	21.2516	16.7427	30.5962	26.0687	31.5926	25.0563	12.6717	14.0994	26.4837	22.8697	18.7882			AT1G19170	1766	263.874	258.025	199.985	172.227	161.703	190.015	215.848	222.743	211.291	246.031	203.035	195.103
AT1G17930	1987	223.866	183.295	158.009	194.703	233.894	191.311	264.055	173.947	198.273	182.646	213.178	220.449			AT1G19180	1527	1626.18	3426.58	3320.5	2335.76	2635.36	2049.86	3049.97	3836.22	4754.53	2320.51	1731.6	4155.22
AT1G17940	1734	215.208	216.501	179.984	177.087	158.584	149.187	223.58	235.002	259.958	215.523	206.644	253.015			AT1G19190	1102	4.47243	5.16051	11.3199	5.62833	2.67277	5.75803	11.8273	8.70088	6.81584	13.0211	7.25124	12.3724
AT1G17950	1123	81.6306	130.166	177.891	108.477	193.343	212.373	159.011	191.227	158.618	134.245	152.737	151.559			AT1G19200	732	118.967	99.0818	141.499	812.731	771.095	884.433	941.01	1305.13	1270.67	176.814	153.001	103.738
AT1G17960	1565	28.447	19.9234	27.2069	34.3048	20.9998	21.0617	40.4756	18.4315	13.2182	26.4837	30.2206	30.0612			AT1G19210	709	7.15589	7.22471	16.9798	16.885	12.0275	43.761	75.3991	81.7883	96.3954	2.05597	15.2276	7.61377
AT1G17970	1505	196.655	221.814	217.655	165.961	169.446	143.044	190.814	148.604	116.32	162.555	192.759	217.944			AT1G19220	3896	181.581	183.714	235.831	245.395	247.232	298.266	258.722	205.341	222.002	160.366	238.566	249.351
AT1G17980	2766	602.335	464.879	410.197	567.42	480.098	457.215	670.739	392.821	387.734	463.921	458.21	450.918			AT1G19230	3085	49.1968	16.5136	28.2997	47.278	36.0825	64.4899	53.9621	32.1933	37.9739	39.7488	18.1281	23.793
AT1G17990	1532	0	1.32823	0	0	0	0	0.963705	0	0	0	0	0			AT1G19240	670	106.444	108.371	115.086	75.4197	108.247	102.493	48.7876	106.151	84.7111	111.708	79.0385	135.144
AT1G18000	1687	0	3.98468	0	0	0	0	0.963705	0	0	1.82646	0	0			AT1G19250	1745	29.5181	60.894	79.2393	240.893	108.247	62.1867	235.068	354.996	246.344	79.4975	87.74	174.165
AT1G18010	1587	2.47365	0	1.04642	0	0	0	0	0	0.881213	0	1.63355	0			AT1G19260	2310	5.36692	1.0321	1.88665	1.12567	0	2.30321	2.95683	7.83079	0.973691	0	1.45025	0
AT1G18020	1179	2.47365	1.32823	0	0	0	0	0	1.15197	0	4.56616	0	0			AT1G19270	2346	466.027	552.174	488.642	487.414	565.292	335.117	799.821	569.908	713.715	437.237	242.191	479.668
AT1G18030	1427	91.5252	91.6476	85.8065	104.769	94.1369	106.186	117.572	86.3976	75.7843	144.291	83.3109	95.1938			AT1G19290	2715	29.5181	25.8025	20.7531	29.2673	29.4005	40.3062	45.8308	41.7642	33.1055	26.7276	28.2798	23.793
AT1G18040	1634	98.9462	43.8314	37.6711	92.7157	44.1719	53.5319	107.935	38.015	51.9916	42.9219	62.0748	22.5459			AT1G19300	1517	121.65	171.329	145.272	145.211	183.085	102.493	237.285	255.806	304.765	126.1	98.6168	193.2
AT1G18060	1003	92.762	90.3193	89.9922	135.365	125.274	100.921	97.3342	52.9906	71.3782	84.9305	51.4567	90.1836			AT1G19310	1045	348.85	424.194	505.622	280.291	335.433	160.073	355.558	566.427	617.32	315.249	213.186	416.854
AT1G18070	2172	1877.5	1559.34	1570.68	1849.68	2099.25	2126.36	2417.94	1639.25	1675.19	1810.02	1785.47	1759.83			AT1G19320	864	8.94487	5.16051	7.5466	1.12567	1.33639	4.60642	2.21762	0.870088	3.89476	6.16791	5.07586	6.66205
AT1G18075	186	14.8419	14.6105	19.882	12.9802	12.3102	19.3066	12.5282	18.4315	20.2679	16.4382	9.80128	20.0408			AT1G19330	1251	141.329	188.875	132.065	333.197	280.641	272.931	453.873	272.338	357.345	137.75	87.74	124.676
AT1G18080	1358	7036.31	8464.78	8041.74	6656.99	5730.04	6566	7250.92	7120.32	7613.68	7658.36	8854.64	8251.8			AT1G19340	1610	42.0409	27.8667	45.2796	31.5187	20.0458	47.2158	22.9154	23.4924	40.895	26.7276	29.0049	33.3103
AT1G18090	1883	38.3416	45.1597	41.8568	53.7751	49.965	56.1646	53.0038	43.7748	50.2291	51.1409	59.6245	38.829			AT1G19350	1576	786.254	714.214	677.307	1090.77	779.114	1197.67	366.646	624.723	587.136	798.402	1015.9	882.246
AT1G18100	1432	126.156	116.884	162.195	118.676	91.9645	137.779	285.257	193.531	176.243	105.935	106.181	112.729			AT1G19360	1769	1031.34	905.153	922.572	625.871	860.633	658.719	770.992	873.568	666.978	970.418	664.213	997.404
AT1G18120	1835	2.47365	0	0	0	0	0	0	0	0	0	0	0			AT1G19370	2171	501.807	427.29	482.982	159.845	227.186	32.245	362.95	502.041	336.897	313.878	57.2848	217.944
AT1G18130	498	0	0	0	0	0	0	0	0	0	0	0	2.5051			AT1G19371	190	0.894487	2.0642	1.88665	4.50267	2.67277	0	1.47841	1.74018	0	2.74129	4.35074	0.951722
AT1G18140	1931	173.156	124.853	95.2243	209.537	120.206	154.453	295.857	134.78	115.439	113.241	124.15	56.3647			AT1G19373	76	3.57795	3.09631	7.5466	2.25133	0	1.15161	3.69603	1.74018	0.973691	1.37065	0.725124	8.5655
AT1G18150	2333	1531.19	1167.51	1138.51	1386.1	1123.13	1195.25	2496	1276.38	1108.57	1367.11	1118.16	1038.36			AT1G19376	87	3.57795	0	1.88665	0	0	0	0	0	0	0.685324	1.45025	0
AT1G18160	3516	1533.67	1322.91	1186.64	1339.74	1240.43	1115.39	1370.39	1060.96	917.343	1399.07	1154.92	1197.44			AT1G19380	677	795.199	1319.03	1218.78	1061.5	1524.82	1189.61	1045.24	970.148	1649.43	1356.26	726.574	1675.98
AT1G18170	989	35.868	30.5492	35.5783	25.9604	28.2411	18.429	14.4556	20.7354	18.5055	20.0911	19.6026	16.2831			AT1G19394	284	0	1.0321	0	0	1.33639	0	0.739207	0	0	0	0	0
AT1G18180	1154	68.0255	92.9758	65.9245	78.8083	70.9647	85.1245	57.8223	55.2945	66.9722	68.4923	71.8761	68.8902			AT1G19396	707	1.78897	0	0	0	2.67277	0	0	0	2.92107	0	0.725124	0.951722
AT1G18190	2251	305.496	330.728	324.39	362.518	420.72	404.561	386.446	284.536	350.723	330.59	291.588	360.734			AT1G19397	747	0	1.0321	0	0	0	0	1.47841	2.61026	0.973691	0	0.725124	0.951722
AT1G18191	277	0	1.32823	0	0	0	0	0	0	0	0	0	0			AT1G19400	1672	534.008	581.073	545.242	584.221	670.866	490.584	925.487	611.672	680.61	599.658	410.42	515.833
AT1G18200	852	153.367	207.203	190.449	75.0997	68.7924	71.0834	107.935	134.78	112.795	266.663	206.644	211.681			AT1G19410	1308	0	0	0	0	0	0	1.47841	0.870088	0	0.685324	0	0
AT1G18210	914	1576.95	1721.38	1742.29	1367.56	894.301	1200.52	2413.12	1722.19	1817.94	1665.73	1608.23	1437.93			AT1G19420	2496	10.7338	10.321	5.65995	21.3877	10.6911	13.8193	18.4802	13.9214	3.89476	8.22388	7.25124	5.71033
AT1G18250	1116	209.024	108.914	69.0637	203.974	87.6197	109.697	392.228	107.133	97.8146	101.369	136.401	103.962			AT1G19430	2778	418.62	428.322	358.463	339.951	338.106	316.692	430.218	415.032	303.792	394.746	327.031	310.261
AT1G18260	2331	1533.67	1741.3	1652.3	1547.42	1931.25	1680.55	1474.47	1738.32	1828.52	1702.26	1709.51	2000.32			AT1G19440	1948	296.075	202.292	267.904	189.112	220.504	234.928	217.327	189.679	193.764	405.026	366.187	284.565
AT1G18265	1042	22.2629	13.2823	33.4855	21.3246	24.6204	38.6132	11.5645	23.0394	29.08	28.3102	16.3355	28.8086			AT1G19450	1953	3239.83	2257.21	2103.61	3147.36	1981.86	4043.29	997.929	1194.63	1261.9	3393.72	6754.53	2456.39
AT1G18270	4506	3490.33	3515.81	3087.99	2869.55	3975.47	3509.41	2957.61	3075.76	2851.6	4066.62	3902.54	4206.06			AT1G19480	2056	129.701	82.5681	94.3325	122.698	110.92	96.7349	80.5735	118.332	98.3428	104.855	97.1666	88.5101
AT1G18280	770	4.94731	3.98468	4.18568	0.927157	0.72413	0	1.92741	5.75984	2.64364	9.13231	13.0684	2.5051			AT1G19485	2633	237.039	163.072	199.985	239.767	172.394	194.621	222.501	217.522	183.054	198.744	203.76	202.717
AT1G18290	965	16.0788	30.5492	27.2069	17.616	27.5169	17.5514	12.5282	38.015	24.674	33.7896	45.7393	37.5765			AT1G19490	1736	13.4173	3.09631	3.7733	50.655	12.0275	58.7319	11.0881	18.2718	12.658	19.1891	44.2325	20.9379
AT1G18300	1065	1234.35	1790.45	1538.24	477.486	689.372	342.253	255.382	711.917	585.125	1102.27	881.299	940.665			AT1G19510	589	1.78897	2.0642	13.2065	41.6497	13.3639	44.9126	8.13127	5.22053	0	2.74129	8.70148	10.4689
AT1G18310	1950	2.47365	0	0	0	0	0	0	0	0	0.913231	0.816774	0			AT1G19520	2539	361.373	339.561	267.904	267.909	228.522	232.624	174.453	280.168	267.765	426.957	401.718	341.668
AT1G18320	699	6.18413	6.64113	2.09284	7.41725	9.41369	14.0412	13.4919	3.45591	7.0497	12.7852	12.2516	8.76785			AT1G19530	700	13.4173	37.1557	49.0529	30.393	74.8377	36.8514	45.0916	5.22053	23.3686	32.2102	9.42661	24.7448
AT1G18330	1644	571.414	717.242	696.916	473.777	673.441	505.482	146.483	488.435	410.645	408.214	425.539	617.507			AT1G19540	1073	23.2566	44.3804	22.6398	22.5133	52.1191	28.7901	31.7859	24.3625	27.2633	38.3781	13.7773	23.793
AT1G18335	1112	113.788	119.54	99.4099	127.02	107.171	106.186	112.754	100.221	129.538	104.108	108.631	91.4361			AT1G19550	462	118.967	114.563	128.292	172.227	142.993	120.919	232.111	225.353	256.081	78.1269	77.5882	95.1722
AT1G18340	1232	97.7093	92.9758	81.6208	121.458	65.1717	82.4918	104.08	72.574	94.2898	84.0173	62.8916	78.9106			AT1G19560	1939	0.894487	1.0321	1.88665	3.377	1.33639	2.30321	0	2.61026	3.89476	0.685324	0.725124	0.951722
AT1G18350	1088	0	1.32823	0	0	0	0	0	2.30394	1.76243	1.82646	0	0			AT1G19570	917	15024.7	19535.6	23398.2	32531.8	25669.3	20929.3	40045	36630.7	41138.4	11473	12733.9	22128.5
AT1G18360	1673	138.525	108.914	97.3171	152.981	118.757	113.207	139.737	148.604	140.113	121.46	114.348	130.265			AT1G19580	1451	797.882	826.713	826.352	763.202	729.667	817.64	948.402	780.469	824.716	841.577	842.594	803.253
AT1G18370	3118	455.152	330.728	354.737	483.976	505.443	492.318	399.938	419.317	416.814	406.388	412.471	407.079			AT1G19600	1440	254.034	199.196	175.458	201.494	187.094	280.992	145.624	120.942	184.028	337.865	341.533	341.668
AT1G18390	3120	1220.75	1050.63	1137.46	797.355	674.165	760.855	882.754	827.113	698.802	1030.12	1016.07	924.382			AT1G19610	443	1080.54	2154	2328.13	1112.16	1719.93	1955.43	591.365	788.3	496.582	809.367	618.53	1228.67
AT1G18382	259	0	1.32823	3.13926	2.78147	0	0	1.92741	1.15197	0.881213	5.47939	3.26709	1.25255			AT1G19620	954	12.5228	8.25681	9.43325	7.87967	13.3639	8.06124	13.3057	9.57097	4.86845	8.22388	7.97636	2.85517
AT1G18400	1016	2.47365	6.64113	6.27852	1.85431	3.62065	5.26543	0	6.91181	5.28728	1.82646	0	1.25255			AT1G19630	1431	2.68346	4.12841	5.65995	51.7807	10.6911	20.7289	52.4837	19.1419	19.4738	3.42662	2.90049	4.75861
AT1G18410	3423	23.4997	6.64113	18.8356	20.3974	29.6893	33.3477	28.9112	46.0787	19.3867	18.2646	17.1522	23.7984			AT1G19640	1589	0.894487	20.642	7.5466	60.786	17.373	33.3966	4.43524	15.6616	18.5001	16.4478	17.403	18.0827
AT1G18415	2189	0	5.3129	2.09284	10.1987	8.68956	6.14301	7.70964	10.3677	5.28728	13.6985	11.4348	7.5153			AT1G19650	2428	654.764	648.16	669.761	818.36	491.791	822.247	648.284	642.125	671.847	590.064	584.45	533.916
AT1G18420	1746	1.23683	11.954	10.4642	3.70863	8.68956	15.7963	8.67335	5.75984	9.69334	10.0455	22.0529	10.0204			AT1G19660	1490	2220.12	3081.86	2824.31	4159.34	4105.38	3891.28	5376.99	4077.23	3772.08	1899.72	1909.98	2027.17
AT1G18430	72	0	0	1.04642	0	3.62065	4.38786	3.85482	1.15197	0.881213	7.30585	1.63355	2.5051			AT1G19670	1281	2222.8	2728.88	2754.51	3696.69	2189	2890.53	1661	2413.62	2738.02	2211.54	3161.54	3103.56
AT1G18440	1111	90.2884	88.9911	70.1102	96.4243	57.2063	93.0227	90.5883	104.829	70.497	88.5834	87.3948	62.6275			AT1G19680	1805	105.549	159.976	175.458	129.452	161.703	188.863	93.8792	138.344	143.133	140.491	130.522	154.179
AT1G18450	1627	922.673	958.979	849.693	895.633	843.611	890.736	899.137	873.192	993.127	945.194	910.703	974.484			AT1G19690	1276	163.691	147.591	150.932	117.069	100.229	117.464	138.232	162.706	195.712	198.744	175.48	157.986
AT1G18460	2460	885.568	1025.39	1028.63	1318.42	1602.5	1227.72	684.231	951.526	1024.85	727.845	865.78	931.897			AT1G19700	2375	262.085	307.566	273.564	638.253	342.115	625.322	296.422	450.706	370.976	351.571	523.539	278.854
AT1G18470	1959	1696.93	1539.41	1619.86	1189.54	1006.54	968.84	1623.84	1490.65	1406.42	1588.11	1433.44	1317.68			AT1G19710	1727	199.47	137.27	188.665	123.823	108.247	116.312	135.275	137.474	101.264	131.582	171.854	95.1722
AT1G18480	1379	374.759	525.977	567.16	374.571	521.374	529.176	533.893	563.313	607.156	594.513	560.307	579.931			AT1G19715	2246	212.888	211.581	222.625	473.906	379.534	423.791	325.99	314.102	279.449	260.423	200.859	222.703
AT1G18485	3064	25.9734	17.2669	8.37136	21.3246	9.41369	11.4084	30.8386	17.2795	10.5746	13.6985	17.969	11.2729			AT1G19720	3069	446.349	331.305	326.39	303.93	260.596	316.692	436.132	289.739	302.818	454.37	423.472	274.096
AT1G18490	1654	317.865	347.995	437.404	327.286	358.444	279.068	254.418	269.561	349.841	305.932	298.122	353.219			AT1G19730	710	220.044	263.186	282.997	285.919	241.886	263.718	473.092	267.117	253.16	254.94	266.845	292.179
AT1G18500	2060	775.491	660.128	612.156	699.076	703.854	649.404	1211.38	730.348	633.592	766.201	733.463	589.951			AT1G19740	1138	1046.55	966.047	1105.58	883.648	781.787	845.279	998.668	1019.74	991.217	845.689	848.395	863.212
AT1G18510	717	0	1.32823	0	0	0.72413	0	0	0	0	0	0	0			AT1G19750	1355	13.4173	14.4494	5.65995	6.754	14.7003	6.90964	14.0449	18.2718	10.7106	13.0211	14.5025	6.66205
AT1G18520	1073	0	2.65645	0	1.85431	3.62065	1.75514	5.78223	6.91181	7.93092	0	0.816774	5.0102			AT1G19770	1396	490.179	1176.6	932.005	1185.33	1499.43	1007.66	2312.24	1855.9	2372.88	980.013	458.278	1488.49
AT1G18530	474	1.23683	1.32823	1.04642	0	0	0.877572	0	1.15197	0.881213	1.82646	1.63355	0			AT1G19780	2262	0	0	0	1.12567	0	2.30321	0	0	0	0.685324	0	0.951722
AT1G18540	861	5226.83	5587.84	5530.33	4657.11	5201.43	5683.16	5674.3	5043.32	4872.23	5817.28	6297.33	6441.86			AT1G19790	1780	1.78897	0	5.65995	2.25133	2.67277	1.15161	5.91365	0.870088	0	1.37065	4.35074	0
AT1G18550	2331	138.525	135.479	121.385	142.782	162.205	171.127	127.209	127.869	167.43	129.679	124.15	141.538			AT1G19800	1474	639.558	674.995	571.655	648.384	569.301	636.838	466.439	482.899	580.32	684.638	651.161	552.95
AT1G18560	2195	162.024	130.166	114.06	182.65	119.481	114.962	170.576	94.4614	115.439	135.158	132.317	83.9208			AT1G19830	718	0.894487	1.0321	0	4.50267	0	1.15161	1.47841	0	1.94738	0	0	3.80689
AT1G18570	1654	561.519	520.664	358.922	247.551	291.824	203.597	527.147	277.624	223.828	305.019	240.131	232.974			AT1G19835	3504	1023.29	1095.06	962.191	1118.91	1051.74	1182.7	1362.36	894.45	815.953	1064.31	1029.68	867.97
AT1G18580	2128	818.779	666.769	744.005	686.096	635.786	660.812	768.073	707.309	688.227	707.754	710.593	598.719			AT1G19840	462	4.47243	4.12841	1.88665	19.1363	16.0366	18.4257	6.65286	6.9607	5.84215	10.9652	8.70148	12.3724
AT1G18590	1363	448.968	516.68	545.185	1052.32	976.851	1018.86	575.332	827.113	832.746	410.954	491.698	429.625			AT1G19850	3375	160.113	201.26	343.37	350.082	247.232	293.66	345.209	473.328	517.03	324.843	387.216	394.965
AT1G18600	1458	184.287	177.982	162.195	187.286	213.618	167.616	210.088	164.732	197.392	183.559	182.141	187.882			AT1G19860	1803	180.686	127.981	135.839	160.97	98.8927	149.709	82.0519	118.332	108.08	164.478	308.178	159.889
AT1G18610	2150	164.498	155.402	139.174	168.743	172.343	147.432	154.193	191.227	182.411	197.258	152.737	157.821			AT1G19870	2956	922.216	976.368	1054.64	1165.07	1059.76	1066.39	1114.72	1043.24	1074.95	953.971	970.94	931.736
AT1G18620	3519	232.523	241.737	258.466	214.173	252.721	215.005	285.257	233.85	175.361	256.618	213.178	217.944			AT1G19880	2101	366.739	360.204	296.204	453.644	470.408	423.791	235.807	418.512	481.003	460.538	521.364	417.806
AT1G18630	751	59.3677	31.8774	14.6499	25.9604	41.9995	33.3477	95.4068	13.8236	25.5552	28.3102	47.3729	20.0408			AT1G19900	1843	0	0	0	0	0	1.15161	5.91365	0.870088	4.86845	0.685324	2.17537	0
AT1G18640	1198	526.888	521.993	564.021	625.831	574.959	577.443	623.517	620.911	677.653	592.687	530.903	537.344			AT1G19910	858	3706.75	3747.56	4154.4	3732.71	4136.12	4361.13	2885.86	4047.65	4501.37	3933.76	4553.78	5249.7
AT1G18650	877	19.7892	25.2363	21.9748	18.5431	18.1033	13.1636	26.02	20.7354	8.81213	16.4382	14.7019	10.0204			AT1G19920	1801	1163.73	738.985	1005.58	1020.98	636.12	1181.55	808.692	931.864	770.19	1093.09	1933.9	831.805
AT1G18660	2183	878.147	877.957	871.668	985.568	1047.82	1032.03	884.681	912.359	1014.28	1052.96	1044.65	1049.64			AT1G19940	1789	70.6644	46.4446	67.9194	54.032	73.5013	46.0642	70.9638	53.0754	35.0529	65.7911	63.8109	53.2964
AT1G18670	2474	655.518	390.498	340.087	643.447	582.925	505.482	637.009	413.557	366.585	516.889	438.607	435.887			AT1G19950	1353	87.6597	97.0176	130.179	184.609	130.966	208.441	102.75	113.982	110.027	108.966	196.508	83.7515
AT1G18680	786	32.1575	67.7395	27.2069	40.7949	33.31	29.8375	28.9112	26.4953	33.4861	19.1779	26.1368	26.3035			AT1G19960	425	59.0361	138.302	105.652	200.369	144.33	185.409	119.012	287.999	145.08	134.323	153.001	135.144
AT1G18690	2272	179.34	160.715	175.799	165.034	192.619	198.331	191.777	175.099	159.5	197.258	173.156	182.872			AT1G19968	725	0.894487	1.0321	0	3.377	1.33639	0	0	1.74018	0.973691	0	0	0.951722
AT1G18700	2814	561.519	494.1	516.932	589.672	382.341	438.786	598.461	445.812	455.587	536.98	491.698	493.505			AT1G19970	1093	60.8251	102.178	64.1461	128.326	89.5379	101.341	99.0537	77.4378	97.3691	91.148	73.2375	58.055
AT1G18710	1119	2.47365	2.65645	2.09284	0.927157	3.62065	4.38786	5.78223	8.06378	22.0303	1.82646	0	2.5051			AT1G19980	1534	81.3983	101.146	49.0529	131.703	94.8835	77.1576	159.669	89.6191	118.79	89.7774	110.944	77.0895
AT1G18720	913	612.229	482.146	489.725	630.467	482.271	520.4	1227.76	516.082	456.468	488.579	576.642	440.897			AT1G19990	893	78.7148	100.114	94.3325	96.8073	80.1832	70.248	54.7013	87.8789	74.0005	129.526	157.352	103.738
AT1G18730	1193	27.2102	25.2363	37.6711	19.4703	17.3791	11.4084	13.4919	21.8874	22.9115	23.744	27.7703	27.5561			AT1G20010	1689	3199.58	2923.94	2782.81	1138.05	2007.25	433.004	2050.56	1948.13	2271.62	2231.41	702.645	1775.91
AT1G18740	1555	4518.13	6044.75	5440.34	1917.36	2964.59	1976.29	1617.1	3239.34	3567.15	3293.11	3088.22	3363.1			AT1G20015	89	0.894487	5.16051	7.5466	2.25133	2.67277	1.15161	0	0.870088	0	3.42662	2.90049	8.5655
AT1G18745	968	19.7892	26.5645	17.7891	15.7617	21.7239	16.6739	12.5282	29.9512	14.9806	24.6572	28.5871	15.0306			AT1G20020	1397	38685.6	43195.5	36768.9	16227.6	23214.4	8931.86	28799.5	30969.9	33287.6	27671.3	12209.6	22562.5
AT1G18750	1880	25.9734	17.2669	29.2998	12.053	13.7585	14.9187	23.1289	12.6717	14.9806	16.4382	19.6026	12.5255			AT1G20030	1652	89.4487	163.072	145.272	74.294	125.62	21.8805	312.684	232.313	333.002	67.1617	15.9527	170.358
AT1G18773	850	14.8419	5.3129	11.5106	9.27157	9.41369	6.14301	4.81853	9.21575	8.81213	4.56616	2.45032	6.26275			AT1G20050	973	700.383	788.526	826.352	789.092	832.569	868.311	768.036	677.798	801.348	821.018	738.901	1073.54
AT1G18790	810	0	0	0	0	0	0	0.963705	0	0	0	0	0			AT1G20060	2981	36.6739	29.931	39.6196	21.3877	33.4097	12.6677	42.874	27.8428	36.0266	26.7276	26.1044	35.2137
AT1G18800	1257	690.149	787.638	727.262	496.029	743.682	709.956	628.336	691.181	684.702	778.073	746.531	842.966			AT1G20065	729	48.3023	34.0594	37.733	24.7647	40.0916	21.8805	15.5233	37.4138	37.9739	58.9378	65.9862	55.1999
AT1G18810	1435	1.23683	0	2.09284	0.927157	2.89652	0.877572	1.92741	0	1.76243	0.913231	0	2.5051			AT1G20070	1114	1.78897	1.0321	5.65995	21.3877	10.6911	13.8193	7.39207	7.83079	7.78953	5.48259	13.7773	13.3241
AT1G18830	2910	14.8419	13.2823	15.6963	12.9802	15.2067	14.9187	10.6008	16.1276	3.52485	21.0043	17.1522	26.3035			AT1G20080	1851	0.894487	5.16051	5.65995	10.131	8.01832	6.90964	2.95683	9.57097	2.92107	3.42662	3.62562	10.4689
AT1G18835	299	13.6051	31.8774	35.5783	14.8345	21.7239	20.1842	24.0926	27.6472	32.6049	30.1366	47.3729	32.5663			AT1G20090	1219	1044.76	1022.81	899.932	1372.19	1411.22	1504	1526.46	857.037	1023.35	1169.16	1319.72	1142.07
AT1G18840	2360	1246.72	1256.5	1395.92	1540.93	1627.84	1520.83	1039.84	1322.46	1365	1183.55	1161.45	1246.29			AT1G20100	1322	238.828	322.016	290.544	352.334	352.806	317.843	444.263	295.83	280.423	289.207	340.083	330.247
AT1G18850	1456	286.944	332.056	311.833	271.657	236.791	300.13	237.071	309.88	286.394	391.776	357.747	380.775			AT1G20110	2132	2365.02	2449.18	2390.38	2505.73	2934.71	2259.45	2140	2386.65	2481.94	2431.53	2205.83	2518.26
AT1G18860	1463	150.893	139.464	156.963	98.2786	153.516	161.473	147.447	119.805	92.5273	189.952	229.513	172.852			AT1G20120	1466	0.894487	3.09631	0	2.25133	1.33639	5.75803	0.739207	0	0	3.42662	2.17537	2.85517
AT1G18870	1930	388.364	399.796	385.083	311.525	292.549	323.824	345.97	239.609	289.038	168.948	264.635	227.964			AT1G20130	1948	0.894487	0	5.65995	2.25133	0	0	0.739207	1.74018	0.973691	0	1.45025	0
AT1G18871	177	0	0	0	0	0	0	0	1.15197	0	0	0	0			AT1G20140	755	364.951	346.786	396.196	382.727	402.253	360.453	296.422	466.367	396.292	326.899	394.467	514.881
AT1G18880	1943	3330.78	2895.53	2690.35	3143.99	3230.34	2646.76	2406.37	3343.01	3453.47	2569.83	2880.76	2576.49			AT1G20160	2490	272.818	230.159	215.078	379.35	330.088	443.368	269.81	361.086	204.475	152.142	173.305	232.22
AT1G18879	184	0	0	0	0	0.72413	0	0	0	0	0	0	0			AT1G20170	72	0	1.0321	0	1.12567	4.00916	3.45482	0.739207	0	0.973691	0	2.17537	3.80689
AT1G18890	2568	504.625	452.925	427.986	458.015	430.133	444.052	579.187	463.091	453.825	394.516	407.57	508.535			AT1G20180	1481	0	3.09631	0	3.377	1.33639	1.15161	22.9154	12.1812	26.2897	17.1331	10.8769	11.4207
AT1G18900	3259	770.543	737.165	736.68	818.679	967.438	1033.78	774.819	838.633	942.017	824.648	740.814	842.966			AT1G20190	1139	411.464	220.87	228.285	105.813	98.8927	95.5833	92.4008	130.513	157.738	200.115	267.571	172.262
AT1G18910	4064	812.595	583.091	633.084	840.004	587.994	637.995	773.855	527.602	449.419	757.982	606.863	519.808			AT1G20200	1804	1409.71	1407.79	1169.72	1436.35	1274.91	1525.88	1418.54	1433.03	1320.32	1576.24	1721.44	1656.95
AT1G18940	1581	113.788	138.135	139.174	114.04	141.205	130.758	101.189	124.413	111.914	191.779	166.622	187.882			AT1G20210	72	0.894487	7.22471	0	15.7593	32.0733	21.8805	3.69603	0.870088	0	2.05597	7.97636	7.61377
AT1G18950	2731	541.73	540.588	513.792	592.453	582.201	509.87	565.695	509.17	550.758	556.158	527.636	531.081			AT1G20220	1387	923.11	881.415	718.813	719.301	701.603	780.789	416.912	575.128	749.742	1180.13	1231.26	1084.01
AT1G18960	1026	6.18413	2.65645	2.09284	0	0	2.63272	1.92741	3.45591	1.76243	6.39262	1.63355	3.75765			AT1G20225	927	822.033	1014.56	941.438	1214.59	1249.52	1431.45	1273.65	1099.79	1166.48	828.556	958.613	1067.83
AT1G18970	810	588.73	460.894	646.688	540.532	409.858	493.196	1181.5	673.902	428.269	552.505	544.788	281.824			AT1G20230	2283	16.9952	23.7383	15.0932	14.6337	6.68194	5.75803	30.3075	19.1419	27.2633	31.5249	22.4788	14.2758
AT1G18980	792	226.339	215.173	261.605	302.253	214.342	301.885	570.513	126.717	110.152	151.596	191.942	115.235			AT1G20260	1919	8596.02	8329.06	7746.58	6872.2	7235.2	5858.22	7193.96	8291.07	8679.48	8086.82	6208.51	7486.24
AT1G18990	1732	14.8419	39.8468	18.8356	3.70863	9.41369	4.38786	4.81853	4.60787	5.28728	7.30585	7.35096	7.5153			AT1G20270	1339	237.933	250.801	252.811	133.954	185.758	157.77	222.501	243.625	199.607	263.164	219.712	222.703
AT1G19000	1503	2946.12	3673.87	4019.3	4521.74	6272.41	4707.3	2410.23	4135.57	4113.5	2697.68	3271.18	3884.16			AT1G20280	216	6.26141	2.0642	0	3.377	0	0	0	0	0	1.37065	2.17537	1.90344
AT1G19010	1339	85.3411	63.7548	60.6924	68.6096	82.5508	45.6338	70.3505	86.3976	51.9916	87.6702	64.5251	85.1734			AT1G20290	1149	0	0	1.88665	1.12567	0	0	0	0	0	0	1.45025	1.90344
[truncated: 24,248 more rows]

## Sheet: Supplementary Table 10
Supplementary Table 10. The list of mobile genes in all biological TRAP-seq samples
[truncated: 121 more rows]

[truncated: 2 more sheets: Supplementary Table 11, Supplementary Table 12]
