# Supplementary material for: PHR‐Mediated Pi Starvation Response Mobile Messenger RNAs Represent Noncoding Transcripts in Recipient Tissues
Source: Adv Sci (Weinh). 2025 Nov 30;13(4):e02911. doi: 10.1002/advs.202502911 (PMC12822437; doi:10.1002/advs.202502911)
Supplement: Supplementary file 4 — Supporting Information [file ADVS-13-e02911-s005.xlsx]

## Sheet: Supplementary Table 13
Supplementary Table 13. Length normalized minimum free energy of mobile RNAs 5'UTR
Length-normalized minimum thermodynamic free energy (−ΔG/nt) of shoot-to-root mobile RNAs 5'UTR							Length-normalized minimum thermodynamic free energy (−ΔG/nt) of shoot-to-root nonmobile RNAs 5'UTR								Length-normalized minimum thermodynamic free energy (−ΔG/nt) of root-to-shoot mobile RNAs 5'UTR							Length-normalized minimum thermodynamic free energy (−ΔG/nt) of root-to-shoot nonmobile RNAs 5'UTR
Mobile genes	Mobile from sPed to rphr1 phl1 (y or n)	PSR specific nonmobile from sPed to rphr1 phl1 (PSI or PSD)	length (nt)	G	–ΔG/nt		All nonmobile	length (nt)	G	–ΔG/nt					Mobile genes	Mobile from rphr1 phl1 to sPed (y or n)	PSR specific nonmobile from rphr1 phl1 to sPed (PSI or PSD)	length (nt)	G	–ΔG/nt		All nonmobile	length (nt)	G	–ΔG/nt
AT5G21430	n	PSD	68	-7.4	6.08746		AT4G01210	-99.5	420	0.236905					AT2G34430	y		62	-2.3	0.0370968		AT4G01210	420	-99.5	0.236905
AT4G15180	y		438	-121	8.77479		AT4G27840	-50.9	237	0.214768					AT4G22150	n	PSD	101	-2.2	0.0217822		AT4G27840	237	-50.9	0.214768
AT1G52400	n	PSD	99	-16.4	6.62936		AT4G26510	-19.9	116	0.171552					AT3G32980	y		48	-3.2	0.0666667		AT4G26510	116	-19.9	0.171552
AT4G14400	n	PSD	99	-12.7	6.62936		AT2G36250	-49.2	219	0.224658					AT1G62570	n	PSD	71	-1.5	0.0211268		AT2G36250	219	-49.2	0.224658
AT2G05100	n	PSD	94	-9.6	6.55459		AT5G62020	-5.18	123	0.0421138					AT4G36080	y		354	-94.9	0.268079		AT5G62020	123	-58	0.471545
AT5G43470	n	PSD	187	-54.3	7.54689		AT2G37585	-15.6	80	0.195					AT2G19120	y		386	-80.5	0.208549		AT5G63350	59	-0.7	0.0118644
AT1G32900	n	PSD	167	-14.77	7.3837		AT5G64680	-15.4	68	0.226471					AT5G12350	y		447	-102.5	0.229306		AT2G37585	80	-15.6	0.195
AT2G44930	n	PSD	81	-2.8	6.33985		AT5G25070	-1.7	20	0.085					AT5G38020	n	PSD	38	-0.7	0.0184211		AT5G64680	68	-15.4	0.226471
AT2G14080	n	PSD	39	-1.2	5.2854		AT4G39820	-1	19	0.0526316					AT2G07681	y		44	-13	0.295455		AT5G25070	20	-1.7	0.085
AT3G25770	n	PSD	102	-6.7	6.67243		AT4G14520	-25.1	119	0.210924					AT1G09210	y		95	-19	0.2		AT4G39820	19	-1	0.0526316
AT2G15080	n	PSD	77	-10.3	6.26679		AT4G15850	-20.8	96	0.216667					AT1G56340	y		30	-7.8	0.26		AT4G14520	119	-25	0.210084
AT1G54740	n	PSD	70	-12.3	6.12928		AT2G24260	-2.1	45	0.0466667					AT5G18610	n	PSD	81	-19.8	0.244444		AT4G15850	96	-20.8	0.216667
AT5G38980	n	PSD	56	-1.1	5.80735		AT5G37055	-6.1	53	0.115094					AT2G07727	y		285	-64.7	0.227018		AT2G24260	45	-2	0.0444444
AT3G25760	n	PSD	89	-5.8	6.47573		AT1G01730	-6.5	46	0.141304					AT3G60180	y		46	-7	0.152174		AT5G37055	53	-6	0.113208
AT3G56040	y		90	-14.3	6.49185		AT2G25590	-21.7	166	0.130723					AT3G44630	y		61	-5.6	0.0918033		AT1G01730	46	-6.5	0.141304
AT1G21270	n	PSD	66	-2.7	6.04439		AT5G13080	-19.3	131	0.147328					AT3G44670	y		113	-11.67	0.103274		AT2G25590	166	-21.7	0.130723
AT2G14560	n	PSD	178	-27.2	7.47573		AT5G38380	-53.8	216	0.249074					AT2G26430	y		124	-14.9	0.120161		AT5G13080	131	-19.3	0.147328
AT2G17790	y		50	-2.8	5.64386		AT4G26520	-70.6	290	0.243448					AT3G09260	n	PSD	51	-1.3	0.0254902		AT5G38380	216	-53.8	0.249074
AT3G14420	n	PSD	132	-5.9	7.04439		AT4G01200	-20.8	91	0.228571					AT2G31141	y		30	-1.5	0.05		AT4G26520	290	-70.6	0.243448
AT5G58140	n	PSD	111	-19.5	6.79442		AT1G01725	-7.5	40	0.1875					AT5G46110	n	PSD	371	-58.7	0.158221		AT4G01200	91	-20.8	0.228571
AT2G34430	n	PSI	62	-2.3	5.9542		AT5G64670	-13.3	109	0.122018					AT1G27590	y		165	-30	0.181818		AT1G01725	40	-7.5	0.1875
AT1G61520	n	PSI	142	-26.1	7.14975		AT2G37590	-14.8	171	0.0865497					AT1G66270	y		46	-1.9	0.0413043		AT5G64670	109	-13.3	0.122018
AT4G16390	y		27	-0.8	4.75489		AT1G12400	-20.9	157	0.133121					AT3G01420	n		111	-8.6	0.0774775		AT2G37590	171	-14.8	0.0865497
AT3G54050	n	PSI	46	-0.9	5.52356		AT5G25060	-39.7	233	0.170386					AT1G29920	y		67	-0.2	0.00298507		AT1G12400	157	-20.9	0.133121
AT4G27440	n	PSI	102	-5.5	6.67243		AT1G13730	-33.3	268	0.124254					AT1G02520	y		34	-1.8	0.0529412		AT5G25060	233	-39.7	0.170386
AT1G15820	n	PSI	183	-33.1	7.5157		AT4G15840	-3.5	51	0.0686275					AT1G67090	n	PSD	175	-21.3	0.121714		AT1G13730	268	-33.3	0.124254
AT4G16144	y		150	-21.9	7.22882		AT4G39830	-31.4	174	0.18046					AT3G60150	y		47	-5	0.106383		AT4G15840	51	-3.5	0.0686275
AT2G35370	n	PSI	137	-20.1	7.09803		AT4G14510	-16	102	0.156863					AT3G08940	n	PSD	41	-3.2	0.0780488		AT4G39830	174	-31.4	0.18046
AT5G54720	n	PSI	97	-10	6.59991		AT2G24250	-7.7	60	0.128333					AT2G35750	y		201	-41.4	0.20597		AT4G14510	102	-16	0.156863
AT2G13360	n	PSI	157	-23.9	7.29462		AT5G51370	-2.8	21	0.133333					AT1G11890	y		147	-23.4	0.159184		AT2G24250	60	-7.7	0.128333
AT3G61470	n	PSI	83	-8.7	6.37504		AT1G01720	-22.8	141	0.161702					AT4G17170	y		146	-26.8	0.183562		AT5G51370	21	-2.8	0.133333
AT1G20020	n	PSI	134	-7.3	7.06609		AT4G38500	-162.4	662	0.245317					AT1G30230	y		88	-13	0.147727		AT1G01720	141	-22.8	0.161702
AT3G16140	n	PSI	66	-2.2	6.04439		AT2G25580	-12.1	88	0.1375					AT2G07706	y		53	-6.8	0.128302		AT4G38500	662	-162.4	0.245317
AT5G46110	n	PSI	371	-58.7	8.53528		AT5G13090	-7.1	105	0.067619					AT2G18110	y		83	-10.2	0.122892		AT2G25580	88	-12	0.136364
AT4G01350	y		81	-7.4	6.33985		AT4G26530	-36.6	125	0.2928					AT2G07708	y		500	-149.7	0.2994		AT5G13090	105	-7	0.0666667
AT4G10340	n	PSI	184	-27.3	7.52356		AT4G02520	-3.91	129	0.0303101					AT4G32180	y		64	-12.2	0.190625		AT4G02520	129	-3.91	0.0303101
AT3G14415	n	PSI	255	-27.52	7.99435		AT2G24290	-11.8	100	0.118					AT4G22070	n	PSI	158	-25	0.158228		AT4G25200	72	-2	0.0277778
AT1G08380	n	PSI	89	-10.1	6.47573		AT2G37560	-57.6	269	0.214126					AT2G19110	y		103	-4.5	0.0436893		AT2G24290	100	-11.8	0.118
AT2G05380	n	PSI	35	-1.9	5.12928		AT1G13700	-14.7	108	0.136111					AT4G32190	y		174	-28	0.16092		AT2G37560	269	-57.6	0.214126
AT3G08940	n	PSI	41	-3.2	5.35755		AT5G63370	-116.5	432	0.269676					AT3G44480	y		139	-19.8	0.142446		AT1G13700	108	-14.7	0.136111
AT5G23060	n	PSI	123	-29.7	6.94251		AT5G49060	-27.8	106	0.262264					AT3G47470	n	PSI	260	-30	0.115385		AT5G63370	432	-116.5	0.269676
AT4G10730	n	PSI	97	-8.7	6.59991		AT5G25050	-50.3	342	0.147076					AT2G39730	y		203	-38.2	0.188177		AT5G49060	106	-27.8	0.262264
AT5G01530	n	PSI	147	-21.5	7.19967		AT2G36230	-4.5	29	0.155172					AT5G66690	n	PSI	75	-1.3	0.0173333		AT5G25050	342	-50.3	0.147076
AT4G18210	n	PSI	96	-18.5	6.58496		AT4G39840	-55.57	367	0.151417					AT3G04570	n	PSI	235	-43	0.182979		AT2G36230	29	-4.5	0.155172
AT2G48160	y		237	-55.7	7.88874		AT4G14500	-32.8	215	0.152558					AT2G44450	y		45	-0.6	0.0133333		AT4G39840	367	-55.57	0.151417
AT1G60170	y		138	-27.4	7.10852		AT2G24280	-359.9	1338	0.268984					AT2G01520	n	PSI	67	-2.3	0.0343284		AT4G14500	215	-32.8	0.152558
AT2G44450	y		45	-0.6	5.49185		AT5G38360	-13.3	69	0.192754					AT1G66280	n	PSI	48	-1.5	0.03125		AT2G24280	1338	-359.9	0.268984
AT1G54040	y		246	-60.9	7.94251		AT5G51380	-5.5	69	0.0797101					AT2G05070	n	PSI	63	-5.2	0.0825397		AT5G38360	69	-13.3	0.192754
AT4G16340	y		257	-31	8.00562		AT3G61080	-0.7	22	0.0318182					AT1G31910	y		651	-201	0.308756		AT5G51380	69	-5.5	0.0797101
AT3G55850	y		58	-10.9	5.85798		AT4G38510	-6.8	49	0.138776					AT1G21100	n	PSI	110	-12	0.109091		AT3G61080	22	-0.7	0.0318182
AT4G15802	y		113	-6.2	6.82018		AT1G01750	-16.3	162	0.100617					AT4G27650	n		210	-54	0.257143		AT4G38510	49	-6.8	0.138776
AT1G70600	y		51	-3.11	5.67243		AT4G25210	-19.5	118	0.165254					AT5G30490	y		80	-9.4	0.1175		AT1G01750	162	-16.3	0.100617
AT2G20130	y		186	-30.2	7.53916		AT5G14390	-52.2	181	0.288398					AT1G44575	n	PSI	72	-1	0.0138889		AT4G25210	118	-19.5	0.165254
AT2G05070	y		63	-5.2	5.97728		AT2G37570	-102.7	423	0.24279					AT1G13350	n	PSI	85	-9.4	0.110588		AT5G14390	181	-52.2	0.288398
AT3G51780	y		132	-24.2	7.04439		AT5G62030	-60.5	366	0.165301					AT5G63600	n	PSI	188	-13.3	0.0707447		AT2G37570	423	-102.7	0.24279
AT3G09800	y		164	-24.9	7.35755		AT5G25040	-35.2	231	0.152381					AT3G44550	n	PSD	43	-1	0.0232558		AT5G62030	366	-60.5	0.165301
AT4G17230	y		203	-37.1	7.66534		AT1G13710	-2.01	65	0.0309231					AT1G55020	n	PSD	90	-2.4	0.0266667		AT5G64690	100	-16.7	0.167
AT3G46780	n		93	-15.2	6.53916		AT4G26540	-6.3	84	0.075					AT3G14940	n	PSD	173	-32.2	0.186127		AT1G13710	65	-2.01	0.0309231
AT4G38970	n		103	-16.8	6.6865		AT4G27870	-0.7	60	0.0116667												AT4G26540	84	-6.3	0.075
AT2G41090	n		102	-18.4	6.67243		AT5G01090	-36.1	223	0.161883												AT4G27870	60	-0.7	0.0116667
AT1G32060	n		135	-26.3	7.07682		AT5G37020	-24	123	0.195122												AT5G01090	223	-36	0.161435
AT3G27690	n		55	-4.2	5.78136		AT2G24270	-46.14	340	0.135706												AT5G37020	123	-24	0.195122
AT1G29920	y		67	-0.2	6.06609		AT5G13070	-15.5	136	0.113971												AT5G13070	136	-15.5	0.113971
AT2G21330	n		88	-11.7	6.45943		AT5G51390	-5.4	59	0.0915254												AT5G51390	59	-5.4	0.0915254
AT3G55800	n		254	-32	7.98868		AT1G01740	-45.8	196	0.233673												AT1G01740	196	-45.8	0.233673
AT3G28270	y		620	-85	9.27612		AT4G38520	-111.9	527	0.212334												AT4G38520	527	-111.9	0.212334
AT2G35750	y		201	-41.4	7.65105		AT4G39850	-79.8	334	0.238922												AT4G39850	334	-79.8	0.238922
AT1G21250	n		246	-40.9	7.94251		AT1G12430	-39.7	207	0.191787												AT1G12430	207	-39.7	0.191787
AT4G17470	n	PSI	91	-3.2	6.50779		AT4G26555	-15.2	67	0.226866												AT4G26555	67	-15.2	0.226866
AT3G63160	n	PSI	52	-0.8	5.70044		AT4G25225	-4.14	51	0.0811765												AT4G02500	131	-20	0.152672
AT4G23420	n	PSI	681	-195.2	9.41151		AT4G02500	-20	131	0.152672												AT5G26360	100	-20.9	0.209
AT2G20120	y		155	-28.1	7.27612		AT5G26360	-20.9	100	0.209												AT4G27880	400	-115.2	0.288
AT2G05440	n	PSI	52	-3.9	5.70044		AT4G27880	-115.2	400	0.288												AT4G26550	137	-20	0.145985
AT1G55670	n	PSI	93	-7	6.53916		AT4G26550	-20.1	137	0.146715												AT1G50700	300	-52	0.173333
AT2G26770	n	PSI	160	-17.2	7.32193		AT1G50700	-52	300	0.173333												AT4G25220	112	-28.8	0.257143
AT4G20270	y		161	-24.5	7.33092		AT4G38530	-0.3	34	0.00882353												AT4G38530	34	-0.3	0.00882353
AT4G23060	y		80	-13.4	6.32193		AT1G01770	-16.4	144	0.113889												AT1G01770	144	-16.4	0.113889
AT4G08520	n		62	-5.8	5.9542		AT5G38344	-12	119	0.10084												AT5G38344	119	-12	0.10084
AT5G08740	y		105	-15.2	6.71425		AT5G39670	-2.8	91	0.0307692												AT5G39670	91	-2.8	0.0307692
AT5G01040	y		31	-5.6	4.9542		AT1G49710	-9.37	178	0.0526404												AT1G49710	178	-9.37	0.0526404
AT4G16360	y		463	-103.5	8.85487		AT5G37010	-9.5	62	0.153226												AT5G37010	62	-9.5	0.153226
AT4G16143	y		219	-23.7	7.77479		AT4G39860	-22.3	156	0.142949												AT4G39860	156	-22.3	0.142949
AT4G07950	n	PSD	131	-37.3	7.03342		AT4G37200	-27.3	134	0.203731												AT4G37200	134	-27.3	0.203731
AT1G01210	n	PSD	79	-9.2	6.30378		AT1G12440	-59.4	238	0.24958												AT1G12440	238	-59.4	0.24958
AT4G36870	y		103	-15.6	6.6865		AT5G14370	-0.7	62	0.0112903												AT5G14370	62	-0.7	0.0112903
AT3G41762	y		139	-36.3	7.11894		AT4G03820	-1.1	41	0.0268293												AT4G03820	41	-1	0.0243902
AT2G31141	n	PSD	30	-1.5	4.90689		AT3G02700	-24.77	136	0.182132												AT3G02700	136	-24.77	0.182132
AT4G14096	y		106	-3.2	6.72792		AT5G27680	-73.3	324	0.226235												AT4G15802	113	-6.2	0.0548673
AT5G49730	n		58	-11.6	5.85798		AT4G25230	-70.7	387	0.182687												AT5G27680	324	-73.3	0.226235
AT1G51805	n		99	-13.4	6.62936		AT5G63380	-7.1	37	0.191892												AT4G25230	387	-70.7	0.182687
AT4G21530	y		187	-26	7.54689		AT5G62050	-16.1	135	0.119259												AT5G63380	37	-7	0.189189
AT4G08580	y		98	-18.5	6.61471		AT4G37210	-16	117	0.136752												AT5G62050	135	-16	0.118519
AT4G19050	y		86	-6.5	6.42626		AT4G38540	-10.9	66	0.165152												AT4G37210	117	-16	0.136752
AT1G24020	n		62	-2.4	5.9542		AT4G15800	-2.2	57	0.0385965												AT4G38540	66	-10.9	0.165152
AT4G19170	n		49	-2.4	5.61471		AT5G01075	-5	26	0.192308												AT4G15800	57	-2.2	0.0385965
AT5G10900	y		76	-10.5	6.24793		AT5G13050	-13.4	81	0.165432												AT5G13050	81	-13.4	0.165432
AT1G31330	n		98	-1.6	6.61471		AT5G39660	-35	221	0.158371												AT5G39660	221	-35	0.158371
AT1G42970	n		171	-34.6	7.41785		AT4G39870	-53.3	339	0.157227												AT4G39870	339	-53.3	0.157227
AT4G15020	y		397	-76.2	8.633		AT3G02710	-5.3	71	0.0746479												AT3G02710	71	-5.3	0.0746479
AT4G09520	y		99	-18.9	6.62936		AT5G26340	-8.8	72	0.122222												AT5G26340	72	-8.8	0.122222
AT4G28880	n		137	-15	7.09803		AT2G36270	-36.4	175	0.208												AT2G36270	175	-36.4	0.208
AT4G28860	n		76	-9.1	6.24793		AT5G27670	-6.4	91	0.0703297												AT5G27670	91	-6.4	0.0703297
AT5G04050	y		76	-6.4	6.24793		AT4G26570	-43.8	216	0.202778												AT4G26570	216	-43.8	0.202778
AT3G44820	y		199	-33	7.63662		AT4G25240	-11.1	137	0.0810219												AT4G25240	137	-11	0.080292
AT2G34680	y		287	-48.4	8.16491		AT1G13740	-47.1	295	0.159661												AT1G13740	295	-47	0.159322
AT4G36860	y		323	-60.8	8.33539		AT1G12410	-5.8	69	0.084058												AT1G12410	69	-5.8	0.084058
AT4G14680	y		80	-4.6	6.32193		AT5G50090	-4	110	0.0363636												AT5G50090	110	-4	0.0363636
AT4G15130	y		127	-6.69	6.98868		AT4G38550	-14	158	0.0886076												AT4G38550	158	-14	0.0886076
AT3G01500	n	PSI	330	-31.1	8.36632		AT1G01790	-15.8	85	0.185882												AT1G01790	85	-15.8	0.185882
AT5G35490	n	PSI	228	-34	7.83289		AT5G02370	-1.6	36	0.0444444												AT5G02370	36	-1.6	0.0444444
AT4G16380	y		83	-6.9	6.37504		AT5G13020	-98.2	413	0.237772												AT5G01040	31	-5.6	0.180645
AT1G13350	y		85	-9.4	6.40939		AT4G39880	-6.5	64	0.101562												AT5G13020	413	-98.2	0.237772
AT3G01610	y		136	-28.9	7.08746		AT1G13750	-17.4	144	0.120833												AT4G39880	64	-6.5	0.101562
AT3G09260	n		51	-1.3	5.67243		AT5G15680	-28.8	132	0.218182												AT1G13750	144	-17.4	0.120833
							AT3G02720	-17.3	112	0.154464												AT5G15680	132	-28.8	0.218182
							AT5G26330	-11	78	0.141026												AT3G02720	112	-17.3	0.154464
							AT5G27660	-11.3	64	0.176563												AT5G26330	78	-11	0.141026
							AT5G62070	-20.2	125	0.1616												AT5G27660	64	-11.3	0.176563
							AT1G12420	-34.3	221	0.155204												AT4G26580	140	-16.3	0.116429
							AT1G01780	-28	158	0.177215												AT4G25250	70	-4	0.0571429
							AT4G38560	-13.2	79	0.167089												AT5G62070	125	-20.2	0.1616
							AT2G36290	-0.47	77	0.0061039												AT1G12420	221	-34.3	0.155204
							AT5G02380	-4.2	80	0.0525												AT1G01780	158	-28	0.177215
							AT5G38310	-6.8	74	0.0918919												AT4G38560	79	-13.2	0.167089
							AT4G39890	-33.2	150	0.221333												AT2G36290	77	-0.47	0.0061039
							AT1G24400	-18	267	0.0674157												AT5G02380	80	-4.2	0.0525
							AT3G50370	-81.6	315	0.259048												AT5G38310	74	-6.8	0.0918919
							AT4G26590	-31.4	205	0.153171												AT4G39890	150	-33.2	0.221333
							AT4G25260	-3.1	48	0.0645833												AT3G14700	288	-60	0.208333
							AT4G37240	-7.3	85	0.0858824												AT3G50370	315	-81.6	0.259048
							AT4G38570	-67.8	290	0.233793												AT4G26590	205	-31.4	0.153171
							AT5G65930	-20.2	126	0.160317												AT4G25260	48	-3	0.0625
							AT5G41960	-11.7	46	0.254348												AT4G37240	85	-7.3	0.0858824
							AT1G72090	-8.4	50	0.168												AT4G38570	290	-67.8	0.233793
							AT3G48040	-13.6	81	0.167901												AT5G65930	126	-20.2	0.160317
							AT3G49390	-27.6	257	0.107393												AT5G41960	46	-11.7	0.254348
							AT3G24070	-125.3	458	0.273581												AT1G72090	50	-8.4	0.168
							AT3G62360	-25	108	0.231481												AT3G48040	81	-13.6	0.167901
							AT5G65920	-66.2	341	0.194135												AT3G49390	257	-27.6	0.107393
							AT4G37250	-93.6	315	0.297143												AT3G24070	458	-125.3	0.273581
							AT4G38580	-18.2	165	0.110303												AT3G62360	108	-25	0.231481
							AT5G41970	-0.9	16	0.05625												AT5G65920	341	-66.2	0.194135
							AT5G40640	-57.4	303	0.189439												AT4G37250	315	-93.6	0.297143
							AT3G24080	-0.1	17	0.00588235												AT4G38580	165	-18.2	0.110303
							AT3G48070	-24.7	167	0.147904												AT5G41970	16	-0.9	0.05625
							AT3G49360	-14.4	133	0.108271												AT5G40640	303	-57.4	0.189439
							AT5G51300	-1.9	39	0.0487179												AT5G40645	89	-13	0.146067
							AT5G41980	-35.8	151	0.237086												AT3G48070	167	-24.7	0.147904
							AT3G62330	-6.7	43	0.155814												AT3G49360	133	-14.4	0.108271
							AT4G37260	-8.4	112	0.075												AT5G51300	39	-1.9	0.0487179
							AT5G65950	-27.5	167	0.164671												AT5G41980	151	-35.8	0.237086
							AT5G64620	-0.5	41	0.0121951												AT3G62330	43	-6.7	0.155814
							AT5G40650	-6	58	0.103448												AT4G37260	112	-8.4	0.075
							AT3G48060	-68.8	294	0.234014												AT5G65950	167	-27.5	0.164671
							AT3G50360	-10	84	0.119048												AT5G64620	41	-0.5	0.0121951
							AT5G40660	-39.5	165	0.239394												AT5G40650	58	-6	0.103448
							AT5G52640	-12.2	143	0.0853147												AT3G48060	294	-68.8	0.234014
							AT5G65940	-14.8	74	0.2												AT3G50360	84	-10	0.119048
							AT4G37270	-27.3	132	0.206818												AT5G40660	165	-39.5	0.239394
							AT5G53970	-26	143	0.181818												AT5G52640	143	-12.2	0.0853147
							AT3G48090	-4.3	88	0.0488636												AT3G61010	592	-152	0.256757
							AT5G40670	-36.6	257	0.142412												AT5G65940	74	-14.8	0.2
							AT4G37290	-4.2	74	0.0567568												AT4G37270	132	-27.3	0.206818
							AT5G65970	-9.9	45	0.22												AT5G53970	143	-26	0.181818
							AT5G64640	-3	93	0.0322581												AT3G48090	88	-4.3	0.0488636
							AT1G60070	-46	230	0.2												AT5G40670	257	-36.6	0.142412
							AT3G61060	-45.4	247	0.183806												AT4G37290	74	-4.2	0.0567568
							AT5G63310	-1.4	23	0.0608696												AT5G65970	45	-9.9	0.22
							AT4G37280	-10.6	62	0.170968												AT5G64640	93	-3	0.0322581
							AT5G52650	-12.6	102	0.123529												AT1G60070	230	-46	0.2
							AT1G73380	-17.1	68	0.251471												AT3G61060	247	-45.4	0.183806
							AT1G72050	-130.3	497	0.262173												AT5G63310	23	-1.4	0.0608696
							AT3G62390	-10.4	64	0.1625												AT4G37280	62	-10.6	0.170968
							AT3G48080	-1.6	45	0.0355556												AT5G52650	102	-12.6	0.123529
							AT5G49015	-50.1	223	0.224664												AT1G73380	68	-17	0.25
							AT5G50000	-13.8	100	0.138												AT1G72050	497	-130.3	0.262173
							AT5G65960	-7.4	65	0.113846												AT3G62390	64	-10.4	0.1625
							AT5G49010	-37.54	233	0.161116												AT3G48080	45	-1.6	0.0355556
							AT1G60080	-20.9	157	0.133121												AT5G49015	223	-50	0.224215
							AT5G64630	-31.9	124	0.257258												AT5G50000	100	-13.8	0.138
							AT5G52660	-5.1	123	0.0414634												AT5G65960	65	-7.4	0.113846
							AT1G72060	-3.1	47	0.0659574												AT5G49010	233	-37.54	0.161116
							AT1G73390	-5.1	50	0.102												AT1G60080	157	-20.9	0.133121
							AT3G61070	-48.6	243	0.2												AT5G53990	99	-11.2	0.113131
							AT5G40690	-4.3	59	0.0728814												AT5G64630	124	-31.9	0.257258
							AT5G49020	-10.1	90	0.112222												AT5G51330	31	-0.8	0.0258065
							AT5G62000	-127.6	501	0.254691												AT5G52660	123	-5	0.0406504
							AT5G65990	-9.1	73	0.124658												AT1G72060	47	-3	0.0638298
							AT5G64660	-7.9	71	0.111268												AT1G73390	50	-5	0.1
							AT3G62370	-2	30	0.0666667												AT3G61070	243	-48.6	0.2
							AT5G51340	-81.9	339	0.241593												AT5G40690	59	-4.3	0.0728814
							AT1G01710	-28.4	122	0.232787												AT5G49020	90	-10	0.111111
							AT5G37070	-12.4	79	0.156962												AT5G62000	501	-127.6	0.254691
							AT1G72070	-16.8	100	0.168												AT5G65990	73	-9	0.123288
							AT5G64650	-12.6	34	0.370588												AT5G64660	71	-7.9	0.111268
							AT5G63320	-114.4	463	0.247084												AT3G62370	30	-2	0.0666667
							AT5G25080	-21.9	110	0.199091												AT5G51340	339	-81.9	0.241593
							AT5G49030	-28.9	171	0.169006												AT5G52670	73	-5	0.0684932
							AT3G61050	-25.8	170	0.151765												AT1G01710	122	-28.4	0.232787
							AT5G50020	-52.1	249	0.209237												AT5G37070	79	-12.4	0.156962
							AT5G51350	-6.3	124	0.0508065												AT1G72070	100	-16.8	0.168
							AT3G01480	-15.9	185	0.0859459												AT5G64650	34	-12.6	0.370588
							AT1G60030	-30.8	197	0.156345												AT5G63320	463	-114.4	0.247084
							AT2G14900	-2.7	35	0.0771429												AT5G25080	110	-21.9	0.199091
							AT3G26782	-1.1	24	0.0458333												AT5G49030	171	-28.9	0.169006
							AT1G62690	-15.4	99	0.155556												AT3G61050	170	-25.8	0.151765
							AT1G61360	-0.5	42	0.0119048												AT5G50020	249	-52	0.208835
							AT3G26780	-25.1	119	0.210924												AT5G51350	124	-6.3	0.0508065
							AT3G49420	-30.2	140	0.215714												AT3G01480	185	-15.9	0.0859459
							AT3G24120	-6	43	0.139535												AT1G60030	197	-30.8	0.156345
							AT1G23090	-9.1	110	0.0827273												AT2G14900	35	-2.7	0.0771429
							AT2G02910	-14.8	73	0.20274												AT3G26782	24	-1	0.0416667
							AT1G72010	-29.47	277	0.10639												AT1G61360	42	-0.5	0.0119048
							AT1G74670	-6.5	92	0.0706522												AT3G26780	119	-25	0.210084
							AT3G12130	-29.3	190	0.154211												AT3G49420	140	-30.2	0.215714
							AT3G13460	-78.1	305	0.256066												AT3G24120	43	-6	0.139535
							AT3G14790	-7.5	153	0.0490196												AT1G23090	110	-9	0.0818182
							AT3G51740	-21.2	199	0.106533												AT2G02910	73	-14.8	0.20274
							AT3G50410	-3.1	124	0.025												AT1G72010	277	-29.47	0.10639
							AT5G28900	-43.5	217	0.200461												AT1G74670	92	-6.5	0.0706522
							AT5G04930	-118.1	639	0.18482												AT3G12130	190	-29.3	0.154211
							AT3G49430	-29.1	193	0.150777												AT3G13460	305	-78	0.255738
							AT3G26770	-24.2	98	0.246939												AT3G14790	153	-7.5	0.0490196
							AT3G01490	-45.2	279	0.162007												AT3G51740	199	-21.2	0.106533
							AT3G62400	-47.3	203	0.233005												AT3G50410	124	-3	0.0241935
							AT1G48380	-3	67	0.0447761												AT5G28900	217	-43.5	0.200461
							AT1G72020	-8.2	104	0.0788462												AT5G04930	639	-118	0.184664
							AT1G74680	-61.3	340	0.180294												AT3G49430	193	-29	0.150259
							AT3G12140	-74.5	328	0.227134												AT3G26770	98	-24.2	0.246939
							AT3G13470	-20.5	125	0.164												AT3G01490	279	-45.2	0.162007
							AT3G12145	-30.1	162	0.185802												AT3G62400	203	-47.3	0.233005
							AT5G03610	-28.6	185	0.154595												AT1G48380	67	-3	0.0447761
							AT5G04940	-69	362	0.190608												AT1G72020	104	-8.2	0.0788462
							AT3G25470	-14.3	120	0.119167												AT1G74680	340	-61.3	0.180294
							AT3G24140	-23.3	195	0.119487												AT3G12140	328	-74.5	0.227134
							AT3G49400	-13	109	0.119266												AT3G13470	125	-20.5	0.164
							AT1G61380	-13.4	120	0.111667												AT3G12145	162	-30	0.185185
							AT1G48370	-4.1	48	0.0854167												AT5G03610	185	-28.6	0.154595
							AT3G13480	-25.4	113	0.224779												AT5G04940	362	-69	0.190608
							AT2G26900	-7.5	74	0.101351												AT3G25470	120	-14.3	0.119167
							AT2G02930	-6	116	0.0517241												AT3G49400	109	-13	0.119266
							AT1G73360	-163.2	701	0.23281												AT1G61380	120	-13.4	0.111667
							AT2G01600	-41.4	157	0.263694												AT1G48370	48	-4	0.0833333
							AT1G23060	-15.2	157	0.0968153												AT3G13480	113	-25.4	0.224779
							AT3G12150	-51.1	279	0.183154												AT2G26900	74	-7.5	0.101351
							AT3G51720	-1.6	68	0.0235294												AT2G02930	116	-6	0.0517241
							AT3G48100	-4.1	134	0.030597												AT1G73360	701	-163.2	0.23281
							AT1G36390	-2.7	48	0.05625												AT2G01600	157	-41.4	0.263694
							AT1G74690	-41.6	172	0.24186												AT1G23060	157	-15.2	0.0968153
							AT5G04910	-28.8	81	0.355556												AT3G12150	279	-51	0.182796
							AT2G14910	-19.1	137	0.139416												AT3G51720	68	-1.6	0.0235294
							AT1G36370	-1.4	63	0.0222222												AT3G48100	134	-4	0.0298507
							AT3G49410	-21.9	83	0.263855												AT1G36390	48	-2.7	0.05625
							AT1G23080	-19.6	164	0.119512												AT1G74690	172	-41.6	0.24186
							AT1G60060	-7.9	98	0.0806122												AT5G04910	81	-28.8	0.355556
							AT1G48350	-10	65	0.153846												AT2G14910	137	-19	0.138686
							AT1G72040	-13.3	94	0.141489												AT1G36370	63	-1.4	0.0222222
							AT1G50670	-31.6	191	0.165445												AT3G24130	63	-4.7	0.0746032
							AT1G36380	-19.5	103	0.18932												AT3G49410	83	-21.9	0.263855
							AT3G51730	-26.6	203	0.131034												AT1G23080	164	-19.6	0.119512
							AT5G04920	-70.9	332	0.213554												AT1G48350	65	-10	0.153846
							AT5G41910	-2.8	57	0.0491228												AT1G72040	94	-13.3	0.141489
							AT3G24160	-9	119	0.0756303												AT1G50670	191	-31.6	0.165445
							AT1G63980	-24.5	130	0.188462												AT3G50400	32	-1.3	0.040625
							AT2G13610	-4.4	55	0.08												AT1G36380	103	-19.5	0.18932
							AT5G53900	-199.9	775	0.257935												AT3G51730	203	-26.6	0.131034
							AT1G75960	-23.9	154	0.155195												AT5G04920	332	-70.9	0.213554
							AT3G12170	-0.2	21	0.00952381												AT5G41910	57	-2.8	0.0491228
							AT2G02955	-21.5	139	0.154676												AT3G24160	119	-9	0.0756303
							AT2G02950	-0.9	70	0.0128571												AT1G63980	130	-24.5	0.188462
							AT2G01620	-9	77	0.116883												AT3G51780	132	-24.2	0.183333
							AT2G26920	-9.3	156	0.0596154												AT2G13610	55	-4.4	0.08
							AT3G61100	-12.2	55	0.221818												AT5G53900	775	-199.9	0.257935
							AT3G48120	-10	80	0.125												AT1G75960	154	-23.9	0.155195
							AT5G41920	-23.3	233	0.1												AT3G12170	21	-0.2	0.00952381
							AT2G38920	-39.3	226	0.173894												AT2G02955	139	-21.5	0.154676
							AT3G51790	-18.4	81	0.22716												AT2G02950	70	-0.9	0.0128571
							AT3G49470	-9.3	96	0.096875												AT2G01620	77	-9	0.116883
							AT3G24150	-82.6	326	0.253374												AT2G26920	156	-9.3	0.0596154
							AT5G04900	-7.8	52	0.15												AT3G61100	55	-12.2	0.221818
							AT1G60000	-23.8	86	0.276744												AT3G48120	80	-10	0.125
							AT1G62660	-33.5	231	0.145022												AT5G41920	233	-23.3	0.1
							AT3G12180	-17.1	102	0.167647												AT2G38920	226	-39.3	0.173894
							AT2G01630	-35.1	168	0.208929												AT3G51790	81	-18.4	0.22716
							AT3G61110	-6	76	0.0789474												AT3G49470	96	-9.3	0.096875
							AT2G02960	-34.1	174	0.195977												AT3G24150	326	-82.6	0.253374
							AT1G74640	-5.1	86	0.0593023												AT5G04900	52	-7.8	0.15
							AT3G48110	-15.1	110	0.137273												AT1G60000	86	-23.8	0.276744
							AT5G40600	-6.9	64	0.107813												AT1G62660	231	-33.5	0.145022
							AT3G24180	-86.5	396	0.218434												AT3G12180	102	-17	0.166667
							AT3G51760	-9.2	93	0.0989247												AT2G01630	168	-35	0.208333
							AT1G61340	-8.1	142	0.0570423												AT3G61110	76	-6	0.0789474
							AT1G60010	-19.6	143	0.137063												AT2G02960	174	-34	0.195402
							AT3G62410	-2	62	0.0322581												AT1G74640	86	-5	0.0581395
							AT1G74650	-56	302	0.18543												AT3G48110	110	-15	0.136364
							AT5G65910	-23.3	119	0.195798												AT5G40600	64	-6.9	0.107813
							AT1G75980	-3.7	35	0.105714												AT3G24180	396	-86.5	0.218434
							AT2G02970	-62.7	282	0.22234												AT1G61340	142	-8	0.056338
							AT2G25610	-4.9	37	0.132432												AT1G60010	143	-19.6	0.137063
							AT1G73320	-2.3	16	0.14375												AT3G62410	62	-2	0.0322581
							AT2G01640	-11.6	81	0.14321												AT1G74650	302	-56	0.18543
							AT5G41940	-19.7	92	0.21413												AT5G65910	119	-23.3	0.195798
							AT5G40610	-13.7	96	0.142708												AT1G75980	35	-3.7	0.105714
							AT3G48140	-12.4	115	0.107826												AT2G02970	282	-62.7	0.22234
							AT3G24190	-5.32	66	0.0806061												AT2G25610	37	-4.9	0.132432
							AT3G24170	-38.6	255	0.151373												AT1G73320	16	-2.3	0.14375
							AT3G50440	-3.6	59	0.0610169												AT2G01640	81	-11.6	0.14321
							AT1G62680	-1.6	20	0.08												AT4G13290	398	-68	0.170854
							AT1G61350	-24.2	217	0.111521												AT5G41940	92	-19.7	0.21413
							AT3G51770	-88	393	0.223919												AT5G40610	96	-13.7	0.142708
							AT5G53930	-19.9	144	0.138194												AT3G48140	115	-12.4	0.107826
							AT2G25605	-19.8	98	0.202041												AT3G24190	66	-5.32	0.0806061
							AT1G74660	-9.5	77	0.123377												AT3G24170	255	-38.6	0.151373
							AT5G65900	-20.7	122	0.169672												AT3G50440	59	-3.6	0.0610169
							AT1G75990	-7.2	58	0.124138												AT1G62680	20	-1.6	0.08
							AT2G01650	-11.9	99	0.120202												AT1G61350	217	-24.2	0.111521
							AT2G02980	-20.4	109	0.187156												AT3G51770	393	-88	0.223919
							AT5G41950	-21.1	111	0.19009												AT5G53930	144	-19.9	0.138194
							AT1G11020	-45	277	0.162455												AT2G25605	98	-19.8	0.202041
							AT1G36320	-2.2	62	0.0354839												AT1G74660	77	-9.5	0.123377
							AT1G12350	-26.2	156	0.167949												AT5G65900	122	-20.7	0.169672
							AT1G63940	-15.9	155	0.102581												AT1G75990	58	-7.2	0.124138
							AT2G37620	-11.1	164	0.0676829												AT2G01650	99	-11.9	0.120202
							AT3G01400	-17.1	158	0.108228												AT2G02980	109	-20.4	0.187156
							AT4G01290	-129.89	587	0.221278												AT5G41950	111	-21	0.189189
							AT5G27650	-18.5	104	0.177885												AT1G11020	277	-45	0.162455
							AT2G13650	-40.2	255	0.157647												AT1G36320	62	-2.2	0.0354839
							AT2G38950	-35.8	180	0.198889												AT1G12350	156	-26.2	0.167949
							AT3G26700	-139.7	555	0.251712												AT1G63940	155	-15.9	0.102581
							AT3G02730	-6.8	94	0.0723404												AT2G37620	164	-11	0.0670732
							AT1G24330	-20.3	165	0.12303												AT3G01400	158	-17	0.107595
							AT1G51950	-69.5	355	0.195775												AT4G01290	587	-129.89	0.221278
							AT2G24300	-75.1	276	0.272101												AT5G27650	104	-18.5	0.177885
							AT1G23000	-22	210	0.104762												AT2G13650	255	-40.2	0.157647
							AT1G01690	-19.1	101	0.189109												AT2G38950	180	-35.8	0.198889
							AT1G49630	-11.8	45	0.262222												AT3G26700	555	-139.7	0.251712
							AT5G13000	-38	142	0.267606												AT3G02730	94	-6.8	0.0723404
							AT5G38300	-7.7	90	0.0855556												AT1G24330	165	-20.3	0.12303
							AT5G03680	-16.1	114	0.141228												AT1G51950	355	-69.5	0.195775
							AT2G02990	-16.6	208	0.0798077												AT2G24300	276	-75	0.271739
							AT5G01020	-46.4	174	0.266667												AT1G23000	210	-22	0.104762
							AT2G01660	-18.6	94	0.197872												AT1G01690	101	-19	0.188119
							AT4G13270	-5.19	91	0.057033												AT1G49630	45	-11.8	0.262222
							AT1G62610	-129.3	537	0.240782												AT5G13000	142	-38	0.267606
							AT1G36310	-17.5	121	0.144628												AT5G38300	90	-7.7	0.0855556
							AT2G36300	-21.7	143	0.151748												AT5G03680	114	-16	0.140351
							AT1G13690	-16.8	91	0.184615												AT2G02990	208	-16.6	0.0798077
							AT1G12360	-71.27	296	0.240777												AT5G01020	174	-46.4	0.266667
							AT2G36305	-20.8	88	0.236364												AT2G01660	94	-18.6	0.197872
							AT5G16990	-31.5	180	0.175												AT1G62610	537	-129.3	0.240782
							AT5G27640	-12.5	122	0.102459												AT1G36310	121	-17.5	0.144628
							AT4G01280	-11.1	77	0.144156												AT2G36300	143	-21.7	0.151748
							AT2G37630	-48.4	203	0.238424												AT1G62620	34	-4.2	0.123529
							AT2G38960	-9.3	46	0.202174												AT1G13690	91	-16.8	0.184615
							AT1G51940	-6.01	177	0.0339548												AT1G12360	296	-71.27	0.240777
							AT3G02740	-11.27	113	0.0997345												AT5G26310	54	-1.7	0.0314815
							AT3G01410	-41.1	203	0.202463												AT2G36305	88	-20.8	0.236364
							AT1G24340	-48.8	207	0.235749												AT5G16990	180	-31.5	0.175
							AT1G23010	-7.95	89	0.0893258												AT5G27640	122	-12.5	0.102459
							AT2G25625	-20.7	134	0.154478												AT4G01280	77	-11	0.142857
							AT1G01680	-1.4	38	0.0368421												AT2G37630	203	-48.4	0.238424
							AT5G03690	-0.8	68	0.0117647												AT2G38960	46	-9.3	0.202174
							AT2G25620	-36.8	267	0.137828												AT1G51940	177	-6.01	0.0339548
							AT5G01030	-49.6	261	0.190038												AT3G02740	113	-11.27	0.0997345
							AT5G13010	-98	337	0.290801												AT3G01410	203	-41	0.20197
							AT3G14720	-116.7	456	0.255921												AT1G24340	207	-48.8	0.235749
							AT2G01670	-41.9	283	0.148057												AT1G23010	89	-7.95	0.0893258
							AT4G13260	-59.4	373	0.159249												AT2G25625	134	-20.7	0.154478
							AT2G37600	-11.1	70	0.158571												AT1G01680	38	-1.4	0.0368421
							AT1G11000	-12.1	70	0.172857												AT5G03690	68	-0.8	0.0117647
							AT1G14990	-16.9	92	0.183696												AT2G25620	267	-36.8	0.137828
							AT1G61300	-9.8	98	0.1												AT5G01030	261	-49.6	0.190038
							AT5G16980	-48	208	0.230769												AT5G13010	337	-98	0.290801
							AT5G27630	-6.8	78	0.0871795												AT3G14720	456	-116.7	0.255921
							AT3G26720	-8.1	126	0.0642857												AT2G01670	283	-41.9	0.148057
							AT5G15650	-0.5	46	0.0108696												AT4G13260	373	-59.4	0.159249
							AT5G14320	-25	140	0.178571												AT2G37600	70	-11	0.157143
							AT3G02750	-222.1	943	0.235525												AT1G11000	70	-12	0.171429
							AT3G01420	-8.6	111	0.0774775												AT1G14990	92	-16.9	0.183696
							AT1G24310	-17.1	131	0.130534												AT5G16980	208	-48	0.230769
							AT5G39610	-3.29	138	0.0238406												AT5G27630	78	-6.8	0.0871795
							AT5G04990	-36.3	194	0.187113												AT3G26720	126	-8	0.0634921
							AT2G26980	-13.5	118	0.114407												AT5G15650	46	-0.5	0.0108696
							AT5G03660	-11.7	91	0.128571												AT5G14320	140	-25	0.178571
							AT2G25650	-31.8	179	0.177654												AT3G02750	943	-222	0.235419
							AT2G01680	-45.7	212	0.215566												AT1G24310	131	-17	0.129771
							AT4G13250	-17	185	0.0918919												AT1G26970	144	-15	0.104167
							AT1G62640	-49.5	274	0.180657												AT5G39610	138	-3.29	0.0238406
							AT1G13670	-3.6	45	0.08												AT5G04990	194	-36.3	0.187113
							AT2G38940	-19.4	174	0.111494												AT2G26980	118	-13.5	0.114407
							AT2G11000	-3.8	88	0.0431818												AT5G03660	91	-11.7	0.128571
							AT5G27620	-58.71	438	0.134041												AT2G25650	179	-31.8	0.177654
							AT3G26710	-36.2	179	0.202235												AT2G01680	212	-45.7	0.215566
							AT5G16970	-10.6	74	0.143243												AT3G13404	27	-3.7	0.137037
							AT5G15640	-46.4	219	0.211872												AT4G13250	185	-17	0.0918919
							AT5G14310	-61.7	274	0.225182												AT1G62640	274	-49.5	0.180657
							AT3G01435	-35.4	229	0.154585												AT1G13670	45	-3.6	0.08
							AT3G01430	-24.9	110	0.226364												AT2G38940	174	-19.4	0.111494
							AT4G02590	-23.2	185	0.125405												AT2G11000	88	-3.8	0.0431818
							AT1G75950	-17.6	167	0.105389												AT5G27620	438	-58.71	0.134041
							AT5G39600	-22.2	138	0.16087												AT3G26710	179	-36.2	0.202235
							AT5G03670	-17.4	165	0.105455												AT5G16970	74	-10.6	0.143243
							AT2G26975	-7.8	131	0.059542												AT5G15640	219	-46.4	0.211872
							AT3G13410	-33.4	144	0.231944												AT5G14310	274	-61.7	0.225182
							AT5G01010	-29.6	119	0.248739												AT3G01435	229	-35.4	0.154585
							AT3G14740	-1.6	36	0.0444444												AT3G01430	110	-24.9	0.226364
							AT2G01690	-69.9	306	0.228431												AT4G02590	185	-23.2	0.125405
							AT2G25640	-12.1	122	0.0991803												AT1G75950	167	-17.6	0.105389
							AT4G14570	-10.4	106	0.0981132												AT5G39600	138	-22.2	0.16087
							AT5G01015	-30.2	122	0.247541												AT5G03670	165	-17.4	0.105455
							AT3G02770	-16.8	136	0.123529												AT2G26975	131	-7.8	0.059542
							AT4G27800	-10.1	100	0.101												AT3G13410	144	-33.4	0.231944
							AT5G27610	-33.2	231	0.143723												AT5G01010	119	-29.6	0.248739
							AT1G12390	-67.3	247	0.27247												AT3G14740	36	-1.6	0.0444444
							AT3G26740	-2.8	67	0.041791												AT2G01690	306	-69.9	0.228431
							AT5G15630	-11.1	138	0.0804348												AT2G25640	122	-12	0.0983607
							AT3G25410	-18.5	159	0.116352												AT4G14570	106	-10.4	0.0981132
							AT2G35000	-57.3	374	0.153209												AT3G02770	136	-16.8	0.123529
							AT3G01440	-5.4	43	0.125581												AT4G27800	100	-10	0.1
							AT4G01250	-11.1	87	0.127586												AT5G27610	231	-33.2	0.143723
							AT3G26744	-45.5	297	0.153199												AT1G12390	247	-67.3	0.27247
							AT2G13690	-1.7	62	0.0274194												AT3G26740	67	-2.8	0.041791
							AT2G36330	-12.3	98	0.12551												AT5G15630	138	-11	0.0797101
							AT4G02580	-21.5	119	0.180672												AT3G25410	159	-18.5	0.116352
							AT2G37660	-13.5	82	0.164634												AT2G35000	374	-57.3	0.153209
							AT1G50660	-93.8	449	0.208909												AT4G01250	87	-11	0.126437
							AT1G49670	-2.8	87	0.0321839												AT3G26744	297	-45.5	0.153199
							AT1G23040	-6.8	66	0.10303												AT2G13690	62	-1.7	0.0274194
							AT2G25670	-60.8	335	0.181493												AT2G36330	98	-12.3	0.12551
							AT3G13420	-37.1	196	0.189286												AT4G02580	119	-21.5	0.180672
							AT3G14750	-57.1	283	0.201767												AT2G37660	82	-13.5	0.164634
							AT1G63900	-52.5	337	0.155786												AT1G50660	449	-93.8	0.208909
							AT4G14560	-13.4	124	0.108065												AT1G49670	87	-2.8	0.0321839
							AT2G37678	-13.2	97	0.136082												AT1G23040	66	-6.8	0.10303
							AT3G02780	-1.7	36	0.0472222												AT2G25670	335	-60.8	0.181493
							AT3G01450	-43.2	178	0.242697												AT3G13420	196	-37	0.188776
							AT5G27600	-5.5	40	0.1375												AT3G14750	283	-57	0.201413
							AT4G27810	-3.1	47	0.0659574												AT1G63900	337	-52.5	0.155786
							AT3G25400	-8.8	80	0.11												AT4G14560	124	-13.4	0.108065
							AT2G13680	-25.7	153	0.167974												AT2G37678	97	-13.2	0.136082
							AT3G26730	-14.3	85	0.168235												AT3G02780	36	-1.7	0.0472222
							AT4G02570	-64.5	269	0.239777												AT3G01450	178	-43.2	0.242697
							AT2G36340	-34.3	135	0.254074												AT5G27600	40	-5.5	0.1375
							AT2G35010	-17.4	127	0.137008												AT4G27810	47	-3	0.0638298
							AT1G48330	-2.4	60	0.04												AT3G25400	80	-8.8	0.11
							AT1G49660	-0.1	63	0.0015873												AT2G13680	153	-25.7	0.167974
							AT4G13220	-1.9	38	0.05												AT3G26730	85	-14.3	0.168235
							AT1G51980	-15.9	145	0.109655												AT5G16950	64	-8	0.125
							AT3G14760	-9.8	91	0.107692												AT4G02570	269	-64.5	0.239777
							AT2G26990	-17.8	175	0.101714												AT2G36340	135	-34.3	0.254074
							AT5G03650	-3.9	20	0.195												AT2G35010	127	-17.4	0.137008
							AT5G04980	-18.4	106	0.173585												AT1G48330	60	-2.4	0.04
							AT1G11080	-30.9	254	0.121654												AT4G13220	38	-1.9	0.05
							AT3G12100	-8.1	49	0.165306												AT1G51980	145	-15.9	0.109655
							AT5G02320	-10.6	87	0.121839												AT2G26990	175	-17.8	0.101714
							AT3G13430	-30.6	174	0.175862												AT5G03650	20	-3.9	0.195
							AT2G23000	-7.3	72	0.101389												AT5G04980	106	-18.4	0.173585
							AT3G13437	-0.5	32	0.015625												AT1G11080	254	-30.9	0.121654
							AT4G15880	-19.5	124	0.157258												AT3G12100	49	-8	0.163265
							AT2G24330	-52.9	259	0.204247												AT5G02320	87	-10.6	0.121839
							AT4G14550	-9.1	96	0.0947917												AT3G13430	174	-30.6	0.175862
							AT3G02790	-12.9	81	0.159259												AT2G23000	72	-7.3	0.101389
							AT1G12370	-20.1	109	0.184404												AT3G13437	32	-0.5	0.015625
							AT3G25430	-0.5	18	0.0277778												AT4G15880	124	-19.5	0.157258
							AT3G24100	-16.3	87	0.187356												AT2G24330	259	-52.9	0.204247
							AT5G16940	-7	87	0.0804598												AT4G14550	96	-9	0.09375
							AT5G15610	-15.3	66	0.231818												AT1G63910	149	-16.6	0.111409
							AT2G36310	-46.8	239	0.195816												AT3G02790	81	-12.9	0.159259
							AT4G02560	-30.7	169	0.181657												AT1G12370	109	-20	0.183486
							AT1G75900	-16.6	119	0.139496												AT3G25430	18	-0.5	0.0277778
							AT2G38970	-22.8	234	0.0974359												AT3G24100	87	-16.3	0.187356
							AT1G49650	-13.3	147	0.0904762												AT5G16940	87	-7	0.0804598
							AT4G13210	-11.6	103	0.112621												AT5G15610	66	-15.3	0.231818
							AT4G14540	-1.1	47	0.0234043												AT2G36310	239	-46.8	0.195816
							AT1G25682	-20.5	96	0.213542												AT4G02560	169	-30.7	0.181657
							AT1G50640	-14.19	154	0.0921429												AT1G75900	119	-16.6	0.139496
							AT3G13440	-221.9	982	0.225967												AT2G38970	234	-22.8	0.0974359
							AT4G39800	-1.1	74	0.0148649												AT1G49650	147	-13.3	0.0904762
							AT3G14770	-86.3	502	0.171912												AT4G13210	103	-11.6	0.112621
							AT1G24350	-33.2	174	0.190805												AT1G25682	96	-20.5	0.213542
							AT1G48320	-3.8	138	0.0275362												AT3G13440	982	-221.9	0.225967
							AT2G24360	-79.9	355	0.22507												AT4G39800	74	-1	0.0135135
							AT5G04950	-3.1	52	0.0596154												AT3G14770	502	-86.3	0.171912
							AT3G12110	-6.6	111	0.0594595												AT1G24350	174	-33.2	0.190805
							AT2G25690	-15.9	88	0.180682												AT1G48320	138	-3.8	0.0275362
							AT2G23030	-8	97	0.0824742												AT2G24360	355	-79.9	0.22507
							AT3G13445	-35.3	265	0.133208												AT5G04950	52	-3	0.0576923
							AT4G02550	-76.4	368	0.207609												AT1G48325	55	-3.3	0.06
							AT4G26500	-11	70	0.157143												AT3G12110	111	-6.6	0.0594595
							AT4G01220	-15.4	205	0.075122												AT2G25690	88	-15.9	0.180682
							AT4G27830	-1	11	0.0909091												AT2G23030	97	-8	0.0824742
							AT3G26750	-53.3	360	0.148056												AT3G13445	265	-35.3	0.133208
							AT1G12380	-63.3	252	0.25119												AT4G02550	368	-76.4	0.207609
							AT2G36320	-40.3	424	0.0950472												AT4G26500	70	-11	0.157143
							AT5G16930	-26.8	185	0.144865												AT4G01220	205	-15.4	0.075122
							AT1G50630	-8.6	100	0.086												AT4G27830	11	-1	0.0909091
							AT4G13200	-4.8	48	0.1												AT3G26750	360	-53.3	0.148056
							AT3G12120	-40.3	176	0.228977												AT5G28919	551	-112.6	0.204356
							AT3G13450	-20.5	141	0.14539												AT1G12380	252	-63.3	0.25119
							AT1G48310	-11.5	76	0.151316												AT2G36320	424	-40.3	0.0950472
							AT3G14780	-2.4	79	0.0303797												AT5G16930	185	-26.8	0.144865
							AT1G24360	-32.5	238	0.136555												AT5G15600	97	-20.7	0.213402
							AT1G23030	-16.8	99	0.169697												AT1G50630	100	-8.6	0.086
							AT5G03630	-5	67	0.0746269												AT4G13200	48	-4.8	0.1
							AT5G28910	-155.4	713	0.217952												AT3G12120	176	-40.3	0.228977
							AT1G62600	-3.7	65	0.0569231												AT3G13450	141	-20.5	0.14539
							AT2G24350	-24.1	113	0.213274												AT1G48310	76	-11.5	0.151316
							AT4G27720	-29.7	165	0.18												AT3G14780	79	-2.4	0.0303797
							AT4G02425	-17.2	122	0.140984												AT1G24360	238	-32.5	0.136555
							AT2G36130	-18.1	90	0.201111												AT1G23030	99	-16.8	0.169697
							AT2G37460	-9.1	88	0.103409												AT5G04960	78	-7.6	0.0974359
							AT2G38790	-12	104	0.115385												AT5G03630	67	-5	0.0746269
							AT1G14930	-2.2	49	0.044898												AT5G28910	713	-155.4	0.217952
							AT5G49160	-6.9	57	0.121053												AT1G62600	65	-3.7	0.0569231
							AT4G15730	-119.8	418	0.286603												AT2G24350	113	-24	0.212389
							AT5G50150	-57.1	356	0.160393												AT4G27720	165	-29.7	0.18
							AT1G01610	-6.2	85	0.0729412												AT4G02425	122	-17.2	0.140984
							AT1G26910	-1.4	59	0.0237288												AT2G36130	90	-18	0.2
							AT2G48110	-17.9	77	0.232468												AT2G37460	88	-9	0.102273
							AT4G27730	-6.6	110	0.06												AT2G38790	104	-12	0.115385
							AT4G26400	-76.2	254	0.3												AT5G49160	57	-6.9	0.121053
							AT5G62130	-30.3	273	0.110989												AT4G15730	418	-119.8	0.286603
							AT5G63460	-17	110	0.154545												AT2G24140	137	-32	0.233577
							AT5G49170	-6.3	89	0.0707865												AT5G50150	356	-57	0.160112
							AT2G36145	-2.7	30	0.09												AT1G01610	85	-6.2	0.0729412
							AT5G25180	-6.8	74	0.0918919												AT1G26910	59	-1.4	0.0237288
							AT4G39710	-10.1	50	0.202												AT2G48110	77	-17.9	0.232468
							AT1G02930	-31.4	236	0.133051												AT4G27730	110	-6.6	0.06
							AT2G48120	-27.9	140	0.199286												AT4G26400	254	-76.2	0.3
							AT1G01600	-29.1	206	0.141262												AT5G62130	273	-30.3	0.110989
							AT2G48121	-4.6	43	0.106977												AT5G63460	110	-17	0.154545
							AT5G50160	-7.8	61	0.127869												AT1G13610	42	-2	0.047619
							AT2G25460	-3.6	109	0.0330275												AT5G49170	89	-6.3	0.0707865
							AT4G26410	-30	106	0.283019												AT2G36145	30	-2.7	0.09
							AT4G27740	-1	73	0.0136986												AT4G39710	50	-10	0.2
							AT4G27745	-51.5	270	0.190741												AT1G02930	236	-31.4	0.133051
							AT4G02400	-1.1	44	0.025												AT2G48120	140	-27.9	0.199286
							AT2G38770	-11.4	85	0.134118												AT1G01600	206	-29	0.140777
							AT1G14910	-32	118	0.271186												AT2G48121	43	-4.6	0.106977
							AT5G25170	-18.3	120	0.1525												AT5G50160	61	-7.8	0.127869
							AT2G36110	-20.1	175	0.114857												AT2G25460	109	-3.6	0.0330275
							AT5G63490	-5.7	53	0.107547												AT4G26410	106	-30	0.283019
							AT1G02960	-12.5	64	0.195312												AT4G27740	73	-1	0.0136986
							AT5G38480	-16.2	142	0.114085												AT4G27745	270	-51.5	0.190741
							AT2G25490	-40.7	257	0.158366												AT4G02400	44	-1	0.0227273
							AT5G50170	-1.1	77	0.0142857												AT2G38770	85	-11.4	0.134118
							AT5G13180	-1.4	71	0.0197183												AT5G62165	375	-52.9	0.141067
							AT1G01630	-40.8	193	0.211399												AT1G14910	118	-32	0.271186
							AT2G37450	-20.2	211	0.0957346												AT5G25170	120	-18.3	0.1525
							AT3G02800	-22.6	182	0.124176												AT5G63490	53	-5.7	0.107547
							AT1G14920	-20.8	188	0.110638												AT2G37440	200	-20.5	0.1025
							AT5G63480	-11.8	52	0.226923												AT1G02960	64	-12.5	0.195312
							AT2G36120	-2	31	0.0645161												AT4G39720	86	-7	0.0813953
							AT5G62150	-13.3	84	0.158333												AT5G50175	48	-1.3	0.0270833
							AT1G02950	-0.4	31	0.0129032												AT5G38480	142	-16.2	0.114085
							AT4G15700	-2.4	152	0.0157895												AT2G25490	257	-40.7	0.158366
							AT2G24150	-6.1	60	0.101667												AT5G50170	77	-1	0.012987
							AT2G48100	-51	259	0.196911												AT5G13180	71	-1.4	0.0197183
							AT1G01620	-12.2	126	0.0968254												AT1G01630	193	-40.8	0.211399
							AT2G25480	-28.24	155	0.182194												AT2G37450	211	-20.2	0.0957346
							AT4G38400	-1.9	75	0.0253333												AT3G02800	182	-22.6	0.124176
							AT5G13190	-39.7	200	0.1985												AT1G14920	188	-20.8	0.110638
							AT5G50180	-103.4	520	0.198846												AT5G63480	52	-11.8	0.226923
							AT4G25100	-34.4	194	0.17732												AT2G12170	233	-44.8	0.192275
							AT1G13640	-112.6	371	0.303504												AT5G25160	67	-9.5	0.141791
							AT2G24190	-5	66	0.0757576												AT2G36120	31	-2	0.0645161
							AT1G12310	-16	110	0.145455												AT5G62150	84	-13.3	0.158333
							AT4G26430	-33.7	237	0.142194												AT1G02950	31	-0.4	0.0129032
							AT4G27760	-13.3	86	0.154651												AT4G15700	152	-2.4	0.0157895
							AT1G01650	-11.38	170	0.0669412												AT2G24150	60	-6	0.1
							AT5G01180	-14.9	102	0.146078												AT2G48100	259	-51	0.196911
							AT5G37130	-7.3	77	0.0948052												AT1G01620	126	-12.2	0.0968254
							AT2G48150	-19.2	74	0.259459												AT2G25480	155	-28.24	0.182194
							AT5G13160	-60.9	275	0.221455												AT4G38400	75	-1.9	0.0253333
							AT5G39790	-20.5	140	0.146429												AT5G13190	200	-39.7	0.1985
							AT4G39740	-0.5	41	0.0121951												AT5G50180	520	-103.4	0.198846
							AT1G13650	-36.1	174	0.207471												AT4G25100	194	-34.4	0.17732
							AT1G12320	-1.6	69	0.0231884												AT1G13640	371	-112.6	0.303504
							AT1G14980	-9.2	91	0.101099												AT2G24190	66	-5	0.0757576
							AT3G02820	-3.5	49	0.0714286												AT2G48160	237	-55.7	0.235021
							AT5G25140	-15.7	124	0.126613												AT1G12310	110	-16	0.145455
							AT5G62170	-1.85	74	0.025												AT4G26430	237	-33.7	0.142194
							AT4G25110	-64	309	0.20712												AT4G27760	86	-13.3	0.154651
							AT1G26960	-39.5	206	0.191748												AT1G01650	170	-11.38	0.0669412
							AT4G38420	-8.8	66	0.133333												AT5G01180	102	-14.9	0.146078
							AT5G39785	-9.4	69	0.136232												AT5G37130	77	-7.3	0.0948052
							AT2G24170	-37.7	305	0.123607												AT2G48150	74	-19.2	0.259459
							AT5G13170	-25.3	135	0.187407												AT5G13160	275	-60.9	0.221455
							AT1G02970	-11.5	102	0.112745												AT5G39790	140	-20.5	0.146429
							AT1G01640	-10.4	124	0.083871												AT4G38410	85	-10	0.117647
							AT4G26455	-72.3	369	0.195935												AT4G39740	41	-0.5	0.0121951
							AT5G14480	-43.4	210	0.206667												AT1G12320	69	-1.6	0.0231884
							AT3G02830	-53	273	0.194139												AT1G14980	91	-9.2	0.101099
							AT5G25130	-10.4	68	0.152941												AT3G02820	49	-3.5	0.0714286
							AT4G27780	-46.7	225	0.207556												AT5G25140	124	-15.7	0.126613
							AT4G38430	-17.87	177	0.10096												AT5G62170	74	-1.85	0.025
							AT1G01670	-46.8	213	0.219718												AT4G25110	309	-64	0.20712
							AT5G02490	-5.11	82	0.0623171												AT1G26960	206	-39.5	0.191748
							AT5G01160	-38.2	192	0.198958												AT4G38420	66	-8.8	0.133333
							AT5G13140	-2.1	50	0.042												AT5G39785	69	-9.4	0.136232
							AT3G14810	-16.1	138	0.116667												AT2G24170	305	-37.7	0.123607
							AT1G26930	-36.6	127	0.288189												AT5G38450	46	-7	0.152174
							AT5G62190	-13.2	94	0.140426												AT1G02970	102	-11.5	0.112745
							AT3G01510	-3.2	60	0.0533333												AT1G01640	124	-10.4	0.083871
							AT5G25120	-9.9	148	0.0668919												AT4G26455	369	-72.3	0.195935
							AT2G36160	-14.7	107	0.137383												AT5G14480	210	-43.4	0.206667
							AT4G25130	-1.8	66	0.0272727												AT3G02830	273	-53	0.194139
							AT1G12300	-7	48	0.145833												AT5G25130	68	-10.4	0.152941
							AT3G02840	-4.4	71	0.0619718												AT3G01500	330	-31	0.0939394
							AT4G37110	-16.7	79	0.211392												AT4G27780	225	-46.7	0.207556
							AT4G38440	-9.1	48	0.189583												AT1G13620	51	-4.3	0.0843137
							AT5G01170	-23.4	153	0.152941												AT4G38430	177	-17.87	0.10096
							AT2G36170	-6.9	59	0.116949												AT1G01670	213	-46.8	0.219718
							AT5G39760	-3.2	127	0.0251969												AT5G01160	192	-38.2	0.198958
							AT1G26945	-4.13	117	0.0352991												AT5G13140	50	-2	0.04
							AT4G39770	-3.7	75	0.0493333												AT3G14810	138	-16	0.115942
							AT1G02990	-94.8	326	0.290798												AT1G26930	127	-36.6	0.288189
							AT1G26940	-13	67	0.19403												AT1G14960	91	-7.7	0.0846154
							AT3G48170	-11	90	0.122222												AT5G62190	94	-13.2	0.140426
							AT5G51400	-13	98	0.132653												AT3G01510	60	-3.2	0.0533333
							AT4G26470	-32	147	0.217687												AT5G25120	148	-9.9	0.0668919
							AT4G37120	-1.1	32	0.034375												AT2G36160	107	-14.7	0.137383
							AT3G62470	-21.5	112	0.191964												AT4G25130	66	-1.8	0.0272727
							AT4G39780	-21.5	146	0.14726												AT1G12300	48	-7	0.145833
							AT3G48160	-53.6	310	0.172903												AT3G02840	71	-4.4	0.0619718
							AT5G51410	-15.8	127	0.124409												AT4G37110	79	-16.7	0.211392
							AT4G26480	-35.5	170	0.208824												AT4G38440	48	-9	0.1875
							AT4G25150	-62.4	243	0.25679												AT5G01170	153	-23.4	0.152941
							AT3G61150	-16	161	0.0993789												AT2G36170	59	-6.9	0.116949
							AT4G37130	-18.7	100	0.187												AT3G01516	90	-8.7	0.0966667
							AT4G38460	-4	68	0.0588235												AT5G39760	127	-3.2	0.0251969
							AT5G64710	-6.1	108	0.0564815												AT1G26945	117	-43	0.367521
							AT5G40760	-30.8	193	0.159585												AT4G39770	75	-3.7	0.0493333
							AT3G48150	-12.4	80	0.155												AT1G02990	326	-94.8	0.290798
							AT4G39795	-12.5	56	0.223214												AT1G26940	67	-13	0.19403
							AT3G50470	-13.1	92	0.142391												AT3G48170	90	-11	0.122222
							AT3G48190	-20.4	112	0.182143												AT5G51400	98	-13	0.132653
							AT5G40770	-2.7	98	0.027551												AT4G26470	147	-32	0.217687
							AT5G52750	-9.5	91	0.104396												AT4G37120	32	-1	0.03125
							AT4G25160	-27.2	155	0.175484												AT3G62470	112	-21.5	0.191964
							AT5G49100	-48.5	224	0.216518												AT4G39780	146	-21.5	0.14726
							AT5G64740	-112.8	489	0.230675												AT3G48160	310	-53.6	0.172903
							AT5G63410	-39.1	260	0.150385												AT5G51410	127	-15.8	0.124409
							AT3G49490	-8.9	51	0.17451												AT4G26480	170	-35.5	0.208824
							AT3G50480	-25.7	219	0.117352												AT4G25150	243	-62.4	0.25679
							AT5G40780	-24.1	172	0.140116												AT3G61150	161	-16	0.0993789
							AT5G51430	-23.4	112	0.208929												AT4G37130	100	-18.7	0.187
							AT5G50100	-4.8	63	0.0761905												AT4G38460	68	-4	0.0588235
							AT4G25170	-17.2	165	0.104242												AT5G64710	108	-6	0.0555556
							AT3G62460	-3.2	45	0.0711111												AT5G40760	193	-30.8	0.159585
							AT3G61130	-63.8	345	0.184928												AT4G39790	240	-34.4	0.143333
							AT5G63400	-10.4	90	0.115556												AT3G48150	80	-12.4	0.155
							AT4G37150	-2.3	52	0.0442308												AT4G39795	56	-12.5	0.223214
							AT4G38480	-3.3	41	0.0804878												AT3G50470	92	-13	0.141304
							AT5G64730	-3.6	34	0.105882												AT3G48190	112	-20.4	0.182143
							AT5G52760	-7.29	95	0.0767368												AT5G40770	98	-2.7	0.027551
							AT4G25180	-17.2	107	0.160748												AT5G52750	91	-9.5	0.104396
							AT5G64760	-22.1	137	0.161314												AT4G25160	155	-27.2	0.175484
							AT5G49120	-10	67	0.149254												AT5G49100	224	-48.5	0.216518
							AT4G38495	-7.3	46	0.158696												AT5G64740	489	-112.8	0.230675
							AT5G62100	-3.5	81	0.0432099												AT5G63410	260	-39	0.15
							AT4G38490	-21.6	97	0.22268												AT3G48185	236	-39.8	0.168644
							AT5G51440	-6.6	79	0.0835443												AT3G49490	51	-8.9	0.17451
							AT1G73260	-13.8	133	0.103759												AT3G50480	219	-25.7	0.117352
							AT1G74590	-6.5	60	0.108333												AT5G40780	172	-24	0.139535
							AT3G61180	-18.4	114	0.161404												AT5G51430	112	-23.4	0.208929
							AT4G37180	-0.98	84	0.0116667												AT5G50100	63	-4.8	0.0761905
							AT5G64750	-38.6	173	0.223121												AT4G25170	165	-17.2	0.104242
							AT5G63420	-20.4	129	0.15814												AT3G62460	45	-3.2	0.0711111
							AT5G51450	-22.9	118	0.194068												AT3G61130	345	-63.8	0.184928
							AT3G48195	-87.4	343	0.25481												AT5G63400	90	-10.4	0.115556
							AT4G37190	-29	105	0.27619												AT4G37150	52	-2.3	0.0442308
							AT5G64780	-29.7	172	0.172674												AT4G38480	41	-3.3	0.0804878
							AT3G61160	-78.2	328	0.238415												AT5G64730	34	-3.6	0.105882
							AT1G02920	-2.7	66	0.0409091												AT5G52760	95	-7.29	0.0767368
							AT5G50130	-1.3	51	0.0254902												AT4G25180	107	-17.2	0.160748
							AT5G51460	-65.5	298	0.219799												AT5G64760	137	-22	0.160584
							AT5G52790	-0.6	32	0.01875												AT5G49120	67	-10	0.149254
							AT5G63440	-5.3	58	0.0913793												AT4G38495	46	-7.3	0.158696
							AT3G51860	-3.4	31	0.109677												AT5G62100	81	-3.5	0.0432099
							AT1G62570	-1.5	71	0.0211268												AT4G38490	97	-21.6	0.22268
							AT1G61240	-62.5	271	0.230627												AT4G25190	74	-6.4	0.0864865
							AT4G37090	-16.4	106	0.154717												AT5G51440	79	-6.6	0.0835443
							AT1G48270	-48.7	206	0.236408												AT1G73260	133	-13.8	0.103759
							AT5G15710	-58	299	0.19398												AT1G74590	60	-6.5	0.108333
							AT1G73220	-2.6	111	0.0234234												AT3G61180	114	-18.4	0.161404
							AT1G75880	-13.3	115	0.115652												AT4G37180	84	-0.98	0.0116667
							AT3G12250	-46.5	214	0.21729												AT1G61290	179	-32.6	0.182123
							AT3G13580	-15.9	131	0.121374												AT5G64750	173	-38.6	0.223121
							AT3G48200	-22.2	143	0.155245												AT5G63420	129	-20.4	0.15814
							AT3G50530	-56.2	292	0.192466												AT5G51451	261	-37.8	0.144828
							AT3G49550	-22.6	117	0.193162												AT5G51450	118	-22.9	0.194068
							AT1G61250	-22	136	0.161765												AT5G50120	78	-4.3	0.0551282
							AT3G26890	-130.9	551	0.237568												AT3G48195	343	-87.4	0.25481
							AT3G25560	-5.9	79	0.0746835												AT3G62499	75	-13.2	0.176
							AT1G48260	-5.7	57	0.1												AT4G37190	105	-29	0.27619
							AT1G49590	-32.1	211	0.152133												AT5G64780	172	-29.7	0.172674
							AT5G15700	-43.1	231	0.18658												AT3G61160	328	-78.2	0.238415
							AT2G02800	-25.2	193	0.13057												AT1G02920	66	-2.7	0.0409091
							AT1G73230	-15.2	125	0.1216												AT5G50130	51	-1.3	0.0254902
							AT1G50575	-18	113	0.159292												AT5G51460	298	-65.5	0.219799
							AT1G74560	-39.7	149	0.266443												AT5G52790	32	-0.6	0.01875
							AT3G12260	-8.5	83	0.10241												AT5G63440	58	-5.3	0.0913793
							AT1G50570	-25.3	189	0.133862												AT3G24240	127	-18.6	0.146457
							AT1G36280	-8.1	92	0.0880435												AT3G51860	31	-3.4	0.109677
							AT5G03730	-43.5	189	0.230159												AT1G61240	271	-62.5	0.230627
							AT3G25590	-34.5	261	0.132184												AT4G37090	106	-16.4	0.154717
							AT1G61260	-1.9	83	0.0228916												AT1G48270	206	-48.7	0.236408
							AT1G24280	-0.5	50	0.01												AT5G15710	299	-58	0.19398
							AT1G62590	-4.9	50	0.098												AT1G73220	111	-2.6	0.0234234
							AT3G25597	-16.8	181	0.0928177												AT1G74550	41	-0.6	0.0146341
							AT1G49580	-17.1	153	0.111765												AT1G75880	115	-13.3	0.115652
							AT1G48240	-53.1	239	0.222176												AT3G12250	214	-46.5	0.21729
							AT1G73240	-44.9	252	0.178175												AT3G13580	131	-15.9	0.121374
							AT2G02810	-34.4	113	0.304425												AT3G48200	143	-22.2	0.155245
							AT1G50560	-6	68	0.0882353												AT3G50530	292	-56.2	0.192466
							AT3G51840	-17.5	155	0.112903												AT3G49550	117	-22.6	0.193162
							AT3G25580	-5.8	72	0.0805556												AT1G61250	136	-22	0.161765
							AT3G49530	-28	196	0.142857												AT3G26890	551	-130.9	0.237568
							AT3G24255	-95.7	376	0.254521												AT3G25560	79	-5.9	0.0746835
							AT3G25585	-68.8	230	0.29913												AT1G48260	57	-5.7	0.1
							AT1G24290	-9.1	50	0.182												AT1G49590	211	-32	0.151659
							AT3G12280	-65.9	260	0.253462												AT5G15700	231	-43	0.186147
							AT1G48230	-100.4	375	0.267733												AT2G02800	193	-25.2	0.13057
							AT1G49560	-28.7	171	0.167836												AT1G73230	125	-15.2	0.1216
							AT1G73250	-5.3	75	0.0706667												AT1G50575	113	-18	0.159292
							AT3G48210	-6.3	76	0.0828947												AT1G74560	149	-39.7	0.266443
							AT3G51850	-25.7	200	0.1285												AT3G12260	83	-8.5	0.10241
							AT3G50520	-2.1	35	0.06												AT1G50570	189	-25.3	0.133862
							AT5G40700	-9.1	70	0.13												AT1G36280	92	-8	0.0869565
							AT2G26800	-35.8	178	0.201124												AT5G03730	189	-43.5	0.230159
							AT1G75840	-55.9	257	0.21751												AT3G25590	261	-34.5	0.132184
							AT3G12290	-14.2	89	0.159551												AT1G61260	83	-1.9	0.0228916
							AT3G62550	-20.8	210	0.0990476												AT1G24280	50	-0.5	0.01
							AT1G74510	-41.3	236	0.175												AT1G62590	50	-4.9	0.098
							AT3G61220	-2.8	65	0.0430769												AT3G25597	181	-16.8	0.0928177
							AT3G48240	-3.2	65	0.0492308												AT1G49580	153	-17	0.111111
							AT4G13195	-34	175	0.194286												AT1G48240	239	-53	0.221757
							AT5G40710	-15.2	55	0.276364												AT1G73240	252	-44.9	0.178175
							AT1G62540	-3.1	76	0.0407895												AT2G02810	113	-34.4	0.304425
							AT3G49590	-61.3	332	0.184639												AT1G50560	68	-6	0.0882353
							AT1G61210	-56.1	290	0.193448												AT3G51840	155	-17.5	0.112903
							AT1G75850	-2.7	54	0.05												AT3G25580	72	-5.8	0.0805556
							AT3G62560	-21.7	113	0.192035												AT3G49530	196	-28	0.142857
							AT1G74520	-18.2	144	0.126389												AT3G24255	376	-95.7	0.254521
							AT5G40720	-27.1	165	0.164242												AT3G25585	230	-68.8	0.29913
							AT1G61215	-105.8	528	0.200379												AT1G24290	50	-9	0.18
							AT3G49560	-8.2	80	0.1025												AT3G12280	260	-65.9	0.253462
							AT1G63880	-0.5	77	0.00649351												AT1G48230	375	-100.4	0.267733
							AT3G51880	-17.1	151	0.113245												AT1G49560	171	-28.7	0.167836
							AT3G61200	-2.5	40	0.0625												AT1G73250	75	-5.3	0.0706667
							AT5G64700	-2.4	82	0.0292683												AT3G48210	76	-6.3	0.0828947
							AT2G01520	-2.3	67	0.0343284												AT3G51850	200	-25.7	0.1285
							AT1G73200	-16.6	145	0.114483												AT3G50520	35	-2	0.0571429
							AT1G75860	-47.5	208	0.228365												AT5G40700	70	-9	0.128571
							AT1G74530	-13.3	118	0.112712												AT1G62530	126	-22.6	0.179365
							AT4G13170	-9.8	52	0.188462												AT2G26800	178	-35.8	0.201124
							AT5G40730	-4	78	0.0512821												AT1G75840	257	-55.9	0.21751
							AT2G14835	-26.4	150	0.176												AT2G01500	195	-29.8	0.152821
							AT3G49570	-5	72	0.0694444												AT3G12290	89	-14.2	0.159551
							AT3G51890	-10.1	84	0.120238												AT3G62550	210	-20.8	0.0990476
							AT1G62560	-8.3	89	0.0932584												AT1G74510	236	-41.3	0.175
							AT3G50560	-25.4	181	0.140331												AT3G61220	65	-2.8	0.0430769
							AT1G48280	-29.5	108	0.273148												AT3G48240	65	-3.2	0.0492308
							AT2G02860	-31.2	159	0.196226												AT4G13195	175	-34	0.194286
							AT1G73210	-103.9	493	0.210751												AT5G40710	55	-15.2	0.276364
							AT2G26810	-10.3	70	0.147143												AT1G62540	76	-3	0.0394737
							AT3G61210	-2	55	0.0363636												AT3G49590	332	-61.3	0.184639
							AT4G13160	-36.4	162	0.224691												AT1G61210	290	-56	0.193103
							AT5G40740	-4.6	42	0.109524												AT1G75850	54	-2.7	0.05
							AT3G51895	-1	83	0.0120482												AT2G02840	80	-22.2	0.2775
							AT1G13560	-49.1	176	0.278977												AT3G62560	113	-21.7	0.192035
							AT2G37500	-27.3	149	0.183221												AT1G74520	144	-18.2	0.126389
							AT5G15790	-83.4	366	0.227869												AT5G40720	165	-27	0.163636
							AT5G14460	-28.6	125	0.2288												AT1G61215	528	-105.8	0.200379
							AT5G25110	-6.6	116	0.0568966												AT3G49560	80	-8.2	0.1025
							AT5G27770	-4.6	97	0.0474227												AT1G63880	77	-0.5	0.00649351
							AT2G14860	-5.2	65	0.08												AT3G51880	151	-17	0.112583
							AT1G50500	-27.8	178	0.15618												AT3G61200	40	-2.5	0.0625
							AT1G75800	-17	107	0.158879												AT5G64700	82	-2.4	0.0292683
							AT3G02850	-12	85	0.141176												AT1G73200	145	-16.6	0.114483
							AT3G01520	-10	67	0.149254												AT3G62530	81	-12.4	0.153086
							AT1G25540	-37.4	214	0.174766												AT1G75860	208	-47.5	0.228365
							AT1G24210	-25.3	112	0.225893												AT1G74530	118	-13.3	0.112712
							AT2G26840	-3.4	33	0.10303												AT4G13170	52	-9.8	0.188462
							AT1G49510	-21.9	156	0.140385												AT5G40730	78	-4	0.0512821
							AT2G01540	-48.3	260	0.185769												AT2G14835	150	-26.4	0.176
							AT5G02470	-7.4	63	0.11746												AT3G49570	72	-5	0.0694444
							AT5G13120	-5.2	64	0.08125												AT3G51890	84	-10	0.119048
							AT3G14830	-66.2	319	0.207524												AT1G62560	89	-8.3	0.0932584
							AT2G02870	-107.4	438	0.245205												AT3G50560	181	-25.4	0.140331
							AT4G13150	-9.3	52	0.178846												AT1G48280	108	-29.5	0.273148
							AT1G12240	-5.3	47	0.112766												AT2G02860	159	-31.2	0.196226
							AT1G63830	-18.4	103	0.178641												AT1G73210	493	-103.9	0.210751
							AT2G37510	-0.2	37	0.00540541												AT2G26810	70	-10.3	0.147143
							AT5G62090	-91.4	520	0.175769												AT3G61210	55	-2	0.0363636
							AT2G14850	-38	178	0.213483												AT2G01530	110	-6.6	0.06
							AT1G13570	-43.6	181	0.240884												AT4G13160	162	-36.4	0.224691
							AT5G15780	-11.9	106	0.112264												AT5G40740	42	-4.6	0.109524
							AT5G14450	-6	47	0.12766												AT3G51895	83	-1	0.0120482
							AT5G25100	-23.5	122	0.192623												AT1G13560	176	-49	0.278409
							AT5G27760	-0.2	53	0.00377358												AT2G37500	149	-27.3	0.183221
							AT1G75810	-15.2	83	0.183133												AT5G15790	366	-83.4	0.227869
							AT2G38840	-59.5	278	0.214029												AT5G14460	125	-28.6	0.2288
							AT3G02860	-56.5	209	0.270335												AT5G25110	116	-6.6	0.0568966
							AT1G12244	-13.8	65	0.212308												AT5G27770	97	-4.6	0.0474227
							AT3G26810	-101.1	497	0.203421												AT2G14860	65	-5.2	0.08
							AT1G25550	-25.7	210	0.122381												AT1G50500	178	-27.8	0.15618
							AT1G01560	-42.5	209	0.203349												AT1G75800	107	-17	0.158879
							AT5G02480	-159.2	589	0.270289												AT3G02850	85	-12	0.141176
							AT1G49500	-14.6	105	0.139048												AT3G01520	67	-10	0.149254
							AT1G26880	-5.3	48	0.110417												AT1G25540	214	-37.4	0.174766
							AT5G39740	-9.1	69	0.131884												AT1G24210	112	-25.3	0.225893
							AT5G38410	-14.9	110	0.135455												AT2G26840	33	-3.4	0.10303
							AT2G02880	-6.2	57	0.108772												AT1G49510	156	-21.9	0.140385
							AT3G13510	-68.5	276	0.248188												AT2G25510	186	-33.7	0.181183
							AT3G14840	-6.14	164	0.037439												AT2G01540	260	-48.3	0.185769
							AT1G02890	-22.4	110	0.203636												AT5G02470	63	-7.4	0.11746
							AT1G62500	-18	136	0.132353												AT5G13120	64	-5.2	0.08125
							AT2G38810	-16	118	0.135593												AT3G14830	319	-66.2	0.207524
							AT1G63840	-22.2	316	0.0702532												AT2G02870	438	-107.4	0.245205
							AT1G62510	-7.8	110	0.0709091												AT1G63820	317	-73	0.230284
							AT5G27750	-25.3	92	0.275												AT4G13150	52	-9.3	0.178846
							AT2G14880	-5.5	97	0.056701												AT1G12240	47	-5.3	0.112766
							AT5G14440	-9.3	100	0.093												AT1G63830	103	-18.4	0.178641
							AT3G02875	-3.1	80	0.03875												AT2G37510	37	-0.2	0.00540541
							AT3G26840	-0.6	14	0.0428571												AT5G62090	520	-91.4	0.175769
							AT2G13550	-66.9	448	0.14933												AT2G14850	178	-38	0.213483
							AT3G02870	-26.7	163	0.163804												AT1G13570	181	-43.6	0.240884
							AT3G01540	-57.9	209	0.277033												AT5G15780	106	-11.9	0.112264
							AT4G02480	-43	166	0.259036												AT5G14450	47	-6	0.12766
							AT4G01150	-31.8	144	0.220833												AT5G25100	122	-23.5	0.192623
							AT1G26850	-47.57	302	0.157517												AT5G27760	53	-0.2	0.00377358
							AT1G25520	-35.2	199	0.176884												AT1G75810	83	-15.2	0.183133
							AT1G75820	-36	319	0.112853												AT2G38840	278	-59.5	0.214029
							AT2G24200	-7.9	105	0.0752381												AT3G02860	209	-56.5	0.270335
							AT4G14465	-49.1	342	0.143567												AT1G12244	65	-13.8	0.212308
							AT5G13100	-26.2	129	0.203101												AT3G26810	497	-101	0.203219
							AT5G03780	-12.3	82	0.15												AT1G25550	210	-25.7	0.122381
							AT5G39730	-1.8	61	0.0295082												AT1G01560	209	-42.5	0.203349
							AT5G02450	-12	95	0.126316												AT5G02480	589	-159.2	0.270289
							AT3G13520	-24.6	162	0.151852												AT1G49500	105	-14.6	0.139048
							AT2G26860	-18.6	109	0.170642												AT1G26880	48	-5.3	0.110417
							AT3G14850	-23.8	144	0.165278												AT5G39740	69	-9	0.130435
							AT4G15790	-16.5	207	0.0797101												AT5G38410	110	-14.9	0.135455
							AT2G38820	-72.8	368	0.197826												AT2G02880	57	-6.2	0.108772
							AT3G02880	-30.6	166	0.184337												AT3G13510	276	-68.5	0.248188
							AT5G27740	-37	152	0.243421												AT3G14840	164	-64	0.390244
							AT2G38823	-3.9	33	0.118182												AT1G02890	110	-22.4	0.203636
							AT3G02885	-1.7	44	0.0386364												AT1G62500	136	-18	0.132353
							AT5G15760	-3.7	47	0.0787234												AT1G13540	97	-16.3	0.168041
							AT5G14430	-36.2	112	0.323214												AT2G38810	118	-16	0.135593
							AT3G25500	-29.7	176	0.16875												AT1G63840	316	-22.2	0.0702532
							AT2G13540	-25.5	169	0.150888												AT5G27750	92	-25.3	0.275
							AT3G01550	-37.5	198	0.189394												AT2G14880	97	-5.5	0.056701
							AT1G51800	-1.7	55	0.0309091												AT5G14440	100	-9.3	0.093
							AT1G75830	-1	48	0.0208333												AT3G02875	80	-3	0.0375
							AT4G14455	-24.1	146	0.165068												AT3G26840	14	-0.6	0.0428571
							AT1G25530	-3.3	37	0.0891892												AT2G13550	448	-66.9	0.14933
							AT2G25520	-20	122	0.163934												AT3G02870	163	-26.7	0.163804
							AT5G02460	-0.2	54	0.0037037												AT3G01540	209	-57.9	0.277033
							AT5G13110	-10.1	141	0.0716312												AT4G02480	166	-43	0.259036
							AT3G12200	-57.5	276	0.208333												AT4G01150	144	-31.8	0.220833
							AT3G14860	-29.1	152	0.191447												AT1G26850	302	-47.57	0.157517
							AT2G01570	-26.9	206	0.130583												AT1G25520	199	-35.2	0.176884
							AT4G14450	-1.3	45	0.0288889												AT1G75820	319	-36	0.112853
							AT3G02890	-24.5	141	0.173759												AT2G24200	105	-7.9	0.0752381
							AT3G01560	-59.7	302	0.197682												AT4G14465	342	-49	0.143275
							AT5G27730	-11.3	62	0.182258												AT5G13100	129	-26.2	0.203101
							AT1G12270	-3.3	30	0.11												AT5G03780	82	-12.3	0.15
							AT3G24200	-16	59	0.271186												AT5G39730	61	-1.8	0.0295082
							AT3G49500	-26.6	163	0.16319												AT5G02450	95	-12	0.126316
							AT5G15750	-29.3	187	0.156684												AT3G13520	162	-24.6	0.151852
							AT5G14420	-26.4	135	0.195556												AT5G01120	84	-9.9	0.117857
							AT3G25530	-17.9	101	0.177228												AT2G26860	109	-18.6	0.170642
							AT4G02460	-42	212	0.198113												AT3G14850	144	-23.8	0.165278
							AT4G01130	-1.2	35	0.0342857												AT4G15790	207	-16.5	0.0797101
							AT2G37540	-42.9	147	0.291837												AT1G12220	76	-6.4	0.0842105
							AT2G38870	-31.5	230	0.136957												AT2G38820	368	-72.8	0.197826
							AT4G13110	-6.7	129	0.051938												AT1G62520	94	-14.3	0.152128
							AT3G14870	-33.5	239	0.140167												AT3G02880	166	-30.6	0.184337
							AT1G25580	-37.8	260	0.145385												AT5G27740	152	-37	0.243421
							AT5G03760	-72.1	462	0.156061												AT2G38823	33	-3.9	0.118182
							AT3G51820	-17.3	123	0.14065												AT3G02885	44	-1.7	0.0386364
							AT3G12210	-3.8	65	0.0584615												AT5G15760	47	-3.7	0.0787234
							AT3G13540	-8.5	66	0.128788												AT5G14430	112	-36.2	0.323214
							AT5G01100	-30.2	192	0.157292												AT3G25500	176	-29.7	0.16875
							AT4G15770	-5.4	54	0.1												AT2G13540	169	-25.5	0.150888
							AT2G24220	-7	73	0.0958904												AT4G01140	267	-34	0.127341
							AT4G14440	-1.1	91	0.0120879												AT1G51800	55	-1.7	0.0309091
							AT4G01120	-32.7	142	0.230282												AT1G75830	48	-1	0.0208333
							AT5G27720	-33.5	227	0.147577												AT4G14455	146	-24	0.164384
							AT2G38880	-13.5	117	0.115385												AT1G25530	37	-3.3	0.0891892
							AT2G13560	-19.1	125	0.1528												AT1G74500	153	-12.5	0.0816993
							AT3G49510	-1.6	49	0.0326531												AT2G25520	122	-20	0.163934
							AT2G14890	-7.4	58	0.127586												AT5G02460	54	-0.2	0.0037037
							AT3G26850	-63.9	353	0.18102												AT5G13110	141	-10	0.070922
							AT5G15740	-165.5	670	0.247015												AT3G12200	276	-57.5	0.208333
							AT3G25520	-7.44	63	0.118095												AT5G03795	100	-23.5	0.235
							AT4G02450	-18.8	128	0.146875												AT3G14860	152	-29	0.190789
							AT2G36220	-2.1	76	0.0276316												AT2G01570	206	-26.9	0.130583
							AT2G37550	-28.8	145	0.198621												AT4G15780	71	-10.2	0.143662
							AT1G49540	-31.6	138	0.228986												AT3G02890	141	-24.5	0.173759
							AT4G13100	-58.3	329	0.177204												AT3G01560	302	-59.7	0.197682
							AT4G14430	-3.7	73	0.0506849												AT5G27730	62	-11.3	0.182258
							AT1G24265	-0.9	65	0.0138462												AT1G12270	30	-3.3	0.11
							AT1G24260	-4.3	47	0.0914894												AT3G24200	59	-16	0.271186
							AT3G13550	-16.1	86	0.187209												AT3G49500	163	-26.6	0.16319
							AT1G48210	-33.3	187	0.178075												AT5G15750	187	-29.3	0.156684
							AT3G51830	-11.4	116	0.0982759												AT5G14420	135	-26.4	0.195556
							AT5G02440	-3.2	38	0.0842105												AT3G25530	101	-17.9	0.177228
							AT3G50500	-29.8	169	0.176331												AT2G36210	71	-6.8	0.0957746
							AT5G03770	-7.4	31	0.23871												AT4G02460	212	-42	0.198113
							AT5G01110	-6.4	72	0.0888889												AT2G37540	147	-42.9	0.291837
							AT1G24267	-30.1	243	0.123868												AT2G38870	230	-31.5	0.136957
							AT2G01590	-1.7	45	0.0377778												AT4G13110	129	-6.7	0.051938
							AT4G15760	-4.1	103	0.0398058												AT3G14870	239	-33.5	0.140167
							AT4G02440	-12.7	74	0.171622												AT1G25580	260	-37.8	0.145385
							AT5G27710	-15	81	0.185185												AT5G03760	462	-72	0.155844
							AT1G13580	-13.7	88	0.155682												AT3G51820	123	-17.3	0.14065
							AT1G12250	-1.6	22	0.0727273												AT2G01580	149	-15.4	0.103356
							AT4G27700	-16.9	150	0.112667												AT3G12210	65	-3.8	0.0584615
							AT5G15730	-43.5	204	0.213235												AT5G01100	192	-30.2	0.157292
							AT5G14400	-31.6	159	0.198742												AT4G15770	54	-5.4	0.1
							AT2G37520	-76.3	492	0.155081												AT2G24220	73	-7	0.0958904
							AT4G14420	-30	177	0.169492												AT4G14440	91	-1	0.010989
							AT3G13560	-58.9	344	0.171221												AT4G01120	142	-32.7	0.230282
							AT1G48200	-16.8	106	0.158491												AT5G27720	227	-33.5	0.147577
							AT1G25560	-2.8	65	0.0430769												AT2G38880	117	-13.5	0.115385
							AT1G49530	-9.5	100	0.095												AT2G13560	125	-19	0.152
							AT5G03740	-13.7	118	0.116102												AT3G49510	49	-1.6	0.0326531
							AT5G02410	-28.8	122	0.236066												AT2G14890	58	-7.4	0.127586
							AT1G63800	-4.29	77	0.0557143												AT3G26850	353	-63.9	0.18102
							AT2G24240	-31.9	190	0.167895												AT5G15740	670	-165.5	0.247015
							AT3G51800	-12.79	141	0.0907092												AT3G25520	63	-7.44	0.118095
							AT2G25570	-15.1	79	0.191139												AT4G02450	128	-18.8	0.146875
							AT3G01590	-83.2	334	0.249102												AT2G36220	76	-2	0.0263158
							AT4G01100	-72	259	0.277992												AT2G37550	145	-28.8	0.198621
							AT4G27710	-11.9	88	0.135227												AT1G49540	138	-31.6	0.228986
							AT5G27700	-7.8	112	0.0696429												AT4G13100	329	-58.3	0.177204
							AT4G02430	-18.6	119	0.156303												AT4G14430	73	-3.7	0.0506849
							AT1G12260	-102.8	457	0.224945												AT1G24265	65	-0.9	0.0138462
							AT3G25540	-43.9	325	0.135077												AT1G24260	47	-4.3	0.0914894
							AT2G36200	-1.2	25	0.048												AT3G13550	86	-16	0.186047
							AT1G50510	-21.1	118	0.178814												AT1G48210	187	-33.3	0.178075
							AT2G37530	-6.7	90	0.0744444												AT3G51830	116	-11.4	0.0982759
							AT3G25545	-32.7	154	0.212338												AT5G02440	38	-3.2	0.0842105
							AT4G14410	-47.7	318	0.15												AT3G50500	169	-29.8	0.176331
							AT1G24240	-15.6	78	0.2												AT5G03770	31	-7.4	0.23871
							AT1G49520	-4.1	40	0.1025												AT3G12220	104	-20.5	0.197115
							AT3G13570	-13.9	180	0.0772222												AT5G01110	72	-6.4	0.0888889
							AT1G25570	-7.4	66	0.112121												AT1G24267	243	-30	0.123457
							AT2G25560	-101.8	433	0.235104												AT2G01590	45	-1.7	0.0377778
							AT5G02420	-11.1	112	0.0991071												AT4G15760	103	-4	0.038835
							AT1G63810	-19.6	127	0.154331												AT4G02440	74	-12.7	0.171622
							AT2G24230	-53.5	272	0.196691												AT4G01110	104	-11.8	0.113462
							AT2G26890	-104.2	484	0.215289												AT5G27710	81	-15	0.185185
							AT4G26750	-35	141	0.248227												AT1G13580	88	-13.7	0.155682
							AT5G14180	-1.4	49	0.0285714												AT1G12250	22	-1.6	0.0727273
							AT4G01450	-16.2	132	0.122727												AT4G27700	150	-16.9	0.112667
							AT5G40470	-20.4	152	0.134211												AT5G15730	204	-43.5	0.213235
							AT5G63110	-26.5	120	0.220833												AT2G37520	492	-76.3	0.155081
							AT1G50900	-13.8	75	0.184												AT4G14420	177	-30	0.169492
							AT2G37340	-10.3	82	0.12561												AT3G13560	344	-58.9	0.171221
							AT2G38670	-25.5	142	0.179577												AT1G48200	106	-16.8	0.158491
							AT5G64440	-27.7	163	0.169939												AT1G25560	65	-2.8	0.0430769
							AT4G02780	-5.1	47	0.108511												AT1G49530	100	-9.5	0.095
							AT5G26160	-35.7	220	0.162273												AT5G03740	118	-13.7	0.116102
							AT2G36010	-7.3	146	0.05												AT5G02410	122	-28.8	0.236066
							AT5G27490	-9.7	66	0.14697												AT1G63800	77	-4.29	0.0557143
							AT1G11300	-26.4	151	0.174834												AT2G24240	190	-31.9	0.167895
							AT2G13370	-62.2	343	0.181341												AT3G51800	141	-12.79	0.0907092
							AT5G02190	-11.7	111	0.105405												AT2G25570	79	-15	0.189873
							AT4G13430	-4.5	82	0.054878												AT3G01590	334	-83.2	0.249102
							AT4G14760	-27.6	178	0.155056												AT4G01100	259	-72	0.277992
							AT2G25355	-12.2	113	0.107965												AT4G27710	88	-11.9	0.135227
							AT5G51120	-14.9	80	0.18625												AT5G27700	112	-7.8	0.0696429
							AT5G52450	-12.8	113	0.113274												AT4G02430	119	-18.6	0.156303
							AT5G38140	-21.4	133	0.160902												AT1G12260	457	-102.8	0.224945
							AT4G37400	-5.9	45	0.131111												AT3G25540	325	-43.9	0.135077
							AT2G26680	-8.97	114	0.0786842												AT3G24210	267	-54.8	0.205243
							AT4G38730	-38.4	232	0.165517												AT2G36200	25	-1.2	0.048
							AT1G24610	-5.5	35	0.157143												AT1G50510	118	-21	0.177966
							AT2G24020	-8.1	83	0.0975904												AT2G37530	90	-6.7	0.0744444
							AT1G01970	-45.4	247	0.183806												AT3G25545	154	-32.7	0.212338
							AT1G13970	-79	316	0.25												AT1G51840	116	-18.9	0.162931
							AT4G02770	-12.6	72	0.175												AT5G15725	81	-12.3	0.151852
							AT5G14170	-14.8	94	0.157447												AT4G14410	318	-47.7	0.15
							AT4G00110	-29	195	0.148718												AT1G24240	78	-15.6	0.2
							AT4G01440	-17.1	132	0.129545												AT1G49520	40	-4	0.1
							AT5G40480	-13.1	139	0.0942446												AT3G13570	180	-13.9	0.0772222
							AT4G25434	-4	92	0.0434783												AT1G25570	66	-7.4	0.112121
							AT5G64430	-7.1	73	0.0972603												AT2G25560	433	-101.8	0.235104
							AT2G38680	-17.3	120	0.144167												AT5G02420	112	-11	0.0982143
							AT5G65760	-3.4	36	0.0944444												AT1G63810	127	-19.6	0.154331
							AT1G11310	-60.2	315	0.191111												AT2G24230	272	-53.5	0.196691
							AT1G12640	-27.4	132	0.207576												AT2G26890	484	-104.2	0.215289
							AT4G24100	-23.3	147	0.158503												AT4G26750	141	-35	0.248227
							AT4G26760	-39.4	182	0.216484												AT5G14180	49	-1.4	0.0285714
							AT4G14750	-8.6	68	0.126471												AT4G01450	132	-16.2	0.122727
							AT3G02900	-1.8	40	0.045												AT5G40470	152	-20.4	0.134211
							AT5G38130	-1.3	28	0.0464286												AT5G63110	120	-26.5	0.220833
							AT5G51130	-11.1	80	0.13875												AT1G50900	75	-13.8	0.184
							AT1G24625	-22.6	275	0.0821818												AT2G37340	82	-10.3	0.12561
							AT4G37410	-4.4	76	0.0578947												AT2G38670	142	-25.5	0.179577
							AT2G26670	-5.1	132	0.0386364												AT5G64440	163	-27.7	0.169939
							AT4G38740	-8.3	113	0.0734513												AT5G26160	220	-35.7	0.162273
							AT4G01430	-5.1	109	0.046789												AT2G36010	146	-7.3	0.05
							AT4G00100	-15.9	88	0.180682												AT5G27490	66	-9.7	0.14697
							AT5G15490	-22.2	105	0.211429												AT1G11300	151	-26.4	0.174834
							AT5G40490	-22.4	107	0.209346												AT2G13370	343	-62.2	0.181341
							AT4G02760	-99.2	433	0.229099												AT5G02190	111	-11.7	0.105405
							AT1G09000	-6.2	74	0.0837838												AT4G13430	82	-4.5	0.054878
							AT5G63130	-2.9	88	0.0329545												AT4G14760	178	-27.6	0.155056
							AT3G02910	-7.6	172	0.044186												AT2G25355	113	-12.2	0.107965
							AT1G13940	-73.9	356	0.207584												AT5G51120	80	-14.9	0.18625
							AT5G27470	-15.6	79	0.197468												AT5G52450	113	-12.8	0.113274
							AT1G12610	-26	183	0.142077												AT5G38140	133	-21.4	0.160902
							AT5G65790	-7.4	87	0.0850575												AT4G37400	45	-5.9	0.131111
							AT5G64460	-1.8	88	0.0204545												AT2G26680	114	-8.97	0.0786842
							AT2G37320	-0.4	15	0.0266667												AT4G38730	232	-38.4	0.165517
							AT2G38650	-60	252	0.238095												AT1G24610	35	-5.5	0.157143
							AT4G24110	-2.5	51	0.0490196												AT2G24020	83	-8	0.0963855
							AT2G39980	-5.9	71	0.0830986												AT1G01970	247	-45.4	0.183806
							AT4G25440	-25.5	126	0.202381												AT1G13970	316	-79	0.25
							AT1G01990	-27.9	142	0.196479												AT4G02770	72	-12.6	0.175
							AT5G02170	-0.8	26	0.0307692												AT5G14170	94	-14.8	0.157447
							AT5G63135	-2.7	39	0.0692308												AT4G00110	195	-29	0.148718
							AT2G40970	-16.5	177	0.0932203												AT4G01440	132	-17	0.128788
							AT2G24040	-5.4	83	0.0650602												AT4G25433	75	-4.2	0.056
							AT5G39450	-60.5	328	0.184451												AT5G40480	139	-13	0.0935252
							AT5G52470	-7.4	103	0.0718447												AT4G25434	92	-4	0.0434783
							AT4G24120	-8.4	90	0.0933333												AT5G64430	73	-7	0.0958904
							AT2G38660	-13.8	84	0.164286												AT2G38680	120	-17.3	0.144167
							AT3G02920	-18.2	161	0.113043												AT5G65760	36	-3.4	0.0944444
							AT5G63120	-33	194	0.170103												AT1G11310	315	-60.2	0.191111
							AT5G27460	-1.6	25	0.064												AT1G12640	132	-27.4	0.207576
							AT1G12620	-47.2	252	0.187302												AT4G24100	147	-23.3	0.158503
							AT5G65780	-202.3	858	0.235781												AT2G13360	157	-23.9	0.152229
							AT4G26780	-41	211	0.194313												AT2G14690	43	-8	0.186047
							AT2G39990	-5.6	83	0.0674699												AT4G26760	182	-39.4	0.216484
							AT4G25450	-14.8	59	0.250847												AT4G14750	68	-8.6	0.126471
							AT2G36000	-16.7	106	0.157547												AT3G02900	40	-1.8	0.045
							AT2G37330	-2.9	52	0.0557692												AT5G51130	80	-11	0.1375
							AT4G37430	-7.5	132	0.0568182												AT1G24625	275	-22.6	0.0821818
							AT5G02180	-25.2	157	0.16051												AT4G37410	76	-4.4	0.0578947
							AT4G13400	-13	135	0.0962963												AT2G26670	132	-5	0.0378788
							AT5G38110	-44.4	173	0.256647												AT4G38740	113	-8.3	0.0734513
							AT2G26695	-6.7	61	0.109836												AT4G01430	109	-5	0.0458716
							AT5G51150	-6.2	50	0.124												AT4G00100	88	-15.9	0.180682
							AT2G26690	-9.7	77	0.125974												AT5G15490	105	-22.2	0.211429
							AT1G24600	-3.8	66	0.0575758												AT5G40490	107	-22.4	0.209346
							AT4G02740	-3.5	23	0.152174												AT4G02760	433	-99.2	0.229099
							AT4G24130	-8.8	108	0.0814815												AT1G09000	74	-6.2	0.0837838
							AT2G24070	-62.3	310	0.200968												AT5G63130	88	-2.9	0.0329545
							AT1G35310	-9.5	66	0.143939												AT3G02910	172	-7.6	0.044186
							AT5G15470	-142.9	574	0.248955												AT1G13940	356	-73.9	0.207584
							AT5G14140	-13.3	75	0.177333												AT5G27470	79	-15.6	0.197468
							AT4G01410	-14.8	143	0.103497												AT1G12610	183	-26	0.142077
							AT1G09020	-137.2	603	0.227529												AT5G65790	87	-7.4	0.0850575
							AT2G36050	-11.5	112	0.102679												AT5G64460	88	-1.8	0.0204545
							AT3G01600	-39.6	194	0.204124												AT4G26770	173	-20.5	0.118497
							AT5G27450	-5.1	72	0.0708333												AT2G37320	15	-0.4	0.0266667
							AT3G26900	-14.2	90	0.157778												AT2G38650	252	-60	0.238095
							AT4G26790	-62.5	402	0.155473												AT4G24110	51	-2.5	0.0490196
							AT5G63150	-9	55	0.163636												AT2G39980	71	-5.9	0.0830986
							AT1G50940	-12.6	71	0.177465												AT4G25440	126	-25.5	0.202381
							AT4G36110	-4.4	82	0.0536585												AT1G01990	142	-27.9	0.196479
							AT4G37440	-33.7	172	0.19593												AT5G02170	26	-0.8	0.0307692
							AT4G38770	-19.7	117	0.168376												AT5G63135	39	-2.7	0.0692308
							AT2G36060	-24.7	184	0.134239												AT2G40970	177	-16.5	0.0932203
							AT4G14720	-23.4	141	0.165957												AT2G24040	83	-5.4	0.0650602
							AT1G49950	-20.7	126	0.164286												AT5G39450	328	-60.5	0.184451
							AT2G48030	-15.7	160	0.098125												AT5G52470	103	-7.4	0.0718447
							AT2G24060	-18.4	68	0.270588												AT4G24120	90	-8.4	0.0933333
							AT1G11350	-4.3	53	0.0811321												AT5G14150	190	-28.5	0.15
							AT1G12680	-65.8	283	0.232509												AT2G38660	84	-13.8	0.164286
							AT4G24140	-37.6	178	0.211236												AT3G02920	161	-18.2	0.113043
							AT1G10020	-53.5	255	0.209804												AT5G63120	194	-33	0.170103
							AT5G16790	-30.2	160	0.18875												AT5G27460	25	-1.6	0.064
							AT5G15460	-32.9	155	0.212258												AT1G12620	252	-47.2	0.187302
							AT1G09010	-11.4	97	0.117526												AT5G65780	858	-202.3	0.235781
							AT4G02730	-2.4	34	0.0705882												AT4G26780	211	-41	0.194313
							AT4G01400	-0.2	33	0.00606061												AT2G39990	83	-5.6	0.0674699
							AT5G26110	-60	248	0.241935												AT4G25450	59	-14.8	0.250847
							AT4G14713	-21.2	122	0.17377												AT2G36000	106	-16.7	0.157547
							AT4G14716	-7.8	78	0.1												AT1G13950	55	-2.8	0.0509091
							AT4G25470	-14.7	134	0.109701												AT2G37330	52	-2.9	0.0557692
							AT5G63140	-18.2	118	0.154237												AT4G37430	132	-7.5	0.0568182
							AT5G03490	-8.7	90	0.0966667												AT5G02180	157	-25.2	0.16051
							AT2G36070	-42.7	236	0.180932												AT4G13400	135	-13	0.0962963
							AT4G14710	-45.3	195	0.232308												AT5G38110	173	-44.4	0.256647
							AT5G02160	-10.27	166	0.0618675												AT2G26695	61	-6.7	0.109836
							AT5G28770	-0.1	60	0.00166667												AT5G51150	50	-6.2	0.124
							AT5G03495	-54.3	226	0.240265												AT2G26690	77	-9.7	0.125974
							AT5G39420	-28.4	152	0.186842												AT1G24600	66	-3.8	0.0575758
							AT2G24050	-18.9	182	0.103846												AT4G02740	23	-3.5	0.152174
							AT1G48610	-22.7	228	0.0995614												AT4G24130	108	-8.8	0.0814815
							AT5G51170	-9.3	69	0.134783												AT1G36640	104	-7	0.0673077
							AT1G13980	-63.9	222	0.287838												AT2G24070	310	-62.3	0.200968
							AT1G09040	-31.7	164	0.193293												AT5G15470	574	-142.9	0.248955
							AT1G12650	-21.1	124	0.170161												AT5G14140	75	-13.3	0.177333
							AT5G16780	-56.6	304	0.186184												AT4G01410	143	-14.8	0.103497
							AT2G24090	-6.4	74	0.0864865												AT1G09020	603	-137.2	0.227529
							AT5G15450	-12.1	92	0.131522												AT5G26120	75	-3.9	0.052
							AT4G02720	-8.6	53	0.162264												AT2G36050	112	-11.5	0.102679
							AT5G14120	-65.81	359	0.183315												AT3G01600	194	-39.6	0.204124
							AT3G01620	-43.9	196	0.22398												AT5G27450	72	-5	0.0694444
							AT5G27430	-22.3	92	0.242391												AT3G26900	90	-14.2	0.157778
							AT3G26922	-12.1	59	0.205085												AT4G26790	402	-62.5	0.155473
							AT1G11320	-12.9	113	0.114159												AT5G63150	55	-9	0.163636
							AT3G26920	-132.2	568	0.232746												AT1G50940	71	-12.6	0.177465
							AT1G50920	-19.4	118	0.164407												AT4G36110	82	-4.4	0.0536585
							AT3G02950	-28.5	151	0.188742												AT4G37440	172	-33.7	0.19593
							AT4G36130	-2.9	48	0.0604167												AT4G38770	117	-19.7	0.168376
							AT4G37460	-36.9	242	0.152479												AT2G36060	184	-24.7	0.134239
							AT4G38790	-8.6	65	0.132308												AT4G14720	141	-23.4	0.165957
							AT5G02130	-8	74	0.108108												AT1G49950	126	-20.7	0.164286
							AT5G39410	-18.8	136	0.138235												AT2G48030	160	-15.7	0.098125
							AT5G03460	-12.5	110	0.113636												AT2G24060	68	-18.4	0.270588
							AT4G02725	-2.8	51	0.054902												AT5G51160	69	-3.5	0.0507246
							AT2G48010	-6.7	88	0.0761364												AT1G11350	53	-4.3	0.0811321
							AT1G48605	-5.4	38	0.142105												AT1G12680	283	-65.8	0.232509
							AT3G14930	-20.2	105	0.192381												AT4G24140	178	-37.6	0.211236
							AT5G51180	-77.5	328	0.23628												AT1G10020	255	-53.5	0.209804
							AT1G11330	-19.4	151	0.128477												AT5G16790	160	-30.2	0.18875
							AT1G13990	-3.8	54	0.0703704												AT5G15460	155	-32.9	0.212258
							AT4G02710	-68.7	340	0.202059												AT1G09010	97	-11.4	0.117526
							AT4G24160	-14.5	85	0.170588												AT4G02730	34	-2.4	0.0705882
							AT5G16770	-13.2	71	0.185915												AT4G01400	33	-0.2	0.00606061
							AT5G15440	-81	375	0.216												AT3G02940	89	-6.6	0.0741573
							AT5G27420	-4.5	47	0.0957447												AT5G26110	248	-60	0.241935
							AT1G50910	-11.9	94	0.126596												AT4G14713	122	-21.2	0.17377
							AT4G25490	-15.8	163	0.0969325												AT3G01610	136	-28.9	0.2125
							AT2G37370	-29.8	158	0.188608												AT4G14716	78	-7.8	0.1
							AT5G64490	-11.7	69	0.169565												AT4G25470	134	-14.7	0.109701
							AT3G26910	-45	273	0.164835												AT5G63140	118	-18.2	0.154237
							AT5G63160	-1.1	86	0.0127907												AT1G50930	61	-2	0.0327869
							AT4G37470	-11.3	110	0.102727												AT5G03490	90	-8.7	0.0966667
							AT5G03470	-69.3	346	0.200289												AT2G36070	236	-42.7	0.180932
							AT3G14940	-32.2	173	0.186127												AT4G14710	195	-45.3	0.232308
							AT4G02715	-105.9	458	0.231223												AT1G49940	157	-30.5	0.194268
							AT2G48020	-44.3	202	0.219307												AT5G02160	166	-10.27	0.0618675
							AT1G23310	-76.2	336	0.226786												AT5G03495	226	-54.3	0.240265
							AT3G13610	-2.7	74	0.0364865												AT5G39420	152	-28.4	0.186842
							AT4G24175	-9.4	49	0.191837												AT2G24050	182	-18.9	0.103846
							AT4G02700	-6.3	79	0.0797468												AT1G48610	228	-22.7	0.0995614
							AT3G62590	-29.4	183	0.160656												AT5G51170	69	-9.3	0.134783
							AT3G61260	-9.5	87	0.109195												AT1G13980	222	-63.9	0.287838
							AT4G36150	-4	57	0.0701754												AT1G09040	164	-31.7	0.193293
							AT2G48090	-7.1	35	0.202857												AT1G12650	124	-21	0.169355
							AT4G36160	-23.5	201	0.116915												AT5G16780	304	-56.6	0.186184
							AT4G37490	-12.5	77	0.162338												AT2G24090	74	-6.4	0.0864865
							AT3G50590	-15.9	104	0.152885												AT5G15450	92	-12	0.130435
							AT2G48060	-57.99	231	0.251039												AT4G02720	53	-8.6	0.162264
							AT4G24190	-4.3	58	0.0741379												AT5G14120	359	-65.81	0.183315
							AT3G62570	-16.8	131	0.128244												AT3G01620	196	-43.9	0.22398
							AT3G61240	-74.3	407	0.182555												AT5G27430	92	-22.3	0.242391
							AT2G36080	-20.9	164	0.127439												AT2G37360	98	-17	0.173469
							AT5G41740	-2.9	61	0.047541												AT4G25480	118	-14.7	0.124576
							AT1G01910	-8.2	71	0.115493												AT3G26922	59	-12	0.20339
							AT4G36190	-13.7	86	0.159302												AT1G11320	113	-12.9	0.114159
							AT5G53730	-0.4	97	0.00412371												AT3G26920	568	-132.2	0.232746
							AT3G61250	-36.4	304	0.119737												AT1G50920	118	-19.4	0.164407
							AT3G62580	-16.2	103	0.157282												AT3G02950	151	-28.5	0.188742
							AT5G65700	-16.2	69	0.234783												AT4G36130	48	-2.9	0.0604167
							AT2G36090	-4.8	70	0.0685714												AT4G37460	242	-36.9	0.152479
							AT4G36180	-9.8	143	0.0685315												AT4G38790	65	-8.6	0.132308
							AT5G41750	-12.6	138	0.0913043												AT5G02130	74	-8	0.108108
							AT5G41760	-11	98	0.112245												AT5G39410	136	-18.8	0.138235
							AT5G52410	-214.3	756	0.283466												AT5G03460	110	-12.5	0.113636
							AT4G36195	-7.4	89	0.0831461												AT4G02725	51	-2.8	0.054902
							AT5G65730	-1.1	48	0.0229167												AT2G48010	88	-6.7	0.0761364
							AT5G64400	-2.3	82	0.0280488												AT1G48605	38	-5.4	0.142105
							AT1G01930	-8.2	51	0.160784												AT3G14930	105	-20.2	0.192381
							AT5G41770	-5.5	25	0.22												AT5G51180	328	-77.5	0.23628
							AT5G40440	-12.6	114	0.110526												AT1G11330	151	-19.4	0.128477
							AT5G52420	-0.6	44	0.0136364												AT1G13990	54	-3.8	0.0703704
							AT1G12600	-0.4	19	0.0210526												AT4G02710	340	-68.7	0.202059
							AT5G65720	-14.9	96	0.155208												AT4G24160	85	-14.5	0.170588
							AT1G01920	-5.3	17	0.311765												AT5G16770	71	-13.2	0.185915
							AT5G40450	-19.9	138	0.144203												AT5G15440	375	-81	0.216
							AT5G51100	-4.2	66	0.0636364												AT5G27420	47	-4.5	0.0957447
							AT1G13900	-0.2	26	0.00769231												AT5G14110	206	-26	0.126214
							AT5G65750	-28.3	154	0.183766												AT1G50910	94	-11.9	0.126596
							AT5G64420	-20.6	84	0.245238												AT4G25490	163	-15.8	0.0969325
							AT5G26180	-1.4	26	0.0538462												AT2G37370	158	-29.8	0.188608
							AT3G61280	-16.8	185	0.0908108												AT3G26910	273	-45	0.164835
							AT5G53760	-109.7	478	0.229498												AT5G63160	86	-1	0.0116279
							AT5G52430	-44.5	226	0.196903												AT4G37470	110	-11.3	0.102727
							AT1G01950	-12.1	94	0.128723												AT5G03470	346	-69.3	0.200289
							AT5G40460	-20.5	218	0.0940367												AT4G02715	458	-105.9	0.231223
							AT5G65740	-85.5	369	0.231707												AT2G48020	202	-44.3	0.219307
							AT1G13910	-21.7	171	0.126901												AT1G23310	336	-76.2	0.226786
							AT5G53770	-14.4	77	0.187013												AT3G13610	74	-2.7	0.0364865
							AT5G64410	-2	78	0.025641												AT4G24175	49	-9.4	0.191837
							AT5G51110	-11.7	84	0.139286												AT4G02700	79	-6.3	0.0797468
							AT5G52440	-24.3	136	0.178676												AT5G53700	78	-9.9	0.126923
							AT5G38150	-0.2	26	0.00769231												AT3G62590	183	-29.4	0.160656
							AT1G01940	-8.6	55	0.156364												AT3G61260	87	-9.5	0.109195
							AT3G25690	-53.2	227	0.234361												AT4G36150	57	-4	0.0701754
							AT3G51980	-7.1	50	0.142												AT2G48075	145	-14.8	0.102069
							AT3G23030	-0.9	115	0.00782609												AT2G48090	35	-7	0.2
							AT3G49660	-0.6	77	0.00779221												AT4G24180	78	-4.9	0.0628205
							AT3G24360	-2.6	32	0.08125												AT5G53710	41	-2.3	0.0560976
							AT3G50650	-18.5	110	0.168182												AT3G61270	119	-23.8	0.2
							AT3G62630	-21.4	116	0.184483												AT4G36160	201	-23.5	0.116915
							AT3G12370	-18.9	115	0.164348												AT4G37490	77	-12.5	0.162338
							AT3G48320	-9	107	0.0841121												AT3G50590	104	-15.9	0.152885
							AT3G49670	-5.24	173	0.030289												AT2G48060	231	-57.99	0.251039
							AT3G24350	-14.5	87	0.166667												AT4G24190	58	-4.3	0.0741379
							AT3G50660	-6.4	76	0.0842105												AT3G62570	131	-16.8	0.128244
							AT3G25680	-7.1	81	0.0876543												AT3G61240	407	-74.3	0.182555
							AT3G51990	-5.1	111	0.0459459												AT2G36080	164	-20.9	0.127439
							AT3G61310	-89.9	389	0.231105												AT5G41740	61	-2.9	0.047541
							AT1G47290	-23.4	143	0.163636												AT1G01910	71	-8.2	0.115493
							AT3G12380	-24.6	115	0.213913												AT4G36190	86	-13.7	0.159302
							AT1G72260	-7.6	86	0.0883721												AT5G53730	97	-0.4	0.00412371
							AT3G11050	-4.3	53	0.0811321												AT3G61250	304	-36.4	0.119737
							AT3G48310	-8.1	91	0.089011												AT3G62580	103	-16.2	0.157282
							AT1G73590	-2.9	99	0.0292929												AT5G65700	69	-16.2	0.234783
							AT3G23050	-6.5	89	0.0730337												AT2G36090	70	-4.8	0.0685714
							AT3G49640	-30.7	60	0.511667												AT4G36180	143	-9.8	0.0685315
							AT3G49645	-19.1	102	0.187255												AT5G41750	138	-12.6	0.0913043
							AT3G12390	-5.9	87	0.0678161												AT5G41760	98	-11	0.112245
							AT1G47271	-0.9	43	0.0209302												AT5G52410	756	-214.3	0.283466
							AT1G47278	-19	116	0.163793												AT4G36195	89	-7.4	0.0831461
							AT3G51960	-6.3	82	0.0768293												AT5G64400	82	-2.3	0.0280488
							AT3G50630	-18.4	128	0.14375												AT1G01930	51	-8.2	0.160784
							AT1G72270	-3.1	39	0.0794872												AT5G41770	25	-5.5	0.22
							AT3G51970	-19.2	81	0.237037												AT5G40440	114	-12.6	0.110526
							AT3G49650	-62	307	0.201954												AT5G52420	44	-0.6	0.0136364
							AT3G62620	-5.1	62	0.0822581												AT1G12600	19	-0.4	0.0210526
							AT1G47270	-79.3	272	0.291544												AT5G65720	96	-14.9	0.155208
							AT3G11070	-0.1	47	0.00212766												AT1G01920	17	-5.3	0.311765
							AT1G47260	-19.3	137	0.140876												AT5G40450	138	-19.9	0.144203
							AT1G72280	-23.7	159	0.149057												AT5G51100	66	-4.2	0.0636364
							AT3G23070	-13.4	79	0.16962												AT1G13900	26	-0.2	0.00769231
							AT1G60230	-5.9	78	0.075641												AT5G65750	154	-28.3	0.183766
							AT3G59020	-24	137	0.175182												AT5G64420	84	-20.6	0.245238
							AT2G02710	-51.2	263	0.194677												AT5G26180	26	-1.4	0.0538462
							AT3G11080	-4	41	0.097561												AT3G61280	185	-16.8	0.0908108
							AT1G73540	-15.5	127	0.122047												AT5G53760	478	-109.7	0.229498
							AT1G72210	-47.8	276	0.173188												AT5G52430	226	-44.5	0.196903
							AT1G61570	-4.3	43	0.1												AT1G01950	94	-12	0.12766
							AT1G74880	-9.7	57	0.170175												AT5G40460	218	-20.5	0.0940367
							AT3G11090	-3	34	0.0882353												AT5G65740	369	-85.5	0.231707
							AT3G61350	-21.7	96	0.226042												AT1G13910	171	-21.7	0.126901
							AT3G48390	-64.3	216	0.297685												AT5G53770	77	-14.4	0.187013
							AT3G49680	-13.7	119	0.115126												AT5G64410	78	-2	0.025641
							AT2G14720	-34.3	203	0.168966												AT5G51110	84	-11.7	0.139286
							AT3G50670	-18.8	126	0.149206												AT5G52440	136	-24.3	0.178676
							AT3G59000	-19.1	110	0.173636												AT5G38150	26	-0.2	0.00769231
							AT2G02730	-22	100	0.22												AT1G01940	55	-8.6	0.156364
							AT2G01400	-6.7	44	0.152273												AT3G25690	227	-53.2	0.234361
							AT3G61320	-4	93	0.0430108												AT3G51980	50	-7	0.14
							AT3G62650	-4	62	0.0645161												AT3G23030	115	-0.9	0.00782609
							AT5G41700	-28.8	131	0.219847												AT3G49660	77	-0.6	0.00779221
							AT3G48380	-8.9	52	0.171154												AT3G24360	32	-2.6	0.08125
							AT3G23080	-11.3	89	0.126966												AT3G50650	110	-18.5	0.168182
							AT3G49690	-19	206	0.092233												AT3G61300	92	-11	0.119565
							AT3G59010	-8.02	116	0.0691379												AT3G62630	116	-21.4	0.184483
							AT1G72240	-1.7	32	0.053125												AT3G12370	115	-18.9	0.164348
							AT3G62660	-137.5	613	0.224307												AT3G48320	107	-9	0.0841121
							AT2G02740	-1.1	45	0.0244444												AT3G49670	173	-5.24	0.030289
							AT3G50685	-18.3	86	0.212791												AT3G24350	87	-14.5	0.166667
							AT3G23090	-10.8	97	0.11134												AT3G50660	76	-6.4	0.0842105
							AT2G38710	-11.3	114	0.0991228												AT3G25680	81	-7	0.0864198
							AT5G16760	-38.9	216	0.180093												AT3G51990	111	-5	0.045045
							AT1G11260	-19.8	132	0.15												AT3G61310	389	-89.9	0.231105
							AT5G27410	-33.2	155	0.214194												AT1G47290	143	-23.4	0.163636
							AT5G14100	-44.2	211	0.209479												AT3G12380	115	-24.6	0.213913
							AT1G73500	-17.9	178	0.100562												AT3G11050	53	-4.3	0.0811321
							AT5G14105	-17.5	150	0.116667												AT3G62640	57	-17.4	0.305263
							AT5G51080	-49.4	302	0.163576												AT1G73590	99	-2.9	0.0292929
							AT1G49870	-20.19	133	0.151805												AT3G23050	89	-6.5	0.0730337
							AT5G04770	-10.5	50	0.21												AT3G49645	102	-19	0.186275
							AT2G02750	-11.7	58	0.201724												AT1G47280	96	-4.8	0.05
							AT1G48540	-18.6	164	0.113415												AT3G12390	87	-5.9	0.0678161
							AT2G01420	-2.7	129	0.0209302												AT1G47271	43	-0.9	0.0209302
							AT5G03440	-24.8	138	0.17971												AT1G47278	116	-19	0.163793
							AT1G24575	-1.1	51	0.0215686												AT3G51960	82	-6.3	0.0768293
							AT1G24577	-0.4	47	0.00851064												AT3G50630	128	-18.4	0.14375
							AT5G64390	-24.9	98	0.254082												AT1G72270	39	-3	0.0769231
							AT1G60200	-4.3	47	0.0914894												AT3G51970	81	-19.2	0.237037
							AT5G27400	-3.4	28	0.121429												AT3G49650	307	-62	0.201954
							AT1G35220	-16	93	0.172043												AT3G62620	62	-5	0.0806452
							AT1G11270	-54.5	214	0.254673												AT1G47270	272	-79.3	0.291544
							AT3G26930	-36.9	177	0.208475												AT1G47260	137	-19.3	0.140876
							AT5G16750	-15.8	77	0.205195												AT1G72280	159	-23.7	0.149057
							AT1G59218	-27.8	115	0.241739												AT3G23070	79	-13.4	0.16962
							AT3G01650	-11.3	109	0.10367												AT1G60230	78	-5.9	0.075641
							AT5G63060	-20.2	135	0.14963												AT3G59020	137	-24	0.175182
							AT3G25600	-5.8	113	0.0513274												AT1G74870	165	-29.3	0.177576
							AT3G26932	-36.7	233	0.157511												AT2G02710	263	-51.2	0.194677
							AT3G26935	-67.3	281	0.239502												AT3G11080	41	-4	0.097561
							AT1G47200	-4.7	94	0.05												AT3G61340	34	-5	0.147059
							AT1G74840	-19.1	88	0.217045												AT1G73540	127	-15.5	0.122047
							AT2G26710	-30.5	208	0.146635												AT1G72210	276	-47.8	0.173188
							AT5G03450	-4.1	59	0.0694915												AT3G23060	232	-70.5	0.303879
							AT1G24580	-9.6	52	0.184615												AT1G61570	43	-4.3	0.1
							AT2G02760	-60.5	253	0.23913												AT1G74880	57	-9.7	0.170175
							AT3G12300	-16.2	63	0.257143												AT3G11090	34	-3	0.0882353
							AT5G02120	-3	53	0.0566038												AT3G62680	56	-6.3	0.1125
							AT3G14960	-14.2	56	0.253571												AT3G61350	96	-21.7	0.226042
							AT5G03455	-2.4	33	0.0727273												AT2G02720	162	-25	0.154321
							AT1G11240	-14	82	0.170732												AT1G72220	201	-29.4	0.146269
							AT1G62870	-49.5	252	0.196429												AT3G48390	216	-64.3	0.297685
							AT1G12570	-12.7	109	0.116514												AT3G49680	119	-13.7	0.115126
							AT3G02990	-33.3	142	0.234507												AT2G14720	203	-34.3	0.168966
							AT5G63090	-65.6	314	0.208917												AT3G50670	126	-18.8	0.149206
							AT3G26960	-6.71	120	0.0559167												AT3G59000	110	-19	0.172727
							AT4G00180	-41.9	295	0.142034												AT1G72230	221	-39.2	0.177376
							AT5G15410	-5.27	119	0.0442857												AT2G02730	100	-22	0.22
							AT3G01660	-8.1	54	0.15												AT2G01400	44	-6.7	0.152273
							AT1G50840	-34.6	170	0.203529												AT3G61320	93	-4	0.0430108
							AT1G23220	-42.3	191	0.221466												AT3G62650	62	-4	0.0645161
							AT1G48520	-8.6	85	0.101176												AT5G41700	131	-28.8	0.219847
							AT1G49850	-9.2	100	0.092												AT3G48380	52	-8.9	0.171154
							AT2G01440	-33.6	192	0.175												AT3G23080	89	-11.3	0.126966
							AT5G04750	-4.9	55	0.0890909												AT3G49690	206	-19	0.092233
							AT5G63080	-34.3	123	0.278862												AT3G59010	116	-8.02	0.0691379
							AT2G38700	-15.9	161	0.0987578												AT1G72240	32	-1.7	0.053125
							AT1G12580	-67.3	249	0.270281												AT3G62660	613	-137.5	0.224307
							AT4G26700	-54.1	216	0.250463												AT2G02740	45	-1	0.0222222
							AT1G62880	-42.7	196	0.217857												AT3G50685	86	-18.3	0.212791
							AT2G14750	-13.3	96	0.138542												AT3G23090	97	-10.8	0.11134
							AT3G26950	-12.3	69	0.178261												AT2G38710	114	-11.3	0.0991228
							AT5G16730	-60	247	0.242915												AT1G61520	142	-26	0.183099
							AT5G15400	-28.1	233	0.120601												AT5G16760	216	-38.9	0.180093
							AT4G00170	-9.12	126	0.072381												AT1G11260	132	-19.8	0.15
							AT1G24560	-66.1	259	0.255212												AT5G27410	155	-33.2	0.214194
							AT2G26730	-30.7	214	0.143458												AT5G14100	211	-44.2	0.209479
							AT3G14980	-84.1	343	0.24519												AT1G73500	178	-17.9	0.100562
							AT1G49840	-34.8	173	0.201156												AT5G14105	150	-17.5	0.116667
							AT1G74860	-15	113	0.132743												AT5G51080	302	-49.4	0.163576
							AT2G01450	-6.9	95	0.0726316												AT1G74830	36	-1.6	0.0444444
							AT5G03430	-23.9	152	0.157237												AT5G04770	50	-10.5	0.21
							AT5G04760	-36.02	258	0.139612												AT2G02750	58	-11.7	0.201724
							AT3G12320	-23.9	205	0.116585												AT1G48540	164	-18.6	0.113415
							AT5G02100	-31.1	119	0.261345												AT2G01420	129	-2.7	0.0209302
							AT3G13650	-25.5	164	0.155488												AT5G03440	138	-24.8	0.17971
							AT3G01680	-0.3	52	0.00576923												AT1G24575	51	-1	0.0196078
							AT4G00165	-5	56	0.0892857												AT5G64390	98	-24.9	0.254082
							AT5G03406	-14.1	81	0.174074												AT1G60200	47	-4.3	0.0914894
							AT3G26980	-86.7	321	0.270093												AT5G27400	28	-3.4	0.121429
							AT4G26710	-14.1	73	0.193151												AT1G35220	93	-16	0.172043
							AT3G49620	-14.1	76	0.185526												AT1G11270	214	-54.5	0.254673
							AT3G24320	-33.1	123	0.269106												AT5G16750	77	-15.8	0.205195
							AT5G16720	-11.3	81	0.139506												AT1G59218	115	-27.8	0.241739
							AT2G37420	-19.6	131	0.149618												AT3G01650	109	-11.3	0.10367
							AT2G38750	-1.3	60	0.0216667												AT5G63060	135	-20.2	0.14963
							AT1G47250	-3.4	43	0.0790698												AT3G25600	113	-5.8	0.0513274
							AT1G23280	-16.4	122	0.134426												AT3G26932	233	-36.7	0.157511
							AT3G14990	-5.8	110	0.0527273												AT3G26935	281	-67.3	0.239502
							AT3G51940	-7	112	0.0625												AT1G73510	71	-12	0.169014
							AT2G26760	-53.1	222	0.239189												AT1G47200	94	-4.7	0.05
							AT2G02790	-23.3	156	0.149359												AT1G74840	88	-19	0.215909
							AT2G25430	-27.9	183	0.152459												AT2G26710	208	-30.5	0.146635
							AT2G24100	-1.2	35	0.0342857												AT5G03450	59	-4	0.0677966
							AT1G62810	-20.7	194	0.106701												AT1G24580	52	-9.6	0.184615
							AT3G01690	-41.5	216	0.19213												AT1G49860	44	-1.4	0.0318182
							AT5G03415	-35.8	248	0.144355												AT2G02760	253	-60.5	0.23913
							AT1G35260	-7	98	0.0714286												AT3G12300	63	-16.2	0.257143
							AT4G26720	-54.7	188	0.290957												AT5G02120	53	-3	0.0566038
							AT1G74800	-14.2	119	0.119328												AT3G14960	56	-14.2	0.253571
							AT3G25640	-2.7	56	0.0482143												AT5G03455	33	-2.4	0.0727273
							AT3G62600	-34.6	164	0.210976												AT1G11240	82	-14	0.170732
							AT5G16710	-0.6	24	0.025												AT1G62870	252	-49.5	0.196429
							AT2G37430	-7.2	97	0.0742268												AT3G02990	142	-33.3	0.234507
							AT2G38760	-9.5	92	0.103261												AT5G63090	314	-65.6	0.208917
							AT3G24315	-17.1	160	0.106875												AT3G26960	120	-6.71	0.0559167
							AT4G00150	-20	181	0.110497												AT5G15410	119	-5.27	0.0442857
							AT4G01480	-3.7	85	0.0435294												AT3G01660	54	-8	0.148148
							AT1G47240	-10	89	0.11236												AT1G50840	170	-34.6	0.203529
							AT1G48570	-14.4	58	0.248276												AT1G23220	191	-42.3	0.221466
							AT3G12340	-5.4	59	0.0915254												AT1G48520	85	-8.6	0.101176
							AT3G13670	-36	212	0.169811												AT1G49850	100	-9.2	0.092
							AT1G50890	-22.61	287	0.0787805												AT2G01440	192	-33.6	0.175
							AT5G04740	-13.8	89	0.155056												AT3G13640	95	-8.5	0.0894737
							AT3G50620	-22.7	167	0.135928												AT5G04750	55	-4.9	0.0890909
							AT3G13674	-2.2	27	0.0814815												AT5G63080	123	-34.3	0.278862
							AT2G01470	-4.6	37	0.124324												AT2G38700	161	-15.9	0.0987578
							AT3G51950	-92	539	0.170686												AT1G12580	249	-67.3	0.270281
							AT2G25420	-48.3	268	0.180224												AT4G26700	216	-54	0.25
							AT3G13672	-3.1	35	0.0885714												AT1G62880	196	-42.7	0.217857
							AT4G14790	-59.7	323	0.18483												AT2G14750	96	-13.3	0.138542
							AT1G62820	-11.9	81	0.146914												AT3G26950	69	-12.3	0.178261
							AT3G12345	-14.4	99	0.145455												AT5G16730	247	-60	0.242915
							AT4G12130	-1.3	41	0.0317073												AT5G15400	233	-28	0.120172
							AT4G13460	-35.5	243	0.146091												AT1G24560	259	-66	0.254826
							AT2G37400	-5.9	36	0.163889												AT2G26730	214	-30.7	0.143458
							AT1G11280	-15.1	84	0.179762												AT3G14980	343	-84	0.244898
							AT3G49600	-40.5	204	0.198529												AT1G72200	172	-30.6	0.177907
							AT3G49601	-24.6	122	0.201639												AT1G49840	173	-34.8	0.201156
							AT2G38730	-10.5	65	0.161538												AT1G74860	113	-15	0.132743
							AT4G12120	-43.5	266	0.163534												AT2G01450	95	-6.9	0.0726316
							AT1G48560	-14.7	70	0.21												AT5G03430	152	-23.9	0.157237
							AT1G47230	-19.34	178	0.108652												AT5G04760	258	-36.02	0.139612
							AT1G49890	-33.8	207	0.163285												AT3G12320	205	-23.9	0.116585
							AT3G12350	-9	62	0.145161												AT5G02100	119	-31	0.260504
							AT3G11020	-35.1	228	0.153947												AT3G13650	164	-25.5	0.155488
							AT1G23260	-10.5	115	0.0913043												AT3G01680	52	-0.3	0.00576923
							AT2G25450	-12.3	92	0.133696												AT4G00165	56	-5	0.0892857
							AT4G38710	-5.4	81	0.0666667												AT5G03406	81	-14	0.17284
							AT1G62830	-0.8	30	0.0266667												AT3G26980	321	-86.7	0.270093
							AT2G01480	-85.1	258	0.329845												AT4G26710	73	-14	0.191781
							AT2G24120	-18	111	0.162162												AT3G49620	76	-14	0.184211
							AT3G51920	-34.2	165	0.207273												AT3G24320	123	-33	0.268293
							AT2G26780	-4.7	49	0.0959184												AT5G16720	81	-11.3	0.139506
							AT4G14780	-28.4	157	0.180892												AT2G37420	131	-19.6	0.149618
							AT5G04710	-35.9	119	0.301681												AT2G38750	60	-1.3	0.0216667
							AT1G62840	-4.9	65	0.0753846												AT3G25655	96	-4.5	0.046875
							AT3G25660	-22.8	160	0.1425												AT1G47250	43	-3.4	0.0790698
							AT3G26990	-46.6	215	0.216744												AT1G23280	122	-16.4	0.134426
							AT3G23000	-7	57	0.122807												AT3G14990	110	-5.8	0.0527273
							AT2G37410	-19.74	153	0.12902												AT3G51940	112	-7	0.0625
							AT2G38740	-22.5	118	0.190678												AT2G26760	222	-53	0.238739
							AT4G01460	-33.3	225	0.148												AT5G04730	91	-12.8	0.140659
							AT1G48550	-10.7	48	0.222917												AT2G02790	156	-23.3	0.149359
							AT4G12110	-22.8	148	0.154054												AT2G25430	183	-27.9	0.152459
							AT1G49880	-13.9	64	0.217188												AT2G24100	35	-1.2	0.0342857
							AT3G11030	-2.4	80	0.03												AT1G62810	194	-20.7	0.106701
							AT3G12360	-1.8	68	0.0264706												AT3G01690	216	-41.5	0.19213
							AT3G13690	-232.6	839	0.277235												AT5G03415	248	-35.8	0.144355
							AT3G51930	-7.5	48	0.15625												AT1G35260	98	-7	0.0714286
							AT2G01490	-10.9	70	0.155714												AT4G26720	188	-54.7	0.290957
							AT5G04720	-2.2	36	0.0611111												AT3G24310	34	-0.8	0.0235294
							AT4G26630	-30.5	167	0.182635												AT1G74800	119	-14.2	0.119328
							AT4G27960	-19	115	0.165217												AT3G25640	56	-2.7	0.0482143
							AT4G02660	-141.3	530	0.266604												AT3G62600	164	-34.6	0.210976
							AT4G25300	-10.8	90	0.12												AT2G36100	81	-2.7	0.0333333
							AT4G01330	-52.8	303	0.174257												AT5G16710	24	-0.6	0.025
							AT5G40590	-3.8	99	0.0383838												AT2G37430	97	-7.2	0.0742268
							AT4G01335	-7.7	102	0.0754902												AT2G38760	92	-9.5	0.103261
							AT2G38550	-27.6	172	0.160465												AT3G24315	160	-17	0.10625
							AT5G64560	-34.2	166	0.206024												AT4G00150	181	-20	0.110497
							AT5G65890	-29.2	204	0.143137												AT4G01480	85	-3.7	0.0435294
							AT2G14580	-3	36	0.0833333												AT1G47240	89	-10	0.11236
							AT4G14640	-5.7	88	0.0647727												AT1G48570	58	-14.4	0.248276
							AT4G39940	-7.7	70	0.11												AT3G12340	59	-5.4	0.0915254
							AT4G13310	-18.8	148	0.127027												AT3G13670	212	-36	0.169811
							AT4G15975	-9.9	138	0.0717391												AT1G50890	287	-22.61	0.0787805
							AT5G52570	-10.6	115	0.0921739												AT5G04740	89	-13.8	0.155056
							AT2G02590	-3.3	59	0.0559322												AT3G50620	167	-22.7	0.135928
							AT2G01260	-47	302	0.155629												AT3G13674	27	-2.2	0.0814815
							AT2G26560	-11.2	98	0.114286												AT2G01470	37	-4.6	0.124324
							AT5G39590	-7.4	91	0.0813187												AT3G51950	539	-92	0.170686
							AT4G26640	-1.3	33	0.0393939												AT2G25420	268	-48.3	0.180224
							AT4G01320	-12.3	109	0.112844												AT3G13672	35	-3	0.0857143
							AT4G25315	-3.8	36	0.105556												AT4G14790	323	-59.7	0.18483
							AT5G63220	-11.8	90	0.131111												AT1G62820	81	-11.9	0.146914
							AT2G37230	-11.7	72	0.1625												AT3G12345	99	-14.4	0.145455
							AT2G38560	-41.1	164	0.25061												AT4G12130	41	-1.3	0.0317073
							AT5G65880	-21.3	100	0.213												AT4G13460	243	-35.5	0.146091
							AT2G39890	-59.9	343	0.174636												AT2G37400	36	-5.9	0.163889
							AT4G39950	-4.5	65	0.0692308												AT1G11280	84	-15	0.178571
							AT4G39955	-3.8	30	0.126667												AT1G35255	223	-33.4	0.149776
							AT2G25220	-2.97	54	0.055												AT3G49600	204	-40.5	0.198529
							AT2G40880	-4.2	61	0.0688525												AT3G49601	122	-24.6	0.201639
							AT2G01270	-38.1	126	0.302381												AT2G38730	65	-10.5	0.161538
							AT5G39580	-0.48	81	0.00592593												AT4G12120	266	-43.5	0.163534
							AT4G38620	-37.3	315	0.118413												AT1G48560	70	-14.7	0.21
							AT4G02640	-0.2	34	0.00588235												AT1G47230	178	-19.34	0.108652
							AT4G25320	-63.9	411	0.155474												AT1G49890	207	-33.8	0.163285
							AT4G01310	-10.3	67	0.153731												AT3G12350	62	-9	0.145161
							AT5G64580	-10.8	65	0.166154												AT3G11020	228	-35	0.153509
							AT1G13820	-12.3	75	0.164												AT1G23260	115	-10.5	0.0913043
							AT2G37200	-8.6	50	0.172												AT2G25450	92	-12.3	0.133696
							AT2G38530	-2.9	103	0.0281553												AT4G38710	81	-5.4	0.0666667
							AT4G26650	-127.7	521	0.245106												AT1G62830	30	-0.8	0.0266667
							AT4G15950	-8.5	60	0.141667												AT2G01480	258	-85	0.329457
							AT5G02290	-45.7	230	0.198696												AT2G24120	111	-18	0.162162
							AT4G15955	-4	55	0.0727273												AT3G51920	165	-34.2	0.207273
							AT2G40850	-91.6	362	0.253039												AT2G26780	49	-4.7	0.0959184
							AT5G51260	-42.1	316	0.133228												AT4G14780	157	-28.4	0.180892
							AT2G26580	-19.2	111	0.172973												AT5G04710	119	-35.9	0.301681
							AT5G39570	-5.1	62	0.0822581												AT1G62840	65	-4.9	0.0753846
							AT2G25250	-6	105	0.0571429												AT3G25660	160	-22.8	0.1425
							AT4G37300	-23.7	164	0.144512												AT3G26990	215	-46.6	0.216744
							AT4G38630	-4.4	81	0.054321												AT3G23000	57	-7	0.122807
							AT4G39960	-17.4	74	0.235135												AT2G37410	153	-19.74	0.12902
							AT4G02630	-5	70	0.0714286												AT2G38740	118	-22.5	0.190678
							AT4G03960	-18.6	145	0.128276												AT4G01460	225	-33.3	0.148
							AT5G14270	-100.6	441	0.228118												AT1G48550	48	-10.7	0.222917
							AT4G14615	-11.2	78	0.14359												AT4G12110	148	-22.8	0.154054
							AT3G01710	-7.5	102	0.0735294												AT1G49880	64	-13.9	0.217188
							AT1G13830	-15.6	112	0.139286												AT3G11030	80	-2.4	0.03
							AT4G27990	-7.9	45	0.175556												AT3G12360	68	-1.8	0.0264706
							AT1G12500	-11.3	87	0.129885												AT3G13690	839	-232.6	0.277235
							AT4G26660	-2.64	70	0.0377143												AT2G26770	160	-17.2	0.1075
							AT2G38540	-1.37	68	0.0201471												AT3G51930	48	-7.5	0.15625
							AT4G24000	-13.4	112	0.119643												AT2G01490	70	-10.9	0.155714
							AT2G39870	-38.1	316	0.12057												AT5G04720	36	-2.2	0.0611111
							AT4G38640	-55.1	198	0.278283												AT4G26630	167	-30.5	0.182635
							AT4G15940	-8.2	72	0.113889												AT4G27960	115	-19	0.165217
							AT2G40860	-17.4	74	0.235135												AT4G02660	530	-141.3	0.266604
							AT2G26570	-4.3	44	0.0977273												AT4G25300	90	-10.8	0.12
							AT2G01290	-30.3	393	0.0770992												AT4G01330	303	-52.8	0.174257
							AT4G39970	-7.7	77	0.1												AT5G40590	99	-3.8	0.0383838
							AT1G62800	-5.5	47	0.117021												AT2G38550	172	-27.6	0.160465
							AT4G37310	-5.4	110	0.0490909												AT5G64560	166	-34.2	0.206024
							AT1G12550	-2.9	55	0.0527273												AT5G65890	204	-29.2	0.143137
							AT1G13880	-23.72	185	0.128216												AT4G14640	88	-5.7	0.0647727
							AT2G25280	-38.8	179	0.21676												AT4G39940	70	-7.7	0.11
							AT5G14260	-20.4	148	0.137838												AT4G13310	148	-18.8	0.127027
							AT4G02620	-6.1	78	0.0782051												AT4G15975	138	-9.9	0.0717391
							AT3G01720	-66	297	0.222222												AT5G52570	115	-10.6	0.0921739
							AT5G26240	-13.7	98	0.139796												AT2G02590	59	-3.3	0.0559322
							AT4G14605	-28.5	155	0.183871												AT2G01260	302	-47	0.155629
							AT4G24015	-8.6	64	0.134375												AT2G26560	98	-11.2	0.114286
							AT2G37260	-54.7	253	0.216206												AT5G39590	91	-7.4	0.0813187
							AT4G26670	-26.7	140	0.190714												AT4G26640	33	-1.3	0.0393939
							AT4G25340	-10.3	67	0.153731												AT4G01320	109	-12.3	0.112844
							AT4G38650	-30.8	211	0.145972												AT4G25310	89	-10.9	0.122472
							AT1G24530	-2.6	60	0.0433333												AT4G02650	86	-10.2	0.118605
							AT4G14600	-20.9	162	0.129012												AT4G25315	36	-3.8	0.105556
							AT2G37270	-13.5	100	0.135												AT5G63220	90	-11.8	0.131111
							AT4G15930	-9.6	122	0.0786885												AT2G37230	72	-11.7	0.1625
							AT5G38220	-14.5	144	0.100694												AT2G38560	164	-41	0.25
							AT1G23205	-2.2	42	0.052381												AT5G65880	100	-21.3	0.213
							AT5G39550	-1.6	135	0.0118519												AT2G39890	343	-59.9	0.174636
							AT1G23200	-1.4	58	0.0241379												AT4G39950	65	-4.5	0.0692308
							AT2G25270	-7.2	55	0.130909												AT4G14630	79	-4	0.0506329
							AT4G39980	-8.8	79	0.111392												AT4G15960	250	-30.8	0.1232
							AT5G51280	-46.3	211	0.219431												AT4G39955	30	-3.8	0.126667
							AT4G24020	-30.3	152	0.199342												AT2G01275	188	-27.77	0.147713
							AT5G15580	-115.1	562	0.204804												AT2G25220	54	-2.97	0.055
							AT5G14250	-16.5	92	0.179348												AT2G40880	61	-4.2	0.0688525
							AT4G02610	-3	28	0.107143												AT2G01270	126	-38	0.301587
							AT5G27560	-20.7	156	0.132692												AT5G39580	81	-0.48	0.00592593
							AT5G63260	-16.5	150	0.11												AT1G01840	113	-18.3	0.161947
							AT4G36000	-102.7	416	0.246875												AT4G38620	315	-37.3	0.118413
							AT1G01880	-19.8	118	0.167797												AT4G02640	34	-0.2	0.00588235
							AT4G38660	-25.6	221	0.115837												AT4G25320	411	-63.9	0.155474
							AT5G02280	-13.9	79	0.175949												AT4G01310	67	-10.3	0.153731
							AT2G13290	-53.1	284	0.186972												AT5G64580	65	-10.8	0.166154
							AT1G49820	-22.4	123	0.182114												AT1G13820	75	-12.3	0.164
							AT2G26590	-16.4	102	0.160784												AT2G37200	50	-8.6	0.172
							AT4G39990	-46.8	171	0.273684												AT2G38530	103	-2.9	0.0281553
							AT5G51290	-27.2	183	0.148634												AT4G26650	521	-127.7	0.245106
							AT1G13860	-133.4	562	0.237367												AT4G15950	60	-8.5	0.141667
							AT4G02600	-24.6	142	0.173239												AT5G02290	230	-45.7	0.198696
							AT5G15570	-56.7	233	0.243348												AT4G15955	55	-4	0.0727273
							AT5G14240	-19.3	92	0.209783												AT2G40850	362	-91.6	0.253039
							AT5G26220	-6.9	72	0.0958333												AT5G51260	316	-42	0.132911
							AT2G37240	-6.9	43	0.160465												AT5G39570	62	-5	0.0806452
							AT5G27550	-2.9	18	0.161111												AT2G25250	105	-6	0.0571429
							AT2G38570	-14.5	146	0.0993151												AT4G37300	164	-23.7	0.144512
							AT4G26690	-29.1	170	0.171176												AT4G38630	81	-4.4	0.054321
							AT1G11200	-8.9	83	0.107229												AT4G39960	74	-17.4	0.235135
							AT4G25360	-75.1	373	0.20134												AT4G02630	70	-5	0.0714286
							AT3G25710	-4.5	79	0.056962												AT4G03960	145	-18.6	0.128276
							AT3G01740	-12.9	100	0.129												AT5G14270	441	-100.6	0.228118
							AT4G36010	-27.2	165	0.164848												AT4G03965	103	-10.2	0.0990291
							AT3G25717	-0.6	77	0.00779221												AT4G14615	78	-11.2	0.14359
							AT4G38670	-14.9	128	0.116406												AT3G01710	102	-7.5	0.0735294
							AT4G15910	-63.3	196	0.322959												AT1G13830	112	-15.6	0.139286
							AT5G38200	-6.7	107	0.0626168												AT4G27990	45	-7.9	0.175556
							AT5G02250	-23.2	119	0.194958												AT1G12500	87	-11.3	0.129885
							AT5G39530	-110.4	518	0.213127												AT4G26660	70	-2.64	0.0377143
							AT1G24510	-20.1	126	0.159524												AT2G37210	106	-14	0.132075
							AT2G40890	-9.2	120	0.0766667												AT2G38540	68	-1.37	0.0201471
							AT3G13720	-19.5	188	0.103723												AT2G39870	316	-38	0.120253
							AT1G13870	-8.8	67	0.131343												AT4G38640	198	-55	0.277778
							AT2G25290	-8.9	103	0.0864078												AT4G15940	72	-8.2	0.113889
							AT4G24040	-6.7	59	0.113559												AT2G40860	74	-17.4	0.235135
							AT5G16890	-3.1	35	0.0885714												AT2G26570	44	-4.3	0.0977273
							AT5G14230	-30	142	0.211268												AT2G01290	393	-30.3	0.0770992
							AT5G26210	-17.16	162	0.105926												AT4G39970	77	-7.7	0.1
							AT5G27540	-15.2	163	0.0932515												AT1G62800	47	-5.5	0.117021
							AT2G37250	-11.9	85	0.14												AT4G37310	110	-5.4	0.0490909
							AT2G38580	-15.1	108	0.139815												AT1G12550	55	-2.9	0.0527273
							AT4G25370	-6.6	39	0.169231												AT1G13880	185	-23.72	0.128216
							AT1G11210	-12.6	87	0.144828												AT2G25280	179	-38.8	0.21676
							AT5G63280	-2.3	54	0.0425926												AT5G14260	148	-20.4	0.137838
							AT3G01750	-55.1	386	0.142746												AT4G02620	78	-6	0.0769231
							AT3G25700	-21	218	0.0963303												AT3G01720	297	-66	0.222222
							AT4G38680	-67.4	331	0.203625												AT5G26240	98	-13.7	0.139796
							AT5G02260	-2.2	66	0.0333333												AT4G14605	155	-28.5	0.183871
							AT4G15900	-1.6	47	0.0340426												AT4G24015	64	-8.6	0.134375
							AT5G39520	-11.3	76	0.148684												AT2G37260	253	-54.7	0.216206
							AT3G13730	-1.8	84	0.0214286												AT4G26670	140	-26.7	0.190714
							AT3G12400	-8.7	55	0.158182												AT4G25340	67	-10.3	0.153731
							AT3G47080	-30.4	169	0.179882												AT4G38650	211	-30.8	0.145972
							AT4G24050	-38.9	232	0.167672												AT1G24530	60	-2.6	0.0433333
							AT5G53820	-5.6	78	0.0717949												AT4G14600	162	-20.9	0.129012
							AT3G60050	-5.1	52	0.0980769												AT2G37270	100	-13.5	0.135
							AT5G65810	-32.5	179	0.181564												AT4G15930	122	-9.6	0.0786885
							AT4G38690	-5.2	66	0.0787879												AT5G38220	144	-14.5	0.100694
							AT3G47070	-28.3	226	0.125221												AT1G23205	42	-2.2	0.052381
							AT4G24060	-26.1	188	0.13883												AT1G48500	182	-24.3	0.133516
							AT4G25390	-14.6	150	0.0973333												AT5G39550	135	-1.6	0.0118519
							AT3G61390	-6.9	65	0.106154												AT1G23200	58	-1.4	0.0241379
							AT3G59080	-30.8	233	0.132189												AT2G25270	55	-7.2	0.130909
							AT4G36040	-2.7	81	0.0333333												AT4G39980	79	-8.8	0.111392
							AT5G41850	-73.9	252	0.293254												AT5G51280	211	-46.3	0.219431
							AT5G40520	-122.3	475	0.257474												AT4G24020	152	-30.3	0.199342
							AT5G52510	-16.8	147	0.114286												AT5G15580	562	-115	0.204626
							AT3G59040	-25.4	115	0.22087												AT5G14250	92	-16.5	0.179348
							AT4G36050	-201.2	699	0.28784												AT5G15581	208	-47.7	0.229327
							AT3G60030	-40	162	0.246914												AT4G02610	28	-3	0.107143
							AT5G64500	-15.7	129	0.121705												AT3G01730	70	-3.3	0.0471429
							AT5G65830	-9.3	86	0.10814												AT5G27560	156	-20.7	0.132692
							AT5G40530	-9.9	54	0.183333												AT4G24026	72	-11.4	0.158333
							AT5G41870	-13.9	86	0.161628												AT5G63260	150	-16.5	0.11
							AT5G52520	-3.9	49	0.0795918												AT4G36000	416	-102.7	0.246875
							AT5G53850	-10.8	90	0.12												AT1G01880	118	-19.8	0.167797
							AT3G59060	-57.8	333	0.173574												AT4G38660	221	-25.6	0.115837
							AT3G61370	-25.2	112	0.225												AT5G02280	79	-13.9	0.175949
							AT4G37390	-5.1	65	0.0784615												AT2G13290	284	-53	0.18662
							AT5G40540	-59.4	332	0.178916												AT4G15920	52	-1.3	0.025
							AT5G41880	-1.5	62	0.0241935												AT1G49820	123	-22.4	0.182114
							AT5G40550	-37	217	0.170507												AT2G26590	102	-16.4	0.160784
							AT4G36080	-94.9	354	0.268079												AT4G39990	171	-46.8	0.273684
							AT1G72175	-14.7	103	0.142718												AT5G51290	183	-27.2	0.148634
							AT5G53860	-11.3	85	0.132941												AT1G13860	562	-133.4	0.237367
							AT1G72170	-8.9	68	0.130882												AT4G02600	142	-24.6	0.173239
							AT5G52547	-33	175	0.188571												AT5G15570	233	-56.7	0.243348
							AT5G52545	-93.8	362	0.259116												AT5G14240	92	-19.3	0.209783
							AT4G36090	-22.4	106	0.211321												AT5G26220	72	-6.9	0.0958333
							AT1G13810	-9.7	52	0.186538												AT2G37240	43	-6.9	0.160465
							AT5G64510	-25.6	188	0.13617												AT5G27550	18	-2.9	0.161111
							AT5G52540	-8.5	78	0.108974												AT2G38570	146	-14.5	0.0993151
							AT1G01800	-4.3	54	0.0796296												AT4G26690	170	-29	0.170588
							AT1G72180	-81	433	0.187067												AT1G11200	83	-8.9	0.107229
							AT5G38290	-8.2	105	0.0780952												AT4G25360	373	-75	0.201072
							AT5G65870	-8.4	85	0.0988235												AT3G25710	79	-4.5	0.056962
							AT3G60070	-41.7	189	0.220635												AT3G01740	100	-12.9	0.129
							AT3G59090	-31.2	137	0.227737												AT4G36010	165	-27.2	0.164848
							AT5G53880	-16.8	108	0.155556												AT3G25717	77	-0.6	0.00779221
							AT5G51220	-25.3	141	0.179433												AT4G37340	81	-11.4	0.140741
							AT1G01830	-46	201	0.228856												AT4G38670	128	-14.9	0.116406
							AT5G38280	-30.4	114	0.266667												AT4G15910	196	-63.3	0.322959
							AT5G40580	-25.5	149	0.171141												AT5G38200	107	-6.7	0.0626168
							AT5G65860	-36.2	298	0.121477												AT5G02250	119	-23.2	0.194958
							AT5G64530	-8.4	127	0.0661417												AT5G39530	518	-110.4	0.213127
							AT5G53890	-43.4	211	0.205687												AT1G24510	126	-20	0.15873
							AT5G63200	-2.5	32	0.078125												AT2G40890	120	-9.2	0.0766667
							AT5G51230	-51.7	311	0.166238												AT3G13720	188	-19.5	0.103723
							AT5G52560	-30.4	292	0.10411												AT1G13870	67	-8.8	0.131343
							AT1G01820	-32.6	128	0.254688												AT2G25290	103	-8.9	0.0864078
							AT3G60080	-35.78	327	0.109419												AT4G24040	59	-6.7	0.113559
							AT3G23150	-79.21	396	0.200025												AT5G16890	35	-3	0.0857143
							AT3G61420	-16.1	194	0.0829897												AT5G14230	142	-30	0.211268
							AT5G16800	-56.7	268	0.211567												AT5G27540	163	-15.2	0.0932515
							AT3G12490	-4.9	54	0.0907407												AT2G37250	85	-11.9	0.14
							AT1G74790	-23.2	147	0.157823												AT2G38580	108	-15	0.138889
							AT3G49790	-54.8	367	0.149319												AT4G25370	39	-6.6	0.169231
							AT3G50780	-25.6	193	0.132642												AT1G11210	87	-12.6	0.144828
							AT3G60100	-28.4	158	0.179747												AT5G63280	54	-2.3	0.0425926
							AT3G59110	-96.1	521	0.184453												AT3G01750	386	-55	0.142487
							AT3G11170	-25.2	158	0.159494												AT3G25700	218	-21	0.0963303
							AT1G73470	-5.6	59	0.0949153												AT4G38680	331	-67.4	0.203625
							AT1G72140	-3.9	63	0.0619048												AT5G02260	66	-2.2	0.0333333
							AT3G61430	-13.57	183	0.074153												AT4G15900	47	-1.6	0.0340426
							AT1G35190	-16	121	0.132231												AT5G39520	76	-11.3	0.148684
							AT5G04820	-4.3	66	0.0651515												AT3G13730	84	-1.8	0.0214286
							AT3G23170	-10.9	147	0.0741497												AT3G12400	55	-8.7	0.158182
							AT1G23190	-9	77	0.116883												AT3G47080	169	-30.4	0.179882
							AT1G48490	-42.8	248	0.172581												AT4G24050	232	-38.9	0.167672
							AT1G72150	-2.3	98	0.0234694												AT5G53820	78	-5.6	0.0717949
							AT3G50750	-23.57	172	0.137035												AT3G60050	52	-5	0.0961538
							AT1G73480	-48.7	327	0.14893												AT5G65810	179	-32.5	0.181564
							AT3G48460	-0.4	51	0.00784314												AT4G38690	66	-5.2	0.0787879
							AT1G35180	-10.6	75	0.141333												AT5G40510	89	-5.8	0.0651685
							AT3G23160	-36.4	374	0.0973262												AT3G47070	226	-28.3	0.125221
							AT3G24490	-42.4	252	0.168254												AT4G24060	188	-26	0.138298
							AT1G35160	-3.2	83	0.0385542												AT4G25390	150	-14.6	0.0973333
							AT3G61410	-14	106	0.132075												AT3G61390	65	-6.9	0.106154
							AT1G48480	-0.3	84	0.00357143												AT5G65800	114	-4.7	0.0412281
							AT3G61415	-41.5	268	0.154851												AT3G59080	233	-30.8	0.132189
							AT1G48470	-11.9	73	0.163014												AT4G36040	81	-2.7	0.0333333
							AT3G47120	-7.1	53	0.133962												AT5G41850	252	-73.9	0.293254
							AT1G35170	-7.6	55	0.138182												AT5G40520	475	-122.3	0.257474
							AT1G73490	-6.8	65	0.104615												AT5G52510	147	-16.8	0.114286
							AT5G04800	-25.6	117	0.218803												AT3G59040	115	-25.4	0.22087
							AT1G72160	-5.77	55	0.104909												AT4G36050	699	-201.2	0.28784
							AT3G23190	-10	156	0.0641026												AT3G60030	162	-40	0.246914
							AT2G15910	-19.5	91	0.214286												AT5G64500	129	-15.7	0.121705
							AT3G62790	-15.5	87	0.178161												AT5G65830	86	-9.3	0.10814
							AT3G61460	-4.4	71	0.0619718												AT5G40530	54	-9.9	0.183333
							AT3G60130	-12.4	97	0.127835												AT5G41870	86	-13.9	0.161628
							AT3G48480	-4.5	62	0.0725806												AT5G52520	49	-3.9	0.0795918
							AT5G41800	-0.7	69	0.0101449												AT5G53850	90	-10.8	0.12
							AT1G62780	-0.3	39	0.00769231												AT3G59060	333	-57.8	0.173574
							AT1G61450	-8.2	63	0.130159												AT3G61370	112	-25.2	0.225
							AT3G60140	-4.74	81	0.0585185												AT4G37390	65	-5	0.0769231
							AT1G73430	-57.4	441	0.130159												AT5G40540	332	-59.4	0.178916
							AT5G41810	-28.4	235	0.120851												AT5G41880	62	-1.5	0.0241935
							AT3G47180	-8.6	94	0.0914894												AT5G40550	217	-37	0.170507
							AT1G61460	-208.2	718	0.289972												AT5G52530	413	-97.3	0.235593
							AT3G50790	-10	42	0.238095												AT1G72175	103	-14.7	0.142718
							AT5G53800	-10.2	45	0.226667												AT5G53860	85	-11.3	0.132941
							AT1G73440	-2.5	55	0.0454545												AT1G72170	68	-8.9	0.130882
							AT3G62770	-8.7	122	0.0713115												AT5G52547	175	-33	0.188571
							AT3G61440	-10.7	138	0.0775362												AT5G52545	362	-93.8	0.259116
							AT3G60110	-13.1	167	0.0784431												AT5G51210	70	-6.8	0.0971429
							AT4G12080	-28.2	247	0.11417												AT4G36090	106	-22.4	0.211321
							AT1G60140	-45.5	248	0.183468												AT1G13810	52	-9.7	0.186538
							AT4G00090	-21.7	143	0.151748												AT5G64510	188	-25.6	0.13617
							AT5G53810	-40.6	249	0.163052												AT5G52540	78	-8.5	0.108974
							AT1G72120	-12.7	36	0.352778												AT1G01800	54	-4.3	0.0796296
							AT2G27900	-32.2	224	0.14375												AT1G72180	433	-81	0.187067
							AT1G74780	-26.8	101	0.265347												AT5G38290	105	-8.2	0.0780952
							AT3G61450	-11.4	61	0.186885												AT5G65870	85	-8.4	0.0988235
							AT3G62780	-7.9	70	0.112857												AT3G60070	189	-41.7	0.220635
							AT3G60120	-22.9	186	0.123118												AT3G59090	137	-31.2	0.227737
							AT4G12070	-6.7	119	0.0563025												AT5G53880	108	-16.8	0.155556
							AT5G40500	-25.6	150	0.170667												AT5G51220	141	-25.3	0.179433
							AT3G47160	-27	239	0.112971												AT1G01830	201	-46	0.228856
							AT3G48490	-6.3	49	0.128571												AT5G38280	114	-30.4	0.266667
							AT5G63190	-71.1	261	0.272414												AT5G40580	149	-25.5	0.171141
							AT1G62730	-43.9	191	0.229843												AT5G65860	298	-36.2	0.121477
							AT2G14620	-6.7	108	0.062037												AT5G64530	127	-8.4	0.0661417
							AT1G12470	-16	78	0.205128												AT5G53890	211	-43.4	0.205687
							AT2G39920	-25.4	135	0.188148												AT5G63200	32	-2.5	0.078125
							AT5G26200	-18.6	126	0.147619												AT5G51230	311	-51.7	0.166238
							AT5G16880	-45.5	242	0.188017												AT5G52560	292	-30.4	0.10411
							AT5G15550	-18.6	84	0.221429												AT1G01820	128	-32.6	0.254688
							AT5G14220	-13	58	0.224138												AT3G60080	327	-35.78	0.109419
							AT3G25730	-5.7	85	0.0670588												AT1G61480	71	-6.3	0.0887324
							AT1G74710	-6.4	96	0.0666667												AT3G23150	396	-79.21	0.200025
							AT1G24450	-7	48	0.145833												AT3G61420	194	-16	0.0824742
							AT1G23120	-8.1	68	0.119118												AT5G16800	268	-56.7	0.211567
							AT1G50740	-35.4	189	0.187302												AT3G12490	54	-4.9	0.0907407
							AT5G04890	-0.6	44	0.0136364												AT1G74790	147	-23.2	0.157823
							AT2G26600	-46.73	315	0.148349												AT1G59171	762	-128.9	0.16916
							AT5G03560	-5.9	43	0.137209												AT3G49790	367	-54.8	0.149319
							AT5G39510	-15	143	0.104895												AT3G50780	193	-25.6	0.132642
							AT5G02230	-9.4	113	0.0831858												AT3G60100	158	-28.4	0.179747
							AT5G04895	-30.6	72	0.425												AT3G59110	521	-96	0.184261
							AT3G13740	-6.4	40	0.16												AT3G11170	158	-25.2	0.159494
							AT4G12060	-0.5	43	0.0116279												AT1G73470	59	-5.6	0.0949153
							AT1G62740	-7.9	70	0.112857												AT1G72140	63	-3.9	0.0619048
							AT1G61410	-106.2	397	0.267506												AT3G61430	183	-13.57	0.074153
							AT1G12480	-5	51	0.0980392												AT1G35190	121	-16	0.132231
							AT2G39930	-10.2	55	0.185455												AT5G04820	66	-4.3	0.0651515
							AT2G40920	-29.3	152	0.192763												AT3G23170	147	-10.9	0.0741497
							AT5G16870	-7	55	0.127273												AT3G49760	86	-4.9	0.0569767
							AT5G27520	-16.3	110	0.148182												AT3G23175	230	-31.3	0.136087
							AT3G01770	-73.3	254	0.288583												AT1G23190	77	-9	0.116883
							AT1G50730	-19.5	65	0.3												AT1G60170	138	-27.4	0.198551
							AT1G50732	-15.6	93	0.167742												AT1G48490	248	-42.8	0.172581
							AT1G23130	-2.3	51	0.045098												AT1G72150	98	-2.3	0.0234694
							AT1G74720	-19.8	99	0.2												AT3G50750	172	-23.57	0.137035
							AT1G48410	-40.6	167	0.243114												AT1G73480	327	-48.7	0.14893
							AT5G02240	-9.2	79	0.116456												AT3G48460	51	-0.4	0.00784314
							AT1G49740	-25.4	210	0.120952												AT1G35180	75	-10.6	0.141333
							AT2G27920	-12.3	133	0.0924812												AT3G23160	374	-36.4	0.0973262
							AT5G28850	-217	893	0.243001												AT3G24490	252	-42.4	0.168254
							AT3G13750	-30.6	227	0.134802												AT1G35160	83	-3.2	0.0385542
							AT3G50700	-116.7	534	0.218539												AT3G61410	106	-14	0.132075
							AT1G62750	-11.1	126	0.0880952												AT1G48480	84	-0.3	0.00357143
							AT1G61420	-21.7	160	0.135625												AT3G61415	268	-41.5	0.154851
							AT1G13780	-13.3	73	0.182192												AT1G48470	73	-11.9	0.163014
							AT1G12450	-31.6	188	0.168085												AT3G47120	53	-7	0.132075
							AT1G11120	-2.4	45	0.0533333												AT3G48450	100	-9.3	0.093
							AT3G01780	-16.5	111	0.148649												AT1G73490	65	-6.8	0.104615
							AT2G39900	-52.84	230	0.229739												AT5G04800	117	-25.6	0.218803
							AT4G27900	-39.9	214	0.186449												AT1G72160	55	-5.77	0.104909
							AT3G24420	-0.5	31	0.016129												AT3G23190	156	-10	0.0641026
							AT2G15970	-3	122	0.0245902												AT2G15910	91	-19.5	0.214286
							AT5G15530	-42.7	204	0.209314												AT1G59124	139	-36.8	0.264748
							AT1G11125	-7.5	63	0.119048												AT3G62790	87	-15.5	0.178161
							AT1G23100	-10.4	91	0.114286												AT3G61460	71	-4.4	0.0619718
							AT1G49730	-4.7	43	0.109302												AT3G60130	97	-12.4	0.127835
							AT1G74730	-22.7	138	0.164493												AT3G48480	62	-4.5	0.0725806
							AT2G01320	-29.2	119	0.245378												AT5G41800	69	-0.7	0.0101449
							AT3G11100	-2.2	85	0.0258824												AT3G23180	94	-6.6	0.0702128
							AT5G03540	-8.3	40	0.2075												AT1G62780	39	-0.3	0.00769231
							AT5G28840	-16.2	179	0.0905028												AT1G61450	63	-8.2	0.130159
							AT2G03980	-31.4	172	0.182558												AT3G61470	83	-8.7	0.104819
							AT5G04870	-92.1	461	0.199783												AT3G60140	81	-4.74	0.0585185
							AT2G27950	-109.8	407	0.269779												AT1G73430	441	-57.4	0.130159
							AT4G12040	-55.7	245	0.227347												AT5G41810	235	-28.4	0.120851
							AT4G13370	-1	32	0.03125												AT3G47180	94	-8.6	0.0914894
							AT5G03545	-97.8	341	0.286804												AT1G61460	718	-208.2	0.289972
							AT1G11130	-33.6	278	0.120863												AT3G50790	42	-10	0.238095
							AT1G61430	-115	488	0.235656												AT5G53800	45	-10.2	0.226667
							AT1G12460	-99.6	454	0.219383												AT1G73440	55	-2.5	0.0454545
							AT3G01790	-14.2	95	0.149474												AT3G62770	122	-8.7	0.0713115
							AT2G40900	-15.9	170	0.0935294												AT3G61440	138	-10.7	0.0775362
							AT2G15960	-5	44	0.113636												AT3G60110	167	-13	0.0778443
							AT5G15520	-6.4	36	0.177778												AT4G12080	247	-28.2	0.11417
							AT4G00050	-4.7	71	0.0661972												AT1G60140	248	-45.5	0.183468
							AT1G50710	-37.8	187	0.202139												AT4G00090	143	-21.7	0.151748
							AT1G24440	-84.7	321	0.263863												AT5G53810	249	-40.6	0.163052
							AT1G23110	-69.2	303	0.228383												AT1G72120	36	-12.7	0.352778
							AT1G49720	-28.7	153	0.187582												AT2G27900	224	-32.2	0.14375
							AT1G74740	-31.8	168	0.189286												AT1G74780	101	-26.8	0.265347
							AT5G02220	-9.2	44	0.209091												AT3G61450	61	-11.4	0.186885
							AT2G01330	-11.5	103	0.11165												AT3G62780	70	-7.9	0.112857
							AT4G14690	-2.65	90	0.0294444												AT3G60120	186	-22.9	0.123118
							AT4G12030	-29.5	165	0.178788												AT4G12070	119	-6.7	0.0563025
							AT5G04885	-14.7	148	0.0993243												AT5G40500	150	-25.6	0.170667
							AT1G11180	-9	55	0.163636												AT3G47160	239	-27	0.112971
							AT2G40950	-2	98	0.0204082												AT3G48490	49	-6.3	0.128571
							AT2G39960	-24.8	149	0.166443												AT5G63190	261	-71	0.272031
							AT5G16840	-32.6	173	0.188439												AT2G40910	103	-13.2	0.128155
							AT2G37300	-90.1	465	0.193763												AT1G62730	191	-43.9	0.229843
							AT2G38630	-51.9	277	0.187365												AT2G14620	108	-6.7	0.062037
							AT4G00040	-3.5	26	0.134615												AT1G12470	78	-16	0.205128
							AT4G01370	-18.8	124	0.151613												AT5G26200	126	-18.6	0.147619
							AT1G48460	-11.9	123	0.096748												AT5G16880	242	-45.5	0.188017
							AT1G24490	-8.2	130	0.0630769												AT5G15550	84	-18.6	0.221429
							AT3G13780	-3	36	0.0833333												AT5G14220	58	-13	0.224138
							AT4G39900	-40.6	264	0.153788												AT3G25730	85	-5.7	0.0670588
							AT5G04850	-23.7	86	0.275581												AT1G74710	96	-6.4	0.0666667
							AT2G01340	-1.3	60	0.0216667												AT1G24450	48	-7	0.145833
							AT2G27970	-8.7	73	0.119178												AT1G23120	68	-8	0.117647
							AT2G26640	-10.1	58	0.174138												AT1G50740	189	-35.4	0.187302
							AT1G11190	-7.1	84	0.0845238												AT5G04890	44	-0.6	0.0136364
							AT3G11120	-16.3	76	0.214474												AT2G26600	315	-46.73	0.148349
							AT5G03520	-52.8	232	0.227586												AT5G03560	43	-5.9	0.137209
							AT2G25310	-18.1	103	0.175728												AT2G02630	598	-124.5	0.208194
							AT4G13350	-16.4	130	0.126154												AT5G39510	143	-15	0.104895
							AT1G35140	-3.2	92	0.0347826												AT5G02230	113	-9.4	0.0831858
							AT4G26600	-4.6	62	0.0741935												AT5G04895	72	-30.6	0.425
							AT3G49750	-5.1	66	0.0772727												AT3G13740	40	-6.4	0.16
							AT2G39970	-46.65	225	0.207333												AT4G12060	43	-0.5	0.0116279
							AT3G24430	-1.6	47	0.0340426												AT1G62740	70	-7.9	0.112857
							AT5G16830	-13.1	100	0.131												AT1G61410	397	-106.2	0.267506
							AT1G23180	-70.9	404	0.175495												AT1G12480	51	-5	0.0980392
							AT3G62720	-35	209	0.167464												AT2G39930	55	-10.2	0.185455
							AT4G01360	-36.5	222	0.164414												AT2G40920	152	-29.3	0.192763
							AT2G38640	-1.5	87	0.0172414												AT5G16870	55	-7	0.127273
							AT4G00030	-5.5	38	0.144737												AT5G27520	110	-16.3	0.148182
							AT1G48450	-12.7	105	0.120952												AT3G01770	254	-73.3	0.288583
							AT2G25300	-24.2	138	0.175362												AT1G50730	65	-19.5	0.3
							AT4G39910	-43.9	199	0.220603												AT2G40925	123	-23	0.186992
							AT3G11130	-54.5	241	0.226141												AT1G50732	93	-15.6	0.167742
							AT4G13345	-109.8	548	0.200365												AT1G74720	99	-19.8	0.2
							AT1G47128	-12.7	61	0.208197												AT1G48410	167	-40.6	0.243114
							AT2G40960	-16.9	115	0.146957												AT5G02240	79	-9.2	0.116456
							AT5G02200	-144.5	761	0.189882												AT1G49740	210	-25.4	0.120952
							AT5G04860	-20.22	218	0.0927523												AT2G27920	133	-12.3	0.0924812
							AT2G01350	-2.2	50	0.044												AT5G03570	63	-4.4	0.0698413
							AT2G27960	-9.1	142	0.0640845												AT5G28850	893	-217	0.243001
							AT3G50740	-3.1	73	0.0424658												AT3G13750	227	-30.6	0.134802
							AT5G03530	-58.1	329	0.176596												AT4G12050	170	-26.6	0.156471
							AT4G00020	-18.6	91	0.204396												AT3G50700	534	-116.7	0.218539
							AT2G40935	-11.1	97	0.114433												AT1G62750	126	-11	0.0873016
							AT2G38610	-22.4	152	0.147368												AT1G61420	160	-21.7	0.135625
							AT4G26610	-77.2	351	0.219943												AT1G13780	73	-13.3	0.182192
							AT4G27940	-52.6	271	0.194096												AT1G12450	188	-31.6	0.168085
							AT3G24460	-97.6	404	0.241584												AT1G11120	45	-2.4	0.0533333
							AT2G40930	-61.8	241	0.256432												AT3G01780	111	-16.5	0.148649
							AT3G25790	-13.2	69	0.191304												AT2G39900	230	-52.84	0.229739
							AT4G00026	-7.2	74	0.0972973												AT4G27900	214	-39.9	0.186449
							AT1G11160	-37.2	267	0.139326												AT3G24420	31	-0.5	0.016129
							AT4G39925	-1.6	30	0.0533333												AT2G15970	122	-3	0.0245902
							AT3G49720	-32.6	164	0.19878												AT5G15530	204	-42.7	0.209314
							AT2G39940	-37.2	262	0.141985												AT1G11125	63	-7.5	0.119048
							AT4G02680	-139.3	602	0.231395												AT1G23100	91	-10.4	0.114286
							AT5G16820	-33.5	173	0.193642												AT1G49730	43	-4.7	0.109302
							AT2G14680	-61.7	295	0.209153												AT1G74730	138	-22.7	0.164493
							AT3G49725	-12.2	60	0.203333												AT2G01320	119	-29.2	0.245378
							AT1G48440	-16.5	88	0.1875												AT3G11100	85	-2.2	0.0258824
							AT4G12000	-28.2	210	0.134286												AT5G03540	40	-8.3	0.2075
							AT4G13330	-18	118	0.152542												AT5G28840	179	-16.2	0.0905028
							AT3G48425	-15.2	92	0.165217												AT2G03980	172	-31.4	0.182558
							AT4G39920	-25.6	133	0.192481												AT5G04870	461	-92	0.199566
							AT4G12005	-21.3	159	0.133962												AT2G27950	407	-109.8	0.269779
							AT1G23140	-1.5	43	0.0348837												AT4G12040	245	-55.7	0.227347
							AT3G48420	-7.9	96	0.0822917												AT4G13370	32	-1	0.03125
							AT5G03500	-53.4	226	0.236283												AT5G03545	341	-97.8	0.286804
							AT4G14660	-20.5	143	0.143357												AT1G11130	278	-33.6	0.120863
							AT5G04830	-40.4	174	0.232184												AT1G61430	488	-115	0.235656
							AT2G27990	-18.4	128	0.14375												AT1G12460	454	-99.6	0.219383
							AT4G27950	-8.2	120	0.0683333												AT3G01790	95	-14.2	0.149474
							AT4G26620	-13.4	87	0.154023												AT2G40900	170	-15.9	0.0935294
							AT1G11170	-53.4	230	0.232174												AT5G16850	99	-22.4	0.226263
							AT2G40940	-30	243	0.123457												AT2G15960	44	-5	0.113636
							AT3G25780	-3	72	0.0416667												AT5G15520	36	-6.4	0.177778
							AT1G74700	-10.5	79	0.132911												AT4G00050	71	-4.7	0.0661972
							AT2G39950	-37.98	285	0.133263												AT1G50710	187	-37.8	0.202139
							AT5G16810	-1.3	52	0.025												AT1G24440	321	-84.7	0.263863
							AT3G62700	-2.1	35	0.06												AT4G14695	34	-2.5	0.0735294
							AT1G49760	-57.6	260	0.221538												AT1G23110	303	-69.2	0.228383
							AT4G14650	-18.3	94	0.194681												AT1G49720	153	-28.7	0.187582
							AT1G50750	-22.8	240	0.095												AT1G73410	220	-36.9	0.167727
							AT3G12480	-58.5	288	0.203125												AT1G74740	168	-31.8	0.189286
							AT1G48430	-11.3	117	0.0965812												AT5G02220	44	-9.2	0.209091
							AT3G48410	-17.6	88	0.2												AT2G01330	103	-11.5	0.11165
							AT2G26650	-18.2	163	0.111656												AT4G14690	90	-2.65	0.0294444
							AT5G04840	-55.3	221	0.250226												AT4G12030	165	-29.5	0.178788
							AT1G62720	-0.6	42	0.0142857												AT5G04885	148	-14.7	0.0993243
							AT5G03510	-11.1	128	0.0867187												AT3G25770	102	-6.7	0.0656863
							AT4G04720	-4.82	128	0.0376563												AT1G11180	55	-9	0.163636
							AT2G47390	-9.5	112	0.0848214												AT2G40950	98	-2	0.0204082
							AT2G34070	-3.2	70	0.0457143												AT2G39960	149	-24.8	0.166443
							AT5G61170	-9.2	72	0.127778												AT5G16840	173	-32.6	0.188439
							AT1G03910	-21	109	0.192661												AT2G37300	465	-90	0.193548
							AT3G01800	-26.4	149	0.177181												AT2G38630	277	-51.9	0.187365
							AT4G16700	-6.5	47	0.138298												AT4G00040	26	-3.5	0.134615
							AT2G47380	-6.9	62	0.11129												AT4G01370	124	-18.8	0.151613
							AT2G22080	-22.2	168	0.132143												AT1G48460	123	-11.9	0.096748
							AT2G46070	-3	53	0.0566038												AT1G24490	130	-8.2	0.0630769
							AT4G28703	-11.9	96	0.123958												AT3G13780	36	-3	0.0833333
							AT1G03905	-16.7	78	0.214103												AT4G39900	264	-40.6	0.153788
							AT3G01810	-35.8	218	0.16422												AT5G04850	86	-23.7	0.275581
							AT1G15910	-19.7	146	0.134932												AT2G01340	60	-1.3	0.0216667
							AT5G61160	-6.8	57	0.119298												AT2G27970	73	-8.7	0.119178
							AT1G03900	-22.6	113	0.2												AT2G26640	58	-10	0.172414
							AT2G34090	-20.5	95	0.215789												AT1G11190	84	-7	0.0833333
							AT2G46060	-11.1	99	0.112121												AT3G11120	76	-16.3	0.214474
							AT4G28706	-3.5	50	0.07												AT5G03520	232	-52.8	0.227586
							AT4G28710	-65.3	282	0.23156												AT2G25310	103	-18	0.174757
							AT3G01820	-9.2	101	0.0910891												AT4G14680	80	-4.6	0.0575
							AT2G34050	-16.3	81	0.201235												AT4G13350	130	-16.4	0.126154
							AT5G61190	-31	163	0.190184												AT1G35140	92	-3.2	0.0347826
							AT1G03930	-157.04	670	0.234388												AT4G26600	62	-4.6	0.0741935
							AT2G46030	-15.7	86	0.182558												AT3G25760	89	-5.8	0.0651685
							AT3G13800	-9.1	58	0.156897												AT3G49750	66	-5	0.0757576
							AT3G01830	-1.4	60	0.0233333												AT2G39970	225	-46.65	0.207333
							AT2G35390	-158.1	673	0.234918												AT3G24430	47	-1.6	0.0340426
							AT1G03920	-14.3	152	0.0940789												AT5G16830	100	-13	0.13
							AT2G47370	-4.3	64	0.0671875												AT1G23180	404	-70.9	0.175495
							AT2G46040	-20.8	156	0.133333												AT3G62720	209	-35	0.167464
							AT3G13810	-81.2	451	0.180044												AT4G01360	222	-36.5	0.164414
							AT5G36170	-5.6	52	0.107692												AT2G38640	87	-1.5	0.0172414
							AT4G28730	-4.8	78	0.0615385												AT4G00030	38	-5.5	0.144737
							AT1G14610	-4.9	47	0.104255												AT1G48450	105	-12.7	0.120952
							AT1G15940	-22.9	107	0.214019												AT2G25300	138	-24.2	0.175362
							AT1G03950	-25.7	153	0.167974												AT4G39910	199	-43.9	0.220603
							AT5G12190	-15.6	100	0.156												AT3G11130	241	-54.5	0.226141
							AT1G27920	-30	158	0.189873												AT4G13345	548	-109.8	0.200365
							AT5G37490	-20.93	266	0.0786842												AT1G47128	61	-12.7	0.208197
							AT1G15950	-10.1	101	0.1												AT2G40960	115	-16.9	0.146957
							AT4G27410	-88.3	356	0.248034												AT5G02200	761	-144.5	0.189882
							AT3G25800	-20.3	99	0.205051												AT5G04860	218	-20.22	0.0927523
							AT5G24170	-5.3	37	0.143243												AT2G01350	50	-2.2	0.044
							AT4G28740	-22.5	148	0.152027												AT2G27960	142	-9	0.0633803
							AT1G14620	-26.6	103	0.258252												AT3G50740	73	-3	0.0410959
							AT3G01850	-5.4	51	0.105882												AT5G03530	329	-58	0.176292
							AT1G03940	-8.6	105	0.0819048												AT4G00020	91	-18.6	0.204396
							AT3G25805	-0.2	23	0.00869565												AT2G40935	97	-11	0.113402
							AT1G02610	-22.1	140	0.157857												AT2G38610	152	-22.4	0.147368
							AT1G27930	-52.7	340	0.155												AT4G26610	351	-77.2	0.219943
							AT5G37480	-33	197	0.167513												AT4G27940	271	-52.6	0.194096
							AT3G13845	-14	87	0.16092												AT3G24460	404	-97.6	0.241584
							AT2G46080	-41.3	225	0.183556												AT2G40930	241	-61.8	0.256432
							AT5G24165	-2.6	62	0.0419355												AT3G25790	69	-13.2	0.191304
							AT5G24160	-3.5	39	0.0897436												AT4G00026	74	-7.2	0.0972973
							AT3G24500	-1.9	76	0.025												AT1G11160	267	-37.2	0.139326
							AT1G15920	-80.9	404	0.200248												AT4G39925	30	-1.6	0.0533333
							AT5G25490	-3.6	57	0.0631579												AT3G49720	164	-32.6	0.19878
							AT3G01860	-22.3	224	0.0995536												AT2G39940	262	-37.2	0.141985
							AT4G28750	-4.9	73	0.0671233												AT4G02680	602	-139.3	0.231395
							AT4G39400	-16.7	165	0.101212												AT5G16820	173	-33.5	0.193642
							AT3G24506	-8.1	48	0.16875												AT4G01350	81	-7.4	0.091358
							AT5G37475	-41	192	0.213542												AT2G14680	295	-61.7	0.209153
							AT1G27900	-56	222	0.252252												AT3G49725	60	-12.2	0.203333
							AT1G03970	-19.9	137	0.145255												AT1G48440	88	-16.5	0.1875
							AT1G02640	-13.2	88	0.15												AT4G12000	210	-28.2	0.134286
							AT4G27435	-18.8	109	0.172477												AT4G13330	118	-18	0.152542
							AT2G46090	-11.5	63	0.18254												AT3G48425	92	-15.2	0.165217
							AT5G25480	-5.3	63	0.084127												AT4G39920	133	-25.6	0.192481
							AT5G24150	-1.6	36	0.0444444												AT4G12005	159	-21.3	0.133962
							AT4G28760	-91.8	304	0.301974												AT1G23140	43	-1.5	0.0348837
							AT1G15930	-27.3	183	0.14918												AT3G48420	96	-7.9	0.0822917
							AT3G25820	-1.4	36	0.0388889												AT5G03500	226	-53.4	0.236283
							AT4G26100	-77.3	289	0.267474												AT4G14660	143	-20.5	0.143357
							AT4G27430	-19.2	138	0.13913												AT5G04830	174	-40.4	0.232184
							AT1G02630	-1.1	42	0.0261905												AT4G27950	120	-8.2	0.0683333
							AT3G12520	-0.2	36	0.00555556												AT4G26620	87	-13.4	0.154023
							AT1G27910	-55.8	346	0.161272												AT1G11170	230	-53.4	0.232174
							AT1G01300	-9.9	122	0.0811475												AT2G40940	243	-30	0.123457
							AT1G03960	-82.7	370	0.223514												AT3G25780	72	-3	0.0416667
							AT5G50430	-47.67	291	0.163814												AT1G74700	79	-10.5	0.132911
							AT1G62290	-5.4	83	0.0650602												AT2G39950	285	-37.98	0.133263
							AT4G28770	-26.9	153	0.175817												AT5G16810	52	-1.3	0.025
							AT4G26110	-16.1	117	0.137607												AT3G62700	35	-2	0.0571429
							AT3G59190	-29.7	213	0.139437												AT1G49760	260	-57.6	0.221538
							AT5G63750	-15.2	118	0.128814												AT4G13320	125	-16.3	0.1304
							AT1G74270	-2.9	31	0.0935484												AT4G14650	94	-18.3	0.194681
							AT4G39420	-42.1	242	0.173967												AT4G39930	82	-18.2	0.221951
							AT5G02800	-25.2	129	0.195349												AT1G50750	240	-22.8	0.095
							AT5G50440	-26.2	166	0.157831												AT3G12480	288	-58.5	0.203125
							AT4G28780	-1.7	58	0.0293103												AT1G48430	117	-11.3	0.0965812
							AT5G48120	-7.2	80	0.09												AT3G48410	88	-17.6	0.2
							AT4G27450	-37.9	203	0.1867												AT3G11150	54	-2.6	0.0481481
							AT3G60180	-7	46	0.152174												AT2G26650	163	-18.2	0.111656
							AT4G38100	-1.9	27	0.0703704												AT5G04840	221	-55.3	0.250226
							AT5G62410	-4.9	46	0.106522												AT1G62720	42	-0.6	0.0142857
							AT1G50290	-25	172	0.145349												AT5G03510	128	-11	0.0859375
							AT1G74280	-14.3	96	0.148958												AT4G04720	128	-4.82	0.0376563
							AT5G63770	-48.8	224	0.217857												AT2G47390	112	-9.5	0.0848214
							AT5G49460	-44.4	240	0.185												AT2G34070	70	-3.2	0.0457143
							AT5G62440	-7.8	74	0.105405												AT5G61170	72	-9.2	0.127778
							AT3G60150	-5.1	47	0.108511												AT1G03910	109	-21	0.192661
							AT1G50280	-15.3	103	0.148544												AT3G01800	149	-26.4	0.177181
							AT5G63760	-29.7	115	0.258261												AT4G16700	47	-6.5	0.138298
							AT4G26140	-6.7	103	0.0650485												AT2G47380	62	-6.9	0.11129
							AT4G27470	-13	159	0.081761												AT2G22080	168	-22.2	0.132143
							AT5G49470	-330.4	1101	0.300091												AT2G46070	53	-3	0.0566038
[truncated: 13,425 more rows]

## Sheet: Supplementary Table 14
Supplementary Table 14. Length normalized minimum free energy of mobile RNAs CDS
Length-normalized minimum thermodynamic free energy (−ΔG/nt) of shoot-to-root mobile RNAs CDS							Length-normalized minimum thermodynamic free energy (−ΔG/nt) of shoot-to-root nonmobile RNAs CDS						Length-normalized minimum thermodynamic free energy (−ΔG/nt) of root-to-shoot mobile RNAs CDS							Length-normalized minimum thermodynamic free energy (−ΔG/nt) of root-to-shoot nonmobile RNAs CDS
Mobile genes	Mobile from sPed to rphr1 phl1 (y or n)	PSR specific nonmobile from sPed to rphr1 phl1 (PSI or PSD)	length (nt)	G	–ΔG/nt		Nonmobile	length (nt)	G	–ΔG/nt			Mobile genes	Mobile from rphr1 phl1 to sPed (y or n)	PSR specific nonmobile from rphr1 phl1 to sPed (PSI or PSD)	length (nt)	G	–ΔG/nt		All nonmobile	length (nt)	G	–ΔG/nt
AT5G21430	n	PSD	657	-169.8	0.258447		AT4G01210	3096	-887.6	0.286693			AT2G34430	y		801	-298.7	0.372909		AT4G01210	3096	-887.6	0.286693
AT4G15180	y		7008	-2000.7	0.285488		AT4G27840	783	-226.3	0.289017			AT4G22150	n	PSD	1104	-284.6	0.25779		AT4G27840	783	-226.3	0.289017
AT1G52400	n	PSD	1587	-467.6	0.294644		AT4G26510	1410	-369.9	0.26234			AT3G32980	y		1059	-260.1	0.245609		AT4G26510	1410	-369.9	0.26234
AT4G14400	n	PSD	2013	-543.1	0.269796		AT2G36250	1437	-423	0.294363			AT1G62570	n	PSD	1386	-386.4	0.278788		AT4G02540	2469	-682.4	0.276387
AT2G05100	n	PSD	798	-257.3	0.322431		AT5G62020	900	-245.5	0.272778			AT3G24880	y		5874	-1686.1	0.287045		AT2G36250	1437	-423	0.294363
AT5G43470	n	PSD	2727	-770.9	0.282692		AT2G37585	1155	-328.8	0.284675			AT2G07698	n	PSD	2334	-716.9	0.307155		AT5G62020	900	-245.5	0.272778
AT1G11520	y		591	-139.3	0.235702		AT5G64680	612	-154.4	0.252288			AT2G07732	n	PSD	351	-87.3	0.248718		AT5G63350	909	-290.9	0.320022
AT1G32900	n	PSD	1833	-553.1	0.301746		AT5G25070	2211	-616.4	0.278788			AT5G53740	n	PSD	828	-207.9	0.251087		AT2G37580	708	-170.5	0.240819
AT2G44930	n	PSD	1548	-426.5	0.275517		AT4G39820	1227	-374.2	0.304971			AT4G36080	y		11505	-3331.1	0.289535		AT2G36255	240	-66.2	0.275833
AT2G14080	n	PSD	3648	-975.9	0.267516		AT4G15850	1569	-456.1	0.290695			AT2G19120	y		3273	-970.4	0.296486		AT2G37585	1155	-328.8	0.284675
AT4G16990	n	PSD	2013	-523.1	0.259861		AT2G24260	1053	-299.7	0.284615			AT3G44400	y		3024	-791.9	0.261872		AT5G64680	612	-154.4	0.252288
AT5G45680	n	PSD	627	-176.8	0.281978		AT5G37055	516	-136.4	0.264341			AT5G12350	y		3228	-948.6	0.293866		AT5G25070	2211	-616.4	0.278788
AT3G25770	n	PSD	762	-200.7	0.263386		AT1G01730	675	-201.7	0.298815			AT5G38020	n	PSD	1107	-295.3	0.266757		AT4G39820	1227	-374.2	0.304971
AT2G15080	n	PSD	2952	-703.1	0.238178		AT2G25590	1146	-297	0.259162			AT2G07681	y		2211	-614.1	0.277748		AT4G14520	603	-156.2	0.259038
AT1G54740	n	PSD	900	-242.6	0.269556		AT5G13080	438	-107.6	0.245662			AT4G02970	y		813	-194.3	0.238991		AT4G15850	1569	-456.1	0.290695
AT5G04690	n	PSD	1878	-526.8	0.280511		AT5G38380	1086	-297	0.273481			AT1G09210	y		1275	-384.6	0.301647		AT2G24260	1053	-299.7	0.284615
AT3G48640	n	PSD	675	-179.5	0.265926		AT4G02530	651	-174.6	0.268203			AT1G56340	y		1278	-370.2	0.289671		AT5G37055	516	-136.4	0.264341
AT5G38980	n	PSD	279	-69.9	0.250538		AT4G26520	1077	-367.8	0.341504			AT2G07687	y		798	-212	0.265664		AT5G52690	534	-115	0.215356
AT3G25760	n	PSD	765	-201.8	0.263791		AT4G01200	753	-258.6	0.343426			AT1G27580	y		1095	-297.6	0.271781		AT1G01730	675	-201.7	0.298815
AT3G56040	y		2652	-760.4	0.286727		AT1G01725	189	-49.9	0.264021			AT5G18610	n	PSD	1542	-481.3	0.312127		AT2G25590	1146	-297	0.259162
AT2G07689	y		645	-189.7	0.294109		AT5G64670	846	-222.3	0.262766			AT2G07727	y		1182	-314.4	0.26599		AT5G13080	438	-107.6	0.245662
AT1G21270	n	PSD	2199	-646.7	0.294088		AT2G37590	993	-320.4	0.322659			AT2G07728	y		861	-285.1	0.331127		AT5G38380	1086	-297	0.273481
AT3G10680	n	PSD	1473	-367.9	0.249762		AT5G25060	2841	-793.6	0.279338			AT3G60180	y		615	-147.7	0.240163		AT5G37050	498	-138.4	0.277912
AT4G27300	n	PSD	2448	-666.7	0.272345		AT1G13730	1287	-348.8	0.271018			AT3G44630	y		3645	-965	0.264746		AT4G02530	651	-174.6	0.268203
AT2G14560	n	PSD	624	-178.6	0.286218		AT4G15840	2511	-754.1	0.300319			AT3G44670	y		3660	-961	0.262568		AT4G26520	1077	-367.8	0.341504
AT5G25370	n	PSD	2463	-675.6	0.2743		AT4G39830	1749	-490.8	0.280617			AT2G26430	y		1251	-329.7	0.263549		AT4G01200	753	-258.6	0.343426
AT2G17790	y		2364	-645.2	0.272927		AT4G14510	2724	-722	0.265051			AT4G30100	y		3936	-1152.8	0.292886		AT1G01725	189	-49.9	0.264021
AT3G14420	n	PSD	1104	-354.4	0.321014		AT2G24250	1125	-322.2	0.2864			AT3G09260	n	PSD	1575	-435.5	0.276508		AT5G64670	846	-222.3	0.262766
AT5G20630	n	PSD	636	-185.3	0.291352		AT5G51370	1068	-293	0.274345			AT5G23600	y		639	-161.1	0.252113		AT2G37590	993	-320.4	0.322659
AT5G58140	n	PSD	2748	-779.8	0.28377		AT1G01720	870	-284.9	0.327471			AT1G29910	y		804	-287.3	0.357338		AT1G12400	216	-46.7	0.216204
AT2G34430	n	PSI	801	-298.7	0.372909		AT4G38500	1500	-427.8	0.2852			AT2G45330	y		870	-240	0.275862		AT5G25060	2841	-793.6	0.279338
AT1G61520	n	PSI	822	-268.8	0.327007		AT2G25580	1848	-484.2	0.262013			AT2G31141	y		498	-112.7	0.226305		AT5G49050	453	-131.4	0.290066
AT4G16390	y		2109	-599.2	0.284116		AT5G13090	810	-246.5	0.304321			AT5G46110	n	PSD	1233	-341.4	0.276886		AT1G13730	1287	-348.8	0.271018
AT3G54050	n	PSI	1254	-377.6	0.301116		AT4G26530	1077	-358.3	0.332683			AT2G07673	y		321	-60.5	0.188474		AT4G15840	2511	-754.1	0.300319
AT4G27440	n	PSI	1206	-362.1	0.300249		AT4G02520	639	-178.7	0.279656			AT2G07674	y		756	-327.6	0.433333		AT4G39830	1749	-490.8	0.280617
AT1G15820	n	PSI	777	-313.4	0.403346		AT2G24290	522	-161.2	0.308812			AT1G27590	y		795	-250.1	0.314591		AT4G14510	2724	-722	0.265051
AT1G49750	n	PSI	1485	-298.2	0.200808		AT2G37560	1092	-301.7	0.276282			AT5G26260	y		1056	-269.9	0.255587		AT2G24255	1011	-284.6	0.281503
AT4G16144	y		1524	-400.8	0.262992		AT1G13700	807	-238	0.294919			AT1G66270	y		1575	-434	0.275556		AT2G24250	1125	-322.2	0.2864
AT2G35370	n	PSI	498	-149.4	0.3		AT5G63370	1839	-523.9	0.284883			AT3G01420	n		1920	-532.5	0.277344		AT5G51370	1068	-293	0.274345
AT5G54720	n	PSI	558	-121.3	0.217384		AT5G49060	1065	-292.2	0.274366			AT1G29920	y		804	-278.9	0.346891		AT1G01720	870	-284.9	0.327471
AT2G13360	n	PSI	1206	-385	0.319237		AT5G25050	1500	-439.8	0.2932			AT1G02520	y		3837	-1159.8	0.302267		AT4G38500	1500	-427.8	0.2852
AT3G61470	n	PSI	774	-269.2	0.347804		AT2G36230	915	-248.5	0.271585			AT1G67090	n	PSD	543	-165.2	0.304236		AT2G25580	1848	-484.2	0.262013
AT1G20020	n	PSI	1110	-297.5	0.268018		AT4G27860	1836	-475.6	0.259041			AT3G60150	y		513	-146.5	0.285575		AT5G13090	810	-246.5	0.304321
AT3G16140	n	PSI	438	-133.3	0.304338		AT4G39840	1356	-295.41	0.217854			AT2G34420	y		798	-296.5	0.371554		AT4G02520	639	-178.7	0.279656
AT1G12210	n	PSI	2658	-735.9	0.276862		AT4G15830	891	-231.4	0.259708			AT3G08940	n	PSD	684	-211.1	0.308626		AT4G25200	633	-206.8	0.326698
AT5G46110	n	PSI	1233	-341.4	0.276886		AT5G01080	555	-139.5	0.251351			AT2G35750	y		186	-54.6	0.293548		AT2G24290	522	-161.2	0.308812
AT4G01350	y		1959	-540.5	0.275906		AT4G14500	1302	-396.6	0.304608			AT1G11890	y		657	-164.1	0.249772		AT2G37560	1092	-301.7	0.276282
AT4G10340	n	PSI	843	-262.1	0.310913		AT2G24280	1485	-419.8	0.282694			AT4G17170	y		636	-183.8	0.288994		AT1G13700	807	-238	0.294919
AT3G14415	n	PSI	1104	-355.9	0.322373		AT5G13060	2214	-616.6	0.2785			AT1G30230	y		696	-209.4	0.300862		AT5G63370	1839	-523.9	0.284883
AT1G08380	n	PSI	423	-123	0.29078		AT5G38360	720	-172.8	0.24			AT1G63250	y		2397	-684.7	0.285649		AT5G49060	1065	-292.2	0.274366
AT2G05380	n	PSI	351	-114.8	0.327066		AT5G51380	1440	-429.3	0.298125			AT2G07749	y		741	-252.2	0.340351		AT5G25050	1500	-439.8	0.2932
AT3G08940	n	PSI	684	-211.1	0.308626		AT3G61080	981	-281.5	0.286952			AT2G07827	y		534	-161.3	0.30206		AT2G36230	915	-248.5	0.271585
AT5G44580	y		297	-74	0.249158		AT4G38510	1464	-431.2	0.294536			AT2G07706	y		1515	-512.2	0.338086		AT4G27860	1836	-475.6	0.259041
AT5G23060	n	PSI	1164	-322.1	0.276718		AT1G01750	423	-103.2	0.243972			AT2G18110	y		696	-207	0.297414		AT4G39840	1356	-295.41	0.217854
AT4G10730	n	PSI	2136	-575.7	0.269522		AT4G25210	1107	-301.2	0.272087			AT2G07707	y		477	-115.5	0.242138		AT4G15830	891	-231.4	0.259708
AT5G01530	n	PSI	873	-302.8	0.34685		AT5G14390	1110	-311.1	0.28027			AT2G07708	y		426	-131	0.307512		AT4G14500	1302	-396.6	0.304608
AT4G18210	n	PSI	1173	-260.5	0.22208		AT4G02510	4512	-1370.9	0.303834			AT4G32180	y		2706	-827.7	0.305876		AT2G24280	1485	-419.8	0.282694
AT4G18050	y		3711	-1077.6	0.29038		AT2G36240	1494	-418.6	0.280187			AT1G58270	n		1191	-318.8	0.267674		AT5G13060	2214	-616.6	0.2785
AT2G48160	y		4101	-1255.7	0.306194		AT2G37570	1485	-404	0.272054			AT4G22070	n	PSI	1617	-471.8	0.291775		AT5G38360	720	-172.8	0.24
AT5G26000	n		1626	-434.3	0.267097		AT5G62030	1362	-378.9	0.278194			AT2G19110	y		3519	-1018.7	0.289486		AT5G51380	1440	-429.3	0.298125
AT1G60170	y		1458	-442	0.303155		AT5G25040	1374	-367.2	0.267249			AT4G32190	y		2352	-634.4	0.269728		AT3G61080	981	-281.5	0.286952
AT2G44450	y		1521	-423.4	0.278369		AT2G12290	402	-79.6	0.19801			AT3G44480	y		3585	-966.1	0.269484		AT4G38510	1464	-431.2	0.294536
AT2G01008	y		540	-218.9	0.40537		AT1G13710	1554	-467.3	0.300708			AT3G47470	n	PSI	756	-242.9	0.321296		AT1G01750	423	-103.2	0.243972
AT1G54040	y		786	-249	0.316794		AT4G26540	3276	-1005.6	0.30696			AT2G39730	y		1425	-451.2	0.316632		AT4G25210	1107	-301.2	0.272087
AT4G16340	y		5493	-1625.2	0.295867		AT4G27870	2286	-679	0.297025			AT5G66690	n	PSI	1446	-498	0.344398		AT5G14390	1110	-311.1	0.28027
AT3G55850	y		1731	-498.5	0.287984		AT5G01090	1062	-297.2	0.279849			AT5G35580	n	PSI	1485	-417.1	0.280875		AT4G02510	4512	-1370.9	0.303834
AT4G15802	y		261	-65.3	0.250192		AT4G15820	1383	-323.5	0.233912			AT3G04570	n	PSI	948	-356.4	0.375949		AT2G36240	1494	-418.6	0.280187
AT1G70600	y		441	-126.2	0.286168		AT5G37020	2436	-740.9	0.304146			AT2G44450	y		1521	-423.4	0.278369		AT2G37570	1485	-404	0.272054
AT2G20130	y		771	-210.2	0.272633		AT2G24270	1491	-467.7	0.313682			AT2G01520	n	PSI	456	-128.3	0.28136		AT5G62030	1362	-378.9	0.278194
AT5G10340	y		1338	-353.7	0.26435		AT5G38350	2502	-656.6	0.26243			AT1G66280	n	PSI	1575	-422.4	0.26819		AT2G12290	402	-79.6	0.19801
AT3G45140	y		2691	-776	0.288369		AT5G13070	552	-146.4	0.265217			AT2G05070	n	PSI	798	-263	0.329574		AT5G64690	1035	-270.7	0.261546
AT4G16530	y		2412	-681.9	0.282711		AT5G39680	2133	-574.6	0.269386			AT1G31910	y		1518	-441.2	0.290646		AT1G13710	1554	-467.3	0.300708
AT1G29910	y		804	-287.3	0.357338		AT5G51390	342	-84.5	0.247076			AT1G21100	n	PSI	1122	-327.8	0.292157		AT4G26540	3276	-1005.6	0.30696
AT2G45330	y		870	-240	0.275862		AT1G01740	1452	-413.6	0.284848			AT1G30730	n	PSI	1581	-482.8	0.305376		AT4G27870	2286	-679	0.297025
AT2G05070	y		798	-263	0.329574		AT4G38520	1203	-411.9	0.342394			AT4G27650	n		1137	-313.3	0.27555		AT5G01090	1062	-297.2	0.279849
AT3G51780	y		810	-248.2	0.30642		AT4G39850	4014	-1185.3	0.295291			AT5G30490	y		711	-201.2	0.282982		AT4G15820	1383	-323.5	0.233912
AT3G09800	y		540	-159.5	0.29537		AT1G12430	2760	-770.5	0.279167			AT1G44575	n	PSI	798	-236.9	0.296867		AT5G37020	2436	-740.9	0.304146
AT4G17230	y		1590	-496.1	0.312013		AT4G26555	624	-185	0.296474			AT1G13350	n	PSI	2286	-614.7	0.268898		AT2G24270	1491	-467.7	0.313682
AT3G46780	n		1533	-454.5	0.296477		AT4G25225	171	-35.4	0.207018			AT5G63600	n	PSI	978	-296.9	0.303579		AT5G38350	2502	-656.6	0.26243
AT4G38970	n		1197	-402.5	0.336257		AT4G02500	1386	-429.1	0.309596			AT3G44550	n	PSD	1491	-394.6	0.264655		AT5G13070	552	-146.4	0.265217
AT2G41090	n		576	-166.6	0.289236		AT5G26360	1668	-468	0.280576			AT1G55020	n	PSD	2580	-729.5	0.282752		AT5G39680	2133	-574.6	0.269386
AT1G32060	n		1188	-329.5	0.277357		AT4G27880	984	-308	0.313008			AT3G14940	n	PSD	2907	-901.6	0.310148		AT5G51390	342	-84.5	0.247076
AT3G27690	n		801	-258.1	0.322222		AT5G27690	1059	-270.04	0.254995										AT1G01740	1452	-413.6	0.284848
AT1G29920	y		804	-278.9	0.346891		AT1G11100	3681	-1042.4	0.283184										AT4G38520	1203	-411.9	0.342394
AT5G08670	y		1671	-538.3	0.322142		AT4G26550	678	-193	0.284661										AT4G39850	4014	-1185.3	0.295291
AT2G21330	n		1200	-432.2	0.360167		AT1G50700	1566	-394.3	0.251788										AT1G12430	2760	-770.5	0.279167
AT3G55800	n		1182	-344.3	0.291286		AT4G38530	1695	-491.4	0.289912										AT4G26555	624	-185	0.296474
AT3G28270	y		1125	-293.3	0.260711		AT1G01770	1899	-571.2	0.30079										AT4G25225	171	-35.4	0.207018
AT2G35750	y		186	-54.6	0.293548		AT5G38344	642	-164.6	0.256386										AT4G02500	1386	-429.1	0.309596
AT1G21250	n		2208	-642.3	0.290897		AT4G15810	2757	-761.4	0.27617										AT2G36295	342	-83.9	0.245322
AT3G48050	y		4842	-1479.7	0.305597		AT5G39670	615	-165.6	0.269268										AT5G26360	1668	-468	0.280576
AT5G53740	n	PSI	828	-207.9	0.251087		AT5G38340	3180	-835.1	0.26261										AT4G27880	984	-308	0.313008
AT5G03880	y		1020	-320	0.313725		AT1G49710	1542	-450.6	0.292218										AT5G27690	1059	-270.04	0.254995
AT4G17470	n	PSI	927	-269.6	0.290831		AT5G37010	1914	-548.87	0.286766										AT1G11100	3681	-1042.4	0.283184
AT3G63160	n	PSI	210	-61.9	0.294762		AT4G39860	900	-243.7	0.270778										AT4G26550	678	-193	0.284661
AT4G02970	y		813	-194.3	0.238991		AT4G37200	786	-236.8	0.301272										AT5G63390	1680	-468	0.278571
AT1G34480	n	PSI	1809	-407.3	0.225152		AT1G12440	507	-150.4	0.296647										AT1G50700	1566	-394.3	0.251788
AT4G23420	n	PSI	951	-260.4	0.273817		AT1G13770	1323	-365.9	0.276568										AT4G25220	1515	-478.2	0.315644
AT2G20120	y		807	-226	0.28005		AT5G14370	1020	-312.9	0.306765										AT4G38530	1695	-491.4	0.289912
AT3G46120	n	PSI	1167	-307.2	0.263239		AT4G03820	1314	-327.9	0.249543										AT1G01770	1899	-571.2	0.30079
AT2G05440	n	PSI	384	-124.5	0.324219		AT3G02700	759	-227	0.299078										AT5G02390	2508	-638.5	0.254585
AT1G55670	n	PSI	483	-116.4	0.240994		AT5G27680	2577	-734	0.284827										AT5G01060	1500	-434.4	0.2896
AT2G26770	n	PSI	1491	-431.1	0.289135		AT4G27890	882	-252.1	0.285828										AT5G38344	642	-164.6	0.256386
AT4G15140	y		498	-124.9	0.250803		AT4G25230	1737	-525	0.302245										AT4G15810	2757	-761.4	0.27617
AT4G20270	y		2979	-843.3	0.283082		AT5G63380	1689	-504.2	0.29852										AT5G39670	615	-165.6	0.269268
AT4G23060	y		1455	-451.9	0.310584		AT5G62050	1290	-360.1	0.279147										AT5G38340	3180	-835.1	0.26261
AT2G07676	y		357	-86.4	0.242017		AT1G01760	1263	-338	0.267617										AT1G49710	1542	-450.6	0.292218
AT4G08520	n		546	-143.6	0.263004		AT4G37210	1479	-461.6	0.312103										AT5G37010	1914	-548.87	0.286766
AT5G08740	y		1560	-461.6	0.295897		AT4G38540	1224	-363.8	0.297222										AT4G39860	900	-243.7	0.270778
AT5G01040	y		1755	-455.97	0.259812		AT4G15800	351	-114.8	0.327066										AT4G37200	786	-236.8	0.301272
AT4G16360	y		780	-250.4	0.321026		AT5G01075	246	-47.5	0.193089										AT1G12440	507	-150.4	0.296647
AT4G16143	y		1608	-510.1	0.317226		AT1G49700	840	-230.9	0.274881										AT1G13770	1323	-365.9	0.276568
AT2G07698	n	PSD	2334	-716.9	0.307155		AT5G37000	1644	-432.5	0.263078										AT5G14370	1020	-312.9	0.306765
AT4G07950	n	PSD	321	-82.5	0.257009		AT5G13050	834	-223.6	0.268106										AT4G03820	1314	-327.9	0.249543
AT1G01210	n	PSD	321	-84.8	0.264174		AT5G39660	1374	-391.9	0.285226										AT5G25020	810	-221.9	0.273951
AT4G36870	y		2220	-598.5	0.269595		AT4G39870	1185	-341.1	0.287848										AT3G02700	759	-227	0.299078
AT4G21870	n	PSD	405	-111.2	0.274568		AT5G14360	492	-115.4	0.234553										AT4G15802	261	-65.3	0.250192
AT3G41762	y		330	-117	0.354545		AT3G02710	1590	-484.4	0.304654										AT5G27680	2577	-734	0.284827
AT2G31141	n	PSD	498	-112.7	0.226305		AT5G26340	1581	-484	0.306135										AT4G26560	645	-165.7	0.256899
AT4G14096	y		1407	-395.6	0.281166		AT2G36270	1329	-372.7	0.280436										AT4G27890	882	-252.1	0.285828
AT5G08690	y		1671	-548.4	0.328187		AT5G27670	453	-136.3	0.300883										AT4G25230	1737	-525	0.302245
AT5G49730	n		2217	-612.8	0.27641		AT4G26570	681	-176	0.258443										AT5G63380	1689	-504.2	0.29852
AT1G51805	n		2655	-683.3	0.257363		AT4G25240	1770	-501.2	0.283164										AT5G62050	1290	-360.1	0.279147
AT4G21530	y		2334	-654	0.280206		AT1G13740	1047	-269.77	0.25766										AT1G01760	1263	-338	0.267617
AT4G08580	y		1308	-299.8	0.229205		AT4G37220	609	-163.5	0.268473										AT4G37210	1479	-461.6	0.312103
AT4G19050	y		3606	-963.6	0.267221		AT5G50090	480	-118.2	0.24625										AT4G38540	1224	-363.8	0.297222
AT1G24020	n		468	-138.6	0.296154		AT4G38550	1839	-524.9	0.285427										AT1G24420	1311	-383.6	0.292601
AT1G69730	n		2379	-661	0.277848		AT1G01790	3582	-1105.2	0.308543										AT5G01070	375	-105.9	0.2824
AT5G38420	n		546	-152.9	0.280037		AT5G02370	1887	-513.4	0.272072										AT4G15800	351	-114.8	0.327066
AT4G19170	n		1788	-563.6	0.315213		AT5G13020	1194	-350.6	0.293635										AT1G49700	840	-230.9	0.274881
AT5G10900	y		1803	-508.8	0.282196		AT5G38320	639	-156.2	0.244444										AT5G37000	1644	-432.5	0.263078
AT1G31330	n		666	-178.9	0.268619		AT4G39880	537	-156.1	0.290689										AT5G13050	834	-223.6	0.268106
AT1G42970	n		1344	-451.4	0.335863		AT1G13750	1842	-540.4	0.293377										AT5G39660	1374	-391.9	0.285226
AT4G15020	y		2307	-646.8	0.280364		AT5G15680	6462	-1967.4	0.304457										AT4G39870	1185	-341.1	0.287848
AT5G45520	y		3504	-804.8	0.22968		AT5G14350	726	-201.6	0.277686										AT5G14360	492	-115.4	0.234553
AT4G09520	y		1479	-460.7	0.311494		AT3G02720	1167	-356.3	0.305313										AT3G02710	1590	-484.4	0.304654
AT4G28880	n		1248	-342.6	0.274519		AT5G26330	564	-137.7	0.244149										AT5G26340	1581	-484	0.306135
AT4G28860	n		1245	-339.1	0.272369		AT5G27660	1287	-368.8	0.286558										AT5G25010	861	-235.7	0.273751
AT5G04050	y		1803	-501.1	0.277926		AT5G62070	1212	-381.2	0.314521										AT2G36270	1329	-372.7	0.280436
AT5G12400	y		4809	-1388.9	0.288813		AT1G12420	1326	-370.9	0.279713										AT5G27670	453	-136.3	0.300883
AT3G44820	y		1956	-526.8	0.269325		AT1G01780	618	-161.2	0.260841										AT4G26570	681	-176	0.258443
AT2G34680	y		5127	-1525.8	0.297601		AT4G38560	1566	-425.9	0.271967										AT4G25240	1770	-501.2	0.283164
AT4G36860	y		1662	-449.9	0.270698		AT2G36290	1095	-328.6	0.300091										AT1G13740	1047	-269.77	0.25766
AT1G60110	y		1797	-469.1	0.261046		AT5G02380	234	-83.3	0.355983										AT1G12410	840	-232.9	0.277262
AT4G14680	y		1398	-414.3	0.296352		AT5G38310	567	-135.1	0.238272										AT4G37220	609	-163.5	0.268473
AT4G15130	y		915	-233.4	0.255082		AT5G13030	1902	-563.2	0.296109										AT5G50090	480	-118.2	0.24625
AT3G01500	n	PSI	813	-246.4	0.303075		AT5G39640	231	-56.9	0.24632										AT4G38550	1839	-524.9	0.285427
AT5G35490	n	PSI	177	-24.7	0.139548		AT4G39890	645	-171.4	0.265736										AT1G01790	3582	-1105.2	0.308543
AT4G16380	y		765	-214.5	0.280392		AT1G24400	1326	-408.8	0.308296										AT5G02370	1887	-513.4	0.272072
AT1G13350	y		2286	-614.7	0.268898		AT3G50370	6471	-1943.7	0.300371										AT5G01040	1755	-455.97	0.259812
AT3G01610	y		2463	-729	0.295981		AT4G25260	606	-174.7	0.288284										AT5G13020	1194	-350.6	0.293635
AT3G09260	n		1575	-435.5	0.276508		AT4G37240	507	-169.3	0.333925										AT5G38320	639	-156.2	0.244444
							AT5G65930	3780	-998	0.264021										AT4G39880	537	-156.1	0.290689
							AT5G64600	1569	-395.7	0.252199										AT1G13750	1842	-540.4	0.293377
							AT5G41960	654	-172.7	0.264067										AT5G15680	6462	-1967.4	0.304457
							AT1G72090	1806	-517.9	0.286766										AT3G02720	1167	-356.3	0.305313
							AT3G48040	627	-164.1	0.261722										AT5G26330	564	-137.7	0.244149
							AT3G49390	1062	-319.6	0.300942										AT5G27660	1287	-368.8	0.286558
							AT3G24070	789	-231.9	0.293916										AT4G26580	1008	-262.1	0.26002
							AT3G50380	9219	-2610.6	0.283176										AT4G25250	600	-142.8	0.238
							AT4G25270	1584	-455.6	0.287626										AT5G62070	1212	-381.2	0.314521
							AT3G61030	1530	-410.4	0.268235										AT1G12420	1326	-370.9	0.279713
							AT3G62360	3684	-1056.7	0.286835										AT1G01780	618	-161.2	0.260841
							AT5G65920	1335	-373.7	0.279925										AT4G38560	1566	-425.9	0.271967
							AT4G37250	2307	-702.8	0.304638										AT2G36290	1095	-328.6	0.300091
							AT4G38580	462	-158.8	0.343723										AT5G02380	234	-83.3	0.355983
							AT5G41970	1122	-332.7	0.296524										AT5G01050	1761	-459	0.260647
							AT5G40640	1761	-489.9	0.278194										AT5G38310	567	-135.1	0.238272
							AT3G48030	1050	-270.7	0.25781										AT5G13030	1902	-563.2	0.296109
							AT5G65925	453	-133.1	0.293819										AT1G24405	186	-29.1	0.156452
							AT3G49360	780	-237.2	0.304103										AT4G39890	645	-171.4	0.265736
							AT5G51300	2415	-706.9	0.292712										AT3G14700	615	-135.4	0.220163
							AT5G41980	1125	-291.3	0.258933										AT3G50370	6471	-1943.7	0.300371
							AT3G50350	546	-150.9	0.276374										AT4G26590	2262	-679.5	0.300398
							AT5G52630	1767	-477.6	0.270289										AT5G53940	390	-111.7	0.28641
							AT4G25280	750	-182.7	0.2436										AT4G25260	606	-174.7	0.288284
							AT3G62330	1440	-367.5	0.255208										AT4G37240	507	-169.3	0.333925
							AT4G37260	963	-306.3	0.318069										AT4G38570	678	-186.9	0.275664
							AT5G64620	543	-132.38	0.243794										AT5G65930	3780	-998	0.264021
							AT5G40650	843	-243.6	0.288968										AT5G64600	1569	-395.7	0.252199
							AT3G48060	4836	-1494	0.308933										AT5G41960	654	-172.7	0.264067
							AT3G49370	1785	-506.7	0.283866										AT1G72090	1806	-517.9	0.286766
							AT3G50360	510	-117	0.229412										AT5G40630	498	-123.3	0.24759
							AT5G40660	978	-267.8	0.273824										AT3G48040	627	-164.1	0.261722
							AT5G52640	2118	-607.6	0.286874										AT3G49390	1062	-319.6	0.300942
							AT4G25290	2079	-605.6	0.291294										AT3G24090	2034	-573.2	0.281809
							AT5G64610	1338	-371.7	0.277803										AT3G24070	789	-231.9	0.293916
							AT5G65940	1137	-358.2	0.31504										AT3G50380	9219	-2610.6	0.283176
							AT4G37270	2460	-717.6	0.291707										AT4G25270	1584	-455.6	0.287626
							AT5G53970	1245	-365.1	0.293253										AT3G62360	3684	-1056.7	0.286835
							AT3G48090	1872	-509.8	0.272329										AT5G65920	1335	-373.7	0.279925
							AT5G40670	813	-209.2	0.257319										AT4G37250	2307	-702.8	0.304638
							AT4G37290	255	-72.8	0.28549										AT4G38580	462	-158.8	0.343723
							AT5G65970	1710	-482.5	0.282164										AT5G41970	1122	-332.7	0.296524
							AT5G64640	1809	-526.6	0.2911										AT5G40640	1761	-489.9	0.278194
							AT5G49000	987	-273	0.276596										AT3G48030	1050	-270.7	0.25781
							AT1G60070	2589	-730.3	0.282078										AT3G24080	1917	-416.8	0.217423
							AT5G53980	471	-137.1	0.291083										AT5G40645	222	-40.3	0.181532
							AT5G63310	696	-211	0.303161										AT5G65925	453	-133.1	0.293819
							AT4G37280	963	-244	0.253375										AT3G48070	960	-272.2	0.283542
							AT5G52650	540	-179.4	0.332222										AT3G51680	912	-277.2	0.303947
							AT1G73380	1305	-373.3	0.286054										AT3G49360	780	-237.2	0.304103
							AT1G72050	975	-251.4	0.257846										AT5G51300	2415	-706.9	0.292712
							AT3G62390	1428	-368.7	0.258193										AT5G41980	1125	-291.3	0.258933
							AT3G48080	1890	-509.8	0.269735										AT3G50350	546	-150.9	0.276374
							AT5G49015	255	-66.7	0.261569										AT5G52630	1767	-477.6	0.270289
							AT5G50000	1158	-335.6	0.28981										AT4G25280	750	-182.7	0.2436
							AT5G65960	1182	-335.2	0.283587										AT3G62330	1440	-367.5	0.255208
							AT5G49010	663	-194.7	0.293665										AT4G37260	963	-306.3	0.318069
							AT1G60080	909	-247.7	0.272497										AT5G65950	3573	-1054.3	0.295074
							AT5G64630	1194	-327.9	0.274623										AT5G64620	543	-132.38	0.243794
							AT5G63300	558	-149.4	0.267742										AT5G40650	843	-243.6	0.288968
							AT5G52660	993	-269.3	0.271198										AT3G48060	4836	-1494	0.308933
							AT1G72060	246	-63	0.256098										AT3G49370	1785	-506.7	0.283866
							AT1G73390	1260	-340	0.269841										AT3G50360	510	-117	0.229412
							AT3G61070	696	-176.4	0.253448										AT5G51310	978	-280.8	0.287117
							AT5G40690	633	-181.9	0.287362										AT5G40660	978	-267.8	0.273824
							AT5G49020	1587	-468.7	0.295337										AT5G52640	2118	-607.6	0.286874
							AT5G62000	2580	-791.4	0.306744										AT4G25290	2079	-605.6	0.291294
							AT5G65990	1284	-429	0.334112										AT5G64610	1338	-371.7	0.277803
							AT5G64660	1263	-408.7	0.323595										AT3G61010	1284	-362.7	0.282477
							AT1G60090	1539	-440.2	0.28603										AT5G65940	1137	-358.2	0.31504
							AT3G62370	1086	-328.4	0.302394										AT4G37270	2460	-717.6	0.291707
							AT5G51340	2181	-597.4	0.273911										AT5G53970	1245	-365.1	0.293253
							AT1G01710	1284	-360.3	0.280607										AT3G48050	4842	-1479.7	0.305597
							AT5G37070	513	-121.3	0.236452										AT3G49380	1059	-280.1	0.264495
							AT1G72070	381	-89.9	0.235958										AT3G48090	1872	-509.8	0.272329
							AT5G64650	483	-140.4	0.290683										AT5G40670	813	-209.2	0.257319
							AT5G63320	3186	-828.9	0.260169										AT4G37290	255	-72.8	0.28549
							AT5G25080	654	-180.4	0.275841										AT5G65970	1710	-482.5	0.282164
							AT5G49030	3282	-955.9	0.291255										AT5G64640	1809	-526.6	0.2911
							AT3G61050	1533	-427.2	0.278669										AT5G49000	987	-273	0.276596
							AT5G25090	561	-162.5	0.289661										AT1G60070	2589	-730.3	0.282078
							AT5G50020	1224	-344.2	0.281209										AT3G61060	873	-247	0.282932
							AT5G51350	2688	-747.3	0.278013										AT5G53980	471	-137.1	0.291083
							AT1G01700	1458	-394.8	0.270782										AT5G63310	696	-211	0.303161
							AT3G01480	1314	-383.8	0.292085										AT4G37280	963	-244	0.253375
							AT1G60030	1617	-495.5	0.306432										AT5G52650	540	-179.4	0.332222
							AT2G14900	327	-95.9	0.293272										AT1G73380	1305	-373.3	0.286054
							AT3G26782	1980	-596	0.30101										AT1G72050	975	-251.4	0.257846
							AT1G62690	441	-101.3	0.229705										AT3G62390	1428	-368.7	0.258193
							AT1G61360	2466	-704.8	0.285807										AT3G48080	1890	-509.8	0.269735
							AT3G26780	1200	-321.9	0.26825										AT5G49015	255	-66.7	0.261569
							AT3G49420	423	-105.4	0.249173										AT5G50000	1158	-335.6	0.28981
							AT3G24120	888	-260.9	0.293806										AT5G65960	1182	-335.2	0.283587
							AT1G23090	1896	-543.6	0.286709										AT5G49010	663	-194.7	0.293665
							AT2G02910	1383	-341.2	0.24671										AT1G60080	909	-247.7	0.272497
							AT1G72010	1128	-373.1	0.330762										AT4G37295	261	-79.5	0.304598
							AT1G74670	306	-64.7	0.211438										AT5G53990	1344	-391.6	0.291369
							AT3G13460	2004	-605.2	0.301996										AT5G64630	1194	-327.9	0.274623
							AT3G14790	1995	-583.5	0.292481										AT5G63300	558	-149.4	0.267742
							AT1G47056	1557	-452.6	0.290687										AT5G51330	1920	-529.8	0.275938
							AT3G51740	2511	-686.7	0.273477										AT5G52660	993	-269.3	0.271198
							AT3G50410	762	-227.9	0.299081										AT1G72060	246	-63	0.256098
							AT5G28900	1611	-418.5	0.259777										AT1G73390	1260	-340	0.269841
							AT5G04930	3477	-1067.7	0.307075										AT3G61070	696	-176.4	0.253448
							AT1G61370	2445	-688.7	0.281677										AT1G60095	1596	-410.5	0.257206
							AT3G25440	1335	-344.9	0.258352										AT5G40690	633	-181.9	0.287362
							AT3G51750	333	-61.6	0.184985										AT5G49020	1587	-468.7	0.295337
							AT3G49430	903	-283.8	0.314286										AT5G62000	2580	-791.4	0.306744
							AT3G24110	690	-159.5	0.231159										AT5G65990	1284	-429	0.334112
							AT3G26770	921	-319.8	0.347231										AT5G64660	1263	-408.7	0.323595
							AT3G01490	1236	-389.7	0.315291										AT3G62370	1086	-328.4	0.302394
							AT3G62400	261	-64.5	0.247126										AT5G51340	2181	-597.4	0.273911
							AT1G48380	1068	-298.7	0.279682										AT5G52670	312	-60.4	0.19359
							AT5G16910	3438	-1077	0.313264										AT1G01710	1284	-360.3	0.280607
							AT1G72020	294	-85.3	0.290136										AT5G37070	513	-121.3	0.236452
							AT1G73350	627	-168.1	0.268102										AT1G72070	381	-89.9	0.235958
							AT1G74680	1386	-374	0.269841										AT5G64650	483	-140.4	0.290683
							AT3G12140	984	-267.1	0.271443										AT5G63320	3186	-828.9	0.260169
							AT3G13470	1791	-556.7	0.310832										AT5G65980	1188	-345.2	0.290572
							AT3G50420	2385	-645.3	0.270566										AT5G25080	654	-180.4	0.275841
							AT5G03610	1080	-298.6	0.276481										AT5G49030	3282	-955.9	0.291255
							AT3G25470	906	-245.7	0.271192										AT3G61050	1533	-427.2	0.278669
							AT3G24140	1245	-315.7	0.253574										AT5G25090	561	-162.5	0.289661
							AT3G49400	2679	-750.5	0.280142										AT5G50020	1224	-344.2	0.281209
							AT1G61380	2418	-676.5	0.279777										AT5G51350	2688	-747.3	0.278013
							AT1G48370	2175	-649.2	0.298483										AT1G01700	1458	-394.8	0.270782
							AT3G13480	519	-135.5	0.261079										AT5G52680	717	-169.4	0.236262
							AT2G26900	1230	-345.7	0.281057										AT3G01480	1314	-383.8	0.292085
							AT2G02930	639	-177.3	0.277465										AT1G60030	1617	-495.5	0.306432
							AT1G48360	2241	-660.6	0.294779										AT2G14900	327	-95.9	0.293272
							AT1G73360	2169	-641.5	0.295758										AT3G26782	1980	-596	0.30101
							AT1G72030	771	-237.1	0.307523										AT1G61360	2466	-704.8	0.285807
							AT2G01600	1716	-475.6	0.277156										AT3G26780	1200	-321.9	0.26825
							AT1G23060	1104	-284	0.257246										AT3G49420	423	-105.4	0.249173
							AT3G51720	1224	-303.1	0.247631										AT3G24120	888	-260.9	0.293806
							AT3G48100	555	-142	0.255856										AT1G23090	1896	-543.6	0.286709
							AT1G36390	840	-192.2	0.22881										AT1G48390	1242	-290.1	0.233575
							AT1G11090	975	-290.7	0.298154										AT2G02910	1383	-341.2	0.24671
							AT1G74690	1764	-487.5	0.276361										AT1G73340	1545	-442.9	0.286667
							AT5G04910	669	-200.6	0.299851										AT1G72010	1128	-373.1	0.330762
							AT5G41900	1416	-425	0.300141										AT1G74670	306	-64.7	0.211438
							AT2G14910	1161	-306.1	0.263652										AT3G12130	747	-217	0.290495
							AT1G36370	1797	-482.1	0.26828										AT3G13460	2004	-605.2	0.301996
							AT3G49410	1725	-463.9	0.268928										AT3G14790	1995	-583.5	0.292481
							AT1G61390	2496	-700.8	0.280769										AT1G47056	1557	-452.6	0.290687
							AT1G23080	1860	-569.3	0.306075										AT3G51740	2511	-686.7	0.273477
							AT1G60060	1161	-329.4	0.283721										AT3G50410	762	-227.9	0.299081
							AT3G13490	1809	-522.4	0.288778										AT5G28900	1611	-418.5	0.259777
							AT1G48350	513	-156.7	0.305458										AT5G04930	3477	-1067.7	0.307075
							AT1G72040	1743	-528.5	0.303213										AT1G61370	2445	-688.7	0.281677
							AT2G01610	669	-211.3	0.315845										AT3G25440	1335	-344.9	0.258352
							AT1G50670	627	-153.1	0.244179										AT3G51750	333	-61.6	0.184985
							AT1G36380	255	-54.1	0.212157										AT3G49430	903	-283.8	0.314286
							AT3G51730	642	-188.9	0.294237										AT3G24110	690	-159.5	0.231159
							AT1G73370	2829	-764.4	0.270201										AT3G26770	921	-319.8	0.347231
							AT5G04920	1323	-398.5	0.301209										AT3G01490	1236	-389.7	0.315291
							AT5G41910	561	-123.7	0.220499										AT3G62400	261	-64.5	0.247126
							AT1G61320	1380	-339.8	0.246232										AT1G48380	1068	-298.7	0.279682
							AT3G24160	1095	-312.8	0.285662										AT5G16910	3438	-1077	0.313264
							AT1G63980	1176	-287.4	0.244388										AT1G72020	294	-85.3	0.290136
							AT2G13610	1950	-563.1	0.288769										AT1G73350	627	-168.1	0.268102
							AT5G53900	798	-208.9	0.261779										AT1G74680	1386	-374	0.269841
							AT1G75960	1635	-528.6	0.323303										AT3G12140	984	-267.1	0.271443
							AT3G12170	789	-212.1	0.268821										AT3G13470	1791	-556.7	0.310832
							AT2G02955	2001	-542.6	0.271164										AT3G12145	978	-225.2	0.230266
							AT2G02950	1320	-363.5	0.275379										AT3G50420	2385	-645.3	0.270566
							AT2G01620	879	-248.3	0.28248										AT5G03610	1080	-298.6	0.276481
							AT2G26920	1941	-531.24	0.273694										AT5G04940	2013	-570.3	0.283308
							AT3G61100	501	-134.6	0.268663										AT2G14920	1002	-268.5	0.267964
							AT3G62430	1314	-358.8	0.273059										AT3G25470	906	-245.7	0.271192
							AT3G48120	987	-259.4	0.262817										AT1G60050	1125	-297.6	0.264533
							AT3G25480	795	-180.9	0.227547										AT3G49400	2679	-750.5	0.280142
							AT2G38920	1008	-270	0.267857										AT1G61380	2418	-676.5	0.279777
							AT3G51790	771	-198.9	0.257977										AT1G48370	2175	-649.2	0.298483
							AT2G13600	2094	-571.2	0.272779										AT5G16900	2601	-742.6	0.285506
							AT3G49470	654	-176.3	0.269572										AT3G13480	519	-135.5	0.261079
							AT5G04900	1047	-301.3	0.287775										AT2G26900	1230	-345.7	0.281057
							AT1G60000	777	-217.2	0.279537										AT2G02930	639	-177.3	0.277465
							AT3G50460	618	-148.6	0.240453										AT1G48360	2241	-660.6	0.294779
							AT1G62660	1947	-577.2	0.296456										AT1G73360	2169	-641.5	0.295758
							AT3G61113	300	-67.4	0.224667										AT1G72030	771	-237.1	0.307523
							AT3G12180	441	-95.9	0.21746										AT2G01600	1716	-475.6	0.277156
							AT2G01630	1506	-372.8	0.247543										AT1G23060	1104	-284	0.257246
							AT1G73310	1326	-356.1	0.268552										AT3G12150	1092	-364.8	0.334066
							AT3G61110	261	-72.3	0.277011										AT5G41908	156	-33.6	0.215385
							AT2G02960	816	-247.7	0.303554										AT3G51720	1224	-303.1	0.247631
							AT1G74640	1113	-308.8	0.277448										AT3G48100	555	-142	0.255856
							AT3G48110	3204	-936.6	0.292322										AT1G36390	840	-192.2	0.22881
							AT5G40600	978	-266.3	0.27229										AT1G11090	975	-290.7	0.298154
							AT3G24180	2853	-847.8	0.297161										AT1G74690	1764	-487.5	0.276361
							AT3G51760	780	-211.1	0.270641										AT5G04910	669	-200.6	0.299851
							AT3G50430	1929	-536.1	0.277916										AT2G14910	1161	-306.1	0.263652
							AT1G62670	1893	-498.5	0.263339										AT1G36370	1797	-482.1	0.26828
							AT1G61340	558	-161.9	0.290143										AT3G24130	1008	-288.6	0.28631
							AT1G60010	522	-134.1	0.256897										AT3G49410	1725	-463.9	0.268928
							AT3G62410	396	-109.6	0.276768										AT1G61390	2496	-700.8	0.280769
							AT1G73325	669	-169.3	0.253064										AT1G23080	1860	-569.3	0.306075
							AT5G53920	1116	-305.5	0.273746										AT3G13490	1809	-522.4	0.288778
							AT1G74650	993	-243.4	0.245116										AT1G48350	513	-156.7	0.305458
							AT5G65910	1299	-364.5	0.2806										AT1G72040	1743	-528.5	0.303213
							AT1G75980	678	-164.2	0.242183										AT2G01610	669	-211.3	0.315845
							AT2G02970	1668	-493.4	0.295803										AT1G50670	627	-153.1	0.244179
							AT2G25610	537	-159.3	0.296648										AT3G50400	1125	-288	0.256
							AT1G73320	951	-289.5	0.304416										AT1G36380	255	-54.1	0.212157
							AT2G01640	471	-113.7	0.241401										AT3G51730	642	-188.9	0.294237
							AT5G41940	1650	-492.9	0.298727										AT1G73370	2829	-764.4	0.270201
							AT5G40610	1203	-353.6	0.293932										AT5G04920	1323	-398.5	0.301209
							AT3G48140	267	-69	0.258427										AT5G41910	561	-123.7	0.220499
							AT3G24190	2382	-696.9	0.292569										AT3G24160	1095	-312.8	0.285662
							AT3G24170	1500	-439.5	0.293										AT1G63980	1176	-287.4	0.244388
							AT5G52600	606	-150.9	0.24901										AT3G51780	810	-248.2	0.30642
							AT3G50440	867	-241.7	0.278777										AT2G13610	1950	-563.1	0.288769
							AT1G62680	1647	-442.8	0.268852										AT5G53900	798	-208.9	0.261779
							AT1G61350	1722	-468	0.271777										AT1G75960	1635	-528.6	0.323303
							AT3G51770	2856	-884.9	0.309839										AT3G12170	789	-212.1	0.268821
							AT5G53930	1590	-379.9	0.238931										AT2G02955	2001	-542.6	0.271164
							AT2G25605	603	-172.1	0.285406										AT2G02950	1320	-363.5	0.275379
							AT1G73330	630	-167.7	0.26619										AT1G73300	1326	-329.3	0.248341
							AT1G74660	309	-87.9	0.284466										AT2G01620	879	-248.3	0.28248
							AT5G65900	1902	-461.9	0.24285										AT1G74630	1932	-554.3	0.286905
							AT1G75990	1464	-410	0.280055										AT2G26920	1941	-531.24	0.273694
							AT2G26930	1152	-305.9	0.265538										AT3G61100	501	-134.6	0.268663
							AT2G01650	1377	-380.6	0.276398										AT3G62430	1314	-358.8	0.273059
							AT2G02980	1812	-478.9	0.264294										AT3G48120	987	-259.4	0.262817
							AT5G41950	1698	-515.6	0.303651										AT5G41920	1218	-367.5	0.301724
							AT1G11020	966	-292.3	0.302588										AT3G25480	795	-180.9	0.227547
							AT1G36320	1245	-330.9	0.265783										AT2G38920	1008	-270	0.267857
							AT1G12350	954	-282.7	0.296331										AT3G51790	771	-198.9	0.257977
							AT1G63940	1461	-444.4	0.304175										AT2G13600	2094	-571.2	0.272779
							AT2G37620	1134	-351.3	0.309788										AT3G49470	654	-176.3	0.269572
							AT1G13680	1041	-275.4	0.264553										AT3G24150	1032	-272.9	0.264438
							AT3G01400	1068	-335.6	0.314232										AT5G04900	1047	-301.3	0.287775
							AT4G01290	2976	-794.3	0.266902										AT1G60000	777	-217.2	0.279537
							AT5G27650	3219	-912.2	0.28338										AT3G50460	618	-148.6	0.240453
							AT2G13650	1002	-269.6	0.269062										AT1G63990	1152	-304.6	0.26441
							AT2G38950	2127	-604.9	0.284391										AT1G62660	1947	-577.2	0.296456
							AT1G75920	1062	-267	0.251412										AT3G61113	300	-67.4	0.224667
							AT1G50620	1890	-506.5	0.267989										AT2G26910	4263	-1229.4	0.288388
							AT3G26700	1143	-329.5	0.288276										AT3G12180	441	-95.9	0.21746
							AT3G02730	537	-169.8	0.316201										AT2G01630	1506	-372.8	0.247543
							AT1G24330	2316	-632.4	0.273057										AT1G73310	1326	-356.1	0.268552
							AT1G51950	804	-194.97	0.2425										AT3G61110	261	-72.3	0.277011
							AT2G24300	1659	-454	0.273659										AT2G02960	816	-247.7	0.303554
							AT1G23000	1077	-274.2	0.254596										AT1G74640	1113	-308.8	0.277448
							AT1G01690	1350	-373.8	0.276889										AT3G48110	3204	-936.6	0.292322
							AT1G48300	858	-232.6	0.271096										AT5G40600	978	-266.3	0.27229
							AT1G49630	3243	-921	0.283996										AT3G24180	2853	-847.8	0.297161
							AT5G13000	5868	-1728.7	0.294598										AT2G14960	1773	-564.4	0.318331
							AT5G38300	792	-224.1	0.282955										AT3G50430	1929	-536.1	0.277916
							AT5G03680	1776	-470.62	0.264989										AT1G62670	1893	-498.5	0.263339
							AT2G02990	693	-200.3	0.289033										AT1G61340	558	-161.9	0.290143
							AT5G01020	1233	-380.4	0.308516										AT1G60010	522	-134.1	0.256897
							AT2G01660	867	-297.2	0.342791										AT3G62410	396	-109.6	0.276768
							AT4G13270	648	-141.7	0.218673										AT1G73325	669	-169.3	0.253064
							AT1G62610	834	-244	0.292566										AT5G53920	1116	-305.5	0.273746
							AT1G36310	1215	-358.2	0.294815										AT1G74650	993	-243.4	0.245116
							AT2G36300	768	-234.4	0.305208										AT5G65910	1299	-364.5	0.2806
							AT1G13690	534	-153.1	0.286704										AT1G75980	678	-164.2	0.242183
							AT1G12360	2001	-514	0.256872										AT2G02970	1668	-493.4	0.295803
							AT2G36305	936	-271.6	0.290171										AT2G25610	537	-159.3	0.296648
							AT5G16990	1032	-294.4	0.285271										AT1G73320	951	-289.5	0.304416
							AT5G27640	2139	-642.4	0.300327										AT2G01640	471	-113.7	0.241401
							AT5G14330	387	-90.8	0.234625										AT4G13290	1473	-355.7	0.24148
							AT4G01280	909	-247.5	0.272277										AT5G41940	1650	-492.9	0.298727
							AT1G74600	2688	-763.9	0.284189										AT5G40610	1203	-353.6	0.293932
							AT2G37630	1104	-326.7	0.295924										AT3G48140	267	-69	0.258427
							AT2G38960	1419	-397.3	0.279986										AT3G24190	2382	-696.9	0.292569
							AT1G51940	1956	-531.5	0.271728										AT3G24170	1500	-439.5	0.293
							AT3G02740	1467	-417.3	0.284458										AT5G52600	606	-150.9	0.24901
							AT3G01410	885	-248.9	0.281243										AT3G50440	867	-241.7	0.278777
							AT1G24340	2130	-613.4	0.287981										AT1G62680	1647	-442.8	0.268852
							AT1G23010	1746	-495.9	0.284021										AT1G61350	1722	-468	0.271777
							AT2G25625	459	-148	0.32244										AT3G51770	2856	-884.9	0.309839
							AT1G01680	927	-234.4	0.252859										AT5G53930	1590	-379.9	0.238931
							AT5G03690	1182	-345.6	0.292386										AT2G25605	603	-172.1	0.285406
							AT1G49620	588	-163.3	0.277721										AT1G73330	630	-167.7	0.26619
							AT2G25620	1179	-380.7	0.322901										AT1G74660	309	-87.9	0.284466
							AT5G01030	2235	-628.9	0.281387										AT5G65900	1902	-461.9	0.24285
							AT5G13010	3768	-1111	0.294851										AT1G75990	1464	-410	0.280055
							AT3G14720	1797	-508.6	0.283027										AT2G26930	1152	-305.9	0.265538
							AT2G01670	549	-146.3	0.266485										AT2G01650	1377	-380.6	0.276398
							AT4G14590	1527	-400.7	0.26241										AT2G02980	1812	-478.9	0.264294
							AT4G13260	1248	-370.4	0.296795										AT5G41950	1698	-515.6	0.303651
							AT1G12330	1518	-427.9	0.281884										AT4G13280	1575	-396.9	0.252
							AT2G37600	342	-96.9	0.283333										AT1G11020	966	-292.3	0.302588
							AT1G11000	1722	-497.5	0.288908										AT1G36320	1245	-330.9	0.265783
							AT1G62630	2682	-718.8	0.268009										AT1G12350	954	-282.7	0.296331
							AT1G14990	369	-87.1	0.236043										AT1G63940	1461	-444.4	0.304175
							AT1G61300	2289	-622.5	0.271953										AT2G37620	1134	-351.3	0.309788
							AT5G26300	1050	-281.8	0.268381										AT5G14340	792	-200.8	0.253535
							AT5G16980	720	-204	0.283333										AT5G26320	1059	-276.6	0.26119
							AT5G27630	1947	-557.5	0.286338										AT3G01400	1068	-335.6	0.314232
							AT3G26720	3060	-834.3	0.272647										AT4G01290	2976	-794.3	0.266902
							AT5G15650	1083	-345	0.31856										AT5G27650	3219	-912.2	0.28338
							AT5G14320	510	-148.5	0.291176										AT2G13650	1002	-269.6	0.269062
							AT3G02750	1479	-457.7	0.309466										AT1G75920	1062	-267	0.251412
							AT3G01420	1920	-532.5	0.277344										AT2G38950	2127	-604.9	0.284391
							AT4G01270	1521	-405.5	0.266601										AT1G50620	1890	-506.5	0.267989
							AT1G50600	1794	-488.3	0.272185										AT3G26700	1143	-329.5	0.288276
							AT1G24310	1134	-320.3	0.282451										AT3G02730	537	-169.8	0.316201
							AT5G39610	858	-210.7	0.245571										AT1G24330	2316	-632.4	0.273057
							AT5G04990	1416	-443.5	0.313206										AT1G51950	804	-194.97	0.2425
							AT2G26980	1149	-284.5	0.247607										AT2G24300	1659	-454	0.273659
							AT3G14730	1962	-596.7	0.304128										AT1G23000	1077	-274.2	0.254596
							AT5G03660	522	-136.9	0.262261										AT1G01690	1350	-373.8	0.276889
							AT2G25650	1161	-277.7	0.23919										AT2G25630	1470	-395.4	0.26898
							AT2G01680	1599	-484.9	0.303252										AT1G48300	858	-232.6	0.271096
							AT4G13250	1491	-420.3	0.281891										AT5G02350	1956	-479.52	0.245153
							AT4G14580	1281	-425.2	0.331928										AT1G49630	3243	-921	0.283996
							AT1G63970	696	-191.4	0.275										AT5G13000	5868	-1728.7	0.294598
							AT1G62640	1215	-359.8	0.296132										AT5G39630	624	-135.5	0.217147
							AT1G13670	678	-176.7	0.260619										AT5G38300	792	-224.1	0.282955
							AT1G12340	390	-86.8	0.222564										AT5G03680	1776	-470.62	0.264989
							AT2G38940	1605	-496.8	0.309533										AT2G02990	693	-200.3	0.289033
							AT2G11000	2187	-590.7	0.270096										AT5G01020	1233	-380.4	0.308516
							AT5G27620	1011	-254.2	0.251434										AT2G01660	867	-297.2	0.342791
							AT3G26710	804	-225.1	0.279975										AT4G13270	648	-141.7	0.218673
							AT5G16970	1038	-308.4	0.29711										AT1G62610	834	-244	0.292566
							AT5G15640	972	-276	0.283951										AT1G01695	1302	-323.7	0.248618
							AT5G14310	1341	-407.1	0.303579										AT1G36310	1215	-358.2	0.294815
							AT3G01435	348	-88.7	0.254885										AT2G36300	768	-234.4	0.305208
							AT1G51920	237	-49.1	0.207173										AT1G62620	1353	-406.8	0.300665
							AT3G02760	2652	-751.7	0.283446										AT1G13690	534	-153.1	0.286704
							AT3G01430	543	-185.1	0.340884										AT1G12360	2001	-514	0.256872
							AT4G02590	933	-296.9	0.318221										AT2G13640	1155	-288.5	0.249784
							AT1G75950	483	-150	0.310559										AT5G26310	1446	-482.3	0.333541
							AT5G39600	384	-93.9	0.244531										AT2G36305	936	-271.6	0.290171
							AT5G03670	1551	-446.1	0.287621										AT5G16990	1032	-294.4	0.285271
							AT2G26975	438	-134.4	0.306849										AT5G27640	2139	-642.4	0.300327
							AT5G28950	447	-84.6	0.189262										AT5G14330	387	-90.8	0.234625
							AT3G13410	966	-270.4	0.279917										AT4G01280	909	-247.5	0.272277
							AT5G01010	1317	-376.4	0.285801										AT1G74600	2688	-763.9	0.284189
							AT2G26970	669	-167.4	0.250224										AT2G37630	1104	-326.7	0.295924
							AT3G14740	1026	-277.04	0.270019										AT2G38960	1419	-397.3	0.279986
							AT2G01690	2232	-618.7	0.277195										AT1G51940	1956	-531.5	0.271728
							AT1G49600	1338	-395.4	0.295516										AT3G02740	1467	-417.3	0.284458
							AT2G25640	2238	-626.6	0.279982										AT3G01410	885	-248.9	0.281243
							AT4G14570	2295	-675.2	0.294205										AT1G24340	2130	-613.4	0.287981
							AT5G01015	315	-105.6	0.335238										AT1G23010	1746	-495.9	0.284021
							AT2G38995	1467	-371	0.252897										AT2G25625	459	-148	0.32244
							AT3G02770	501	-141.1	0.281637										AT1G01680	927	-234.4	0.252859
							AT1G11060	2793	-796.8	0.285285										AT4G13266	666	-194.8	0.292492
							AT4G27800	1167	-363.8	0.31174										AT5G03690	1182	-345.6	0.292386
							AT5G27610	2916	-795.3	0.272737										AT1G49620	588	-163.3	0.277721
							AT1G12390	414	-85.8	0.207246										AT2G25620	1179	-380.7	0.322901
							AT5G16960	1041	-327.1	0.314217										AT5G02360	1029	-269.9	0.262293
							AT3G26740	426	-78.9	0.185211										AT5G01030	2235	-628.9	0.281387
							AT5G15630	1296	-315	0.243056										AT5G13010	3768	-1111	0.294851
							AT3G25410	1296	-374.9	0.289275										AT3G14720	1797	-508.6	0.283027
							AT2G35000	1137	-380.2	0.334389										AT2G01670	549	-146.3	0.266485
							AT3G01440	663	-160.6	0.242232										AT4G14590	1527	-400.7	0.26241
							AT4G01250	897	-247.1	0.275474										AT4G13260	1248	-370.4	0.296795
							AT3G26744	1485	-451.2	0.303838										AT1G12330	1518	-427.9	0.281884
							AT2G13690	1635	-470.1	0.287523										AT2G37600	342	-96.9	0.283333
							AT2G36330	852	-241.8	0.283803										AT1G11000	1722	-497.5	0.288908
							AT4G02580	768	-215	0.279948										AT1G14990	369	-87.1	0.236043
							AT2G37660	978	-283.3	0.289673										AT5G26300	1050	-281.8	0.268381
							AT1G50660	2178	-599	0.275023										AT5G16980	720	-204	0.283333
							AT1G49670	1890	-552	0.292063										AT5G27630	1947	-557.5	0.286338
							AT1G51990	1092	-277.9	0.254487										AT3G26720	3060	-834.3	0.272647
							AT1G23040	435	-122.6	0.281839										AT5G15650	1083	-345	0.31856
							AT2G25670	957	-269.2	0.281296										AT5G14320	510	-148.5	0.291176
							AT5G02310	6021	-1705.3	0.283225										AT3G02750	1479	-457.7	0.309466
							AT3G13420	729	-184.4	0.252949										AT4G01270	1521	-405.5	0.266601
							AT3G14750	996	-291.8	0.292972										AT1G50600	1794	-488.3	0.272185
							AT5G03640	2781	-801.7	0.288278										AT1G24310	1134	-320.3	0.282451
							AT2G23010	1314	-318.2	0.242161										AT1G26970	1239	-353.6	0.285391
							AT1G63900	1032	-321.4	0.311434										AT5G39610	858	-210.7	0.245571
							AT2G24340	969	-214.7	0.221569										AT5G04990	1416	-443.5	0.313206
							AT4G14560	507	-121.5	0.239645										AT5G28960	1611	-458.9	0.284854
							AT4G15890	3945	-1178.6	0.298758										AT2G26980	1149	-284.5	0.247607
							AT2G37678	609	-148.9	0.244499										AT3G14730	1962	-596.7	0.304128
							AT3G02780	855	-245.6	0.287251										AT5G03660	522	-136.9	0.262261
							AT3G01450	981	-257.6	0.262589										AT2G25650	1161	-277.7	0.23919
							AT5G27600	2103	-611.3	0.29068										AT2G01680	1599	-484.9	0.303252
							AT4G27810	591	-183.7	0.310829										AT2G24320	861	-228.2	0.265041
							AT4G01245	357	-77.7	0.217647										AT3G13404	66	-4.7	0.0712121
							AT3G25400	426	-105.1	0.246714										AT4G13250	1491	-420.3	0.281891
							AT2G13680	5772	-1785.3	0.309304										AT4G14580	1281	-425.2	0.331928
							AT3G26730	2319	-689.5	0.297326										AT1G63970	696	-191.4	0.275
							AT4G02570	2217	-622.6	0.28083										AT1G62640	1215	-359.8	0.296132
							AT2G36340	1245	-313.2	0.251566										AT1G61310	2778	-745.1	0.268215
							AT2G35010	585	-159.9	0.273333										AT1G13670	678	-176.7	0.260619
							AT1G48330	228	-42.7	0.187281										AT2G37610	486	-111.1	0.228601
							AT1G49660	960	-286.5	0.298438										AT1G12340	390	-86.8	0.222564
							AT4G13220	531	-122	0.229755										AT2G38940	1605	-496.8	0.309533
							AT1G51980	1512	-473.4	0.313095										AT2G11000	2187	-590.7	0.270096
							AT3G14760	507	-156.3	0.308284										AT5G27620	1011	-254.2	0.251434
							AT2G26990	1320	-343.5	0.260227										AT3G26710	804	-225.1	0.279975
							AT3G13433	153	-27.8	0.181699										AT5G16970	1038	-308.4	0.29711
							AT5G03650	2418	-659.2	0.272622										AT5G15640	972	-276	0.283951
							AT3G51710	1431	-394.9	0.275961										AT5G14310	1341	-407.1	0.303579
							AT2G25660	6501	-1888.7	0.290525										AT3G01435	348	-88.7	0.254885
							AT5G04980	1314	-367.5	0.27968										AT3G02760	2652	-751.7	0.283446
							AT1G11080	1479	-399.5	0.270115										AT3G01430	543	-185.1	0.340884
							AT3G12100	1182	-337.7	0.285702										AT4G02590	933	-296.9	0.318221
							AT5G02320	1647	-432.7	0.26272										AT1G75950	483	-150	0.310559
							AT3G13430	948	-258.1	0.272257										AT1G24320	2370	-670.8	0.283038
							AT2G23000	1314	-336.6	0.256164										AT2G24310	969	-261.5	0.269866
							AT3G13437	213	-39.87	0.187183										AT5G39600	384	-93.9	0.244531
							AT4G15880	1470	-397.8	0.270612										AT5G03670	1551	-446.1	0.287621
							AT2G24330	1227	-355.1	0.289405										AT2G26975	438	-134.4	0.306849
							AT4G14550	687	-211.7	0.308151										AT5G28950	447	-84.6	0.189262
							AT3G02790	318	-86.4	0.271698										AT3G13410	966	-270.4	0.279917
							AT3G01460	6531	-1958.9	0.299939										AT5G01010	1317	-376.4	0.285801
							AT4G27820	1521	-406.4	0.267193										AT2G26970	669	-167.4	0.250224
							AT1G12370	1473	-423.4	0.287441										AT3G14740	1026	-277.04	0.270019
							AT3G26760	903	-285.2	0.315836										AT2G01690	2232	-618.7	0.277195
							AT3G25430	1857	-513.9	0.276737										AT1G49600	1338	-395.4	0.295516
							AT3G24100	210	-47.5	0.22619										AT2G25640	2238	-626.6	0.279982
							AT5G16940	408	-104	0.254902										AT4G14570	2295	-675.2	0.294205
							AT5G15610	1329	-345.5	0.25997										AT3G02770	501	-141.1	0.281637
							AT2G36310	1011	-289.4	0.286251										AT1G11060	2793	-796.8	0.285285
							AT4G02560	2862	-760.91	0.265867										AT4G27800	1167	-363.8	0.31174
							AT2G37640	789	-273.3	0.346388										AT5G27610	2916	-795.3	0.272737
							AT1G75900	1095	-293.6	0.268128										AT1G12390	414	-85.8	0.207246
							AT2G38970	2079	-619.8	0.298124										AT5G16960	1041	-327.1	0.314217
							AT1G23020	2151	-584.9	0.27192										AT3G26740	426	-78.9	0.185211
							AT1G49650	1125	-351.8	0.312711										AT5G15630	1296	-315	0.243056
							AT4G13210	1206	-341.4	0.283085										AT3G25410	1296	-374.9	0.289275
							AT4G14540	486	-132.1	0.271811										AT2G35000	1137	-380.2	0.334389
							AT1G25682	933	-234.7	0.251554										AT4G01250	897	-247.1	0.275474
							AT1G50640	678	-209.2	0.308555										AT3G26744	1485	-451.2	0.303838
							AT3G13440	837	-217.7	0.260096										AT2G13690	1635	-470.1	0.287523
							AT4G39800	1536	-477.6	0.310937										AT2G36330	852	-241.8	0.283803
							AT3G14770	711	-189.8	0.266948										AT4G02580	768	-215	0.279948
							AT1G24350	507	-142.9	0.281854										AT2G37660	978	-283.3	0.289673
							AT1G48320	471	-114.9	0.243949										AT1G50660	2178	-599	0.275023
							AT2G24360	1236	-367.8	0.297573										AT1G49670	1890	-552	0.292063
							AT5G04950	963	-251.1	0.260748										AT4G13235	276	-69.3	0.251087
							AT3G12110	1134	-353.8	0.311993										AT1G23040	435	-122.6	0.281839
							AT2G25690	975	-285.4	0.292718										AT2G25670	957	-269.2	0.281296
							AT2G23030	1020	-249.4	0.24451										AT5G02310	6021	-1705.3	0.283225
							AT3G13445	603	-165.4	0.274295										AT3G13420	729	-184.4	0.252949
							AT4G02550	924	-222.7	0.241017										AT3G14750	996	-291.8	0.292972
							AT4G26500	1116	-318.4	0.285305										AT5G04970	1875	-553.8	0.29536
							AT4G01220	1083	-259.8	0.239889										AT5G03640	2781	-801.7	0.288278
							AT4G27830	1527	-395.9	0.259267										AT2G23010	1314	-318.2	0.242161
							AT3G26750	1581	-425.5	0.269133										AT1G63900	1032	-321.4	0.311434
							AT1G12380	2382	-730.3	0.306591										AT4G14560	507	-121.5	0.239645
							AT1G11050	1878	-560.2	0.298296										AT4G15890	3945	-1178.6	0.298758
							AT2G36320	486	-142.4	0.293004										AT2G37678	609	-148.9	0.244499
							AT1G51965	1953	-509.51	0.260886										AT3G02780	855	-245.6	0.287251
							AT5G16930	1935	-584.5	0.302067										AT3G01450	981	-257.6	0.262589
							AT2G37650	2157	-631.5	0.292768										AT5G27600	2103	-611.3	0.29068
							AT1G51960	1056	-307.4	0.291098										AT1G11070	2292	-623.7	0.27212
							AT1G50630	1362	-342.6	0.251542										AT4G27810	591	-183.7	0.310829
							AT4G13200	558	-153.4	0.27491										AT4G01245	357	-77.7	0.217647
							AT4G39810	768	-198.6	0.258594										AT2G37670	2712	-765.1	0.282117
							AT3G12120	1152	-327.2	0.284028										AT3G25400	426	-105.1	0.246714
							AT3G13450	1077	-305.1	0.283287										AT2G13680	5772	-1785.3	0.309304
							AT1G48310	2022	-576.3	0.285015										AT3G26730	2319	-689.5	0.297326
							AT3G14780	1044	-257.9	0.247031										AT5G16950	300	-64.7	0.215667
							AT1G24360	960	-304.9	0.317604										AT4G02570	2217	-622.6	0.28083
							AT1G23030	1839	-545	0.296357										AT4G01240	1980	-567.5	0.286616
							AT5G03630	1308	-399.6	0.305505										AT2G36340	1245	-313.2	0.251566
							AT5G28910	1227	-356	0.290139										AT2G35010	585	-159.9	0.273333
							AT1G62600	1359	-414.4	0.30493										AT1G48330	228	-42.7	0.187281
							AT2G24350	1614	-409.7	0.253841										AT1G49660	960	-286.5	0.298438
							AT2G25680	1371	-435.7	0.317797										AT4G13220	531	-122	0.229755
							AT4G02420	2010	-630.5	0.313682										AT1G51980	1512	-473.4	0.313095
							AT4G27720	1383	-418.3	0.302458										AT2G26990	1320	-343.5	0.260227
							AT4G02425	789	-237.4	0.300887										AT3G13433	153	-27.8	0.181699
							AT2G36130	495	-134.9	0.272525										AT5G03650	2418	-659.2	0.272622
							AT2G37460	1143	-321.5	0.281277										AT3G51710	1431	-394.9	0.275961
							AT5G62140	726	-182.7	0.251653										AT2G25660	6501	-1888.7	0.290525
							AT2G38790	615	-156.8	0.254959										AT3G13432	216	-42.5	0.196759
							AT1G14930	468	-140.6	0.300427										AT5G04980	1314	-367.5	0.27968
							AT5G63470	753	-243.8	0.323772										AT1G11080	1479	-399.5	0.270115
							AT1G13600	591	-134.1	0.226904										AT3G12100	1182	-337.7	0.285702
							AT5G49160	4605	-1353.9	0.294007										AT5G02320	1647	-432.7	0.26272
							AT5G25190	546	-147.5	0.270147										AT3G13430	948	-258.1	0.272257
							AT4G15730	3180	-860.5	0.270597										AT2G23000	1314	-336.6	0.256164
							AT1G02940	771	-202	0.261997										AT3G13437	213	-39.87	0.187183
							AT5G50150	1263	-321	0.254157										AT4G15880	1470	-397.8	0.270612
							AT1G01610	1512	-442	0.292328										AT2G24330	1227	-355.1	0.289405
							AT1G26910	666	-198	0.297297										AT4G14550	687	-211.7	0.308151
							AT2G48110	3828	-1158.6	0.302665										AT3G13435	216	-49.8	0.230556
							AT2G25470	2808	-750.9	0.267415										AT1G63910	1113	-254.1	0.228302
							AT4G27730	2211	-687.6	0.310991										AT3G02790	318	-86.4	0.271698
							AT4G02410	2025	-589.24	0.290983										AT3G01460	6531	-1958.9	0.299939
							AT4G26400	1071	-346.6	0.323623										AT4G01230	729	-202.7	0.278052
							AT5G62130	1032	-285	0.276163										AT4G27820	1521	-406.4	0.267193
							AT5G63460	489	-131.8	0.26953										AT1G12370	1473	-423.4	0.287441
							AT2G37470	417	-112.7	0.270264										AT3G26760	903	-285.2	0.315836
							AT5G49170	558	-152.7	0.273656										AT3G25430	1857	-513.9	0.276737
							AT2G36145	561	-172.4	0.307308										AT3G24100	210	-47.5	0.22619
							AT5G25180	1491	-364.8	0.244668										AT5G16940	408	-104	0.254902
							AT4G39710	654	-179.1	0.273853										AT5G15610	1329	-345.5	0.25997
							AT1G02930	627	-166.8	0.266029										AT2G36310	1011	-289.4	0.286251
							AT2G48120	942	-255.9	0.271656										AT4G02560	2862	-760.91	0.265867
							AT1G01600	1665	-569	0.341742										AT2G37640	789	-273.3	0.346388
							AT1G26920	522	-120	0.229885										AT1G75900	1095	-293.6	0.268128
							AT2G48121	228	-63.4	0.27807										AT2G38970	2079	-619.8	0.298124
							AT5G50160	2187	-590.5	0.270005										AT1G23020	2151	-584.9	0.27192
							AT2G26790	2400	-639.5	0.266458										AT1G49650	1125	-351.8	0.312711
							AT2G25460	1272	-409	0.321541										AT4G13210	1206	-341.4	0.283085
							AT4G26410	792	-253.3	0.319823										AT1G25682	933	-234.7	0.251554
							AT4G27740	318	-77.1	0.242453										AT1G50640	678	-209.2	0.308555
							AT4G27745	321	-86.6	0.269782										AT3G13440	837	-217.7	0.260096
							AT4G02400	2568	-674.4	0.262617										AT4G39800	1536	-477.6	0.310937
							AT2G38770	4530	-1332.6	0.294172										AT3G14770	711	-189.8	0.266948
							AT1G14910	2079	-608.6	0.292737										AT1G24350	507	-142.9	0.281854
							AT5G25170	657	-192.5	0.292998										AT1G48320	471	-114.9	0.243949
							AT2G36110	720	-210	0.291667										AT2G24360	1236	-367.8	0.297573
							AT5G63490	1632	-467.3	0.286336										AT5G04950	963	-251.1	0.260748
							AT5G62160	1068	-313.2	0.293258										AT1G48325	249	-50.8	0.204016
							AT1G02960	1389	-371.2	0.267243										AT3G12110	1134	-353.8	0.311993
							AT5G49190	2424	-707.7	0.291955										AT5G03620	2301	-656.5	0.285311
							AT2G12190	1539	-516.6	0.335673										AT2G25690	975	-285.4	0.292718
							AT1G02965	489	-110.1	0.225153										AT2G23030	1020	-249.4	0.24451
							AT4G02405	1002	-268.6	0.268064										AT3G13445	603	-165.4	0.274295
							AT5G38480	768	-214.9	0.279818										AT4G02550	924	-222.7	0.241017
							AT2G25490	1887	-594.9	0.315262										AT4G26500	1116	-318.4	0.285305
							AT5G50170	3084	-861.8	0.279442										AT4G01220	1083	-259.8	0.239889
							AT5G13180	759	-193.9	0.255468										AT4G27830	1527	-395.9	0.259267
							AT1G01630	768	-209.7	0.273047										AT3G26750	1581	-425.5	0.269133
							AT2G37450	894	-247.8	0.277181										AT5G28919	567	-152.6	0.269136
							AT2G38780	1398	-386.3	0.276323										AT1G12380	2382	-730.3	0.306591
							AT3G02800	612	-166.8	0.272549										AT1G11050	1878	-560.2	0.298296
							AT1G14920	1602	-531.2	0.331586										AT2G36320	486	-142.4	0.293004
							AT5G63480	570	-170.8	0.299649										AT1G51965	1953	-509.51	0.260886
							AT2G12170	288	-71.8	0.249306										AT5G16930	1935	-584.5	0.302067
							AT2G36120	768	-223.4	0.290885										AT5G15600	384	-103	0.268229
							AT4G27750	918	-279.4	0.304357										AT2G37650	2157	-631.5	0.292768
							AT5G62150	309	-84.9	0.274757										AT1G51960	1056	-307.4	0.291098
							AT4G39730	546	-174.2	0.319048										AT1G50630	1362	-342.6	0.251542
							AT1G02950	732	-188.3	0.25724										AT4G13200	558	-153.4	0.27491
							AT4G15700	309	-98.4	0.318447										AT4G39810	768	-198.6	0.258594
							AT2G24150	1035	-288.8	0.279034										AT3G12120	1152	-327.2	0.284028
							AT1G26900	1719	-490.1	0.285108										AT3G13450	1077	-305.1	0.283287
							AT2G48100	1035	-318.5	0.307729										AT1G48310	2022	-576.3	0.285015
							AT5G38470	1137	-370.9	0.326209										AT3G14780	1044	-257.9	0.247031
							AT1G01620	861	-289.7	0.336469										AT1G24360	960	-304.9	0.317604
							AT2G25480	1212	-290.7	0.239851										AT1G23030	1839	-545	0.296357
							AT4G38400	798	-250.9	0.314411										AT5G04960	1695	-509.7	0.300708
							AT5G13190	405	-128.9	0.318272										AT5G03630	1308	-399.6	0.305505
							AT5G50180	1041	-276.3	0.265418										AT1G63930	1248	-430.3	0.344792
							AT4G25100	639	-200	0.312989										AT5G28910	1227	-356	0.290139
							AT1G14970	1689	-481	0.284784										AT1G62600	1359	-414.4	0.30493
							AT1G13640	1869	-557.8	0.298448										AT2G24350	1614	-409.7	0.253841
							AT2G24190	891	-229.1	0.257127										AT2G25680	1371	-435.7	0.317797
							AT5G25150	2010	-585.8	0.291443										AT4G27720	1383	-418.3	0.302458
							AT5G62180	984	-287.7	0.292378										AT4G02425	789	-237.4	0.300887
							AT1G12310	447	-141	0.315436										AT2G36130	495	-134.9	0.272525
							AT4G26430	954	-264.6	0.277358										AT2G37460	1143	-321.5	0.281277
							AT4G27760	1131	-349.3	0.308842										AT5G62140	726	-182.7	0.251653
							AT1G01650	1623	-481.1	0.296426										AT2G38790	615	-156.8	0.254959
							AT5G01180	1713	-484.5	0.282837										AT5G63470	753	-243.8	0.323772
							AT5G37130	2634	-772.3	0.293204										AT1G13600	591	-134.1	0.226904
							AT2G48150	513	-126.2	0.246004										AT5G49160	4605	-1353.9	0.294007
							AT5G38460	1602	-354.3	0.221161										AT5G25190	546	-147.5	0.270147
							AT5G13160	1371	-397.9	0.290226										AT4G15730	3180	-860.5	0.270597
							AT5G39790	822	-217.4	0.264477										AT4G39700	477	-116.5	0.244235
							AT4G39740	831	-224.3	0.269916										AT2G24140	822	-214.2	0.260584
							AT1G13650	861	-227.5	0.264228										AT5G50150	1263	-321	0.254157
							AT1G12320	639	-184.4	0.288576										AT1G01610	1512	-442	0.292328
							AT1G14980	297	-94.3	0.317508										AT1G26910	666	-198	0.297297
							AT2G24180	1512	-430	0.284392										AT2G48110	3828	-1158.6	0.302665
							AT3G02820	849	-218.6	0.257479										AT4G27730	2211	-687.6	0.310991
							AT5G25140	1491	-388.8	0.260765										AT4G02410	2025	-589.24	0.290983
							AT5G62170	2112	-508	0.24053										AT4G26400	1071	-346.6	0.323623
							AT4G25110	1257	-368.8	0.293397										AT5G62130	1032	-285	0.276163
							AT1G26960	768	-182.2	0.23724										AT5G63460	489	-131.8	0.26953
							AT4G38420	1650	-482.3	0.292303										AT2G37470	417	-112.7	0.270264
							AT5G01190	1677	-435.1	0.259451										AT1G13610	1077	-281.7	0.26156
							AT5G39785	1821	-466.8	0.256343										AT5G49170	558	-152.7	0.273656
							AT2G24170	1914	-530.2	0.277011										AT2G36145	561	-172.4	0.307308
							AT5G13170	879	-236.2	0.268714										AT4G39710	654	-179.1	0.273853
							AT1G24300	4488	-1349.9	0.30078										AT1G02930	627	-166.8	0.266029
							AT1G02970	1503	-411.8	0.273985										AT2G48120	942	-255.9	0.271656
							AT1G01640	624	-162.9	0.261058										AT1G01600	1665	-569	0.341742
							AT4G26455	1470	-396.3	0.269592										AT1G26920	522	-120	0.229885
							AT5G14480	1164	-318	0.273196										AT2G48121	228	-63.4	0.27807
							AT3G02830	1194	-345.4	0.28928										AT5G51490	1611	-504.4	0.313097
							AT5G25130	1491	-376.8	0.252716										AT5G50160	2187	-590.5	0.270005
							AT4G26450	2127	-636.5	0.299248										AT2G26790	2400	-639.5	0.266458
							AT4G27780	1065	-354.3	0.332676										AT2G24130	2943	-787.3	0.267516
							AT4G25120	3450	-929.8	0.269507										AT2G25460	1272	-409	0.321541
							AT4G37100	2691	-761.5	0.28298										AT4G26410	792	-253.3	0.319823
							AT4G38430	1647	-541.3	0.328658										AT4G27740	318	-77.1	0.242453
							AT1G01670	1098	-289.7	0.263843										AT4G27745	321	-86.6	0.269782
							AT5G02490	1962	-609.7	0.310754										AT4G02400	2568	-674.4	0.262617
							AT5G01160	1083	-313.4	0.289381										AT2G38770	4530	-1332.6	0.294172
							AT5G13140	804	-216.6	0.269403										AT5G62165	633	-136.1	0.215008
							AT5G39770	3819	-1215.8	0.318356										AT1G14910	2079	-608.6	0.292737
							AT3G14810	2646	-776.7	0.293537										AT5G25170	657	-192.5	0.292998
							AT1G26930	1266	-370.7	0.292812										AT5G63490	1632	-467.3	0.286336
							AT5G62190	2016	-586	0.290675										AT2G37440	1440	-385.1	0.267431
							AT5G14470	1101	-303.4	0.275568										AT5G62160	1068	-313.2	0.293258
							AT3G01510	1776	-516.3	0.290709										AT1G02960	1389	-371.2	0.267243
							AT5G25120	1491	-369.9	0.248089										AT4G39720	873	-165.9	0.190034
							AT2G36160	453	-139.8	0.308609										AT5G49190	2424	-707.7	0.291955
							AT1G13635	936	-230.6	0.246368										AT2G12190	1539	-516.6	0.335673
							AT3G01513	651	-194.6	0.298925										AT1G02965	489	-110.1	0.225153
							AT4G25130	777	-224.7	0.289189										AT5G50175	339	-94.6	0.279056
							AT1G13630	2421	-652.5	0.269517										AT4G02405	1002	-268.6	0.268064
							AT1G12300	1914	-503.5	0.263062										AT5G38480	768	-214.9	0.279818
							AT3G02840	1140	-345.5	0.30307										AT2G25490	1887	-594.9	0.315262
							AT1G01660	1707	-462.8	0.271119										AT5G50170	3084	-861.8	0.279442
							AT4G37110	1254	-364.3	0.29051										AT5G13180	759	-193.9	0.255468
							AT4G38440	4398	-1398.7	0.318031										AT1G01630	768	-209.7	0.273047
							AT5G01170	1707	-587.8	0.344347										AT2G37450	894	-247.8	0.277181
							AT2G36170	387	-109.6	0.283204										AT2G38780	1398	-386.3	0.276323
							AT5G39760	1005	-262.1	0.260796										AT3G02800	612	-166.8	0.272549
							AT5G38430	546	-151.6	0.277656										AT1G14920	1602	-531.2	0.331586
							AT1G26945	285	-67.3	0.23614										AT5G63480	570	-170.8	0.299649
							AT4G39770	1050	-265.5	0.252857										AT2G12170	288	-71.8	0.249306
							AT1G02990	3210	-815.6	0.254081										AT5G25160	708	-165.5	0.233757
							AT1G26940	681	-203.3	0.298532										AT2G36120	768	-223.4	0.290885
							AT3G48170	1512	-466.2	0.308333										AT4G27750	918	-279.4	0.304357
							AT5G51400	726	-206.5	0.284435										AT5G62150	309	-84.9	0.274757
							AT4G26470	696	-172.5	0.247845										AT4G39730	546	-174.2	0.319048
							AT4G37120	1611	-380.3	0.236065										AT1G02950	732	-188.3	0.25724
							AT3G61140	1326	-366.6	0.276471										AT4G15700	309	-98.4	0.318447
							AT3G62470	1800	-504	0.28										AT2G24150	1035	-288.8	0.279034
							AT4G39780	819	-222.2	0.271306										AT1G26900	1719	-490.1	0.285108
							AT3G48160	1140	-280.3	0.245877										AT2G48100	1035	-318.5	0.307729
							AT5G51410	1005	-277.19	0.275811										AT5G38470	1137	-370.9	0.326209
							AT4G26480	927	-274.5	0.296117										AT1G01620	861	-289.7	0.336469
							AT4G25150	783	-218.9	0.279566										AT2G25480	1212	-290.7	0.239851
							AT4G26485	516	-138.1	0.267636										AT4G38400	798	-250.9	0.314411
							AT3G61150	2427	-787.1	0.32431										AT5G13190	405	-128.9	0.318272
							AT4G37130	1542	-417.4	0.270687										AT5G50180	1041	-276.3	0.265418
							AT4G38460	981	-343.3	0.349949										AT4G25100	639	-200	0.312989
							AT5G64710	2526	-696.5	0.275732										AT1G14970	1689	-481	0.284784
							AT5G40760	1548	-429.3	0.277326										AT1G13640	1869	-557.8	0.298448
							AT3G48150	1740	-494.6	0.284253										AT2G24190	891	-229.1	0.257127
							AT4G39795	381	-124	0.325459										AT2G48160	4101	-1255.7	0.306194
							AT3G50470	642	-153.5	0.239097										AT1G51913	234	-63.6	0.271795
							AT3G48190	11538	-3290.9	0.285223										AT5G25150	2010	-585.8	0.291443
							AT5G40770	834	-272.1	0.326259										AT5G62180	984	-287.7	0.292378
							AT5G52750	420	-98	0.233333										AT1G12310	447	-141	0.315436
							AT4G25160	2508	-716.5	0.285686										AT4G26430	954	-264.6	0.277358
							AT5G49100	1191	-337.7	0.283543										AT4G27760	1131	-349.3	0.308842
							AT4G37140	411	-134.3	0.326764										AT1G01650	1623	-481.1	0.296426
							AT4G38470	1728	-495	0.286458										AT5G01180	1713	-484.5	0.282837
							AT3G62450	225	-51.5	0.228889										AT5G37130	2634	-772.3	0.293204
							AT5G64740	3255	-968.6	0.297573										AT2G48150	513	-126.2	0.246004
							AT5G63410	2043	-529.7	0.259276										AT5G38460	1602	-354.3	0.221161
							AT3G49490	2862	-777.8	0.271768										AT5G13160	1371	-397.9	0.290226
							AT3G50480	603	-151	0.250415										AT5G39790	822	-217.4	0.264477
							AT3G48180	234	-46.9	0.200427										AT1G02980	2229	-602	0.270076
							AT5G40780	1341	-368.2	0.274571										AT4G38410	492	-117.2	0.238211
							AT5G51430	2511	-794.9	0.316567										AT4G39740	831	-224.3	0.269916
							AT5G50100	645	-158.2	0.245271										AT1G12320	639	-184.4	0.288576
							AT4G25170	1035	-326.7	0.315652										AT1G14980	297	-94.3	0.317508
							AT5G49110	4410	-1196.3	0.27127										AT5G14490	1053	-298.5	0.283476
							AT3G62460	603	-165.8	0.274959										AT2G24180	1512	-430	0.284392
							AT3G61130	2022	-547.77	0.270905										AT3G02820	849	-218.6	0.257479
							AT5G63400	741	-214.7	0.289744										AT5G25140	1491	-388.8	0.260765
							AT4G37150	771	-224.1	0.290661										AT5G62170	2112	-508	0.24053
							AT4G38480	1416	-441.7	0.311935										AT4G26440	1707	-483	0.282953
							AT5G64730	900	-268.6	0.298444										AT4G25110	1257	-368.8	0.293397
							AT5G52760	381	-75.1	0.197113										AT1G26960	768	-182.2	0.23724
							AT5G50110	879	-231.5	0.263367										AT4G38420	1650	-482.3	0.292303
							AT4G25180	936	-267.1	0.285363										AT5G01190	1677	-435.1	0.259451
							AT5G64760	1329	-324.7	0.244319										AT5G39785	1821	-466.8	0.256343
							AT5G49120	453	-107.7	0.237748										AT2G24170	1914	-530.2	0.277011
							AT1G61280	414	-95.8	0.231401										AT5G38450	1557	-450.3	0.28921
							AT4G38495	375	-92.5	0.246667										AT1G24300	4488	-1349.9	0.30078
							AT5G62100	891	-227.1	0.254882										AT1G02970	1503	-411.8	0.273985
							AT1G02900	363	-104.9	0.288981										AT1G01640	624	-162.9	0.261058
							AT4G38490	462	-150.9	0.326623										AT4G26455	1470	-396.3	0.269592
							AT5G51440	633	-173.1	0.27346										AT5G14480	1164	-318	0.273196
							AT1G73260	648	-201.2	0.310494										AT3G02830	1194	-345.4	0.28928
							AT1G74590	699	-193.5	0.276824										AT5G25130	1491	-376.8	0.252716
							AT3G61180	1140	-330.8	0.290175										AT3G01500	813	-246.4	0.303075
							AT4G37180	1071	-284.2	0.265359										AT4G26450	2127	-636.5	0.299248
							AT5G64750	1176	-339.6	0.288776										AT4G27780	1065	-354.3	0.332676
							AT1G14900	615	-192.8	0.313496										AT4G25120	3450	-929.8	0.269507
							AT5G63420	2736	-775.3	0.28337										AT1G13620	330	-67	0.20303
							AT4G37170	2076	-581.5	0.280106										AT4G37100	2691	-761.5	0.28298
							AT5G51450	1734	-515.6	0.297347										AT4G38430	1647	-541.3	0.328658
							AT5G52780	507	-145.5	0.286982										AT1G01670	1098	-289.7	0.263843
							AT3G48195	2817	-793.3	0.281612										AT5G02490	1962	-609.7	0.310754
							AT3G61190	579	-163.6	0.282556										AT5G01160	1083	-313.4	0.289381
							AT4G37190	1689	-468.6	0.277442										AT5G13140	804	-216.6	0.269403
							AT5G64780	528	-123.2	0.233333										AT2G48130	552	-151.6	0.274638
							AT3G61160	1296	-361.9	0.279244										AT3G14810	2646	-776.7	0.293537
							AT1G02920	630	-172.5	0.27381										AT1G26930	1266	-370.7	0.292812
							AT5G50130	1020	-270.8	0.26549										AT1G14960	462	-139.1	0.301082
							AT5G51460	1158	-304.9	0.263299										AT5G62190	2016	-586	0.290675
							AT5G52790	1503	-392.9	0.261411										AT5G14470	1101	-303.4	0.275568
							AT5G37190	2631	-664.7	0.252642										AT3G01510	1776	-516.3	0.290709
							AT5G63440	618	-168.4	0.272492										AT5G25120	1491	-369.9	0.248089
							AT5G64770	240	-53.2	0.221667										AT2G36160	453	-139.8	0.308609
							AT3G61170	2352	-628.4	0.267177										AT1G13635	936	-230.6	0.246368
							AT1G02910	1362	-414.3	0.304185										AT3G01513	651	-194.6	0.298925
							AT5G51470	1746	-465.5	0.266609										AT4G25130	777	-224.7	0.289189
							AT5G37180	2511	-695.7	0.277061										AT1G13630	2421	-652.5	0.269517
							AT3G51860	1380	-415.1	0.300797										AT1G12300	1914	-503.5	0.263062
							AT1G62570	1386	-386.4	0.278788										AT3G02840	1140	-345.5	0.30307
							AT1G61240	1278	-327.3	0.256103										AT1G01660	1707	-462.8	0.271119
							AT4G37090	561	-135.8	0.242068										AT4G37110	1254	-364.3	0.29051
							AT1G48270	981	-285.2	0.290724										AT4G38440	4398	-1398.7	0.318031
							AT5G15710	1347	-366.3	0.271938										AT5G01170	1707	-587.8	0.344347
							AT1G73220	1620	-484	0.298765										AT2G36170	387	-109.6	0.283204
							AT1G75880	1128	-293.9	0.26055										AT3G01516	564	-197.5	0.350177
							AT3G12250	993	-307.2	0.309366										AT2G48140	603	-185.3	0.307297
							AT3G13580	735	-181.2	0.246531										AT5G39760	1005	-262.1	0.260796
							AT3G48200	3267	-882.9	0.270248										AT5G38430	546	-151.6	0.277656
							AT3G50530	1806	-513.7	0.284441										AT5G13150	1962	-597.7	0.304638
							AT5G03720	1239	-342.9	0.276755										AT1G26945	285	-67.3	0.23614
							AT1G61255	432	-119.6	0.276852										AT4G39770	1050	-265.5	0.252857
							AT3G51870	1146	-332.3	0.289965										AT1G02990	3210	-815.6	0.254081
							AT3G49550	444	-117.5	0.26464										AT1G26940	681	-203.3	0.298532
							AT1G61250	870	-240.1	0.275977										AT3G48170	1512	-466.2	0.308333
							AT3G26890	1950	-553.7	0.283949										AT5G51400	726	-206.5	0.284435
							AT3G25560	1908	-520.4	0.272746										AT4G26470	696	-172.5	0.247845
							AT1G48260	1299	-353.3	0.271978										AT4G37120	1611	-380.3	0.236065
							AT1G49590	729	-194.1	0.266255										AT3G61140	1326	-366.6	0.276471
							AT5G15700	3036	-872.1	0.287253										AT3G62470	1800	-504	0.28
							AT2G02800	1281	-323.8	0.252771										AT5G64720	468	-127.8	0.273077
							AT3G13590	1542	-420.8	0.272892										AT4G39780	819	-222.2	0.271306
							AT1G73230	498	-123.2	0.24739										AT3G48160	1140	-280.3	0.245877
							AT1G50575	921	-260.9	0.283279										AT5G51410	1005	-277.19	0.275811
							AT1G74560	771	-185.7	0.240856										AT4G26480	927	-274.5	0.296117
							AT4G37095	123	-29.8	0.242276										AT4G25150	783	-218.9	0.279566
							AT3G12260	402	-110	0.273632										AT3G61150	2427	-787.1	0.32431
							AT1G50570	1167	-332.7	0.28509										AT4G37130	1542	-417.4	0.270687
							AT1G36280	1584	-420.4	0.265404										AT4G38460	981	-343.3	0.349949
							AT5G02400	2025	-585.1	0.288938										AT5G64710	2526	-696.5	0.275732
							AT5G03730	2466	-793.2	0.321655										AT5G40760	1548	-429.3	0.277326
							AT3G25590	1272	-356.4	0.280189										AT4G39790	1974	-564.5	0.285968
							AT1G61260	1035	-335.4	0.324058										AT3G48150	1740	-494.6	0.284253
							AT1G24280	1800	-502.3	0.279056										AT4G39795	381	-124	0.325459
							AT1G62590	1905	-513.9	0.269764										AT3G49480	930	-246	0.264516
							AT3G25597	483	-114.7	0.237474										AT3G50470	642	-153.5	0.239097
							AT1G49580	1821	-532.9	0.292641										AT3G48190	11538	-3290.9	0.285223
							AT3G12270	1806	-531.2	0.294131										AT5G51420	1308	-345.3	0.263991
							AT1G48240	798	-198.8	0.249123										AT5G40770	834	-272.1	0.326259
							AT1G73240	1560	-419.9	0.269167										AT5G52750	420	-98	0.233333
							AT2G02810	999	-279.8	0.28008										AT4G25160	2508	-716.5	0.285686
							AT1G51890	2631	-667.9	0.253858										AT5G49100	1191	-337.7	0.283543
							AT1G24270	621	-137.4	0.221256										AT3G61120	735	-187	0.254422
							AT1G50560	1560	-448.5	0.2875										AT4G38470	1728	-495	0.286458
							AT3G51840	1311	-391.4	0.298551										AT3G62450	225	-51.5	0.228889
							AT5G03700	1449	-429.9	0.296687										AT5G64740	3255	-968.6	0.297573
							AT3G25580	633	-164.3	0.259558										AT5G63410	2043	-529.7	0.259276
							AT3G49530	1410	-384.6	0.272766										AT3G48185	258	-37.2	0.144186
							AT3G24255	2241	-609.7	0.272066										AT3G49490	2862	-777.8	0.271768
							AT3G25585	1170	-304.3	0.260085										AT3G50480	603	-151	0.250415
							AT1G24290	1578	-462	0.292776										AT3G48180	234	-46.9	0.200427
							AT3G62500	1125	-321.3	0.2856										AT5G40780	1341	-368.2	0.274571
							AT3G12280	3042	-859.3	0.282479										AT5G51430	2511	-794.9	0.316567
							AT1G48230	1104	-293.7	0.266033										AT5G50100	645	-158.2	0.245271
							AT2G02820	1368	-358.8	0.262281										AT4G25170	1035	-326.7	0.315652
							AT1G49560	1002	-261.9	0.261377										AT5G49110	4410	-1196.3	0.27127
							AT1G73250	972	-308.8	0.317695										AT3G62460	603	-165.8	0.274959
							AT1G51880	2643	-714.2	0.270223										AT3G61130	2022	-547.77	0.270905
							AT3G48210	948	-234.7	0.247574										AT5G63400	741	-214.7	0.289744
							AT3G51850	1587	-470.5	0.296471										AT4G37150	771	-224.1	0.290661
							AT3G50520	693	-192.7	0.278066										AT4G38480	1416	-441.7	0.311935
							AT1G74580	2292	-627.3	0.273691										AT5G64730	900	-268.6	0.298444
							AT5G40700	909	-236.3	0.259956										AT5G52760	381	-75.1	0.197113
							AT1G63860	3015	-802.3	0.266103										AT5G50110	879	-231.5	0.263367
							AT3G49580	285	-100.9	0.354035										AT4G25180	936	-267.1	0.285363
							AT2G01505	312	-70.6	0.226282										AT5G64760	1329	-324.7	0.244319
							AT2G26800	1302	-399.6	0.306912										AT5G49120	453	-107.7	0.237748
							AT1G75840	591	-168.9	0.285787										AT1G61280	414	-95.8	0.231401
							AT3G12290	900	-285.7	0.317444										AT4G38495	375	-92.5	0.246667
							AT3G62550	489	-132.2	0.270348										AT5G62100	891	-227.1	0.254882
							AT1G74510	1356	-418.9	0.308923										AT1G02900	363	-104.9	0.288981
							AT3G61220	891	-233.2	0.261728										AT4G37160	1626	-450.6	0.277122
							AT4G13190	1170	-322.9	0.275983										AT4G38490	462	-150.9	0.326623
							AT3G48240	543	-180.9	0.333149										AT4G25190	1185	-304	0.25654
							AT4G13195	339	-69.4	0.20472										AT5G51440	633	-173.1	0.27346
							AT5G40710	819	-210.9	0.257509										AT1G73260	648	-201.2	0.310494
							AT2G38800	1839	-494.3	0.268787										AT1G74590	699	-193.5	0.276824
							AT1G62540	1374	-407.8	0.296798										AT3G61180	1140	-330.8	0.290175
							AT3G49590	1812	-513.4	0.283333										AT4G37180	1071	-284.2	0.265359
							AT1G61210	3546	-1001.7	0.282487										AT1G61290	912	-235.6	0.258333
							AT1G63870	3096	-811.2	0.262016										AT5G64750	1176	-339.6	0.288776
							AT1G75850	2373	-689.4	0.290518										AT1G14900	615	-192.8	0.313496
							AT2G01510	1755	-476.9	0.271738										AT5G63420	2736	-775.3	0.28337
							AT3G62560	582	-164	0.281787										AT4G37170	2076	-581.5	0.280106
							AT1G74520	534	-130.2	0.24382										AT5G51451	267	-52.4	0.196255
							AT4G13180	792	-235.4	0.297222										AT5G51450	1734	-515.6	0.297347
							AT5G40720	1752	-546.5	0.311929										AT5G50120	1167	-334.1	0.28629
							AT1G61215	1428	-413.3	0.289426										AT1G73270	1359	-354.4	0.26078
							AT3G49560	786	-223.2	0.283969										AT3G48195	2817	-793.3	0.281612
							AT3G50550	288	-56.6	0.196528										AT3G61190	579	-163.6	0.282556
							AT1G63880	3054	-839.6	0.274918										AT3G62499	231	-57.4	0.248485
							AT3G51880	537	-99.67	0.185605										AT4G37190	1689	-468.6	0.277442
							AT3G61200	567	-162.7	0.286949										AT5G64780	528	-123.2	0.233333
							AT5G64700	1080	-281.2	0.26037										AT5G63450	1533	-476.9	0.311089
							AT2G01520	456	-128.3	0.28136										AT5G49140	2943	-801.4	0.272307
							AT1G73200	2340	-665.2	0.284274										AT3G61160	1296	-361.9	0.279244
							AT1G75860	894	-244.5	0.27349										AT1G02920	630	-172.5	0.27381
							AT2G02850	390	-123	0.315385										AT5G50130	1020	-270.8	0.26549
							AT1G74530	870	-229.9	0.264253										AT5G51460	1158	-304.9	0.263299
							AT4G13170	621	-187.9	0.302576										AT5G52790	1503	-392.9	0.261411
							AT5G40730	210	-62.2	0.29619										AT1G73280	1326	-354.2	0.267119
							AT3G48260	1551	-392.4	0.252998										AT5G37190	2631	-664.7	0.252642
							AT2G14835	1032	-291.2	0.282171										AT5G63440	618	-168.4	0.272492
							AT3G49570	294	-94.2	0.320408										AT3G61170	2352	-628.4	0.267177
							AT3G51890	777	-193.1	0.24852										AT1G02910	1362	-414.3	0.304185
							AT1G62560	1389	-409.3	0.294672										AT5G51470	1746	-465.5	0.266609
							AT1G61230	1518	-386.6	0.254677										AT5G37180	2511	-695.7	0.277061
							AT2G14830	1365	-340.8	0.24967										AT1G73290	1317	-350.3	0.265983
							AT3G50560	819	-236.6	0.288889										AT3G24240	3426	-975	0.284588
							AT1G48280	1677	-484.3	0.28879										AT3G51860	1380	-415.1	0.300797
							AT1G50590	933	-258.2	0.276742										AT1G61240	1278	-327.3	0.256103
							AT2G02860	1785	-531.4	0.297703										AT4G37090	561	-135.8	0.242068
							AT1G73210	945	-279.1	0.295344										AT1G48270	981	-285.2	0.290724
							AT2G26810	771	-203.8	0.264332										AT5G15710	1347	-366.3	0.271938
							AT3G61210	786	-229.7	0.292239										AT1G73220	1620	-484	0.298765
							AT4G13160	849	-214.33	0.25245										AT1G74550	1464	-421.4	0.287842
							AT5G40740	2226	-649.9	0.291959										AT1G50580	1347	-362.6	0.269191
							AT3G51895	1977	-603.1	0.305058										AT1G75880	1128	-293.9	0.26055
							AT3G48250	1866	-532.4	0.285316										AT3G12250	993	-307.2	0.309366
							AT1G13560	1170	-324.8	0.277607										AT3G13580	735	-181.2	0.246531
							AT2G37500	1407	-448.1	0.318479										AT3G48200	3267	-882.9	0.270248
							AT1G12230	1218	-351.6	0.28867										AT3G50530	1806	-513.7	0.284441
							AT2G38830	996	-222.8	0.223695										AT5G03720	1239	-342.9	0.276755
							AT1G14890	660	-201.4	0.305152										AT1G61255	432	-119.6	0.276852
							AT5G15790	699	-196.8	0.281545										AT3G51870	1146	-332.3	0.289965
							AT5G14460	1623	-451.4	0.278127										AT1G62580	1494	-413.1	0.276506
							AT5G25110	1467	-393.6	0.268303										AT3G49550	444	-117.5	0.26464
							AT3G26820	1905	-525.8	0.27601										AT1G61250	870	-240.1	0.275977
							AT4G01170	1335	-324.8	0.243296										AT3G49551	168	-24.3	0.144643
							AT5G27770	375	-109.3	0.291467										AT3G26890	1950	-553.7	0.283949
							AT2G14860	759	-201.3	0.265217										AT3G25560	1908	-520.4	0.272746
							AT1G50500	2487	-669.7	0.26928										AT1G48260	1299	-353.3	0.271978
							AT1G75800	993	-306	0.308157										AT1G49590	729	-194.1	0.266255
							AT1G51830	2082	-505.7	0.242891										AT5G15700	3036	-872.1	0.287253
							AT3G02850	2487	-710.4	0.285645										AT2G02800	1281	-323.8	0.252771
							AT3G01520	528	-152.1	0.288068										AT3G13590	1542	-420.8	0.272892
							AT1G25540	2511	-723.6	0.288172										AT1G73230	498	-123.2	0.24739
							AT1G24210	468	-119.4	0.255128										AT1G50575	921	-260.9	0.283279
							AT1G01570	1437	-442.9	0.308212										AT1G74560	771	-185.7	0.240856
							AT2G26840	822	-213.4	0.259611										AT1G75890	1140	-280.4	0.245965
							AT1G49510	723	-184.4	0.255048										AT4G37095	123	-29.8	0.242276
							AT2G01540	543	-165.6	0.304972										AT3G12260	402	-110	0.273632
							AT5G02470	879	-231.6	0.263481										AT1G50570	1167	-332.7	0.28509
							AT5G13120	780	-219.9	0.281923										AT1G36280	1584	-420.4	0.265404
							AT3G14830	1431	-387.4	0.27072										AT5G02400	2025	-585.1	0.288938
							AT2G02870	1404	-428.8	0.305413										AT5G03730	2466	-793.2	0.321655
							AT5G39750	1068	-269.8	0.252622										AT2G14800	1863	-453.7	0.243532
							AT4G14480	1464	-416.3	0.284358										AT3G25590	1272	-356.4	0.280189
							AT4G13150	1044	-314.1	0.300862										AT1G61260	1035	-335.4	0.324058
							AT3G13500	333	-88.9	0.266967										AT1G24280	1800	-502.3	0.279056
							AT1G12240	1995	-626.7	0.314135										AT1G62590	1905	-513.9	0.269764
							AT1G63830	699	-204.9	0.293133										AT3G25597	483	-114.7	0.237474
							AT2G37510	429	-119.7	0.279021										AT1G49580	1821	-532.9	0.292641
							AT5G62090	2451	-701.9	0.286373										AT3G12270	1806	-531.2	0.294131
							AT2G14850	876	-272.6	0.311187										AT1G48240	798	-198.8	0.249123
							AT1G13570	1251	-318.5	0.254596										AT1G73240	1560	-419.9	0.269167
							AT5G15780	1206	-221.7	0.183831										AT2G02810	999	-279.8	0.28008
							AT5G14450	1170	-325.02	0.277795										AT1G49570	1053	-317.1	0.30114
							AT5G25100	1935	-561.7	0.290284										AT1G51890	2631	-667.9	0.253858
							AT5G27760	291	-77.5	0.266323										AT1G24270	621	-137.4	0.221256
							AT1G75810	378	-120.3	0.318254										AT1G50560	1560	-448.5	0.2875
							AT2G38840	1809	-505.8	0.279602										AT3G51840	1311	-391.4	0.298551
							AT3G02860	939	-220.1	0.234398										AT5G03700	1449	-429.9	0.296687
							AT1G12244	765	-205.2	0.268235										AT3G25580	633	-164.3	0.259558
							AT3G26810	1728	-534	0.309028										AT3G49530	1410	-384.6	0.272766
							AT1G51820	2658	-686.7	0.258352										AT3G24255	2241	-609.7	0.272066
							AT1G25550	1035	-272.7	0.263478										AT3G25585	1170	-304.3	0.260085
							AT1G01560	828	-223.7	0.270169										AT1G24290	1578	-462	0.292776
							AT5G02480	1527	-446.6	0.292469										AT3G62500	1125	-321.3	0.2856
							AT1G49500	192	-44.3	0.230729										AT3G12280	3042	-859.3	0.282479
							AT1G26880	363	-92.4	0.254545										AT1G48230	1104	-293.7	0.266033
							AT2G26830	1125	-316.9	0.281689										AT2G02820	1368	-358.8	0.262281
							AT2G25500	297	-60.2	0.202694										AT1G49560	1002	-261.9	0.261377
							AT5G39740	906	-249.5	0.275386										AT1G73250	972	-308.8	0.317695
							AT5G38410	546	-158.5	0.290293										AT1G51880	2643	-714.2	0.270223
							AT2G02880	945	-243	0.257143										AT3G48210	948	-234.7	0.247574
							AT3G13510	1260	-354.9	0.281667										AT3G51850	1587	-470.5	0.296471
							AT3G14840	339	-74	0.218289										AT3G50520	693	-192.7	0.278066
							AT1G02890	3741	-1108.1	0.296204										AT1G74580	2292	-627.3	0.273691
							AT1G62500	894	-285.6	0.319463										AT5G40700	909	-236.3	0.259956
							AT2G38810	411	-115	0.279805										AT1G63860	3015	-802.3	0.266103
							AT1G14870	459	-142.5	0.310458										AT1G62530	939	-238.2	0.253674
							AT1G63840	501	-121.1	0.241717										AT3G49580	285	-100.9	0.354035
							AT4G02485	681	-195.4	0.286931										AT2G14820	1905	-523.3	0.274698
							AT1G62510	450	-85.1	0.189111										AT2G02835	597	-200.7	0.336181
							AT5G15770	450	-110.2	0.244889										AT2G01505	312	-70.6	0.226282
							AT5G27750	1380	-375.3	0.271957										AT2G26800	1302	-399.6	0.306912
							AT2G14880	426	-96.8	0.22723										AT1G75840	591	-168.9	0.285787
							AT5G14440	879	-214.1	0.243572										AT2G01500	816	-187.24	0.229461
							AT3G25510	5946	-1627.8	0.273764										AT3G12290	900	-285.7	0.317444
							AT3G02875	1329	-432.7	0.325583										AT3G62550	489	-132.2	0.270348
							AT3G26840	2106	-612.6	0.290883										AT1G74510	1356	-418.9	0.308923
							AT2G13550	546	-73.9	0.135348										AT3G61220	891	-233.2	0.261728
							AT3G02870	816	-242.5	0.297181										AT4G13190	1170	-322.9	0.275983
							AT4G02482	405	-121.3	0.299506										AT3G48240	543	-180.9	0.333149
							AT3G01540	1857	-593.6	0.319655										AT4G13195	339	-69.4	0.20472
							AT4G02480	3798	-1136.1	0.299131										AT5G40710	819	-210.9	0.257509
							AT4G01150	495	-132.3	0.267273										AT2G38800	1839	-494.3	0.268787
							AT1G26850	1851	-562	0.30362										AT1G62540	1374	-407.8	0.296798
							AT1G25520	693	-197.3	0.284704										AT3G49590	1812	-513.4	0.283333
							AT1G75820	2943	-876.3	0.297757										AT1G61210	3546	-1001.7	0.282487
							AT2G24200	1563	-501	0.320537										AT2G14810	201	-33.6	0.167164
							AT4G14465	846	-297.8	0.352009										AT5G52700	1113	-251.5	0.225966
							AT5G13100	1065	-367.5	0.34507										AT1G75850	2373	-689.4	0.290518
							AT5G03780	1263	-338.8	0.26825										AT2G02840	468	-150.7	0.322009
							AT5G39730	519	-125.5	0.241811										AT2G01510	1755	-476.9	0.271738
							AT5G02450	327	-86.1	0.263303										AT3G62560	582	-164	0.281787
							AT3G13520	183	-57.9	0.316393										AT1G74520	534	-130.2	0.24382
							AT2G26860	1218	-292.3	0.239984										AT4G13180	792	-235.4	0.297222
							AT3G14850	762	-207.2	0.271916										AT5G40720	1752	-546.5	0.311929
							AT2G25530	1968	-586.3	0.297917										AT1G61215	1428	-413.3	0.289426
							AT4G15790	444	-101.2	0.227928										AT3G49560	786	-223.2	0.283969
							AT1G63850	1647	-513.3	0.311658										AT5G52710	1272	-305.8	0.240409
							AT2G38820	867	-247.4	0.285352										AT3G50550	288	-56.6	0.196528
							AT1G14880	456	-128.6	0.282018										AT1G63880	3054	-839.6	0.274918
							AT3G02880	1884	-587	0.311571										AT3G51880	537	-99.67	0.185605
							AT5G27740	1065	-274.9	0.258122										AT3G61200	567	-162.7	0.286949
							AT2G38823	777	-168.6	0.216988										AT5G64700	1080	-281.2	0.26037
							AT3G02885	294	-62.1	0.211224										AT1G73200	2340	-665.2	0.284274
							AT3G26830	1473	-413.6	0.280788										AT2G26820	1392	-344.3	0.247342
							AT5G15760	552	-145.2	0.263043										AT3G62530	666	-182.5	0.274024
							AT5G14430	1839	-549	0.298532										AT1G75860	894	-244.5	0.27349
							AT3G25500	3156	-826.2	0.261787										AT2G02850	390	-123	0.315385
							AT2G13540	2547	-735.7	0.28885										AT1G74530	870	-229.9	0.264253
							AT3G01550	1152	-309.4	0.268576										AT4G13170	621	-187.9	0.302576
							AT1G51800	2685	-722.7	0.269162										AT5G40730	210	-62.2	0.29619
							AT1G75830	243	-68.1	0.280247										AT3G48260	1551	-392.4	0.252998
							AT4G14455	393	-106.7	0.271501										AT3G24290	1491	-516.3	0.346278
							AT1G25530	1323	-458.3	0.34641										AT2G14835	1032	-291.2	0.282171
							AT1G01580	2178	-628.1	0.288384										AT3G49570	294	-94.2	0.320408
							AT2G25520	1044	-272.8	0.261303										AT5G52720	336	-74.3	0.221131
							AT5G39720	498	-125	0.251004										AT3G51890	777	-193.1	0.24852
							AT5G02460	1200	-328.2	0.2735										AT1G62560	1389	-409.3	0.294672
							AT5G13110	1791	-500.5	0.279453										AT1G61230	1518	-386.6	0.254677
							AT3G12200	1716	-454.3	0.264744										AT2G14830	1365	-340.8	0.24967
							AT3G13530	4107	-1189.8	0.289701										AT3G50560	819	-236.6	0.288889
							AT3G14860	1479	-393.6	0.266126										AT1G48280	1677	-484.3	0.28879
							AT2G01570	1764	-585.7	0.332029										AT1G50590	933	-258.2	0.276742
							AT1G63855	480	-128	0.266667										AT2G02860	1785	-531.4	0.297703
							AT4G14450	378	-83.7	0.221429										AT1G73210	945	-279.1	0.295344
							AT3G02890	2985	-836.9	0.280369										AT2G26810	771	-203.8	0.264332
							AT3G01560	1536	-385.84	0.251198										AT3G61210	786	-229.7	0.292239
							AT5G27730	1419	-414.3	0.291966										AT2G01530	456	-120.6	0.264474
							AT1G36240	339	-91.7	0.270501										AT3G62540	1800	-498	0.276667
							AT1G12270	1719	-466.1	0.271146										AT4G13160	849	-214.33	0.25245
							AT3G24200	1518	-456.5	0.300725										AT5G40740	2226	-649.9	0.291959
							AT3G49500	3591	-1072.3	0.298608										AT3G51895	1977	-603.1	0.305058
							AT5G15750	549	-136.3	0.24827										AT4G14490	1161	-270.8	0.233247
							AT5G14420	1407	-386.8	0.274911										AT3G48250	1866	-532.4	0.285316
							AT3G25530	870	-257.2	0.295632										AT1G13560	1170	-324.8	0.277607
							AT4G02460	2772	-774.1	0.279257										AT2G37500	1407	-448.1	0.318479
							AT4G01130	1149	-281.1	0.244648										AT1G12230	1218	-351.6	0.28867
							AT2G37540	966	-250.2	0.259006										AT2G38830	996	-222.8	0.223695
							AT2G38870	213	-61.9	0.29061										AT1G14890	660	-201.4	0.305152
							AT4G13110	951	-264.3	0.277918										AT5G15790	699	-196.8	0.281545
							AT3G14870	1428	-418.1	0.292787										AT5G14460	1623	-451.4	0.278127
							AT1G25580	1350	-389.6	0.288593										AT5G25110	1467	-393.6	0.268303
							AT5G39710	2244	-598.8	0.266845										AT3G26820	1905	-525.8	0.27601
							AT5G03760	1602	-435.4	0.271785										AT5G27770	375	-109.3	0.291467
							AT3G51820	1164	-345.3	0.296649										AT2G14860	759	-201.3	0.265217
							AT2G01580	576	-155.9	0.27066										AT1G50500	2487	-669.7	0.26928
							AT3G12210	468	-128.9	0.275427										AT1G75800	993	-306	0.308157
							AT5G02430	2718	-782.2	0.287785										AT1G51830	2082	-505.7	0.242891
							AT3G13540	750	-215.2	0.286933										AT3G02850	2487	-710.4	0.285645
							AT5G01100	1896	-552	0.291139										AT3G01520	528	-152.1	0.288068
							AT4G15770	564	-166.4	0.295035										AT1G25540	2511	-723.6	0.288172
							AT2G24220	1086	-299.8	0.276059										AT1G26870	1278	-288.9	0.226056
							AT4G14440	717	-240.1	0.334868										AT1G24210	468	-119.4	0.255128
							AT4G01120	1083	-311.7	0.287812										AT1G01570	1437	-442.9	0.308212
							AT5G27720	390	-104.4	0.267692										AT2G26840	822	-213.4	0.259611
							AT1G12280	2685	-764.8	0.284842										AT1G49510	723	-184.4	0.255048
							AT2G38880	426	-116.7	0.273944										AT2G25510	312	-58.4	0.187179
							AT2G13560	1872	-566.8	0.302778										AT5G38420	546	-152.9	0.280037
							AT3G49510	1989	-527.2	0.265058										AT2G01540	543	-165.6	0.304972
							AT2G14890	576	-93.4	0.162153										AT5G02470	879	-231.6	0.263481
							AT3G26850	798	-201	0.25188										AT5G13120	780	-219.9	0.281923
							AT5G15740	1527	-429.3	0.281139										AT3G14830	1431	-387.4	0.27072
							AT5G14410	402	-106.2	0.264179										AT2G02870	1404	-428.8	0.305413
							AT3G25520	906	-253.1	0.27936										AT1G63820	882	-210.1	0.238209
							AT4G02450	726	-169.15	0.232989										AT4G13150	1044	-314.1	0.300862
							AT2G36220	792	-262.1	0.330934										AT3G13500	333	-88.9	0.266967
							AT2G37550	1371	-436.1	0.318089										AT1G12240	1995	-626.7	0.314135
							AT1G49540	2517	-785.1	0.311919										AT1G63830	699	-204.9	0.293133
							AT4G13100	780	-250.6	0.321282										AT2G37510	429	-119.7	0.279021
							AT4G14430	723	-240	0.33195										AT5G62090	2451	-701.9	0.286373
							AT1G24265	1047	-302.2	0.288634										AT2G14850	876	-272.6	0.311187
							AT1G51860	2673	-729.7	0.272989										AT1G13570	1251	-318.5	0.254596
							AT1G50530	345	-77.9	0.225797										AT5G15780	1206	-221.7	0.183831
							AT1G24260	753	-210.1	0.279017										AT5G14450	1170	-325.02	0.277795
							AT3G13550	549	-169	0.307832										AT5G25100	1935	-561.7	0.290284
							AT4G15765	816	-244	0.29902										AT5G27760	291	-77.5	0.266323
							AT1G48210	1092	-344	0.315018										AT1G75810	378	-120.3	0.318254
							AT3G51830	1767	-518.2	0.293265										AT2G38840	1809	-505.8	0.279602
							AT5G02440	531	-119.7	0.225424										AT3G02860	939	-220.1	0.234398
							AT1G12290	2655	-735.4	0.276987										AT1G12244	765	-205.2	0.268235
							AT2G26870	1545	-427.5	0.276699										AT3G26810	1728	-534	0.309028
							AT3G50500	1089	-311.3	0.285859										AT1G51820	2658	-686.7	0.258352
							AT5G03770	1344	-372.8	0.277381										AT1G25550	1035	-272.7	0.263478
							AT2G25540	3198	-958.9	0.299844										AT1G01560	828	-223.7	0.270169
							AT5G01110	2190	-596.9	0.272557										AT5G02480	1527	-446.6	0.292469
							AT1G24267	1032	-274.3	0.265795										AT1G49500	192	-44.3	0.230729
							AT2G01590	525	-136.1	0.259238										AT1G26880	363	-92.4	0.254545
							AT4G15760	1269	-376.5	0.29669										AT2G26830	1125	-316.9	0.281689
							AT3G01580	1983	-543.8	0.274231										AT2G25500	297	-60.2	0.202694
							AT4G02440	1011	-298.1	0.294857										AT5G39740	906	-249.5	0.275386
							AT5G27710	1008	-262.2	0.260119										AT5G38410	546	-158.5	0.290293
							AT1G13580	720	-189.1	0.262639										AT2G02880	945	-243	0.257143
							AT1G12250	843	-255.8	0.30344										AT3G13510	1260	-354.9	0.281667
							AT4G27700	675	-193	0.285926										AT3G14840	339	-74	0.218289
							AT5G15730	1305	-357.6	0.274023										AT1G02890	3741	-1108.1	0.296204
							AT5G14400	1104	-270.3	0.244837										AT1G62500	894	-285.6	0.319463
							AT2G37520	2490	-734.6	0.29502										AT1G13540	1146	-313.8	0.273822
							AT1G51850	2598	-672.6	0.258891										AT1G12210	2658	-735.9	0.276862
							AT4G14420	477	-131.3	0.275262										AT2G38810	411	-115	0.279805
							AT3G13560	1518	-423	0.278656										AT1G14870	459	-142.5	0.310458
							AT1G48200	357	-104.9	0.293838										AT1G63840	501	-121.1	0.241717
							AT3G14890	2085	-567.9	0.272374										AT4G02485	681	-195.4	0.286931
							AT1G25560	1086	-363.4	0.334622										AT5G15770	450	-110.2	0.244889
							AT1G49530	1011	-332.5	0.328882										AT5G27750	1380	-375.3	0.271957
							AT5G03740	885	-256	0.289266										AT2G14880	426	-96.8	0.22723
							AT5G02410	1530	-406.5	0.265686										AT5G14440	879	-214.1	0.243572
							AT1G63800	558	-136.8	0.245161										AT3G25510	5946	-1627.8	0.273764
							AT2G24240	1326	-445.6	0.336048										AT3G02875	1329	-432.7	0.325583
							AT3G51800	1179	-323.8	0.27464										AT3G26840	2106	-612.6	0.290883
							AT2G25570	867	-259.8	0.299654										AT2G13550	546	-73.9	0.135348
							AT3G01590	921	-246	0.267101										AT3G02870	816	-242.5	0.297181
							AT4G01100	1059	-320.9	0.303022										AT4G02482	405	-121.3	0.299506
							AT4G27710	1557	-394.8	0.253565										AT3G01540	1857	-593.6	0.319655
							AT5G27700	249	-73.2	0.293976										AT4G02480	3798	-1136.1	0.299131
							AT4G02430	537	-172	0.320298										AT4G01150	495	-132.3	0.267273
							AT1G12260	1188	-278.4	0.234343										AT1G26850	1851	-562	0.30362
							AT3G25540	933	-242.1	0.259486										AT1G25520	693	-197.3	0.284704
							AT5G15720	1095	-287.1	0.262192										AT1G75820	2943	-876.3	0.297757
							AT2G36200	3030	-810.9	0.267624										AT2G24200	1563	-501	0.320537
							AT1G50510	993	-280.5	0.282477										AT4G14465	846	-297.8	0.352009
							AT2G37530	369	-124.6	0.337669										AT5G13100	1065	-367.5	0.34507
							AT2G38860	1170	-371.2	0.317265										AT5G03780	1263	-338.8	0.26825
							AT3G25545	804	-203.8	0.253483										AT5G39730	519	-125.5	0.241811
							AT4G14410	852	-237.8	0.279108										AT5G02450	327	-86.1	0.263303
							AT1G24240	669	-171.6	0.256502										AT3G13520	183	-57.9	0.316393
							AT1G49520	1119	-261.6	0.23378										AT5G01120	1533	-423.1	0.275995
							AT3G13570	789	-265	0.335868										AT2G26860	1218	-292.3	0.239984
							AT1G25570	1887	-569	0.301537										AT3G14850	762	-207.2	0.271916
							AT2G25560	1971	-563.8	0.286048										AT2G25530	1968	-586.3	0.297917
							AT5G02420	348	-88.7	0.254885										AT4G15790	444	-101.2	0.227928
							AT5G03750	510	-123.4	0.241961										AT4G13130	2304	-618	0.268229
							AT1G63810	3162	-905.6	0.286401										AT1G12220	2670	-757.3	0.283633
							AT2G24230	2562	-733.1	0.286144										AT1G63850	1647	-513.3	0.311658
							AT2G26890	7665	-2360.1	0.307906										AT2G38820	867	-247.4	0.285352
							AT4G26750	1266	-300.6	0.237441										AT1G62520	843	-259	0.307236
							AT5G14180	1257	-378.7	0.301273										AT1G14880	456	-128.6	0.282018
							AT4G25420	1134	-299.8	0.264374										AT3G02880	1884	-587	0.311571
							AT4G01450	1032	-278.2	0.269574										AT1G13550	1167	-312.9	0.268123
							AT5G40470	1491	-396.5	0.265929										AT5G27740	1065	-274.9	0.258122
							AT5G63110	1416	-432.7	0.305579										AT2G38823	777	-168.6	0.216988
							AT1G50900	528	-145	0.274621										AT3G02885	294	-62.1	0.211224
							AT2G37340	873	-283.8	0.325086										AT3G26830	1473	-413.6	0.280788
							AT2G38670	1266	-382.6	0.302212										AT5G15760	552	-145.2	0.263043
							AT5G64440	1824	-504	0.276316										AT5G14430	1839	-549	0.298532
							AT4G02780	2409	-678.5	0.281652										AT3G25500	3156	-826.2	0.261787
							AT5G26160	2931	-820.5	0.279939										AT2G13540	2547	-735.7	0.28885
							AT2G36010	1452	-372.4	0.256474										AT4G01140	921	-259.9	0.282193
							AT1G13960	1545	-439.8	0.28466										AT1G51800	2685	-722.7	0.269162
							AT5G27490	849	-219.9	0.259011										AT1G75830	243	-68.1	0.280247
							AT1G12630	579	-199.3	0.344214										AT4G14455	393	-106.7	0.271501
							AT1G11300	4953	-1480.5	0.29891										AT1G25530	1323	-458.3	0.34641
							AT2G13370	5175	-1408	0.272077										AT1G01580	2178	-628.1	0.288384
							AT5G02190	1362	-350.2	0.257122										AT1G74500	282	-72.8	0.258156
							AT4G13430	1530	-477.5	0.312092										AT2G25520	1044	-272.8	0.261303
							AT4G14760	5133	-1363.4	0.265615										AT5G39720	498	-125	0.251004
							AT2G25355	726	-199.4	0.274656										AT5G02460	1200	-328.2	0.2735
							AT5G51120	684	-199.2	0.291228										AT5G13110	1791	-500.5	0.279453
							AT1G49910	1020	-294.8	0.28902										AT3G12200	1716	-454.3	0.264744
							AT5G52450	1461	-409.3	0.280151										AT3G13530	4107	-1189.8	0.289701
							AT5G38140	588	-170.4	0.289796										AT5G03795	1557	-442.4	0.284136
							AT4G37400	1506	-418.3	0.277756										AT3G14860	1479	-393.6	0.266126
							AT2G26680	960	-271.3	0.282604										AT2G01570	1764	-585.7	0.332029
							AT4G38730	981	-269.3	0.274516										AT1G63855	480	-128	0.266667
							AT1G24610	1431	-410.5	0.286862										AT4G14450	378	-83.7	0.221429
							AT2G24020	549	-133.2	0.242623										AT4G15780	669	-162.8	0.243348
							AT1G01970	1230	-352.9	0.286911										AT3G02890	2985	-836.9	0.280369
							AT2G25350	1932	-520.7	0.269513										AT3G01560	1536	-385.84	0.251198
							AT4G25430	1380	-344.1	0.249348										AT5G27730	1419	-414.3	0.291966
							AT1G13970	1515	-388.8	0.256634										AT1G12270	1719	-466.1	0.271146
							AT4G02770	627	-167.9	0.267783										AT3G24200	1518	-456.5	0.300725
							AT5G14170	1605	-465.4	0.289969										AT2G13570	648	-143.2	0.220988
							AT4G00110	1293	-416.9	0.322428										AT3G49500	3591	-1072.3	0.298608
							AT4G01440	1098	-291.4	0.265392										AT5G15750	549	-136.3	0.24827
							AT5G40480	5772	-1650.1	0.28588										AT5G14420	1407	-386.8	0.274911
							AT4G25434	834	-212.1	0.254317										AT3G25530	870	-257.2	0.295632
							AT5G64430	1542	-449.5	0.291505										AT2G36210	408	-129.8	0.318137
							AT5G63100	990	-262.9	0.265556										AT4G02460	2772	-774.1	0.279257
							AT2G38680	948	-258.5	0.272679										AT2G37540	966	-250.2	0.259006
							AT5G65760	1548	-478.2	0.308915										AT2G38870	213	-61.9	0.29061
							AT1G11310	1722	-447.5	0.259872										AT1G48220	1095	-304.2	0.277808
							AT1G12640	1389	-412.3	0.296832										AT4G13110	951	-264.3	0.277918
							AT4G24100	2130	-572.8	0.26892										AT1G51870	2514	-672.6	0.267542
							AT4G26760	1737	-482.4	0.27772										AT3G14870	1428	-418.1	0.292787
							AT4G14750	1164	-279.9	0.240464										AT1G25580	1350	-389.6	0.288593
							AT4G13420	2358	-689.5	0.292409										AT5G39710	2244	-598.8	0.266845
							AT3G02900	489	-138.7	0.28364										AT5G03760	1602	-435.4	0.271785
							AT1G49900	2754	-794.7	0.288562										AT3G51820	1164	-345.3	0.296649
							AT5G38130	1389	-378.9	0.272786										AT2G01580	576	-155.9	0.27066
							AT5G51130	957	-243.6	0.254545										AT3G12210	468	-128.9	0.275427
							AT1G24625	630	-177.1	0.281111										AT5G02430	2718	-782.2	0.287785
							AT2G48000	1446	-429.4	0.296957										AT5G01100	1896	-552	0.291139
							AT2G24010	1323	-381	0.287982										AT4G15770	564	-166.4	0.295035
							AT1G01960	5253	-1604.1	0.305368										AT2G24220	1086	-299.8	0.276059
							AT4G37410	1506	-407.1	0.270319										AT4G14440	717	-240.1	0.334868
							AT2G26670	849	-220.3	0.259482										AT4G01120	1083	-311.7	0.287812
							AT4G38740	519	-176.2	0.339499										AT5G27720	390	-104.4	0.267692
							AT2G01390	1734	-488.8	0.281892										AT1G12280	2685	-764.8	0.284842
							AT4G01430	1098	-286.3	0.260747										AT2G38880	426	-116.7	0.273944
							AT4G00100	456	-141.8	0.310965										AT2G13560	1872	-566.8	0.302778
							AT5G15490	1443	-445	0.308385										AT3G49510	1989	-527.2	0.265058
							AT5G40490	1272	-350.4	0.275472										AT2G14890	576	-93.4	0.162153
							AT4G02760	1521	-391.7	0.257528										AT3G26850	798	-201	0.25188
							AT1G09000	2001	-586.7	0.293203										AT5G15740	1527	-429.3	0.281139
							AT4G14746	639	-168.5	0.263693										AT5G14410	402	-106.2	0.264179
							AT5G63130	579	-159.4	0.275302										AT3G25520	906	-253.1	0.27936
							AT3G02910	564	-168	0.297872										AT4G02450	726	-169.15	0.232989
							AT1G13940	3018	-815.6	0.270245										AT2G36220	792	-262.1	0.330934
							AT5G27470	1356	-397.8	0.293363										AT2G37550	1371	-436.1	0.318089
							AT1G12610	630	-205.8	0.326667										AT1G49540	2517	-785.1	0.311919
							AT5G65790	1125	-289.9	0.257689										AT4G13100	780	-250.6	0.321282
							AT5G64460	849	-235.6	0.277503										AT4G14430	723	-240	0.33195
							AT2G37320	1503	-430.4	0.286361										AT1G24265	1047	-302.2	0.288634
							AT2G38650	1860	-528.9	0.284355										AT1G51860	2673	-729.7	0.272989
							AT4G24110	753	-239.2	0.317663										AT1G50530	345	-77.9	0.225797
							AT2G39980	1449	-466.7	0.322084										AT1G24260	753	-210.1	0.279017
							AT4G25440	1293	-399.7	0.309126										AT3G13550	549	-169	0.307832
							AT1G01990	738	-214.2	0.290244										AT3G14880	735	-261.4	0.355646
							AT5G02170	1581	-377.1	0.23852										AT4G15765	816	-244	0.29902
							AT4G13410	1614	-460.8	0.285502										AT1G48210	1092	-344	0.315018
							AT4G14740	1428	-426.4	0.298599										AT3G51830	1767	-518.2	0.293265
							AT5G63135	300	-73.6	0.245333										AT5G02440	531	-119.7	0.225424
							AT2G40970	747	-205.9	0.275636										AT1G12290	2655	-735.4	0.276987
							AT2G24040	228	-50.9	0.223246										AT2G26870	1545	-427.5	0.276699
							AT5G39450	1740	-508.4	0.292184										AT3G50500	1089	-311.3	0.285859
							AT5G38120	1653	-521.7	0.315608										AT5G03770	1344	-372.8	0.277381
							AT5G51140	1188	-307.1	0.258502										AT3G12220	1308	-341.3	0.260933
							AT1G62914	1587	-423.1	0.266604										AT2G25540	3198	-958.9	0.299844
							AT5G52470	927	-293.8	0.316936										AT5G01110	2190	-596.9	0.272557
							AT1G62910	1899	-499.1	0.262823										AT1G24267	1032	-274.3	0.265795
							AT4G02750	2346	-690.5	0.294331										AT2G01590	525	-136.1	0.259238
							AT4G24120	2022	-615.1	0.304204										AT4G15760	1269	-376.5	0.29669
							AT4G01420	612	-144.3	0.235784										AT3G01580	1983	-543.8	0.274231
							AT2G38660	1059	-293.9	0.277526										AT4G02440	1011	-298.1	0.294857
							AT1G74900	1362	-406.6	0.298532										AT4G01110	786	-235.9	0.300127
							AT3G02920	837	-225.9	0.269892										AT5G27710	1008	-262.2	0.260119
							AT5G63120	1455	-449.7	0.309072										AT1G13580	720	-189.1	0.262639
							AT5G27460	1476	-394.7	0.267412										AT1G12250	843	-255.8	0.30344
							AT1G12620	1866	-497.8	0.266774										AT4G27700	675	-193	0.285926
							AT5G65780	1248	-338.6	0.271314										AT5G15730	1305	-357.6	0.274023
							AT4G26780	984	-269.7	0.274085										AT2G37520	2490	-734.6	0.29502
							AT2G39990	882	-253.6	0.287528										AT1G51850	2598	-672.6	0.258891
							AT4G25450	2145	-650.9	0.30345										AT4G14420	477	-131.3	0.275262
							AT2G36000	1002	-224.7	0.224251										AT1G50520	1602	-435.8	0.272035
							AT2G37330	822	-250.1	0.304258										AT1G26890	1260	-329.8	0.261746
							AT4G37430	1503	-386.5	0.257152										AT3G12230	1308	-357.9	0.273624
							AT4G38760	5898	-1679.2	0.284707										AT3G13560	1518	-423	0.278656
							AT5G02180	1653	-425.3	0.25729										AT1G48200	357	-104.9	0.293838
							AT4G13400	1074	-278.1	0.258939										AT3G14890	2085	-567.9	0.272374
							AT5G38110	657	-161.2	0.245358										AT1G25560	1086	-363.4	0.334622
							AT2G26695	417	-106.3	0.254916										AT1G49530	1011	-332.5	0.328882
							AT4G36105	738	-198.6	0.269106										AT5G03740	885	-256	0.289266
							AT2G40980	1854	-549.5	0.296386										AT5G02410	1530	-406.5	0.265686
							AT3G14900	1836	-472.4	0.257298										AT1G63800	558	-136.8	0.245161
							AT5G51150	1596	-468.7	0.293672										AT2G24240	1326	-445.6	0.336048
							AT2G26690	1734	-487.1	0.280911										AT3G51800	1179	-323.8	0.27464
							AT1G24600	219	-53.9	0.246119										AT2G25570	867	-259.8	0.299654
							AT1G62920	783	-204.6	0.261303										AT3G01590	921	-246	0.267101
							AT4G02740	1440	-384.4	0.266944										AT4G01100	1059	-320.9	0.303022
							AT4G24130	474	-130.5	0.275316										AT4G27710	1557	-394.8	0.253565
							AT1G36640	228	-36.9	0.161842										AT5G27700	249	-73.2	0.293976
							AT1G11340	2706	-792.9	0.293016										AT4G02430	537	-172	0.320298
							AT2G24070	1830	-529.8	0.289508										AT1G12260	1188	-278.4	0.234343
							AT1G35310	456	-118.2	0.259211										AT3G25540	933	-242.1	0.259486
							AT5G15470	1599	-428.2	0.267792										AT1G13590	264	-55.2	0.209091
							AT5G14140	795	-219.1	0.275597										AT3G24210	1824	-512	0.280702
							AT4G01410	684	-210.5	0.307749										AT5G15720	1095	-287.1	0.262192
							AT1G09020	1464	-451.5	0.308402										AT2G36200	3030	-810.9	0.267624
							AT3G02930	2421	-591.3	0.244238										AT1G50510	993	-280.5	0.282477
							AT2G36050	786	-194.7	0.24771										AT2G37530	369	-124.6	0.337669
							AT3G01600	1113	-326.3	0.293172										AT2G38860	1170	-371.2	0.317265
							AT5G27450	1137	-357.4	0.314336										AT3G25545	804	-203.8	0.253483
							AT3G26900	843	-235.5	0.279359										AT1G51840	543	-115.4	0.212523
							AT4G26790	1056	-296.3	0.280587										AT5G15725	288	-79.1	0.274653
							AT5G63150	417	-97.8	0.234532										AT4G14410	852	-237.8	0.279108
							AT1G50940	1092	-313.6	0.287179										AT4G15740	1407	-390.5	0.277541
							AT5G64480	555	-138.2	0.249009										AT3G12240	1311	-354.1	0.270099
							AT4G36110	315	-84.1	0.266984										AT1G24240	669	-171.6	0.256502
							AT4G37440	1416	-372.6	0.263136										AT1G49520	1119	-261.6	0.23378
							AT4G38770	1347	-333.49	0.24758										AT3G13570	789	-265	0.335868
							AT1G48620	1440	-434.9	0.302014										AT1G25570	1887	-569	0.301537
							AT5G02150	975	-271.1	0.278051										AT2G25560	1971	-563.8	0.286048
							AT2G36060	438	-116.1	0.265068										AT5G02420	348	-88.7	0.254885
							AT4G14720	948	-266	0.280591										AT5G03750	510	-123.4	0.241961
							AT1G49950	903	-251.2	0.278184										AT1G63810	3162	-905.6	0.286401
							AT2G37390	780	-219.9	0.281923										AT2G24230	2562	-733.1	0.286144
							AT4G14723	330	-96.3	0.291818										AT2G26890	7665	-2360.1	0.307906
							AT2G48030	1317	-401.4	0.304784										AT4G26750	1266	-300.6	0.237441
							AT1G25988	543	-129.1	0.237753										AT5G14180	1257	-378.7	0.301273
							AT5G38100	1080	-248	0.22963										AT4G25420	1134	-299.8	0.264374
							AT2G24060	939	-236.4	0.251757										AT4G01450	1032	-278.2	0.269574
							AT4G37445	486	-103.3	0.212551										AT5G40470	1491	-396.5	0.265929
							AT3G14910	1368	-393.4	0.287573										AT5G63110	1416	-432.7	0.305579
							AT1G11350	2493	-733.5	0.294224										AT1G50900	528	-145	0.274621
							AT1G12680	1413	-420.6	0.297665										AT2G37340	873	-283.8	0.325086
							AT4G24140	1497	-457.3	0.305478										AT2G38670	1266	-382.6	0.302212
							AT1G10020	1386	-466.2	0.336364										AT5G64440	1824	-504	0.276316
							AT5G16790	702	-167.8	0.239031										AT5G26160	2931	-820.5	0.279939
							AT5G15460	375	-82.2	0.2192										AT2G36010	1452	-372.4	0.256474
							AT1G09010	2835	-835.3	0.294638										AT1G13960	1545	-439.8	0.28466
							AT4G02730	1002	-287.2	0.286627										AT5G27490	849	-219.9	0.259011
							AT4G01400	3333	-1009	0.30273										AT1G12630	579	-199.3	0.344214
							AT5G26110	681	-193.4	0.283994										AT1G11300	4953	-1480.5	0.29891
							AT4G14713	942	-278	0.295117										AT2G13370	5175	-1408	0.272077
							AT5G27440	651	-180.9	0.27788										AT5G02190	1362	-350.2	0.257122
							AT4G14716	579	-165.3	0.285492										AT4G13430	1530	-477.5	0.312092
							AT4G25470	651	-226.4	0.347773										AT4G14760	5133	-1363.4	0.265615
							AT5G64470	978	-278.1	0.284356										AT2G25355	726	-199.4	0.274656
							AT5G63140	1170	-317.5	0.271368										AT5G51120	684	-199.2	0.291228
							AT4G36120	2991	-813.6	0.272016										AT1G49910	1020	-294.8	0.28902
							AT1G23330	1416	-404	0.285311										AT5G52450	1461	-409.3	0.280151
							AT4G37450	630	-172.8	0.274286										AT5G38140	588	-170.4	0.289796
							AT5G03490	1398	-469.3	0.335694										AT4G37400	1506	-418.3	0.277756
							AT4G38780	6999	-2062.1	0.294628										AT5G39471	1632	-387.3	0.237316
							AT2G36070	1410	-375.3	0.26617										AT2G26680	960	-271.3	0.282604
							AT4G14710	600	-173.8	0.289667										AT4G38730	981	-269.3	0.274516
							AT5G02160	390	-108.2	0.277436										AT1G24610	1431	-410.5	0.286862
							AT5G28770	924	-242.6	0.262554										AT2G24020	549	-133.2	0.242623
							AT5G03495	681	-196.8	0.288987										AT1G01970	1230	-352.9	0.286911
							AT5G39420	1935	-504.9	0.26093										AT2G25350	1932	-520.7	0.269513
							AT2G24050	2244	-706.5	0.31484										AT4G25430	1380	-344.1	0.249348
							AT1G48610	639	-206.6	0.323318										AT1G13970	1515	-388.8	0.256634
							AT3G14920	1830	-491.6	0.268634										AT4G02770	627	-167.9	0.267783
							AT5G51170	858	-232.5	0.270979										AT5G14170	1605	-465.4	0.289969
							AT1G13980	4356	-1275.4	0.292792										AT4G00110	1293	-416.9	0.322428
							AT1G09040	2736	-757	0.276681										AT4G01440	1098	-291.4	0.265392
							AT1G12650	747	-166.8	0.223293										AT4G25433	333	-97.3	0.292192
							AT4G24150	1482	-460.8	0.310931										AT5G40480	5772	-1650.1	0.28588
							AT5G16780	2463	-613.3	0.249005										AT4G25434	834	-212.1	0.254317
							AT2G24090	438	-119.8	0.273516										AT5G64430	1542	-449.5	0.291505
							AT5G15450	2907	-850.4	0.292535										AT5G63100	990	-262.9	0.265556
							AT4G02720	1269	-327.8	0.258314										AT2G38680	948	-258.5	0.272679
							AT5G14120	1740	-555.4	0.319195										AT5G65760	1548	-478.2	0.308915
							AT3G01620	1167	-327.9	0.280977										AT1G11310	1722	-447.5	0.259872
							AT5G27430	504	-126	0.25										AT1G12640	1389	-412.3	0.296832
							AT3G26922	921	-244.27	0.265223										AT4G24100	2130	-572.8	0.26892
							AT1G11320	1275	-365.5	0.286667										AT2G13360	1206	-385	0.319237
							AT1G36622	225	-49.9	0.221778										AT2G14690	1713	-441.3	0.257618
							AT2G38695	639	-178.3	0.27903										AT4G26760	1737	-482.4	0.27772
							AT3G26920	1023	-266.6	0.260606										AT4G14750	1164	-279.9	0.240464
							AT1G50920	2016	-570	0.282738										AT4G13420	2358	-689.5	0.292409
							AT3G02950	711	-169.4	0.238256										AT3G02900	489	-138.7	0.28364
							AT4G36130	777	-248.9	0.320335										AT1G49900	2754	-794.7	0.288562
							AT4G37460	3159	-869	0.275087										AT5G51130	957	-243.6	0.254545
							AT4G38790	822	-234.2	0.284915										AT1G24625	630	-177.1	0.281111
							AT5G02130	1263	-347.7	0.275297										AT1G24620	561	-151.2	0.269519
							AT5G39410	1365	-386	0.282784										AT2G48000	1446	-429.4	0.296957
							AT5G04790	165	-36.6	0.221818										AT2G24010	1323	-381	0.287982
							AT5G03460	270	-77	0.285185										AT1G01960	5253	-1604.1	0.305368
							AT4G02725	498	-131.2	0.263454										AT4G37410	1506	-407.1	0.270319
							AT2G48010	1854	-622.9	0.335976										AT2G26670	849	-220.3	0.259482
							AT1G48605	606	-166.8	0.275248										AT4G38740	519	-176.2	0.339499
							AT3G13600	1818	-517.4	0.284598										AT2G01390	1734	-488.8	0.281892
							AT3G14930	1257	-363.8	0.289419										AT4G01430	1098	-286.3	0.260747
							AT5G51180	1074	-322.2	0.3										AT4G00100	456	-141.8	0.310965
							AT1G11330	2523	-725.3	0.287475										AT5G15490	1443	-445	0.308385
							AT1G13990	834	-243.5	0.291966										AT5G40490	1272	-350.4	0.275472
							AT4G02710	3336	-891.8	0.267326										AT4G02760	1521	-391.7	0.257528
							AT4G24160	1257	-377.1	0.3										AT5G14160	1059	-284.2	0.268366
							AT5G16770	1011	-227	0.22453										AT1G09000	2001	-586.7	0.293203
							AT5G15440	882	-242.1	0.27449										AT4G14746	639	-168.5	0.263693
							AT5G27420	1107	-396.5	0.358175										AT5G63130	579	-159.4	0.275302
							AT1G50910	1503	-403.15	0.26823										AT3G02910	564	-168	0.297872
							AT4G25490	642	-215	0.334891										AT1G13940	3018	-815.6	0.270245
							AT2G37370	2010	-557.6	0.277413										AT5G27470	1356	-397.8	0.293363
							AT5G64490	564	-149.6	0.265248										AT1G12610	630	-205.8	0.326667
							AT3G26910	1827	-496.2	0.271593										AT5G65790	1125	-289.9	0.257689
							AT5G63160	1098	-311.1	0.283333										AT5G64460	849	-235.6	0.277503
							AT5G51190	666	-185.6	0.278679										AT4G26770	1416	-378.7	0.267444
							AT4G36140	4824	-1383.2	0.286733										AT2G37320	1503	-430.4	0.286361
							AT2G37380	966	-245	0.253623										AT2G38650	1860	-528.9	0.284355
							AT4G37470	813	-229.7	0.282534										AT4G24110	753	-239.2	0.317663
							AT5G03470	1488	-426.1	0.286358										AT2G39980	1449	-466.7	0.322084
							AT5G28750	444	-119.6	0.269369										AT4G25440	1293	-399.7	0.309126
							AT3G14940	2907	-901.6	0.310148										AT1G01990	738	-214.2	0.290244
							AT4G02715	618	-159.6	0.258252										AT5G02170	1581	-377.1	0.23852
							AT2G48020	1392	-453.9	0.326078										AT4G14740	1428	-426.4	0.298599
							AT1G23310	1446	-422.4	0.292116										AT5G63135	300	-73.6	0.245333
							AT3G13610	1086	-319	0.293738										AT2G40970	747	-205.9	0.275636
							AT4G24175	921	-262	0.284473										AT2G24040	228	-50.9	0.223246
							AT4G02700	1941	-575.9	0.296703										AT5G39450	1740	-508.4	0.292184
							AT3G62590	1950	-583.7	0.299333										AT5G51140	1188	-307.1	0.258502
							AT3G61260	639	-156	0.244131										AT1G62914	1587	-423.1	0.266604
							AT4G36150	3540	-1006.3	0.284266										AT5G52470	927	-293.8	0.316936
							AT4G37480	1596	-439	0.275063										AT1G62910	1899	-499.1	0.262823
							AT2G48090	510	-132.3	0.259412										AT4G37420	1767	-550	0.311262
							AT5G40405	1839	-550.2	0.299184										AT4G02750	2346	-690.5	0.294331
							AT4G36160	1134	-265.8	0.234392										AT4G24120	2022	-615.1	0.304204
							AT4G37490	1287	-354.7	0.275602										AT5G14150	1152	-334.6	0.290451
							AT5G40400	1833	-479.9	0.261811										AT2G38660	1059	-293.9	0.277526
							AT3G50590	4845	-1429.8	0.295108										AT1G74900	1362	-406.6	0.298532
							AT2G48060	7389	-2128.8	0.288104										AT3G02920	837	-225.9	0.269892
							AT4G24190	2472	-686.8	0.277832										AT5G64450	546	-143.4	0.262637
							AT3G62570	1659	-472.8	0.284991										AT5G63120	1455	-449.7	0.309072
							AT3G61240	1497	-387.8	0.259051										AT5G27460	1476	-394.7	0.267412
							AT5G65710	2982	-864.6	0.28994										AT1G12620	1866	-497.8	0.266774
							AT2G36080	735	-189	0.257143										AT5G65780	1248	-338.6	0.271314
							AT5G41740	3141	-904.7	0.288029										AT4G26780	984	-269.7	0.274085
							AT1G01910	1062	-304.7	0.286911										AT2G39990	882	-253.6	0.287528
							AT2G48070	594	-154.2	0.259596										AT4G25450	2145	-650.9	0.30345
							AT5G52400	1560	-466.7	0.299167										AT2G36000	1002	-224.7	0.224251
							AT4G36190	1449	-408.8	0.282126										AT1G13950	477	-132.4	0.277568
							AT5G53730	642	-145	0.225857										AT2G37330	822	-250.1	0.304258
							AT3G61250	900	-250.1	0.277889										AT4G37430	1503	-386.5	0.257152
							AT3G62580	642	-181.7	0.283022										AT4G38760	5898	-1679.2	0.284707
							AT5G65700	3012	-907.7	0.301361										AT5G02180	1653	-425.3	0.25729
							AT2G36090	954	-311.8	0.326834										AT4G13400	1074	-278.1	0.258939
							AT4G36180	3411	-965.8	0.283143										AT2G24030	1368	-340.5	0.248904
							AT1G01900	2325	-747.3	0.321419										AT5G38110	657	-161.2	0.245358
							AT5G41750	3207	-903.2	0.281634										AT2G26695	417	-106.3	0.254916
							AT5G41760	1023	-288	0.281525										AT4G36105	738	-198.6	0.269106
							AT5G52410	1533	-411.9	0.268689										AT2G40980	1854	-549.5	0.296386
							AT1G13920	1038	-273.2	0.263198										AT5G51150	1596	-468.7	0.293672
							AT4G36195	1467	-417.7	0.284731										AT2G26690	1734	-487.1	0.280911
							AT5G64401	162	-37.1	0.229012										AT1G24600	219	-53.9	0.246119
							AT5G65730	879	-250.5	0.284983										AT1G62920	783	-204.6	0.261303
							AT5G64400	435	-158.5	0.364368										AT4G02740	1440	-384.4	0.266944
							AT5G41761	306	-67.4	0.220261										AT4G24130	474	-130.5	0.275316
							AT1G01930	1743	-513.5	0.294607										AT1G36640	228	-36.9	0.161842
							AT5G41765	459	-136	0.296296										AT1G11340	2706	-792.9	0.293016
							AT5G41770	2118	-560.4	0.264589										AT2G24070	1830	-529.8	0.289508
							AT5G40440	1563	-421	0.269354										AT5G15470	1599	-428.2	0.267792
							AT5G52420	729	-203.8	0.279561										AT5G14140	795	-219.1	0.275597
							AT1G12600	1050	-286.82	0.273162										AT4G01410	684	-210.5	0.307749
							AT1G13930	468	-157.8	0.337179										AT1G09020	1464	-451.5	0.308402
							AT5G65720	1362	-387.2	0.284288										AT3G02930	2421	-591.3	0.244238
							AT5G53750	1227	-349.7	0.285004										AT5G26120	2025	-551.2	0.272198
							AT1G01920	1719	-516.4	0.300407										AT2G36050	786	-194.7	0.24771
							AT5G40450	8670	-1945.8	0.224429										AT3G01600	1113	-326.3	0.293172
							AT5G51100	918	-260.2	0.283442										AT5G27450	1137	-357.4	0.314336
							AT1G13900	1971	-592.8	0.300761										AT3G26900	843	-235.5	0.279359
							AT5G65750	3078	-931.1	0.302502										AT4G26790	1056	-296.3	0.280587
							AT5G64420	3921	-1136.5	0.28985										AT5G63150	417	-97.8	0.234532
							AT5G26180	1704	-496	0.29108										AT1G50940	1092	-313.6	0.287179
							AT3G61280	1611	-407.4	0.252886										AT5G64480	555	-138.2	0.249009
							AT5G53760	1722	-464.9	0.269977										AT4G36110	315	-84.1	0.266984
							AT5G52430	1317	-360.5	0.273728										AT4G37440	1416	-372.6	0.263136
							AT1G01950	2685	-793.1	0.295382										AT4G38770	1347	-333.49	0.24758
							AT5G41790	4761	-1161.3	0.243919										AT1G48620	1440	-434.9	0.302014
							AT5G40460	339	-90.6	0.267257										AT5G02150	975	-271.1	0.278051
							AT5G65740	651	-163.4	0.250998										AT2G36060	438	-116.1	0.265068
							AT1G13910	993	-254.1	0.255891										AT4G14720	948	-266	0.280591
							AT5G26170	522	-126.71	0.242739										AT1G49950	903	-251.2	0.278184
							AT5G53770	1593	-436.3	0.273886										AT2G37390	780	-219.9	0.281923
							AT5G64410	2190	-667.2	0.304658										AT2G48030	1317	-401.4	0.304784
							AT5G51110	663	-192.9	0.29095										AT5G38100	1080	-248	0.22963
							AT5G52440	783	-183.1	0.233844										AT2G24060	939	-236.4	0.251757
							AT5G38150	1740	-397	0.228161										AT4G37445	486	-103.3	0.212551
							AT1G01940	483	-120	0.248447										AT3G14910	1368	-393.4	0.287573
							AT3G25690	3015	-831.8	0.275887										AT5G51160	1329	-390.8	0.294056
							AT1G60270	1140	-303.5	0.266228										AT5G52490	879	-250.2	0.284642
							AT3G51980	1149	-311.4	0.271018										AT1G11350	2493	-733.5	0.294224
							AT3G23030	525	-112.5	0.214286										AT1G12680	1413	-420.6	0.297665
							AT3G49660	954	-224.5	0.235325										AT4G24140	1497	-457.3	0.305478
							AT3G24360	1257	-346.7	0.275815										AT1G10020	1386	-466.2	0.336364
							AT3G50650	1629	-474.6	0.291344										AT5G16790	702	-167.8	0.239031
							AT3G62630	1143	-341	0.298338										AT5G15460	375	-82.2	0.2192
							AT1G72250	3588	-968.7	0.269983										AT1G09010	2835	-835.3	0.294638
							AT3G12370	516	-138.8	0.268992										AT4G02730	1002	-287.2	0.286627
							AT3G11040	2106	-577.4	0.274169										AT5G14130	993	-305.4	0.307553
							AT3G48320	1473	-413.1	0.280448										AT4G01400	3333	-1009	0.30273
							AT3G49670	3009	-897	0.298106										AT3G02940	966	-219	0.226708
							AT3G24350	1044	-297.1	0.284579										AT5G26110	681	-193.4	0.283994
							AT3G50660	1542	-429.5	0.278534										AT4G14713	942	-278	0.295117
							AT3G25680	1677	-428.8	0.255695										AT3G01610	2463	-729	0.295981
							AT3G51990	1089	-332.4	0.305234										AT5G27440	651	-180.9	0.27788
							AT3G23020	2529	-671.6	0.26556										AT4G14716	579	-165.3	0.285492
							AT3G61310	1065	-299.7	0.281408										AT4G25470	651	-226.4	0.347773
							AT1G47290	1149	-323.2	0.281288										AT5G64470	978	-278.1	0.284356
							AT3G12380	2175	-591.8	0.272092										AT5G63140	1170	-317.5	0.271368
							AT1G72260	405	-107.8	0.266173										AT1G50930	591	-125.7	0.21269
							AT3G11050	762	-217.1	0.284908										AT4G36120	2991	-813.6	0.272016
							AT3G48310	1473	-413	0.28038										AT1G23330	1416	-404	0.285311
							AT1G73590	1869	-582.5	0.311664										AT4G37450	630	-172.8	0.274286
							AT5G04700	2010	-585.1	0.291095										AT5G03490	1398	-469.3	0.335694
							AT3G23050	732	-232.9	0.318169										AT4G38780	6999	-2062.1	0.294628
							AT3G49640	990	-263.6	0.266263										AT2G36070	1410	-375.3	0.26617
							AT3G49645	663	-161.7	0.243891										AT4G14710	600	-173.8	0.289667
							AT3G12390	612	-172	0.281046										AT1G49940	693	-155.7	0.224675
							AT1G47271	582	-154.6	0.265636										AT5G02160	390	-108.2	0.277436
							AT1G47278	243	-57.6	0.237037										AT5G28770	924	-242.6	0.262554
							AT3G51960	684	-179.4	0.262281										AT5G03495	681	-196.8	0.288987
							AT3G47010	1830	-570.6	0.311803										AT5G39420	1935	-504.9	0.26093
							AT3G50630	630	-177.5	0.281746										AT2G24050	2244	-706.5	0.31484
							AT1G72270	8538	-2432.9	0.28495										AT1G48610	639	-206.6	0.323318
							AT3G51970	1038	-300.7	0.289692										AT3G14920	1830	-491.6	0.268634
							AT3G49650	2442	-650.6	0.266421										AT5G51170	858	-232.5	0.270979
							AT3G62620	1077	-273.2	0.253668										AT1G13980	4356	-1275.4	0.292792
							AT1G47270	1242	-343.3	0.276409										AT1G09040	2736	-757	0.276681
							AT3G11070	1563	-483.7	0.309469										AT1G12650	747	-166.8	0.223293
							AT1G47260	837	-236.7	0.282796										AT4G24150	1482	-460.8	0.310931
							AT3G47000	1827	-583	0.319102										AT5G16780	2463	-613.3	0.249005
							AT3G48330	693	-219.2	0.316306										AT2G24090	438	-119.8	0.273516
							AT3G50640	501	-130.3	0.26008										AT5G15450	2907	-850.4	0.292535
							AT1G72280	1410	-398.3	0.282482										AT4G02720	1269	-327.8	0.258314
							AT3G23070	2646	-708.35	0.267706										AT5G14120	1740	-555.4	0.319195
							AT3G50690	1344	-345.2	0.256845										AT3G01620	1167	-327.9	0.280977
							AT1G61560	1752	-460.5	0.262842										AT5G27430	504	-126	0.25
							AT1G60230	1377	-413.5	0.30029										AT2G37360	2268	-639	0.281746
							AT3G59020	3090	-894.9	0.289612										AT4G25480	651	-216.8	0.333026
							AT2G02710	1200	-342.5	0.285417										AT3G26922	921	-244.27	0.265223
							AT3G11080	2832	-684.75	0.24179										AT1G11320	1275	-365.5	0.286667
							AT1G73540	597	-145.6	0.243886										AT1G36622	225	-49.9	0.221778
							AT1G72210	963	-286.8	0.297819										AT2G38695	639	-178.3	0.27903
							AT3G48360	1095	-330	0.30137										AT3G26920	1023	-266.6	0.260606
							AT1G61570	264	-66.4	0.251515										AT1G50920	2016	-570	0.282738
							AT1G73550	459	-109.8	0.239216										AT3G02950	711	-169.4	0.238256
							AT1G74880	477	-115	0.24109										AT4G36130	777	-248.9	0.320335
							AT3G11090	498	-137.7	0.276506										AT4G37460	3159	-869	0.275087
							AT3G61350	1077	-286.8	0.266295										AT4G38790	822	-234.2	0.284915
							AT3G48350	1095	-310.3	0.283379										AT5G02130	1263	-347.7	0.275297
							AT3G48390	1902	-554.2	0.291377										AT5G39410	1365	-386	0.282784
							AT3G49680	1242	-339.6	0.27343										AT4G14700	2430	-663.2	0.272922
							AT1G61580	1173	-333.3	0.284143										AT5G04790	165	-36.6	0.221818
							AT2G14720	1887	-563.1	0.29841										AT5G03460	270	-77	0.285185
							AT3G50670	1284	-372.6	0.290187										AT4G02725	498	-131.2	0.263454
							AT3G59000	1476	-411.2	0.278591										AT2G48010	1854	-622.9	0.335976
							AT1G74890	621	-146.4	0.235749										AT1G49930	405	-113.7	0.280741
							AT2G02730	831	-228.7	0.275211										AT1G48605	606	-166.8	0.275248
							AT2G01400	441	-121.9	0.276417										AT1G23300	1548	-471.9	0.304845
							AT2G26700	1578	-451.5	0.286122										AT3G13600	1818	-517.4	0.284598
							AT3G61320	1233	-335	0.271695										AT3G14930	1257	-363.8	0.289419
							AT3G62650	459	-142	0.309368										AT5G51180	1074	-322.2	0.3
							AT5G41700	447	-117.5	0.262864										AT1G11330	2523	-725.3	0.287475
							AT3G47050	1839	-581.8	0.316368										AT1G13990	834	-243.5	0.291966
							AT3G48380	1938	-549.7	0.283643										AT4G02710	3336	-891.8	0.267326
							AT3G23080	1260	-365.3	0.289921										AT4G24160	1257	-377.1	0.3
							AT3G49690	933	-226.7	0.24298										AT5G16770	1011	-227	0.22453
							AT1G60260	1437	-419.2	0.291719										AT5G15440	882	-242.1	0.27449
							AT3G59010	1590	-474.8	0.298616										AT5G27420	1107	-396.5	0.358175
							AT1G72240	363	-81.1	0.223416										AT5G14110	213	-51.4	0.241315
							AT1G73570	1815	-544.3	0.29989										AT1G50910	1503	-403.15	0.26823
							AT2G01410	1164	-396.9	0.340979										AT4G25490	642	-215	0.334891
							AT3G62660	1086	-356.6	0.328361										AT2G37370	2010	-557.6	0.277413
							AT2G02740	807	-224.6	0.278315										AT1G10000	912	-253.2	0.277632
							AT3G50685	477	-158.4	0.332075										AT3G26910	1827	-496.2	0.271593
							AT3G23090	1017	-254.1	0.249853										AT5G63160	1098	-311.1	0.283333
							AT2G38710	645	-193.2	0.299535										AT5G51190	666	-185.6	0.278679
							AT2G14740	1887	-578.4	0.306518										AT4G36140	4824	-1383.2	0.286733
							AT5G16760	960	-281.9	0.293646										AT2G37380	966	-245	0.253623
							AT1G11260	1569	-531.4	0.338687										AT4G37470	813	-229.7	0.282534
							AT5G27410	1680	-474.3	0.282321										AT5G03470	1488	-426.1	0.286358
							AT5G14100	837	-257	0.307049										AT5G02140	885	-252.8	0.28565
							AT3G25610	3609	-1064.9	0.295068										AT5G28750	444	-119.6	0.269369
							AT1G73500	933	-296.9	0.318221										AT4G02715	618	-159.6	0.258252
							AT5G14105	231	-59.1	0.255844										AT1G49920	2358	-686.6	0.291179
							AT3G01640	1089	-334.6	0.307254										AT2G48020	1392	-453.9	0.326078
							AT5G51080	969	-260.7	0.26904										AT1G23310	1446	-422.4	0.292116
							AT1G49870	2487	-641.9	0.258102										AT3G13610	1086	-319	0.293738
							AT5G04770	1752	-551.5	0.314783										AT4G24175	921	-262	0.284473
							AT2G02750	1842	-526.3	0.285722										AT2G48080	1317	-402.4	0.305543
							AT1G48540	3192	-907	0.284148										AT4G02700	1941	-575.9	0.296703
							AT1G47210	579	-144.3	0.249223										AT4G24170	3015	-767.6	0.254594
							AT2G01420	1839	-581.2	0.316041										AT5G53700	756	-199.3	0.263624
							AT5G28740	2754	-787.2	0.285839										AT3G62590	1950	-583.7	0.299333
							AT3G13620	1437	-439.9	0.306124										AT3G61260	639	-156	0.244131
							AT5G03440	297	-75.8	0.255219										AT4G37483	228	-51.9	0.227632
							AT1G24575	267	-66	0.247191										AT4G36150	3540	-1006.3	0.284266
							AT1G24577	228	-58.1	0.254825										AT4G37480	1596	-439	0.275063
							AT5G64390	2574	-776.4	0.301632										AT2G48075	480	-115.1	0.239792
							AT2G38720	1764	-465.5	0.263889										AT3G48280	1473	-427.8	0.290428
							AT1G60200	2700	-715	0.264815										AT2G48090	510	-132.3	0.259412
							AT5G27400	1110	-316.7	0.285315										AT4G24180	783	-247.1	0.315581
							AT1G35220	3018	-852.2	0.282372										AT5G53710	345	-75.2	0.217971
							AT1G11270	939	-253.8	0.270288										AT5G40405	1839	-550.2	0.299184
							AT3G26930	1230	-332.2	0.270081										AT3G61270	1497	-393.7	0.262993
							AT5G16750	2631	-760.4	0.289016										AT4G36160	1134	-265.8	0.234392
							AT3G02980	744	-196.3	0.263844										AT4G37490	1287	-354.7	0.275602
							AT1G59218	3150	-843	0.267619										AT5G41730	2136	-571	0.267322
							AT3G01650	1470	-415.5	0.282653										AT5G40400	1833	-479.9	0.261811
							AT5G63060	792	-216.8	0.273737										AT3G50590	4845	-1429.8	0.295108
							AT3G25600	486	-128.6	0.264609										AT2G48060	7389	-2128.8	0.288104
							AT3G26932	1080	-239.5	0.221759										AT4G24190	2472	-686.8	0.277832
							AT3G26935	1332	-385.1	0.289114										AT3G62570	1659	-472.8	0.284991
							AT5G04780	1908	-559.5	0.293239										AT3G61240	1497	-387.8	0.259051
							AT1G47200	543	-138.8	0.255617										AT5G65710	2982	-864.6	0.28994
							AT1G74840	798	-208.7	0.261529										AT2G36080	735	-189	0.257143
							AT2G26710	1563	-454	0.290467										AT5G41740	3141	-904.7	0.288029
							AT5G03450	1893	-539.8	0.285156										AT1G01910	1062	-304.7	0.286911
							AT1G24580	342	-85.7	0.250585										AT5G40410	1827	-498	0.272578
							AT2G02760	459	-131.3	0.286057										AT2G48070	594	-154.2	0.259596
							AT3G12300	573	-150.5	0.262653										AT5G52400	1560	-466.7	0.299167
							AT5G02120	333	-87.4	0.262462										AT4G36190	1449	-408.8	0.282126
							AT3G14960	1032	-297.9	0.288663										AT5G53730	642	-145	0.225857
							AT5G03455	441	-135.8	0.307937										AT3G61250	900	-250.1	0.277889
							AT3G51910	819	-211.6	0.258364										AT3G62580	642	-181.7	0.283022
							AT1G11240	603	-144.3	0.239303										AT5G65700	3012	-907.7	0.301361
							AT1G62870	2289	-661.8	0.289122										AT2G36090	954	-311.8	0.326834
							AT1G12570	1719	-586	0.340896										AT4G36180	3411	-965.8	0.283143
							AT3G02990	1407	-405.2	0.287989										AT1G01900	2325	-747.3	0.321419
							AT5G63090	561	-187.4	0.334046										AT5G41750	3207	-903.2	0.281634
							AT1G35210	471	-134.8	0.2862										AT5G41760	1023	-288	0.281525
							AT3G26960	525	-134.2	0.255619										AT5G52410	1533	-411.9	0.268689
							AT4G00180	723	-207.7	0.287275										AT5G53742	348	-62.3	0.179023
							AT5G15410	2181	-726.9	0.333287										AT1G13920	1038	-273.2	0.263198
							AT3G01660	822	-221.2	0.2691										AT4G36195	1467	-417.7	0.284731
							AT1G50840	3153	-906.2	0.287409										AT5G64401	162	-37.1	0.229012
							AT1G23220	390	-86.7	0.222308										AT5G64400	435	-158.5	0.364368
							AT1G48520	1653	-451.4	0.273079										AT1G01930	1743	-513.5	0.294607
							AT1G49850	753	-204.2	0.271182										AT5G41765	459	-136	0.296296
							AT1G74850	2589	-744.9	0.287717										AT5G41770	2118	-560.4	0.264589
							AT2G02770	1986	-530.8	0.267271										AT5G40440	1563	-421	0.269354
							AT2G01440	2922	-836.9	0.286413										AT5G52420	729	-203.8	0.279561
							AT2G26740	966	-298.9	0.30942										AT1G12600	1050	-286.82	0.273162
							AT5G04750	285	-72.6	0.254737										AT1G13930	468	-157.8	0.337179
							AT5G03420	1797	-491	0.273233										AT5G65720	1362	-387.2	0.284288
							AT1G61550	2409	-661.4	0.274554										AT5G53750	1227	-349.7	0.285004
							AT5G63080	1389	-370.4	0.266667										AT1G01920	1719	-516.4	0.300407
							AT2G38700	1239	-350.9	0.283212										AT5G40450	8670	-1945.8	0.224429
							AT3G01670	2469	-732	0.296476										AT5G51100	918	-260.2	0.283442
							AT1G12580	1569	-442.9	0.282282										AT1G13900	1971	-592.8	0.300761
							AT4G26700	2064	-578.3	0.280184										AT5G65750	3078	-931.1	0.302502
							AT1G60220	1755	-480.4	0.273732										AT5G64420	3921	-1136.5	0.28985
							AT1G62880	414	-81.4	0.196618										AT5G26180	1704	-496	0.29108
							AT3G25620	1404	-415.9	0.296225										AT3G61280	1611	-407.4	0.252886
							AT2G14750	831	-248.9	0.299519										AT5G26190	1671	-439.7	0.263136
							AT3G26950	1647	-499.1	0.303036										AT5G53760	1722	-464.9	0.269977
							AT5G16730	2562	-644.8	0.251678										AT5G52430	1317	-360.5	0.273728
							AT5G15400	3117	-891.3	0.285948										AT1G01950	2685	-793.1	0.295382
							AT4G00170	720	-191.9	0.266528										AT5G39490	1701	-472.7	0.277895
							AT1G24560	2037	-545.6	0.267845										AT5G41790	4761	-1161.3	0.243919
							AT1G23230	4848	-1441.7	0.29738										AT5G40460	339	-90.6	0.267257
							AT2G26730	1977	-557.5	0.281993										AT5G65740	651	-163.4	0.250998
							AT3G14980	3570	-1022.7	0.286471										AT1G13910	993	-254.1	0.255891
							AT1G49840	1485	-447.5	0.301347										AT5G26170	522	-126.71	0.242739
							AT1G73530	546	-140.1	0.256593										AT5G53770	1593	-436.3	0.273886
							AT1G74860	1203	-338	0.280964										AT5G64410	2190	-667.2	0.304658
							AT2G01450	1461	-425.3	0.291102										AT5G51110	663	-192.9	0.29095
							AT5G03430	1494	-423.6	0.283534										AT5G52440	783	-183.1	0.233844
							AT5G04760	648	-207.8	0.320679										AT5G38150	1740	-397	0.228161
							AT2G02780	2229	-587.1	0.263392										AT1G01940	483	-120	0.248447
							AT3G12320	810	-214.9	0.265309										AT5G39480	1707	-484.9	0.284066
							AT5G02100	1362	-371.6	0.272834										AT3G25690	3015	-831.8	0.275887
							AT3G13650	561	-167.6	0.298752										AT1G60270	1140	-303.5	0.266228
							AT3G01680	2223	-695.2	0.312731										AT3G51980	1149	-311.4	0.271018
							AT4G00165	387	-102.5	0.264858										AT3G23030	525	-112.5	0.214286
							AT5G03406	792	-219.3	0.276894										AT3G49660	954	-224.5	0.235325
							AT3G26980	363	-82.8	0.228099										AT3G24360	1257	-346.7	0.275815
							AT4G26710	213	-57.9	0.271831										AT3G50650	1629	-474.6	0.291344
							AT2G13450	1185	-346.2	0.292152										AT3G61300	2919	-836.5	0.286571
							AT3G49620	1074	-264.9	0.246648										AT3G62630	1143	-341	0.298338
							AT3G24320	3357	-964.6	0.28734										AT1G73580	507	-134.3	0.264892
							AT5G16720	2028	-494.2	0.243688										AT1G72250	3588	-968.7	0.269983
							AT1G23290	441	-137.4	0.311565										AT3G12370	516	-138.8	0.268992
							AT2G37420	3120	-781.57	0.250503										AT3G11040	2106	-577.4	0.274169
							AT2G38750	960	-277.5	0.289062										AT3G48320	1473	-413.1	0.280448
							AT1G48580	1365	-372.5	0.272894										AT3G49670	3009	-897	0.298106
							AT1G47250	834	-237.8	0.285132										AT3G24350	1044	-297.1	0.284579
							AT1G23280	912	-194.8	0.213596										AT3G50660	1542	-429.5	0.278534
							AT3G14990	1179	-360.3	0.305598										AT3G25680	1677	-428.8	0.255695
							AT3G51940	1362	-350.9	0.257636										AT3G51990	1089	-332.4	0.305234
							AT2G26760	1164	-328.8	0.282474										AT3G23020	2529	-671.6	0.26556
							AT2G02790	1911	-493.3	0.258137										AT3G61310	1065	-299.7	0.281408
							AT2G25430	1962	-603	0.307339										AT1G47290	1149	-323.2	0.281288
							AT2G01460	2868	-815.8	0.284449										AT3G12380	2175	-591.8	0.272092
							AT2G24100	1401	-401.6	0.286652										AT3G11050	762	-217.1	0.284908
							AT1G62810	2139	-655.9	0.306639										AT3G62640	333	-68.7	0.206306
							AT3G01690	1086	-328.5	0.302486										AT1G73590	1869	-582.5	0.311664
							AT5G03415	1158	-292.9	0.252936										AT5G04700	2010	-585.1	0.291095
							AT1G35260	459	-114.2	0.248802										AT3G23050	732	-232.9	0.318169
							AT4G26720	918	-272.3	0.296623										AT3G49640	990	-263.6	0.266263
							AT3G49630	999	-277.3	0.277578										AT3G49645	663	-161.7	0.243891
							AT1G74800	2019	-627.5	0.310797										AT1G47280	243	-75.3	0.309877
							AT3G25640	804	-229.24	0.285124										AT3G12390	612	-172	0.281046
							AT3G62600	1041	-278.3	0.267339										AT1G47271	582	-154.6	0.265636
							AT2G13440	2172	-616	0.28361										AT3G48346	159	-26	0.163522
							AT5G16710	777	-234.9	0.302317										AT1G47278	243	-57.6	0.237037
							AT2G37430	537	-139	0.258845										AT3G51960	684	-179.4	0.262281
							AT2G38760	966	-236.9	0.245238										AT3G47010	1830	-570.6	0.311803
							AT3G24315	882	-253.8	0.287755										AT3G48340	1086	-286.2	0.263536
							AT4G00150	1677	-514.6	0.306857										AT3G50630	630	-177.5	0.281746
							AT4G01480	651	-179.7	0.276037										AT1G72270	8538	-2432.9	0.28495
							AT5G16715	2925	-837.5	0.286325										AT3G51970	1038	-300.7	0.289692
							AT1G47240	1593	-459.5	0.288449										AT3G49650	2442	-650.6	0.266421
							AT1G48570	1368	-361.6	0.264327										AT3G62620	1077	-273.2	0.253668
							AT3G12340	1500	-381.5	0.254333										AT1G47270	1242	-343.3	0.276409
							AT3G13670	2112	-625.1	0.295975										AT3G11070	1563	-483.7	0.309469
							AT1G50890	2466	-725.6	0.294242										AT1G47260	837	-236.7	0.282796
							AT5G04740	906	-253.7	0.280022										AT2G02700	1500	-355.8	0.2372
							AT3G50620	1023	-254.6	0.248876										AT3G47000	1827	-583	0.319102
							AT3G13674	288	-49.5	0.171875										AT3G48330	693	-219.2	0.316306
							AT2G26750	963	-291	0.302181										AT3G50640	501	-130.3	0.26008
							AT2G01470	1182	-358.9	0.303638										AT1G72280	1410	-398.3	0.282482
							AT3G11010	2685	-644.7	0.240112										AT3G23070	2646	-708.35	0.267706
							AT3G51950	1623	-481.3	0.29655										AT3G50690	1344	-345.2	0.256845
							AT4G38700	573	-172.4	0.300873										AT1G61560	1752	-460.5	0.262842
							AT2G25420	2223	-609.3	0.274089										AT1G60230	1377	-413.5	0.30029
							AT3G13672	651	-177.1	0.272043										AT1G74875	732	-165.5	0.226093
							AT4G14790	1716	-482.6	0.281235										AT3G59020	3090	-894.9	0.289612
							AT1G62820	447	-128.5	0.287472										AT1G74870	870	-219.02	0.251747
							AT3G12345	561	-165.6	0.295187										AT2G02710	1200	-342.5	0.285417
							AT3G13677	516	-129.8	0.25155										AT3G11080	2832	-684.75	0.24179
							AT4G12130	1182	-373.8	0.316244										AT3G61340	1233	-329.7	0.267397
							AT4G13460	1953	-582.7	0.298361										AT1G73540	597	-145.6	0.243886
							AT2G37400	1002	-280.5	0.27994										AT1G72210	963	-286.8	0.297819
							AT1G11280	2493	-721	0.28921										AT3G48360	1095	-330	0.30137
							AT1G36580	549	-143.4	0.261202										AT3G23060	1443	-401.4	0.27817
							AT3G23010	1788	-450.4	0.251902										AT1G61570	264	-66.4	0.251515
							AT3G24340	3399	-959.6	0.282318										AT1G73550	459	-109.8	0.239216
							AT3G25670	1428	-416.6	0.291737										AT1G74880	477	-115	0.24109
							AT1G74810	2052	-615.3	0.299854										AT3G11090	498	-137.7	0.276506
							AT3G49600	3204	-912.9	0.284925										AT3G62680	942	-182.4	0.193631
							AT3G49601	1776	-389.7	0.219426										AT3G61350	1077	-286.8	0.266295
							AT2G38730	600	-170.3	0.283833										AT2G02720	1368	-357.9	0.261623
							AT4G12120	1989	-535.3	0.26913										AT1G72220	1242	-319.3	0.257085
							AT1G48560	1932	-561.9	0.290839										AT3G48350	1095	-310.3	0.283379
							AT1G47230	1110	-287.7	0.259189										AT3G48390	1902	-554.2	0.291377
							AT1G49890	1980	-582.8	0.294343										AT3G49680	1242	-339.6	0.27343
							AT3G12350	1269	-393.3	0.309929										AT1G61580	1173	-333.3	0.284143
							AT3G13682	2241	-671.5	0.299643										AT2G14720	1887	-563.1	0.29841
							AT3G11020	993	-271.2	0.273112										AT3G50670	1284	-372.6	0.290187
							AT1G23260	477	-128	0.268344										AT3G59000	1476	-411.2	0.278591
							AT3G48300	1452	-408.6	0.281405										AT1G72230	546	-167.4	0.306593
							AT2G25450	1080	-295.3	0.273426										AT1G74890	621	-146.4	0.235749
							AT4G38710	1359	-472	0.347314										AT2G02730	831	-228.7	0.275211
							AT1G62830	2535	-752.3	0.296765										AT2G01400	441	-121.9	0.276417
							AT1G61500	2415	-691	0.286128										AT2G26700	1578	-451.5	0.286122
							AT2G01480	1704	-475.9	0.279284										AT3G61320	1233	-335	0.271695
							AT2G24120	2982	-865.7	0.290309										AT3G62650	459	-142	0.309368
							AT3G51920	456	-114.8	0.251754										AT5G41700	447	-117.5	0.262864
							AT2G26780	5481	-1611.4	0.293997										AT3G47050	1839	-581.8	0.316368
							AT4G14780	1095	-298.1	0.272237										AT3G48380	1938	-549.7	0.283643
							AT5G04710	1581	-471.6	0.298292										AT3G23080	1260	-365.3	0.289921
							AT1G62840	675	-184.7	0.27363										AT3G49690	933	-226.7	0.24298
							AT3G25660	1614	-467.7	0.289777										AT1G60260	1437	-419.2	0.291719
							AT1G11290	2430	-733.3	0.30177										AT1G61590	1275	-371.8	0.291608
							AT3G26990	1542	-396.3	0.257004										AT3G59010	1590	-474.8	0.298616
							AT3G23000	1290	-386.6	0.29969										AT1G72240	363	-81.1	0.223416
							AT2G13463	186	-30.5	0.163978										AT1G73570	1815	-544.3	0.29989
							AT4G02790	1119	-313.1	0.279803										AT2G01410	1164	-396.9	0.340979
							AT2G37410	732	-231.2	0.315847										AT3G62660	1086	-356.6	0.328361
							AT2G38740	735	-194.3	0.264354										AT2G02740	807	-224.6	0.278315
							AT4G01460	948	-251.1	0.264873										AT3G50685	477	-158.4	0.332075
							AT1G48550	984	-282.1	0.286687										AT3G47040	1911	-600.7	0.314338
							AT4G12110	897	-229.6	0.255964										AT3G23090	1017	-254.1	0.249853
							AT1G49880	576	-143.2	0.248611										AT2G38710	645	-193.2	0.299535
							AT3G11030	1356	-393.1	0.289897										AT1G61520	822	-268.8	0.327007
							AT1G23270	543	-139.9	0.257643										AT2G14740	1887	-578.4	0.306518
							AT3G12360	1773	-532.9	0.300564										AT5G16760	960	-281.9	0.293646
							AT3G13690	2262	-683.9	0.302343										AT1G11260	1569	-531.4	0.338687
							AT3G51930	1248	-405	0.324519										AT5G27410	1680	-474.3	0.282321
							AT2G25440	2016	-476.2	0.23621										AT5G14100	837	-257	0.307049
							AT2G01490	852	-229.7	0.269601										AT3G25610	3609	-1064.9	0.295068
							AT4G14770	2025	-548.1	0.270667										AT1G73500	933	-296.9	0.318221
							AT5G04720	2436	-741	0.304187										AT5G14105	231	-59.1	0.255844
							AT4G26630	2292	-511.44	0.223141										AT3G01640	1089	-334.6	0.307254
							AT4G27960	447	-128	0.286353										AT5G51080	969	-260.7	0.26904
							AT4G02660	10584	-3030	0.286281										AT1G49870	2487	-641.9	0.258102
							AT4G25300	1071	-303	0.282913										AT1G74830	1629	-421.7	0.25887
							AT4G01330	1440	-414.1	0.287569										AT5G04770	1752	-551.5	0.314783
							AT5G40590	705	-188.2	0.26695										AT2G02750	1842	-526.3	0.285722
							AT4G01335	303	-59.7	0.19703										AT1G48540	3192	-907	0.284148
							AT2G38550	1008	-297.3	0.29494										AT1G47210	579	-144.3	0.249223
							AT5G64560	1185	-351	0.296203										AT2G01420	1839	-581.2	0.316041
							AT5G65890	1434	-444.2	0.309763										AT5G28740	2754	-787.2	0.285839
							AT5G26280	1053	-271.8	0.25812										AT3G13620	1437	-439.9	0.306124
							AT2G39880	1104	-301.4	0.273007										AT5G03440	297	-75.8	0.255219
							AT2G14580	486	-136.7	0.281276										AT1G24575	267	-66	0.247191
							AT2G37220	870	-282.8	0.325057										AT5G64390	2574	-776.4	0.301632
							AT4G14640	456	-104.1	0.228289										AT2G38720	1764	-465.5	0.263889
							AT4G39940	882	-286.8	0.32517										AT1G60200	2700	-715	0.264815
							AT4G13310	1494	-363.8	0.243507										AT5G27400	1110	-316.7	0.285315
							AT4G15975	708	-178.2	0.251695										AT1G35220	3018	-852.2	0.282372
							AT5G52570	912	-258.9	0.283882										AT1G11270	939	-253.8	0.270288
							AT2G02590	975	-258.8	0.265436										AT5G16750	2631	-760.4	0.289016
							AT5G38260	1917	-525.8	0.274283										AT3G02980	744	-196.3	0.263844
							AT2G01260	1110	-332	0.299099										AT1G59218	3150	-843	0.267619
							AT2G26560	1224	-310.6	0.253758										AT3G01650	1470	-415.5	0.282653
							AT5G39590	1629	-465	0.285451										AT5G63060	792	-216.8	0.273737
							AT4G26640	1458	-415.7	0.285117										AT3G25600	486	-128.6	0.264609
							AT4G01320	1275	-355.1	0.27851										AT3G26932	1080	-239.5	0.221759
							AT4G25315	384	-102.5	0.266927										AT3G51915	183	-35.3	0.192896
							AT5G63220	975	-269.3	0.276205										AT3G26935	1332	-385.1	0.289114
							AT2G37230	2274	-662.7	0.291425										AT1G73510	468	-121.7	0.260043
							AT2G38560	1137	-318.1	0.279771										AT5G04780	1908	-559.5	0.293239
							AT5G65880	189	-43	0.227513										AT1G47200	543	-138.8	0.255617
							AT2G39890	1329	-378	0.284424										AT1G74840	798	-208.7	0.261529
							AT4G27970	1560	-453.6	0.290769										AT2G26710	1563	-454	0.290467
							AT1G12520	963	-281	0.291796										AT2G01430	828	-226.2	0.273188
							AT4G39950	1626	-478.1	0.294034										AT5G03450	1893	-539.8	0.285156
							AT4G39952	2328	-693.7	0.297981										AT1G24580	342	-85.7	0.250585
							AT4G39955	987	-290	0.29382										AT1G49860	765	-197.7	0.258431
							AT2G26550	1065	-269.1	0.252676										AT2G02760	459	-131.3	0.286057
							AT2G25220	1245	-325.3	0.261285										AT3G12300	573	-150.5	0.262653
							AT2G40880	378	-93.9	0.248413										AT5G02120	333	-87.4	0.262462
							AT2G01270	1488	-435.3	0.29254										AT3G14960	1032	-297.9	0.288663
							AT5G39580	960	-289.7	0.301771										AT4G12170	387	-102.4	0.264599
							AT5G52580	2022	-584.1	0.288872										AT5G03455	441	-135.8	0.307937
							AT4G38620	849	-223.8	0.263604										AT3G51910	819	-211.6	0.258364
							AT4G02640	1236	-315	0.254854										AT1G11240	603	-144.3	0.239303
							AT4G25320	1215	-383.9	0.315967										AT1G62870	2289	-661.8	0.289122
							AT4G01310	789	-228.1	0.2891										AT3G02990	1407	-405.2	0.287989
							AT5G14280	1719	-471.5	0.274287										AT5G63090	561	-187.4	0.334046
							AT5G26260	1056	-269.9	0.255587										AT1G35210	471	-134.8	0.2862
							AT5G64580	2568	-681.7	0.26546										AT3G26960	525	-134.2	0.255619
							AT1G13820	1020	-305	0.29902										AT5G15410	2181	-726.9	0.333287
							AT2G37200	543	-170.9	0.314733										AT2G14760	987	-270.8	0.274367
							AT2G38530	357	-110.1	0.308403										AT3G24300	1497	-505	0.337341
							AT4G26650	1368	-425.5	0.311038										AT3G01660	822	-221.2	0.2691
							AT4G15950	618	-159.3	0.257767										AT1G50840	3153	-906.2	0.287409
							AT5G02290	1170	-318.2	0.271966										AT1G23220	390	-86.7	0.222308
							AT4G15955	537	-171.5	0.319367										AT1G48520	1653	-451.4	0.273079
							AT2G40850	1686	-493.8	0.292883										AT1G49850	753	-204.2	0.271182
							AT5G38240	1767	-479.6	0.27142										AT1G74850	2589	-744.9	0.287717
							AT5G51260	774	-242	0.312661										AT2G02770	1986	-530.8	0.267271
							AT2G26580	495	-123.3	0.249091										AT2G01440	2922	-836.9	0.286413
							AT5G39570	1146	-332.1	0.289791										AT3G13640	1812	-535	0.295254
							AT2G25250	468	-101.51	0.216902										AT2G26740	966	-298.9	0.30942
							AT4G37300	522	-138.6	0.265517										AT5G04750	285	-72.6	0.254737
							AT4G38630	1161	-387.7	0.333936										AT5G03420	1797	-491	0.273233
							AT4G39960	1344	-369.7	0.275074										AT1G61550	2409	-661.4	0.274554
							AT4G02630	1479	-434.3	0.293644										AT5G63080	1389	-370.4	0.266667
							AT4G03960	597	-167	0.279732										AT2G38700	1239	-350.9	0.283212
							AT5G14270	2067	-622	0.300919										AT3G01670	2469	-732	0.296476
							AT4G14615	231	-55.2	0.238961										AT1G12580	1569	-442.9	0.282282
							AT3G01710	1176	-322.1	0.273895										AT4G26700	2064	-578.3	0.280184
							AT1G13830	594	-153.6	0.258586										AT1G60220	1755	-480.4	0.273732
							AT4G27990	657	-130.6	0.198782										AT1G62880	414	-81.4	0.196618
							AT1G12500	1086	-296.5	0.27302										AT3G25620	1404	-415.9	0.296225
							AT5G64570	2355	-726.8	0.30862										AT2G14750	831	-248.9	0.299519
							AT4G26660	2421	-637.3	0.263238										AT3G26950	1647	-499.1	0.303036
							AT2G38540	357	-116.4	0.32605										AT5G16730	2562	-644.8	0.251678
							AT4G24000	2169	-598.7	0.276026										AT5G15400	3117	-891.3	0.285948
							AT2G39870	993	-304.1	0.306244										AT4G00170	720	-191.9	0.266528
							AT4G38640	1671	-442.2	0.264632										AT1G24560	2037	-545.6	0.267845
							AT4G15940	669	-186.9	0.279372										AT1G23230	4848	-1441.7	0.29738
							AT2G40860	1977	-562	0.284269										AT1G48510	1155	-292.7	0.25342
							AT2G26570	2424	-652.7	0.269266										AT2G26730	1977	-557.5	0.281993
							AT2G01290	798	-269.2	0.337343										AT3G14980	3570	-1022.7	0.286471
							AT4G39970	951	-274.1	0.288223										AT1G72200	1215	-356.1	0.293086
							AT1G01860	1032	-285.5	0.276647										AT1G49840	1485	-447.5	0.301347
							AT1G62800	1212	-335.1	0.276485										AT1G73530	546	-140.1	0.256593
							AT4G37310	1557	-458.5	0.294477										AT1G74860	1203	-338	0.280964
							AT1G12550	972	-307	0.315844										AT2G01450	1461	-425.3	0.291102
							AT4G24010	2283	-655.5	0.287122										AT5G03430	1494	-423.6	0.283534
							AT1G11220	933	-306	0.327974										AT5G04760	648	-207.8	0.320679
							AT1G13880	1275	-350.1	0.274588										AT2G02780	2229	-587.1	0.263392
							AT2G25280	876	-225.3	0.257192										AT3G12320	810	-214.9	0.265309
							AT5G14260	1545	-459.2	0.297217										AT5G02100	1362	-371.6	0.272834
							AT4G02620	387	-102.4	0.264599										AT3G13650	561	-167.6	0.298752
							AT3G01720	2409	-714.3	0.296513										AT5G03435	2238	-646.3	0.288785
							AT5G26240	2379	-685.2	0.28802										AT3G01680	2223	-695.2	0.312731
							AT4G14605	1482	-387.5	0.261471										AT4G00165	387	-102.5	0.264858
							AT4G24015	525	-99.27	0.189086										AT5G03406	792	-219.3	0.276894
							AT2G37260	1290	-351.9	0.272791										AT3G26980	363	-82.8	0.228099
							AT4G26670	633	-188.2	0.297314										AT4G26710	213	-57.9	0.271831
							AT4G25340	1434	-350.8	0.24463										AT2G13450	1185	-346.2	0.292152
							AT4G37320	1488	-431.7	0.290121										AT3G49620	1074	-264.9	0.246648
							AT4G38650	1689	-522	0.309059										AT3G24320	3357	-964.6	0.28734
							AT1G24530	1257	-370.8	0.294988										AT5G16720	2028	-494.2	0.243688
							AT4G14600	414	-112.6	0.271981										AT1G23290	441	-137.4	0.311565
							AT1G49830	753	-199.7	0.265206										AT2G37420	3120	-781.57	0.250503
							AT2G37270	624	-181.6	0.291026										AT2G38750	960	-277.5	0.289062
							AT5G02270	987	-282	0.285714										AT3G25655	261	-47.5	0.181992
							AT4G15930	372	-100.4	0.269892										AT1G48580	1365	-372.5	0.272894
							AT5G38220	1011	-279.5	0.276459										AT1G47250	834	-237.8	0.285132
							AT1G23205	618	-156.27	0.252864										AT1G23280	912	-194.8	0.213596
							AT5G39550	1854	-570.7	0.307821										AT3G14990	1179	-360.3	0.305598
							AT1G23200	1665	-458.4	0.275315										AT3G51940	1362	-350.9	0.257636
							AT2G25270	1638	-456.4	0.278632										AT2G26760	1164	-328.8	0.282474
							AT4G39980	1578	-477.7	0.302725										AT5G04730	1812	-446.2	0.246247
							AT5G51280	1776	-521.6	0.293694										AT3G50610	690	-177.4	0.257101
							AT4G24020	2880	-830.8	0.288472										AT2G02790	1911	-493.3	0.258137
							AT5G15580	2784	-773.94	0.277996										AT2G25430	1962	-603	0.307339
							AT5G14250	1290	-375.1	0.290775										AT2G01460	2868	-815.8	0.284449
							AT4G02610	828	-221	0.266908										AT2G24100	1401	-401.6	0.286652
							AT4G03940	933	-245.4	0.263023										AT1G62810	2139	-655.9	0.306639
							AT5G27560	1026	-288.9	0.281579										AT3G01690	1086	-328.5	0.302486
							AT4G24026	237	-42.2	0.178059										AT5G03415	1158	-292.9	0.252936
							AT4G26680	1566	-437.1	0.279119										AT1G35260	459	-114.2	0.248802
							AT5G63260	1308	-365.6	0.279511										AT4G26720	918	-272.3	0.296623
							AT4G25350	2238	-590.7	0.263941										AT3G49630	999	-277.3	0.277578
							AT4G36000	627	-203.9	0.325199										AT3G24310	810	-216.4	0.26716
							AT1G01880	1800	-505.2	0.280667										AT1G74800	2019	-627.5	0.310797
							AT4G37330	1479	-408.7	0.276335										AT3G25640	804	-229.24	0.285124
							AT4G38660	1038	-353.2	0.34027										AT3G62600	1041	-278.3	0.267339
							AT5G02280	426	-115.5	0.271127										AT2G13440	2172	-616	0.28361
							AT2G13290	1086	-319.3	0.294015										AT2G36100	621	-172.2	0.277295
							AT2G37280	4242	-1207.3	0.284606										AT5G16710	777	-234.9	0.302317
							AT5G38210	2061	-546.9	0.265357										AT2G37430	537	-139	0.258845
							AT1G49820	1263	-344.1	0.272447										AT2G38760	966	-236.9	0.245238
							AT2G26590	903	-265.1	0.293577										AT3G24315	882	-253.8	0.287755
							AT4G39990	675	-178.8	0.264889										AT4G00150	1677	-514.6	0.306857
							AT2G25260	1077	-326.2	0.302878										AT4G01480	651	-179.7	0.276037
							AT5G51290	1827	-517.3	0.283142										AT5G16715	2925	-837.5	0.286325
							AT5G63290	1455	-399	0.274227										AT1G47240	1593	-459.5	0.288449
							AT1G13860	1812	-483.7	0.266943										AT1G48570	1368	-361.6	0.264327
							AT4G02600	1581	-448.6	0.283744										AT3G12340	1500	-381.5	0.254333
							AT5G15570	1146	-305.7	0.266754										AT3G13670	2112	-625.1	0.295975
							AT5G14240	771	-229.1	0.297147										AT1G50890	2466	-725.6	0.294242
							AT4G03930	1575	-443.8	0.281778										AT5G04740	906	-253.7	0.280022
							AT5G26220	651	-173.4	0.266359										AT3G50620	1023	-254.6	0.248876
							AT1G50800	684	-173.8	0.254094										AT3G13674	288	-49.5	0.171875
							AT2G37240	747	-227.1	0.304016										AT2G01470	1182	-358.9	0.303638
							AT5G27550	2298	-596.8	0.259704										AT3G11010	2685	-644.7	0.240112
							AT2G38570	987	-277.7	0.281358										AT3G51950	1623	-481.3	0.29655
							AT4G26690	2280	-621.8	0.272719										AT2G25420	2223	-609.3	0.274089
							AT1G11200	888	-248.7	0.280068										AT3G13672	651	-177.1	0.272043
							AT4G25360	1602	-460.9	0.287703										AT4G14790	1716	-482.6	0.281235
							AT1G12530	582	-129.7	0.222852										AT1G62820	447	-128.5	0.287472
							AT3G25710	1035	-263.6	0.254686										AT3G12345	561	-165.6	0.295187
							AT3G01740	381	-110.8	0.290814										AT3G13677	516	-129.8	0.25155
							AT4G36010	906	-300.7	0.331898										AT4G12130	1182	-373.8	0.316244
							AT3G25717	123	-33.9	0.27561										AT4G13460	1953	-582.7	0.298361
							AT4G38670	846	-270.2	0.319385										AT1G35250	567	-173.5	0.305996
							AT4G15910	315	-98.3	0.312063										AT2G37400	1002	-280.5	0.27994
							AT5G38200	1311	-353.1	0.269336										AT4G25400	492	-136.5	0.277439
							AT5G02250	2412	-702.7	0.291335										AT1G11280	2493	-721	0.28921
							AT3G25719	153	-23.5	0.153595										AT1G35255	384	-63.1	0.164323
							AT5G39530	720	-189.2	0.262778										AT1G36580	549	-143.4	0.261202
							AT1G24510	1608	-468.9	0.291604										AT3G23010	1788	-450.4	0.251902
							AT2G40890	1527	-484.3	0.317158										AT3G24340	3399	-959.6	0.282318
							AT3G13720	567	-175.8	0.310053										AT3G25670	1428	-416.6	0.291737
							AT1G13870	909	-235.1	0.258636										AT1G74810	2052	-615.3	0.299854
							AT2G25290	2238	-608.3	0.271805										AT3G49600	3204	-912.9	0.284925
							AT4G24040	1881	-527.1	0.280223										AT3G49601	1776	-389.7	0.219426
							AT5G16890	1536	-448.5	0.291992										AT2G38730	600	-170.3	0.283833
							AT5G14230	2256	-749.6	0.33227										AT4G01470	759	-245.1	0.322925
							AT5G26210	768	-243.7	0.317318										AT4G12120	1989	-535.3	0.26913
							AT5G27540	1947	-588.7	0.302363										AT1G48560	1932	-561.9	0.290839
							AT2G37250	855	-269.4	0.315088										AT1G47230	1110	-287.7	0.259189
							AT2G38580	1449	-335.8	0.231746										AT1G49890	1980	-582.8	0.294343
							AT4G25370	717	-218.3	0.304463										AT3G12350	1269	-393.3	0.309929
							AT1G11210	927	-282.3	0.304531										AT3G13682	2241	-671.5	0.299643
							AT5G63280	816	-192.8	0.236275										AT3G11020	993	-271.2	0.273112
							AT3G01750	1995	-637.1	0.319348										AT1G23260	477	-128	0.268344
							AT3G25700	1359	-396.57	0.29181										AT2G25450	1080	-295.3	0.273426
							AT4G36020	900	-309.4	0.343778										AT4G38710	1359	-472	0.347314
							AT4G38680	612	-239	0.390523										AT1G62830	2535	-752.3	0.296765
							AT5G02260	777	-233.4	0.300386										AT1G61500	2415	-691	0.286128
							AT4G15900	1461	-414.1	0.283436										AT2G01480	1704	-475.9	0.279284
							AT5G39520	693	-206.7	0.298268										AT2G24120	2982	-865.7	0.290309
							AT3G13730	1476	-389	0.26355										AT3G51920	456	-114.8	0.251754
							AT3G12400	1197	-338.9	0.283124										AT2G26780	5481	-1611.4	0.293997
							AT3G47080	1548	-429.9	0.277713										AT4G14780	1095	-298.1	0.272237
							AT4G24050	999	-304.4	0.304705										AT5G04710	1581	-471.6	0.298292
							AT5G53820	204	-51.6	0.252941										AT1G35240	1773	-458.2	0.258432
							AT3G61380	2157	-577.5	0.267733										AT4G25410	693	-187.9	0.27114
[truncated: 13,904 more rows]

## Sheet: Supplementary Table 15
Supplementary Table 15. Length normalized minimum free energy of mobile RNAs 3'UTR
Length-normalized minimum thermodynamic free energy (−ΔG/nt) of shoot-to-root mobile RNAs 3'UTR								Length-normalized minimum thermodynamic free energy (−ΔG/nt) of shoot-to-root nonmobile RNAs 3'UTR						Length-normalized minimum thermodynamic free energy (−ΔG/nt) of root-to-shoot mobile RNAs 3'UTR							Length-normalized minimum thermodynamic free energy (−ΔG/nt) of root-to-shoot nonmobile RNAs 3'UTR
Mobile genes	Mobile from sPed to rphr1 phl1 (y or n)	PSR-specific nonmobile from sPed to rphr1 phl1 (PSI or PSD)	length (nt)	G	–ΔG/nt			Nonmobile genes	length (nt)	G	–ΔG/nt			Mobile genes	Mobile from rphr1 phl1 to sPed (y or n)	PSR specific nonmobile from rphr1 phl1 to sPed (PSI or PSD)	length (nt)	G	–ΔG/nt		All nonmobile	length (nt)	G	–ΔG/nt
AT5G21430	n	PSD	221	-23.8	0.107692			AT4G26510	370	-81.7	0.220811			AT2G34430	y		145	-23.1	0.15931		AT4G27840	223	-44.8	0.200897
AT4G15180	y		409	-78.1	0.190954			AT4G02540	147	-26.6	0.180952			AT4G22150	n	PSD	134	-20.4	0.152239		AT4G26510	370	-81.7	0.220811
AT1G52400	n	PSD	230	-42.7	0.185652			AT2G36250	292	-65.7	0.225			AT3G32980	y		307	-46.7	0.152117		AT4G02540	147	-26.6	0.180952
AT4G14400	n	PSD	242	-47.9	0.197934			AT4G14520	161	-29	0.180124			AT1G62570	n	PSD	322	-64.3	0.199689		AT2G36250	292	-65.7	0.225
AT2G05100	n	PSD	209	-31.4	0.150239			AT2G24260	312	-69	0.221154			AT3G24880	y		215	-46.8	0.217674		AT5G62020	449	-89.6	0.199555
AT5G43470	n	PSD	396	-89.2	0.225253			AT5G38380	210	-35.8	0.170476			AT2G07698	n	PSD	99	-19.1	0.192929		AT5G63350	216	-38.8	0.17963
AT1G32900	n	PSD	192	-23.2	0.120833			AT4G02530	194	-21.6	0.11134			AT2G07732	n	PSD	256	-63.9	0.249609		AT2G37580	101	-6	0.0594059
AT2G44930	n	PSD	177	-18	0.101695			AT4G26520	183	-31.1	0.169945			AT4G36080	y		172	-34.2	0.198837		AT2G37585	156	-17.6	0.112821
AT4G16990	n	PSD	698	-162	0.232092			AT1G12400	234	-46.2	0.197436			AT3G44400	y		290	-65.2	0.224828		AT5G64680	153	-20.3	0.13268
AT5G45680	n	PSD	209	-29.1	0.139234			AT4G14510	114	-27.7	0.242982			AT5G12350	y		256	-46.1	0.180078		AT5G25070	263	-59.5	0.226236
AT3G25770	n	PSD	116	-15.2	0.131034			AT2G24250	150	-29.2	0.194667			AT5G38020	n	PSD	301	-53	0.17608		AT4G39820	443	-91.3	0.206095
AT2G15080	n	PSD	177	-23.3	0.131638			AT5G51370	434	-117.7	0.271198			AT2G07681	y		36	-6.2	0.172222		AT4G14520	161	-29	0.180124
AT1G54740	n	PSD	248	-38.9	0.156855			AT4G38500	210	-32.1	0.152857			AT1G09210	y		375	-75.5	0.201333		AT4G15850	200	-43	0.215
AT5G04690	n	PSD	138	-30.2	0.218841			AT4G26530	170	-32.2	0.189412			AT1G56340	y		215	-41.9	0.194884		AT2G24260	312	-69	0.221154
AT5G38980	n	PSD	245	-35.7	0.145714			AT4G02520	221	-29.3	0.132579			AT2G07687	y		200	-34.3	0.1715		AT5G37055	83	-8.7	0.104819
AT3G25760	n	PSD	145	-16.2	0.111724			AT2G24290	262	-58	0.221374			AT5G18610	n	PSD	382	-88.5	0.231675		AT1G01730	189	-26.9	0.142328
AT3G56040	y		212	-24.4	0.115094			AT5G63370	1048	-246.1	0.234828			AT3G60180	y		189	-31	0.164021		AT5G13080	188	-29.6	0.157447
AT1G21270	n	PSD	204	-30.1	0.147549			AT2G36230	184	-20.7	0.1125			AT3G44630	y		360	-65.5	0.181944		AT5G38380	210	-35.8	0.170476
AT2G14560	n	PSD	731	-125	0.170999			AT4G14500	251	-51.2	0.203984			AT3G44670	y		192	-29.5	0.153646		AT4G02530	194	-21.6	0.11134
AT2G17790	y		329	-60.3	0.183283			AT2G24280	201	-34.6	0.172139			AT2G26430	y		214	-39.2	0.183178		AT4G26520	183	-31.1	0.169945
AT3G14420	n	PSD	279	-36.9	0.132258			AT5G38360	493	-122.3	0.248073			AT4G30100	y		726	-169	0.232782		AT4G01200	272	-48	0.176471
AT5G20630	n	PSD	211	-28.1	0.133175			AT5G51380	210	-31.7	0.150952			AT3G09260	n	PSD	180	-28.6	0.158889		AT1G01725	224	-26.3	0.117411
AT5G58140	n	PSD	3118	-883.6	0.283387			AT3G61080	216	-40.7	0.188426			AT1G29910	y		163	-34.8	0.213497		AT5G64670	268	-61.5	0.229478
AT2G34430	n	PSI	145	-23.1	0.15931			AT4G38510	343	-63.7	0.185714			AT2G45330	y		161	-27.8	0.172671		AT2G37590	122	-17.7	0.145082
AT1G61520	n	PSI	234	-38.6	0.164957			AT5G14390	239	-40.7	0.170293			AT5G46110	n	PSD	444	-79.5	0.179054		AT1G12400	234	-46.2	0.197436
AT4G16390	y		184	-36	0.195652			AT4G02510	240	-39.3	0.16375			AT1G27590	y		674	-180.8	0.268249		AT5G25060	145	-16.5	0.113793
AT3G54050	n	PSI	253	-34	0.134387			AT2G36240	108	-15.3	0.141667			AT5G26260	y		247	-47.1	0.190688		AT1G13730	218	-42.8	0.19633
AT4G27440	n	PSI	246	-45	0.182927			AT4G26540	151	-32.8	0.217219			AT1G66270	y		120	-21.4	0.178333		AT4G15840	187	-28	0.149733
AT1G15820	n	PSI	223	-35.1	0.157399			AT2G24270	275	-54.8	0.199273			AT3G01420	n		223	-39.1	0.175336		AT4G39830	159	-27.6	0.173585
AT1G49750	n	PSI	248	-44	0.177419			AT5G51390	97	-9.2	0.0948454			AT1G29920	y		305	-73.8	0.241967		AT4G14510	114	-27.7	0.242982
AT4G16144	y		264	-43.8	0.165909			AT4G38520	263	-46.9	0.178327			AT1G67090	n	PSD	307	-50.2	0.163518		AT2G24250	150	-29.2	0.194667
AT2G35370	n	PSI	168	-24	0.142857			AT1G12430	249	-45.2	0.181526			AT3G60150	y		162	-26.1	0.161111		AT5G51370	434	-117.7	0.271198
AT5G54720	n	PSI	100	-9.7	0.097			AT4G26555	157	-23.9	0.152229			AT2G34420	y		192	-36	0.1875		AT1G01720	305	-78.4	0.257049
AT2G13360	n	PSI	177	-9.6	0.0542373			AT4G02500	265	-50.9	0.192075			AT3G08940	n	PSD	469	-136.7	0.291471		AT4G38500	210	-32.1	0.152857
AT3G61470	n	PSI	250	-53.4	0.2136			AT5G26360	508	-100.7	0.198228			AT2G35750	y		75	-8.5	0.113333		AT2G25580	258	-46.5	0.180233
AT1G20020	n	PSI	150	-16.6	0.110667			AT4G26550	240	-39.3	0.16375			AT1G11890	y		290	-52.9	0.182414		AT5G13090	173	-27.9	0.161272
AT3G16140	n	PSI	161	-4.8	0.0298137			AT4G38530	87	-7.3	0.083908			AT4G17170	y		195	-39.6	0.203077		AT4G02520	221	-29.3	0.132579
AT5G46110	n	PSI	444	-79.5	0.179054			AT5G38344	397	-46.3	0.116625			AT1G30230	y		267	-41	0.153558		AT4G25200	195	-36.3	0.186154
AT4G01350	y		140	-20.3	0.145			AT1G12440	224	-35.6	0.158929			AT1G63250	y		215	-37.5	0.174419		AT2G24290	262	-58	0.221374
AT4G10340	n	PSI	181	-23.3	0.128729			AT5G14370	256	-59.6	0.232813			AT2G07749	y		1383	-426.2	0.308171		AT2G37560	146	-22	0.150685
AT3G14415	n	PSI	258	-32.7	0.126744			AT3G02700	186	-36.2	0.194624			AT2G07706	y		512	-143.3	0.279883		AT1G13700	103	-14.8	0.143689
AT1G08380	n	PSI	191	-22.8	0.119372			AT5G63380	170	-29.6	0.174118			AT2G18110	y		199	-33.1	0.166332		AT5G63370	1048	-246.1	0.234828
AT2G05380	n	PSI	217	-39.2	0.180645			AT4G38540	200	-36.2	0.181			AT2G07708	y		257	-51	0.198444		AT5G49060	327	-76.4	0.233639
AT3G08940	n	PSI	469	-136.7	0.291471			AT5G14360	101	-13.8	0.136634			AT4G32180	y		165	-27.2	0.164848		AT5G25050	199	-40.1	0.201508
AT5G44580	y		230	-32.5	0.141304			AT3G02710	168	-37.8	0.225			AT1G58270	n		278	-50.9	0.183094		AT2G36230	184	-20.7	0.1125
AT5G23060	n	PSI	170	-24.2	0.142353			AT5G26340	340	-75	0.220588			AT2G19110	y		190	-29	0.152632		AT4G27860	286	-56.4	0.197203
AT4G10730	n	PSI	375	-86.8	0.231467			AT2G36270	216	-51	0.236111			AT4G32190	y		166	-27.8	0.16747		AT4G39840	191	-24.8	0.129843
AT5G01530	n	PSI	202	-37	0.183168			AT4G26570	186	-32	0.172043			AT3G44480	y		314	-54.2	0.172611		AT4G15830	172	-36.2	0.210465
AT4G18210	n	PSI	253	-47.3	0.186957			AT1G12410	170	-20.2	0.118824			AT3G47470	n	PSI	250	-47.1	0.1884		AT4G14500	251	-51.2	0.203984
AT4G18050	y		135	-21.9	0.162222			AT4G38550	254	-46.5	0.183071			AT2G39730	y		205	-27.8	0.13561		AT2G24280	201	-34.6	0.172139
AT2G48160	y		375	-83.1	0.2216			AT5G02370	494	-87.9	0.177935			AT5G66690	n	PSI	193	-27.8	0.144041		AT5G13060	139	-17.8	0.128058
AT5G26000	n		173	-21.8	0.126012			AT3G02720	277	-35.8	0.129242			AT5G35580	n	PSI	93	-6.9	0.0741935		AT5G38360	493	-122.3	0.248073
AT1G60170	y		223	-38.3	0.171749			AT5G26330	68	-10.1	0.148529			AT3G04570	n	PSI	160	-24.7	0.154375		AT5G51380	210	-31.7	0.150952
AT2G44450	y		105	-18.4	0.175238			AT1G12420	311	-77.9	0.250482			AT2G44450	y		105	-18.4	0.175238		AT3G61080	216	-40.7	0.188426
AT2G01008	y		699	-275.7	0.394421			AT4G38560	142	-26.2	0.184507			AT2G01520	n	PSI	266	-50.2	0.188722		AT4G38510	343	-63.7	0.185714
AT1G54040	y		260	-59.1	0.227308			AT2G36290	240	-50.8	0.211667			AT1G66280	n	PSI	247	-40.6	0.164372		AT1G01750	184	-19.9	0.108152
AT4G16340	y		588	-130.3	0.221599			AT5G02380	257	-56.8	0.221012			AT2G05070	n	PSI	202	-36.1	0.178713		AT4G25210	190	-24.2	0.127368
AT3G55850	y		146	-25.1	0.171918			AT5G38310	276	-51	0.184783			AT1G31910	y		176	-33.5	0.190341		AT5G14390	239	-40.7	0.170293
AT4G15802	y		249	-47.2	0.189558			AT1G24400	156	-19.3	0.123718			AT1G21100	n	PSI	152	-16.4	0.107895		AT4G02510	240	-39.3	0.16375
AT1G70600	y		245	-41.6	0.169796			AT4G26590	161	-27.9	0.173292			AT1G30730	n	PSI	100	-12.2	0.122		AT2G36240	108	-15.3	0.141667
AT2G20130	y		246	-33.9	0.137805			AT5G53940	169	-23.1	0.136686			AT4G27650	n		162	-18.8	0.116049		AT2G37570	166	-28.5	0.171687
AT3G45140	y		119	-11.5	0.0966387			AT4G38570	141	-18.6	0.131915			AT5G30490	y		259	-51.5	0.198842		AT5G62030	469	-113.1	0.241151
AT4G16530	y		259	-49.1	0.189575			AT5G65930	255	-53.8	0.21098			AT1G44575	n	PSI	189	-44.4	0.234921		AT5G64690	257	-47.3	0.184047
AT1G29910	y		163	-34.8	0.213497			AT5G41960	174	-20.3	0.116667			AT1G13350	n	PSI	83	-6.1	0.073494		AT1G13710	207	-38.6	0.186473
AT2G45330	y		161	-27.8	0.172671			AT3G48040	251	-49.5	0.197211			AT5G63600	n	PSI	262	-47.5	0.181298		AT4G26540	151	-32.8	0.217219
AT2G05070	y		202	-36.1	0.178713			AT3G24070	378	-103.9	0.274868			AT3G44550	n	PSD	137	-20.3	0.148175		AT4G27870	203	-31.9	0.157143
AT3G51780	y		261	-47.8	0.183142			AT3G61030	313	-74.1	0.236741			AT1G55020	n	PSD	130	-17.9	0.137692		AT5G01090	210	-36.6	0.174286
AT3G09800	y		216	-45.4	0.210185			AT5G65920	308	-60	0.194805			AT3G14940	n	PSD	234	-40.8	0.174359		AT4G15820	166	-27.8	0.16747
AT4G17230	y		233	-45.9	0.196996			AT4G38580	196	-28.4	0.144898										AT5G37020	281	-53.3	0.18968
AT3G46780	n		180	-17.1	0.095			AT5G41970	296	-45.4	0.153378										AT2G24270	275	-54.8	0.199273
AT4G38970	n		218	-28.6	0.131193			AT3G24080	230	-37.5	0.163043										AT5G13070	190	-35.6	0.187368
AT2G41090	n		234	-39.6	0.169231			AT5G65925	177	-37	0.20904										AT5G39680	235	-49.2	0.209362
AT1G32060	n		233	-40.6	0.174249			AT3G48070	438	-97.7	0.223059										AT5G51390	97	-9.2	0.0948454
AT3G27690	n		90	-11.2	0.124444			AT5G51300	403	-98.9	0.245409										AT4G38520	263	-46.9	0.178327
AT1G29920	y		305	-73.8	0.241967			AT5G41980	117	-15.4	0.131624										AT4G39850	374	-78.5	0.209893
AT5G08670	y		278	-49	0.176259			AT5G65950	261	-58.7	0.224904										AT1G12430	249	-45.2	0.181526
AT2G21330	n		265	-53.6	0.202264			AT3G48060	120	-24.9	0.2075										AT4G26555	157	-23.9	0.152229
AT3G55800	n		219	-36.5	0.166667			AT5G65940	220	-43.4	0.197273										AT4G25225	152	-24.9	0.163816
AT3G28270	y		175	-23.6	0.134857			AT5G53970	183	-22.3	0.121858										AT4G02500	265	-50.9	0.192075
AT2G35750	y		75	-8.5	0.113333			AT3G48090	179	-38.9	0.217318										AT2G36295	173	-35.5	0.205202
AT1G21250	n		221	-34.4	0.155656			AT5G65970	81	-2.8	0.0345679										AT5G26360	508	-100.7	0.198228
AT3G48050	y		640	-156.7	0.244844			AT3G61060	246	-50.9	0.206911										AT4G27880	125	-20.4	0.1632
AT5G03880	y		166	-30.7	0.18494			AT5G53980	192	-41.3	0.215104										AT5G27690	124	-17.3	0.139516
AT4G17470	n	PSI	163	-19.5	0.119632			AT5G63310	218	-45.8	0.210092										AT1G11100	243	-42	0.17284
AT3G63160	n	PSI	260	-45.4	0.174615			AT1G73380	165	-31.2	0.189091										AT4G26550	240	-39.3	0.16375
AT4G23420	n	PSI	156	-25.2	0.161538			AT3G48080	166	-31.7	0.190964										AT1G50700	197	-35.4	0.179695
AT2G20120	y		214	-35.6	0.166355			AT5G65960	250	-48.8	0.1952										AT4G25220	123	-9.7	0.0788618
AT2G05440	n	PSI	210	-35.1	0.167143			AT5G63300	258	-65.2	0.252713										AT4G38530	87	-7.3	0.083908
AT1G55670	n	PSI	204	-35.3	0.173039			AT1G73390	269	-51.2	0.190335										AT1G01770	319	-60.8	0.190596
AT2G26770	n	PSI	191	-34.6	0.181152			AT3G61070	271	-49	0.180812										AT5G02390	127	-24	0.188976
AT4G15140	y		259	-54.2	0.209266			AT5G65990	192	-24.4	0.127083										AT5G39670	183	-33.7	0.184153
AT4G20270	y		159	-21.8	0.137107			AT5G51340	199	-46.9	0.235678										AT1G49710	284	-68.5	0.241197
AT4G23060	y		167	-31.1	0.186228			AT3G61050	192	-25.9	0.134896										AT5G37010	121	-19.2	0.158678
AT4G08520	n		235	-44.6	0.189787			AT5G51350	258	-42.3	0.163953										AT4G39860	170	-37.3	0.219412
AT5G08740	y		246	-49.1	0.199593			AT2G14900	287	-37.8	0.131707										AT4G37200	215	-45.2	0.210233
AT5G01040	y		266	-49.4	0.185714			AT3G26782	182	-25	0.137363										AT1G12440	224	-35.6	0.158929
AT4G16360	y		418	-93.7	0.224163			AT1G61360	139	-19.5	0.140288										AT1G13770	165	-27	0.163636
AT4G16143	y		390	-94.2	0.241538			AT3G26780	195	-40.1	0.205641										AT5G14370	256	-59.6	0.232813
AT2G07698	n	PSD	99	-19.1	0.192929			AT3G24120	179	-32.8	0.18324										AT4G03820	251	-51.5	0.205179
AT4G07950	n	PSD	285	-54.1	0.189825			AT2G02910	159	-23.5	0.147799										AT3G02700	186	-36.2	0.194624
AT1G01210	n	PSD	216	-43.2	0.2			AT3G12130	334	-63.9	0.191317										AT4G15802	249	-47.2	0.189558
AT4G36870	y		207	-27.1	0.130918			AT3G14790	200	-24.5	0.1225										AT5G27680	358	-81.4	0.227374
AT4G21870	n	PSD	188	-22.1	0.117553			AT3G51740	209	-31.5	0.150718										AT4G27890	195	-30.5	0.15641
AT3G41762	y		91	-21.4	0.235165			AT5G28900	311	-62.4	0.200643										AT4G25230	485	-107.1	0.220825
AT4G14096	y		312	-65.3	0.209295			AT5G04930	249	-41.6	0.167068										AT5G63380	170	-29.6	0.174118
AT5G08690	y		310	-71.8	0.231613			AT3G51750	203	-23.8	0.117241										AT5G62050	288	-51.1	0.177431
AT5G49730	n		254	-50.5	0.198819			AT3G26770	69	-6	0.0869565										AT1G01760	49	-14	0.285714
AT1G51805	n		210	-29.9	0.142381			AT1G48380	224	-49.3	0.220089										AT4G37210	204	-25.8	0.126471
AT4G21530	y		145	-21.2	0.146207			AT5G16910	290	-46.1	0.158966										AT4G38540	200	-36.2	0.181
AT4G08580	y		189	-24.3	0.128571			AT1G73350	190	-36.6	0.192632										AT4G15800	140	-13	0.0928571
AT4G19050	y		118	-18.5	0.15678			AT3G12140	359	-72.6	0.202228										AT5G13050	356	-77.4	0.217416
AT1G24020	n		202	-39.4	0.19505			AT3G12145	265	-55.2	0.208302										AT5G39660	311	-60.2	0.193569
AT1G69730	n		71	-7.4	0.104225			AT5G04940	449	-100.4	0.223608										AT4G39870	191	-20.6	0.107853
AT5G38420	n		258	-39.6	0.153488			AT3G24140	289	-59.5	0.205882										AT5G14360	101	-13.8	0.136634
AT4G19170	n		235	-36.8	0.156596			AT1G61380	205	-29.2	0.142439										AT3G02710	168	-37.8	0.225
AT5G10900	y		379	-63.3	0.167018			AT1G48370	141	-18.3	0.129787										AT5G26340	340	-75	0.220588
AT1G31330	n		187	-36.4	0.194652			AT2G26900	204	-43.7	0.214216										AT2G36270	216	-51	0.236111
AT1G42970	n		259	-46.4	0.179151			AT2G02930	184	-24.5	0.133152										AT5G27670	246	-48.5	0.197154
AT4G15020	y		316	-56.9	0.180063			AT1G48360	595	-154.9	0.260336										AT4G26570	186	-32	0.172043
AT4G09520	y		74	-7.8	0.105405			AT1G73360	197	-51	0.258883										AT4G25240	329	-49.3	0.149848
AT4G28880	n		384	-102.1	0.265885			AT3G12150	281	-61.8	0.219929										AT1G13740	249	-53.5	0.214859
AT4G28860	n		347	-84	0.242075			AT3G51720	116	-17.7	0.152586										AT1G12410	170	-20.2	0.118824
AT5G04050	y		1025	-268.4	0.261854			AT3G48100	685	-142.8	0.208467										AT4G37220	193	-45.8	0.237306
AT5G12400	y		525	-125.4	0.238857			AT1G36390	143	-15.1	0.105594										AT5G50090	216	-37.4	0.173148
AT3G44820	y		494	-111.9	0.226518			AT5G41900	129	-15.8	0.122481										AT4G38550	254	-46.5	0.183071
AT2G34680	y		325	-57.9	0.178154			AT2G14910	481	-120.3	0.250104										AT1G01790	225	-53.4	0.237333
AT4G36860	y		142	-16.5	0.116197			AT1G36370	198	-27	0.136364										AT5G02370	494	-87.9	0.177935
AT4G14680	y		155	-16.4	0.105806			AT1G48350	127	-16.4	0.129134										AT5G01040	266	-49.4	0.185714
AT4G15130	y		193	-35.1	0.181865			AT1G36380	286	-56.1	0.196154										AT5G13020	243	-49.1	0.202058
AT3G01500	n	PSI	129	-18.3	0.14186			AT3G51730	255	-49.6	0.19451										AT4G39880	201	-36	0.179104
AT5G35490	n	PSI	327	-71.8	0.219572			AT1G73370	54	-4.5	0.0833333										AT1G13750	96	-7.1	0.0739583
AT4G16380	y		264	-37.8	0.143182			AT5G04920	213	-42.8	0.200939										AT5G15680	204	-41.5	0.203431
AT1G13350	y		83	-6.1	0.073494			AT5G41910	105	-15.8	0.150476										AT3G02720	277	-35.8	0.129242
AT3G01610	y		157	-28.1	0.178981			AT1G61320	135	-19.6	0.145185										AT5G26330	68	-10.1	0.148529
AT3G09260	n		180	-28.6	0.158889			AT3G24160	366	-83.6	0.228415										AT5G27660	367	-82	0.223433
								AT1G63980	248	-43.1	0.17379										AT4G26580	261	-35.9	0.137548
								AT5G53900	233	-29	0.124464										AT4G25250	142	-27.5	0.193662
								AT1G75960	53	-3.2	0.0603774										AT5G62070	138	-25.1	0.181884
								AT3G12170	149	-26.7	0.179195										AT1G12420	311	-77.9	0.250482
								AT2G02955	304	-70.6	0.232237										AT1G01780	163	-27.7	0.169939
								AT2G02950	202	-41.4	0.20495										AT4G38560	142	-26.2	0.184507
								AT2G26920	163	-25	0.153374										AT5G02380	257	-56.8	0.221012
								AT3G61100	137	-15.3	0.111679										AT5G01050	123	-13.8	0.112195
								AT3G48120	189	-37.1	0.196296										AT5G38310	276	-51	0.184783
								AT5G41920	46	-4.2	0.0913043										AT5G13030	227	-37.4	0.164758
								AT2G38920	274	-46.4	0.169343										AT1G24405	212	-34.6	0.163208
								AT3G51790	308	-60.6	0.196753										AT4G39890	127	-14	0.110236
								AT3G24150	114	-15.3	0.134211										AT3G14700	76	-4.7	0.0618421
								AT5G04900	136	-20.3	0.149265										AT3G50370	377	-62.2	0.164987
								AT2G26910	312	-72.5	0.232372										AT4G26590	161	-27.9	0.173292
								AT3G12180	235	-44.4	0.188936										AT5G53940	169	-23.1	0.136686
								AT3G61110	272	-44.8	0.164706										AT4G25260	295	-46.7	0.158305
								AT2G02960	259	-45.4	0.17529										AT4G37240	107	-16.6	0.15514
								AT3G48110	182	-16.1	0.0884615										AT4G38570	141	-18.6	0.131915
								AT3G24180	377	-96.2	0.255172										AT5G65930	255	-53.8	0.21098
								AT3G51760	395	-69.2	0.17519										AT5G64600	254	-34.6	0.13622
								AT1G61340	268	-50.9	0.189925										AT5G41960	174	-20.3	0.116667
								AT5G53920	180	-26.2	0.145556										AT1G72090	128	-15.3	0.119531
								AT5G65910	152	-14.7	0.0967105										AT5G40630	262	-48.6	0.185496
								AT1G75980	382	-82.4	0.215707										AT3G48040	251	-49.5	0.197211
								AT2G02970	325	-67.2	0.206769										AT3G49390	339	-72.5	0.213864
								AT1G73320	334	-64.1	0.191916										AT3G24070	378	-103.9	0.274868
								AT5G41940	125	-11.9	0.0952										AT3G50380	84	-6.7	0.0797619
								AT3G48140	250	-48.6	0.1944										AT5G65920	308	-60	0.194805
								AT3G24190	198	-37.5	0.189394										AT4G37250	139	-20.6	0.148201
								AT3G24170	252	-38.5	0.152778										AT4G38580	196	-28.4	0.144898
								AT1G61350	74	-4.5	0.0608108										AT5G40640	166	-31.7	0.190964
								AT3G51770	547	-113.2	0.206947										AT3G24080	230	-37.5	0.163043
								AT5G53930	155	-27.1	0.174839										AT5G40645	127	-23.4	0.184252
								AT1G73330	304	-55.5	0.182566										AT5G65925	177	-37	0.20904
								AT5G65900	199	-42	0.211055										AT3G48070	438	-97.7	0.223059
								AT1G75990	130	-8.1	0.0623077										AT3G49360	143	-26.7	0.186713
								AT2G26930	122	-15.8	0.129508										AT5G51300	403	-98.9	0.245409
								AT2G02980	106	-9.9	0.0933962										AT5G41980	117	-15.4	0.131624
								AT5G41950	154	-21.4	0.138961										AT4G25280	112	-21.5	0.191964
								AT1G36320	159	-30.2	0.189937										AT3G62330	346	-74.7	0.215896
								AT1G12350	169	-31.4	0.185799										AT4G37260	235	-40.7	0.173191
								AT1G63940	358	-75.7	0.211453										AT5G65950	261	-58.7	0.224904
								AT2G38950	175	-31.4	0.179429										AT5G64620	85	-4.5	0.0529412
								AT3G26700	308	-79.2	0.257143										AT5G40650	231	-37.6	0.162771
								AT3G02730	162	-31.2	0.192593										AT3G48060	120	-24.9	0.2075
								AT1G24330	220	-40.4	0.183636										AT3G49370	212	-30.4	0.143396
								AT1G51950	380	-76.7	0.201842										AT3G50360	210	-39.3	0.187143
								AT2G24300	279	-58.5	0.209677										AT5G40660	142	-16	0.112676
								AT1G48300	226	-38.2	0.169027										AT5G52640	214	-35.7	0.166822
								AT5G38300	195	-28.9	0.148205										AT4G25290	244	-53.3	0.218443
								AT2G02990	144	-26	0.180556										AT5G64610	173	-27.2	0.157225
								AT1G36310	222	-40.1	0.180631										AT3G61010	201	-39.6	0.197015
								AT2G36300	340	-78.5	0.230882										AT5G65940	220	-43.4	0.197273
								AT1G12360	260	-34.4	0.132308										AT4G37270	216	-43.6	0.201852
								AT2G36305	163	-16.8	0.103067										AT5G53970	183	-22.3	0.121858
								AT5G16990	173	-27.5	0.15896										AT3G48050	640	-156.7	0.244844
								AT5G14330	150	-18.1	0.120667										AT3G48090	179	-38.9	0.217318
								AT2G38960	284	-57.2	0.201408										AT5G40670	202	-26.6	0.131683
								AT1G51940	188	-32.9	0.175										AT4G37290	245	-42	0.171429
								AT3G02740	97	-13.4	0.138144										AT5G65970	81	-2.8	0.0345679
								AT1G24340	120	-11.2	0.0933333										AT5G64640	146	-19.4	0.132877
								AT3G14720	136	-24.1	0.177206										AT5G49000	110	-16.4	0.149091
								AT1G12330	122	-13.8	0.113115										AT1G60070	339	-46	0.135693
								AT1G14990	207	-44.5	0.214976										AT3G61060	246	-50.9	0.206911
								AT1G61300	248	-41	0.165323										AT5G53980	192	-41.3	0.215104
								AT5G16980	59	-9.6	0.162712										AT5G63310	218	-45.8	0.210092
								AT3G26720	130	-21.3	0.163846										AT4G37280	164	-26.4	0.160976
								AT5G14320	189	-23.1	0.122222										AT5G52650	226	-36.1	0.159735
								AT3G02750	394	-84.3	0.213959										AT1G73380	165	-31.2	0.189091
								AT1G24310	226	-36.1	0.159735										AT1G72050	242	-42.5	0.17562
								AT5G04990	217	-34.1	0.157143										AT3G62390	258	-48.6	0.188372
								AT2G26980	792	-195.7	0.247096										AT3G48080	166	-31.7	0.190964
								AT1G63970	232	-37.6	0.162069										AT5G49015	121	-18.5	0.152893
								AT1G12340	278	-55.5	0.19964										AT5G50000	251	-43.1	0.171713
								AT2G38940	121	-14.5	0.119835										AT5G65960	250	-48.8	0.1952
								AT3G26710	144	-21.3	0.147917										AT5G49010	291	-62.5	0.214777
								AT5G16970	123	-21.6	0.17561										AT1G60080	375	-67.2	0.1792
								AT5G14310	193	-35.5	0.183938										AT4G37295	217	-23.3	0.107373
								AT3G02760	229	-40.5	0.176856										AT5G53990	157	-19.3	0.12293
								AT4G02590	470	-100.3	0.213404										AT5G64630	562	-122.2	0.217438
								AT1G75950	245	-43.9	0.179184										AT5G63300	258	-65.2	0.252713
								AT2G26975	124	-12.3	0.0991935										AT5G51330	46	-5.1	0.11087
								AT2G26970	187	-29.4	0.157219										AT5G52660	364	-75.9	0.208516
								AT3G14740	181	-28.8	0.159116										AT1G72060	168	-18.17	0.108155
								AT4G14570	128	-19.1	0.149219										AT1G73390	269	-51.2	0.190335
								AT2G38995	168	-18.3	0.108929										AT3G61070	271	-49	0.180812
								AT3G02770	124	-20.1	0.162097										AT1G60095	154	-21.2	0.137662
								AT1G12390	293	-60.7	0.207167										AT5G40690	181	-27.8	0.153591
								AT5G16960	256	-45.8	0.178906										AT5G49020	237	-41.2	0.17384
								AT3G26740	219	-33	0.150685										AT5G62000	434	-80.9	0.186406
								AT3G26744	264	-49	0.185606										AT5G65990	192	-24.4	0.127083
								AT2G36330	155	-29.4	0.189677										AT5G64660	206	-28.1	0.136408
								AT4G02580	250	-46.2	0.1848										AT3G62370	48	-4.9	0.102083
								AT5G02310	231	-47.1	0.203896										AT5G51340	199	-46.9	0.235678
								AT3G14750	189	-27.6	0.146032										AT5G52670	68	-8.9	0.130882
								AT1G63900	215	-35.2	0.163721										AT1G01710	1086	-274	0.252302
								AT4G14560	206	-34.7	0.168447										AT5G37070	139	-15.3	0.110072
								AT3G02780	145	-12.9	0.0889655										AT1G72070	230	-53.1	0.23087
								AT3G26730	168	-25.6	0.152381										AT5G64650	182	-21.5	0.118132
								AT4G02570	261	-48.8	0.186973										AT5G25080	243	-44.6	0.183539
								AT2G36340	239	-47.5	0.198745										AT5G49030	147	-15.1	0.102721
								AT1G48330	262	-47.9	0.182824										AT3G61050	192	-25.9	0.134896
								AT1G51980	310	-59.2	0.190968										AT5G25090	99	-8.6	0.0868687
								AT3G14760	210	-43.7	0.208095										AT5G50020	312	-57.8	0.185256
								AT2G26990	177	-28.3	0.159887										AT5G51350	258	-42.3	0.163953
								AT3G12100	226	-44.4	0.19646										AT3G01480	177	-26.9	0.151977
								AT5G02320	322	-65.5	0.203416										AT1G60030	152	-25.6	0.168421
								AT2G24330	180	-28.7	0.159444										AT2G14900	287	-37.8	0.131707
								AT4G14550	699	-115.8	0.165665										AT3G26782	182	-25	0.137363
								AT3G02790	178	-26.3	0.147753										AT1G61360	139	-19.5	0.140288
								AT1G12370	85	-18.1	0.212941										AT3G26780	195	-40.1	0.205641
								AT3G26760	277	-57.4	0.20722										AT3G49420	361	-66.5	0.184211
								AT3G24100	183	-32.4	0.177049										AT3G24120	179	-32.8	0.18324
								AT5G16940	247	-48.4	0.195951										AT1G23090	286	-47.5	0.166084
								AT2G36310	195	-39.7	0.20359										AT2G02910	159	-23.5	0.147799
								AT4G02560	166	-22.4	0.13494										AT1G73340	146	-19.2	0.131507
								AT1G75900	195	-25.9	0.132821										AT1G72010	304	-55	0.180921
								AT2G38970	221	-39	0.176471										AT1G74670	256	-43.1	0.168359
								AT4G14540	70	-5.7	0.0814286										AT3G12130	334	-63.9	0.191317
								AT3G14770	453	-111.7	0.246578										AT3G13460	560	-135.3	0.241607
								AT1G24350	578	-113.2	0.195848										AT3G14790	200	-24.5	0.1225
								AT1G48320	211	-30	0.14218										AT3G51740	209	-31.5	0.150718
								AT2G24360	291	-52.3	0.179725										AT3G50410	127	-18.9	0.148819
								AT5G04950	231	-35.6	0.154113										AT5G28900	311	-62.4	0.200643
								AT3G12110	189	-26.9	0.142328										AT3G25440	205	-34.5	0.168293
								AT4G02550	201	-36.3	0.180597										AT3G51750	203	-23.8	0.117241
								AT4G26500	258	-52.9	0.205039										AT3G49430	212	-36.6	0.172642
								AT3G26750	163	-29.3	0.179755										AT3G26770	69	-6	0.0869565
								AT1G12380	237	-28.3	0.119409										AT3G01490	223	-34.6	0.155157
								AT2G36320	623	-149.9	0.24061										AT3G62400	58	-5.5	0.0948276
								AT5G16930	294	-50.1	0.170408										AT1G48380	224	-49.3	0.220089
								AT3G12120	307	-59.3	0.19316										AT5G16910	290	-46.1	0.158966
								AT1G48310	199	-43.5	0.218593										AT1G72020	230	-47.9	0.208261
								AT3G14780	91	-6.3	0.0692308										AT1G73350	190	-36.6	0.192632
								AT1G24360	195	-33.7	0.172821										AT1G74680	135	-25.5	0.188889
								AT5G28910	64	-2.1	0.0328125										AT3G12140	359	-72.6	0.202228
								AT2G24350	269	-47.9	0.178067										AT3G13470	177	-35.2	0.19887
								AT4G02425	251	-53.4	0.212749										AT3G12145	265	-55.2	0.208302
								AT2G36130	238	-37.4	0.157143										AT5G03610	159	-22.3	0.140252
								AT2G38790	357	-75.2	0.210644										AT5G04940	449	-100.4	0.223608
								AT1G14930	202	-34	0.168317										AT3G25470	191	-29.2	0.15288
								AT5G63470	336	-69.4	0.206548										AT1G61380	205	-29.2	0.142439
								AT1G26910	152	-28	0.184211										AT1G48370	141	-18.3	0.129787
								AT2G48110	217	-36.9	0.170046										AT3G13480	228	-43.1	0.189035
								AT4G02410	197	-38.8	0.196954										AT2G26900	204	-43.7	0.214216
								AT4G26400	145	-19.5	0.134483										AT2G02930	184	-24.5	0.133152
								AT5G63460	237	-55.9	0.235865										AT1G48360	595	-154.9	0.260336
								AT2G36145	141	-19	0.134752										AT1G73360	197	-51	0.258883
								AT1G02930	186	-25.6	0.137634										AT1G72030	107	-12.4	0.115888
								AT2G48120	195	-28.2	0.144615										AT2G01600	254	-46.9	0.184646
								AT1G26920	293	-52.9	0.180546										AT1G23060	191	-31.6	0.165445
								AT2G48121	62	-6.4	0.103226										AT3G12150	281	-61.8	0.219929
								AT4G26410	225	-49.3	0.219111										AT3G51720	116	-17.7	0.152586
								AT4G02400	114	-16	0.140351										AT3G48100	685	-142.8	0.208467
								AT2G38770	222	-43.1	0.194144										AT1G36390	143	-15.1	0.105594
								AT1G14910	216	-28.3	0.131019										AT1G11090	150	-21.4	0.142667
								AT2G36110	80	-9.3	0.11625										AT1G74690	339	-59.3	0.174926
								AT5G63490	122	-18.3	0.15										AT2G14910	481	-120.3	0.250104
								AT1G02960	130	-18.6	0.143077										AT1G36370	198	-27	0.136364
								AT2G12190	165	-23.5	0.142424										AT3G49410	182	-28.7	0.157692
								AT4G02405	145	-30.5	0.210345										AT1G23080	191	-32.8	0.171728
								AT5G38480	231	-37	0.160173										AT3G13490	259	-52.8	0.203861
								AT2G38780	122	-15.9	0.130328										AT1G48350	127	-16.4	0.129134
								AT3G02800	167	-25.1	0.150299										AT1G72040	265	-48.9	0.184528
								AT1G14920	339	-68.3	0.201475										AT2G01610	207	-38.5	0.18599
								AT5G63480	162	-23.9	0.147531										AT1G50670	230	-36.9	0.160435
								AT2G36120	230	-43.2	0.187826										AT3G50400	133	-16.3	0.122556
								AT1G02950	140	-23.2	0.165714										AT1G36380	286	-56.1	0.196154
								AT2G24150	148	-31.4	0.212162										AT3G51730	255	-49.6	0.19451
								AT2G48100	445	-92.7	0.208315										AT1G73370	54	-4.5	0.0833333
								AT5G38470	211	-33.5	0.158768										AT5G04920	213	-42.8	0.200939
								AT4G38400	232	-44.5	0.19181										AT5G41910	105	-15.8	0.150476
								AT1G14970	136	-27.9	0.205147										AT3G24160	366	-83.6	0.228415
								AT2G24190	119	-11.9	0.1										AT1G63980	248	-43.1	0.17379
								AT1G12310	335	-70.5	0.210448										AT3G51780	261	-47.8	0.183142
								AT4G26430	276	-54.4	0.197101										AT2G13610	139	-19.5	0.140288
								AT2G48150	147	-29.4	0.2										AT5G53900	233	-29	0.124464
								AT5G38460	308	-63.8	0.207143										AT1G75960	53	-3.2	0.0603774
								AT1G12320	133	-20.7	0.155639										AT3G12170	149	-26.7	0.179195
								AT1G14980	302	-67.9	0.224834										AT2G02955	304	-70.6	0.232237
								AT2G24180	146	-21.9	0.15										AT2G02950	202	-41.4	0.20495
								AT3G02820	154	-32.8	0.212987										AT2G01620	70	-10.5	0.15
								AT1G26960	221	-40.4	0.182805										AT2G26920	163	-25	0.153374
								AT4G38420	199	-34.8	0.174874										AT3G61100	137	-15.3	0.111679
								AT2G24170	163	-14.9	0.091411										AT3G48120	189	-37.1	0.196296
								AT1G24300	150	-23.6	0.157333										AT5G41920	46	-4.2	0.0913043
								AT1G02970	251	-52.9	0.210757										AT3G25480	318	-69.1	0.217296
								AT4G26455	113	-15.2	0.134513										AT2G38920	274	-46.4	0.169343
								AT5G14480	413	-92.3	0.223487										AT3G51790	308	-60.6	0.196753
								AT3G02830	228	-43.7	0.191667										AT3G49470	216	-41.4	0.191667
								AT4G38430	148	-23.8	0.160811										AT3G24150	114	-15.3	0.134211
								AT5G02490	261	-51.9	0.198851										AT5G04900	136	-20.3	0.149265
								AT1G26930	154	-15.3	0.0993506										AT1G60000	109	-16.3	0.149541
								AT5G14470	226	-43.4	0.192035										AT1G63990	481	-70.4	0.146362
								AT2G36160	194	-37.6	0.193814										AT1G62660	250	-49.2	0.1968
								AT1G12300	1097	-273.9	0.249681										AT2G26910	312	-72.5	0.232372
								AT3G02840	67	-2.8	0.041791										AT3G12180	235	-44.4	0.188936
								AT4G38440	174	-38	0.218391										AT2G01630	259	-47.6	0.183784
								AT2G36170	234	-29.1	0.124359										AT3G61110	272	-44.8	0.164706
								AT5G38430	233	-25.7	0.1103										AT2G02960	259	-45.4	0.17529
								AT1G26945	287	-55.9	0.194774										AT1G74640	114	-15.5	0.135965
								AT1G02990	890	-221.6	0.248989										AT3G48110	182	-16.1	0.0884615
								AT1G26940	183	-35.1	0.191803										AT5G40600	1438	-337	0.234353
								AT3G48170	150	-16	0.106667										AT3G24180	377	-96.2	0.255172
								AT5G51400	171	-28.2	0.164912										AT2G14960	287	-53.5	0.186411
								AT4G26470	49	-4.4	0.0897959										AT3G50430	379	-74.7	0.197098
								AT3G61140	458	-87.8	0.191703										AT1G61340	268	-50.9	0.189925
								AT5G51410	454	-106.8	0.235242										AT1G60010	300	-60.4	0.201333
								AT4G26480	463	-110.8	0.239309										AT3G62410	165	-20.6	0.124848
								AT3G61150	248	-55.8	0.225										AT5G53920	180	-26.2	0.145556
								AT4G38460	231	-37.7	0.163203										AT1G74650	222	-35.7	0.160811
								AT3G48150	147	-19.2	0.130612										AT5G65910	152	-14.7	0.0967105
								AT3G48190	230	-41	0.178261										AT1G75980	382	-82.4	0.215707
								AT4G38470	130	-22.7	0.174615										AT2G02970	325	-67.2	0.206769
								AT5G63410	189	-26.7	0.14127										AT2G25610	294	-52.6	0.178912
								AT5G51430	206	-37.5	0.182039										AT1G73320	334	-64.1	0.191916
								AT3G61130	202	-16.9	0.0836634										AT2G01640	124	-15.2	0.122581
								AT5G63400	273	-43.4	0.158974										AT4G13290	187	-28	0.149733
								AT4G38480	138	-19	0.137681										AT5G41940	125	-11.9	0.0952
								AT4G38495	109	-10.8	0.0990826										AT5G40610	210	-36.5	0.17381
								AT1G02900	211	-34.8	0.164929										AT3G48140	250	-48.6	0.1944
								AT4G38490	169	-30.5	0.180473										AT3G24190	198	-37.5	0.189394
								AT5G51440	198	-38.2	0.192929										AT3G24170	252	-38.5	0.152778
								AT1G73260	136	-12.9	0.0948529										AT5G52600	95	-14.2	0.149474
								AT3G61180	377	-80.9	0.214589										AT3G50440	81	-9	0.111111
								AT1G14900	331	-56.4	0.170393										AT1G62680	634	-162.24	0.255899
								AT5G63420	161	-22.4	0.13913										AT1G61350	74	-4.5	0.0608108
								AT5G51450	368	-85.8	0.233152										AT3G51770	547	-113.2	0.206947
								AT3G48195	134	-19.9	0.148507										AT5G53930	155	-27.1	0.174839
								AT3G61190	310	-67.2	0.216774										AT1G73330	304	-55.5	0.182566
								AT3G61160	224	-46.9	0.209375										AT1G74660	166	-22.5	0.135542
								AT1G02920	229	-41.9	0.182969										AT5G65900	199	-42	0.211055
								AT5G51460	247	-55.7	0.225506										AT1G75990	130	-8.1	0.0623077
								AT5G63440	437	-100.4	0.229748										AT2G26930	122	-15.8	0.129508
								AT1G02910	172	-26.9	0.156395										AT2G01650	179	-35.4	0.197765
								AT3G51860	394	-83.1	0.210914										AT2G02980	106	-9.9	0.0933962
								AT1G61240	153	-16.6	0.108497										AT5G41950	154	-21.4	0.138961
								AT1G48270	277	-47.5	0.17148										AT4G13280	47	-4.7	0.1
								AT1G73220	126	-22.4	0.177778										AT1G11020	174	-34.7	0.199425
								AT1G75880	166	-28.5	0.171687										AT1G36320	159	-30.2	0.189937
								AT3G12250	397	-90.3	0.227456										AT1G12350	169	-31.4	0.185799
								AT3G48200	176	-29.9	0.169886										AT1G63940	358	-75.7	0.211453
								AT3G51870	325	-61.3	0.188615										AT2G37620	320	-47.5	0.148438
								AT1G61250	241	-27.9	0.115768										AT5G14340	68	-3.8	0.0558824
								AT3G26890	174	-26.3	0.151149										AT3G01400	230	-35.4	0.153913
								AT1G48260	250	-47.6	0.1904										AT4G01290	223	-35	0.156951
								AT2G02800	209	-40.8	0.195215										AT5G27650	138	-18	0.130435
								AT1G73230	278	-57.5	0.206835										AT2G13650	206	-44.8	0.217476
								AT3G12260	312	-65.3	0.209295										AT1G75920	145	-16.1	0.111034
								AT1G36280	109	-25.3	0.23211										AT2G38950	175	-31.4	0.179429
								AT1G61260	291	-50.9	0.174914										AT1G50620	333	-63.9	0.191892
								AT1G24280	197	-39.3	0.199492										AT3G26700	308	-79.2	0.257143
								AT3G12270	207	-42.8	0.206763										AT3G02730	162	-31.2	0.192593
								AT1G48240	216	-45.9	0.2125										AT1G24330	220	-40.4	0.183636
								AT1G73240	210	-32	0.152381										AT1G51950	380	-76.7	0.201842
								AT2G02810	147	-17.5	0.119048										AT1G23000	205	-31.27	0.152537
								AT1G51890	144	-19.5	0.135417										AT1G01690	241	-47.4	0.19668
								AT3G51840	293	-61.5	0.209898										AT1G48300	226	-38.2	0.169027
								AT3G24255	160	-29.7	0.185625										AT1G49630	294	-48.1	0.163605
								AT1G24290	145	-28.5	0.196552										AT5G13000	150	-28.5	0.19
								AT3G12280	259	-35.3	0.136293										AT5G38300	195	-28.9	0.148205
								AT1G48230	281	-54	0.192171										AT5G03680	272	-43.9	0.161397
								AT1G73250	207	-35	0.169082										AT2G02990	144	-26	0.180556
								AT3G48210	287	-69	0.240418										AT5G01020	392	-100.5	0.256378
								AT3G51850	363	-65.6	0.180716										AT2G01660	370	-66.4	0.179459
								AT1G63860	436	-77.5	0.177752										AT4G13270	299	-54.3	0.181605
								AT2G26800	170	-20	0.117647										AT1G62610	68	-4.5	0.0661765
								AT1G75840	425	-87.1	0.204941										AT1G36310	222	-40.1	0.180631
								AT3G12290	193	-31.5	0.163212										AT2G36300	340	-78.5	0.230882
								AT3G61220	177	-24	0.135593										AT1G62620	127	-23	0.181102
								AT3G48240	380	-100.2	0.263684										AT1G13690	231	-51.5	0.222944
								AT2G38800	239	-39.2	0.164017										AT1G12360	260	-34.4	0.132308
								AT1G61210	352	-86.9	0.246875										AT5G26310	201	-25.8	0.128358
								AT1G75850	285	-53.4	0.187368										AT2G36305	163	-16.8	0.103067
								AT1G61215	153	-27.4	0.179085										AT5G16990	173	-27.5	0.15896
								AT1G63880	238	-53.4	0.22437										AT5G27640	197	-32	0.162437
								AT3G51880	250	-61.1	0.2444										AT5G14330	150	-18.1	0.120667
								AT3G61200	144	-17	0.118056										AT4G01280	468	-106.9	0.228419
								AT1G75860	92	-12	0.130435										AT2G37630	183	-16	0.0874317
								AT2G02850	226	-38.8	0.171681										AT2G38960	284	-57.2	0.201408
								AT2G14835	424	-93.1	0.219575										AT1G51940	188	-32.9	0.175
								AT3G51890	206	-31.9	0.154854										AT3G02740	97	-13.4	0.138144
								AT1G48280	164	-25.2	0.153659										AT3G01410	294	-60.3	0.205102
								AT2G02860	194	-22.7	0.11701										AT1G24340	120	-11.2	0.0933333
								AT1G73210	376	-69.7	0.185372										AT1G23010	233	-40.2	0.172532
								AT2G26810	167	-31.3	0.187425										AT2G25625	189	-28.3	0.149735
								AT3G61210	203	-37.2	0.183251										AT5G03690	241	-43.6	0.180913
								AT3G51895	216	-34.9	0.161574										AT1G49620	201	-31.7	0.157711
								AT1G12230	317	-60.7	0.191483										AT2G25620	211	-35.8	0.169668
								AT2G38830	100	-12.8	0.128										AT5G01030	232	-46.5	0.200431
								AT1G14890	253	-49	0.193676										AT5G13010	201	-28.3	0.140796
								AT5G14460	180	-27.5	0.152778										AT3G14720	136	-24.1	0.177206
								AT2G14860	196	-36.8	0.187755										AT2G01670	379	-92.3	0.243536
								AT1G75800	407	-87.8	0.215725										AT4G13260	222	-42.4	0.190991
								AT1G24210	221	-38.7	0.175113										AT1G12330	122	-13.8	0.113115
								AT2G26840	114	-12.7	0.111404										AT2G37600	165	-25.4	0.153939
								AT5G02470	204	-28.2	0.138235										AT1G11000	179	-29.7	0.165922
								AT3G14830	191	-22.8	0.119372										AT1G14990	207	-44.5	0.214976
								AT2G02870	348	-56	0.16092										AT5G16980	59	-9.6	0.162712
								AT1G12240	187	-20	0.106952										AT5G27630	222	-42	0.189189
								AT1G63830	224	-37.3	0.166518										AT3G26720	130	-21.3	0.163846
								AT2G14850	295	-52.3	0.177288										AT5G15650	401	-67.1	0.167332
								AT5G14450	141	-24.8	0.175887										AT5G14320	189	-23.1	0.122222
								AT1G75810	242	-42	0.173554										AT3G02750	394	-84.3	0.213959
								AT2G38840	341	-66.7	0.195601										AT4G01270	93	-15.2	0.163441
								AT3G02860	136	-20.2	0.148529										AT1G50600	266	-41.7	0.156767
								AT1G12244	153	-29.2	0.19085										AT1G24310	226	-36.1	0.159735
								AT3G26810	176	-26.8	0.152273										AT1G26970	167	-22.8	0.136527
								AT5G02480	234	-40	0.17094										AT5G39610	191	-30.4	0.159162
								AT1G26880	257	-46.1	0.179377										AT5G04990	217	-34.1	0.157143
								AT2G26830	213	-41.5	0.194836										AT2G26980	792	-195.7	0.247096
								AT5G38410	328	-64.4	0.196341										AT5G03660	247	-51.4	0.208097
								AT2G02880	278	-47.2	0.169784										AT2G25650	210	-41.2	0.19619
								AT3G14840	46	-3	0.0652174										AT2G01680	232	-38.7	0.16681
								AT1G02890	280	-65.4	0.233571										AT2G24320	238	-35.8	0.15042
								AT2G38810	159	-29.1	0.183019										AT3G13404	358	-71	0.198324
								AT1G14870	216	-37.7	0.174537										AT4G13250	183	-31.5	0.172131
								AT1G63840	294	-44.5	0.151361										AT1G63970	232	-37.6	0.162069
								AT4G02485	160	-19.3	0.120625										AT1G62640	366	-74.1	0.202459
								AT2G14880	354	-73	0.206215										AT1G61310	103	-12	0.116505
								AT5G14440	162	-22.9	0.141358										AT1G13670	88	-16.7	0.189773
								AT3G02875	215	-35.1	0.163256										AT1G12340	278	-55.5	0.19964
								AT3G26840	183	-39.6	0.216393										AT2G38940	121	-14.5	0.119835
								AT3G02870	230	-30.5	0.132609										AT2G11000	205	-20.7	0.100976
								AT4G02480	323	-76.5	0.236842										AT5G27620	191	-25.1	0.131414
								AT1G26850	273	-44.9	0.164469										AT3G26710	144	-21.3	0.147917
								AT1G75820	169	-27.6	0.163314										AT5G16970	123	-21.6	0.17561
								AT2G24200	211	-36.9	0.174882										AT5G15640	363	-83.1	0.228926
								AT4G14465	384	-80.5	0.209635										AT5G14310	193	-35.5	0.183938
								AT5G02450	262	-51.3	0.195802										AT3G01435	234	-42.2	0.180342
								AT2G26860	223	-39.5	0.17713										AT3G02760	229	-40.5	0.176856
								AT3G14850	82	-12.7	0.154878										AT3G01430	187	-30	0.160428
								AT2G38820	269	-65.7	0.244238										AT4G02590	470	-100.3	0.213404
								AT1G14880	256	-41.5	0.162109										AT1G24320	122	-9.4	0.0770492
								AT3G02880	302	-40.9	0.13543										AT2G24310	181	-31.4	0.173481
								AT2G38823	51	-5.1	0.1										AT5G39600	259	-58.3	0.225097
								AT3G02885	302	-51.2	0.169536										AT5G03670	273	-68.2	0.249817
								AT3G26830	145	-15.4	0.106207										AT2G26975	124	-12.3	0.0991935
								AT5G14430	232	-47.5	0.204741										AT3G13410	292	-47.6	0.163014
								AT1G51800	137	-17.8	0.129927										AT5G01010	137	-18.9	0.137956
								AT1G75830	137	-20.9	0.152555										AT2G26970	187	-29.4	0.157219
								AT4G14455	383	-73.9	0.19295										AT3G14740	181	-28.8	0.159116
								AT5G02460	300	-49.8	0.166										AT2G01690	442	-101.7	0.23009
								AT3G12200	181	-23.2	0.128177										AT1G49600	350	-87.8	0.250857
								AT3G14860	234	-50.1	0.214103										AT2G25640	61	-7.4	0.121311
								AT1G63855	452	-103	0.227876										AT4G14570	128	-19.1	0.149219
								AT4G14450	162	-23.6	0.145679										AT3G02770	124	-20.1	0.162097
								AT3G02890	389	-78.4	0.201542										AT1G11060	310	-62.5	0.201613
								AT1G12270	200	-30.8	0.154										AT4G27800	151	-18.6	0.123179
								AT3G24200	264	-42.1	0.15947										AT5G27610	197	-36.6	0.185787
								AT5G14420	244	-31.1	0.127459										AT1G12390	293	-60.7	0.207167
								AT4G02460	170	-25	0.147059										AT5G16960	256	-45.8	0.178906
								AT2G38870	165	-26.2	0.158788										AT3G26740	219	-33	0.150685
								AT3G14870	153	-27.4	0.179085										AT5G15630	247	-51.9	0.210121
								AT3G51820	298	-65.3	0.219128										AT3G25410	226	-48.1	0.212832
								AT3G12210	329	-69.4	0.210942										AT2G35000	235	-45.9	0.195319
								AT2G24220	99	-12.1	0.122222										AT4G01250	235	-40.5	0.17234
								AT4G14440	201	-31	0.154229										AT3G26744	264	-49	0.185606
								AT2G38880	304	-54.9	0.180592										AT2G13690	197	-33.2	0.168528
								AT2G14890	304	-61	0.200658										AT2G36330	155	-29.4	0.189677
								AT3G26850	310	-63.7	0.205484										AT4G02580	250	-46.2	0.1848
								AT5G14410	116	-14.8	0.127586										AT2G37660	268	-53.6	0.2
								AT4G02450	234	-33.7	0.144017										AT1G50660	301	-71.3	0.236877
								AT2G36220	351	-82.2	0.234188										AT1G49670	333	-60.7	0.182282
								AT4G14430	310	-67.7	0.218387										AT1G23040	403	-76.6	0.190074
								AT1G24265	171	-25.7	0.150292										AT2G25670	398	-75.7	0.190201
								AT1G24260	148	-12.8	0.0864865										AT5G02310	231	-47.1	0.203896
								AT1G48210	189	-23.1	0.122222										AT3G13420	722	-159.9	0.221468
								AT3G51830	188	-17.5	0.0930851										AT3G14750	189	-27.6	0.146032
								AT5G02440	213	-37.5	0.176056										AT5G04970	117	-9.3	0.0794872
								AT1G12290	234	-30.2	0.12906										AT2G23010	189	-26.8	0.141799
								AT2G26870	109	-12.2	0.111927										AT1G63900	215	-35.2	0.163721
								AT1G24267	382	-94.4	0.24712										AT4G14560	206	-34.7	0.168447
								AT4G02440	214	-34.8	0.162617										AT4G15890	237	-53.3	0.224895
								AT1G12250	186	-30.4	0.163441										AT2G37678	224	-37.9	0.169196
								AT1G51850	117	-15.4	0.131624										AT3G02780	145	-12.9	0.0889655
								AT4G14420	225	-46.8	0.208										AT3G01450	306	-53.5	0.174837
								AT1G48200	306	-59.6	0.194771										AT5G27600	210	-44.9	0.21381
								AT3G14890	205	-36.9	0.18										AT1G11070	194	-36.3	0.187113
								AT5G02410	107	-14.2	0.13271										AT4G27810	148	-13.6	0.0918919
								AT1G63800	272	-49.3	0.18125										AT3G25400	137	-25	0.182482
								AT2G24240	165	-21.7	0.131515										AT3G26730	168	-25.6	0.152381
								AT3G51800	234	-40.38	0.172564										AT5G16950	131	-26.1	0.199237
								AT4G02430	970	-278.2	0.286804										AT4G02570	261	-48.8	0.186973
								AT1G12260	226	-40.8	0.180531										AT2G36340	239	-47.5	0.198745
								AT2G36200	209	-37.1	0.177512										AT2G35010	241	-39.2	0.162656
								AT2G38860	314	-59.3	0.188854										AT1G48330	262	-47.9	0.182824
								AT4G14410	164	-37.6	0.229268										AT1G49660	80	-14.5	0.18125
								AT1G24240	146	-20.4	0.139726										AT4G13220	143	-19.9	0.139161
								AT5G02420	228	-33.9	0.148684										AT1G51980	310	-59.2	0.190968
								AT1G63810	158	-20.5	0.129747										AT2G26990	177	-28.3	0.159887
								AT2G24230	162	-14	0.0864198										AT3G13433	236	-37	0.15678
								AT2G26890	260	-49.4	0.19										AT5G03650	171	-21.5	0.125731
								AT4G26750	154	-23.7	0.153896										AT2G25660	253	-55.2	0.218182
								AT5G14180	105	-12.7	0.120952										AT3G13432	125	-25.8	0.2064
								AT5G63110	210	-41.4	0.197143										AT1G11080	210	-38.7	0.184286
								AT2G38670	238	-36.4	0.152941										AT3G12100	226	-44.4	0.19646
								AT4G02780	114	-33.9	0.297368										AT5G02320	322	-65.5	0.203416
								AT5G26160	213	-38.3	0.179812										AT3G13430	119	-28.4	0.238655
								AT2G36010	291	-59.9	0.205842										AT2G23000	122	-25.8	0.211475
								AT5G02190	214	-44.4	0.207477										AT3G13437	267	-51.1	0.191386
								AT5G51120	289	-59.7	0.206574										AT4G15880	319	-69.7	0.218495
								AT5G38140	169	-22.8	0.134911										AT2G24330	180	-28.7	0.159444
								AT2G26680	202	-38.3	0.189604										AT4G14550	699	-115.8	0.165665
								AT4G38730	251	-48.9	0.194821										AT3G13435	124	-16.1	0.129839
								AT1G24610	255	-47.2	0.185098										AT1G63910	185	-22.4	0.121081
								AT2G24020	168	-29	0.172619										AT3G02790	178	-26.3	0.147753
								AT4G02770	136	-20.3	0.149265										AT3G01460	416	-103.6	0.249038
								AT5G14170	187	-30	0.160428										AT4G27820	124	-23.3	0.187903
								AT4G00110	198	-32.9	0.166162										AT1G12370	85	-18.1	0.212941
								AT5G63100	297	-60.2	0.202694										AT3G26760	277	-57.4	0.20722
								AT5G65760	134	-17	0.126866										AT3G25430	70	-11.5	0.164286
								AT1G12640	274	-47.6	0.173723										AT3G24100	183	-32.4	0.177049
								AT4G24100	505	-117.5	0.232673										AT5G16940	247	-48.4	0.195951
								AT4G26760	242	-49.2	0.203306										AT5G15610	276	-57.3	0.207609
								AT4G14750	284	-51.6	0.18169										AT2G36310	195	-39.7	0.20359
								AT3G02900	203	-33.74	0.166207										AT4G02560	166	-22.4	0.13494
								AT5G38130	46	-4.9	0.106522										AT2G37640	372	-82.5	0.221774
								AT5G51130	170	-27.8	0.163529										AT1G75900	195	-25.9	0.132821
								AT1G24625	126	-19.7	0.156349										AT2G38970	221	-39	0.176471
								AT2G48000	263	-54.6	0.207605										AT1G23020	101	-10.8	0.106931
								AT2G26670	178	-20.9	0.117416										AT1G49650	111	-16.5	0.148649
								AT4G38740	225	-33	0.146667										AT1G25682	215	-36	0.167442
								AT4G00100	189	-31.8	0.168254										AT1G50640	454	-107.7	0.237225
								AT4G02760	374	-85.9	0.229679										AT3G13440	228	-42.1	0.184649
								AT1G09000	195	-42.7	0.218974										AT4G39800	311	-78.9	0.253698
								AT4G14746	106	-11.9	0.112264										AT3G14770	453	-111.7	0.246578
								AT5G63130	415	-97.2	0.234217										AT1G24350	578	-113.2	0.195848
								AT3G02910	372	-71.6	0.192473										AT1G48320	211	-30	0.14218
								AT1G12610	261	-59.1	0.226437										AT2G24360	291	-52.3	0.179725
								AT5G65790	193	-25.3	0.131088										AT5G04950	231	-35.6	0.154113
								AT2G38650	48	-9	0.1875										AT1G48325	148	-22.6	0.152703
								AT4G24110	78	-6.7	0.0858974										AT3G12110	189	-26.9	0.142328
								AT5G02170	223	-31.8	0.142601										AT2G23030	261	-37.4	0.143295
								AT4G14740	278	-42.5	0.152878										AT3G13445	355	-71.5	0.201408
								AT5G63135	274	-55.5	0.202555										AT4G02550	201	-36.3	0.180597
								AT2G24040	99	-9.6	0.0969697										AT4G26500	258	-52.9	0.205039
								AT5G38120	68	-6.7	0.0985294										AT4G01220	218	-52.3	0.239908
								AT5G51140	346	-63.1	0.18237										AT4G27830	76	-7	0.0921053
								AT4G24120	318	-57.4	0.180503										AT3G26750	163	-29.3	0.179755
								AT2G38660	192	-41.2	0.214583										AT5G28919	621	-126.9	0.204348
								AT3G02920	171	-30.3	0.177193										AT1G12380	237	-28.3	0.119409
								AT5G63120	723	-192.2	0.265837										AT1G11050	400	-91.9	0.22975
								AT1G12620	289	-43.4	0.150173										AT2G36320	623	-149.9	0.24061
								AT5G65780	227	-35.9	0.15815										AT5G16930	294	-50.1	0.170408
								AT4G26780	227	-44.3	0.195154										AT5G15600	228	-35.2	0.154386
								AT2G36000	353	-78	0.220963										AT2G37650	365	-79.4	0.217534
								AT4G38760	125	-23.6	0.1888										AT1G50630	198	-31.4	0.158586
								AT5G02180	197	-25.8	0.130964										AT4G13200	145	-21.3	0.146897
								AT5G38110	151	-24.9	0.164901										AT3G12120	307	-59.3	0.19316
								AT2G26695	176	-27.8	0.157955										AT3G13450	142	-14.9	0.10493
								AT3G14900	151	-30.2	0.2										AT1G48310	199	-43.5	0.218593
								AT5G51150	313	-65.2	0.208307										AT3G14780	91	-6.3	0.0692308
								AT2G26690	200	-21.3	0.1065										AT1G24360	195	-33.7	0.172821
								AT1G24600	128	-22.8	0.178125										AT1G23030	235	-60.1	0.255745
								AT4G02740	165	-31.5	0.190909										AT5G04960	160	-21.3	0.133125
								AT4G24130	170	-18.1	0.106471										AT5G03630	212	-53.8	0.253774
								AT5G14140	158	-23.4	0.148101										AT1G63930	159	-30.1	0.189308
								AT1G09020	235	-26	0.110638										AT5G28910	64	-2.1	0.0328125
								AT2G36050	280	-51	0.182143										AT1G62600	108	-14.3	0.132407
								AT3G26900	105	-11.1	0.105714										AT2G24350	269	-47.9	0.178067
								AT4G26790	222	-33.3	0.15										AT2G25680	106	-12.7	0.119811
								AT5G63150	184	-26.8	0.145652										AT4G27720	293	-50.8	0.173379
								AT4G36110	480	-95.9	0.199792										AT4G02425	251	-53.4	0.212749
								AT4G38770	200	-33.3	0.1665										AT2G36130	238	-37.4	0.157143
								AT1G48620	451	-94.2	0.208869										AT2G37460	219	-37.7	0.172146
								AT5G02150	190	-40.7	0.214211										AT5G62140	57	-3.4	0.0596491
								AT2G36060	335	-78.6	0.234627										AT2G38790	357	-75.2	0.210644
								AT4G14720	479	-118.6	0.247599										AT5G63470	336	-69.4	0.206548
								AT2G48030	311	-59.2	0.190354										AT5G49160	183	-30.6	0.167213
								AT5G38100	295	-51.2	0.173559										AT5G25190	217	-49.6	0.228571
								AT2G24060	173	-33.6	0.19422										AT4G15730	354	-78.7	0.222316
								AT3G14910	239	-34	0.142259										AT2G24140	198	-38.4	0.193939
								AT1G12680	237	-43.6	0.183966										AT5G50150	187	-22.7	0.12139
								AT4G24140	157	-26.8	0.170701										AT1G01610	259	-49.3	0.190347
								AT1G10020	335	-77.5	0.231343										AT1G26910	152	-28	0.184211
								AT5G16790	147	-20.4	0.138776										AT2G48110	217	-36.9	0.170046
								AT1G09010	93	-14.2	0.152688										AT4G27730	217	-33.9	0.156221
								AT4G02730	221	-44.1	0.199548										AT4G02410	197	-38.8	0.196954
								AT5G26110	332	-61.2	0.184337										AT4G26400	145	-19.5	0.134483
								AT4G14713	374	-96.9	0.259091										AT5G62130	368	-79.9	0.21712
								AT4G14716	277	-55.5	0.200361										AT5G63460	237	-55.9	0.235865
								AT5G63140	183	-34.2	0.186885										AT2G37470	120	-17.4	0.145
								AT4G36120	125	-32.6	0.2608										AT1G13610	177	-29.3	0.165537
								AT4G38780	142	-20.8	0.146479										AT5G49170	263	-59.8	0.227376
								AT2G36070	283	-51.3	0.181272										AT2G36145	141	-19	0.134752
								AT4G14710	230	-37.2	0.161739										AT4G39710	210	-37.7	0.179524
								AT5G02160	273	-53.6	0.196337										AT1G02930	186	-25.6	0.137634
								AT5G28770	189	-24.8	0.131217										AT2G48120	195	-28.2	0.144615
								AT2G24050	275	-56.1	0.204										AT1G01600	292	-44.8	0.153425
								AT1G48610	349	-71.8	0.205731										AT1G26920	293	-52.9	0.180546
								AT3G14920	169	-39.9	0.236095										AT2G48121	62	-6.4	0.103226
								AT5G51170	112	-27.3	0.24375										AT5G51490	127	-18.6	0.146457
								AT1G09040	195	-41.2	0.211282										AT5G50160	160	-17.4	0.10875
								AT1G12650	332	-67.2	0.20241										AT2G25460	421	-81.4	0.193349
								AT5G16780	294	-55.5	0.188776										AT4G26410	225	-49.3	0.219111
								AT2G24090	198	-36.2	0.182828										AT4G27740	147	-26.8	0.182313
								AT4G02720	242	-47.4	0.195868										AT4G27745	210	-37	0.17619
								AT5G14120	263	-40	0.152091										AT4G02400	114	-16	0.140351
								AT3G26922	623	-166.6	0.267416										AT2G38770	222	-43.1	0.194144
								AT1G36622	286	-53.9	0.188462										AT1G14910	216	-28.3	0.131019
								AT2G38695	167	-24.5	0.146707										AT5G25170	657	-131	0.199391
								AT3G26920	128	-22.1	0.172656										AT5G63490	122	-18.3	0.15
								AT3G02950	273	-60.9	0.223077										AT2G37440	223	-42.6	0.191031
								AT4G36130	223	-44.5	0.199552										AT1G02960	130	-18.6	0.143077
								AT4G38790	229	-39.5	0.172489										AT4G39720	100	-5.7	0.057
								AT5G02130	89	-15.2	0.170787										AT5G49190	87	-13.5	0.155172
								AT4G02725	146	-17	0.116438										AT2G12190	165	-23.5	0.142424
								AT2G48010	173	-27.5	0.15896										AT5G50175	238	-37.5	0.157563
								AT3G14930	300	-61.5	0.205										AT4G02405	145	-30.5	0.210345
								AT5G51180	285	-53.6	0.18807										AT5G38480	231	-37	0.160173
								AT4G24160	279	-36.24	0.129892										AT2G25490	643	-167.9	0.26112
								AT5G16770	202	-32.8	0.162376										AT5G50170	62	-1.8	0.0290323
								AT3G26910	227	-37.7	0.166079										AT5G13180	271	-31.1	0.11476
								AT5G63160	222	-38.7	0.174324										AT1G01630	242	-26.6	0.109917
								AT5G51190	124	-15.3	0.123387										AT2G37450	260	-48.4	0.186154
								AT5G28750	159	-23.9	0.150314										AT2G38780	122	-15.9	0.130328
								AT3G14940	234	-40.8	0.174359										AT3G02800	167	-25.1	0.150299
								AT2G48020	171	-25	0.146199										AT1G14920	339	-68.3	0.201475
								AT4G24175	150	-20.9	0.139333										AT5G63480	162	-23.9	0.147531
								AT4G02700	286	-48.3	0.168881										AT2G12170	186	-38.4	0.206452
								AT3G61260	165	-21.4	0.129697										AT5G25160	184	-25.4	0.138043
								AT2G48090	110	-22.6	0.205455										AT2G36120	230	-43.2	0.187826
								AT4G36160	130	-16.1	0.123846										AT4G27750	132	-15	0.113636
								AT2G48060	364	-70.1	0.192582										AT5G62150	136	-20.8	0.152941
								AT4G24190	185	-30	0.162162										AT4G39730	114	-11.9	0.104386
								AT3G61240	498	-98.5	0.197791										AT1G02950	140	-23.2	0.165714
								AT2G36080	353	-60.1	0.170255										AT4G15700	39	-1.8	0.0461538
								AT5G41740	442	-94	0.21267										AT2G24150	148	-31.4	0.212162
								AT2G48070	269	-55.2	0.205204										AT2G48100	445	-92.7	0.208315
								AT4G36190	375	-96.8	0.258133										AT5G38470	211	-33.5	0.158768
								AT5G53730	98	-9.6	0.0979592										AT1G01620	321	-63.4	0.197508
								AT3G61250	187	-24.1	0.128877										AT2G25480	355	-86.7	0.244225
								AT5G65700	302	-49	0.162252										AT4G38400	232	-44.5	0.19181
								AT2G36090	55	-3.3	0.06										AT5G13190	170	-29.8	0.175294
								AT4G36180	124	-11.1	0.0895161										AT5G50180	217	-36.6	0.168664
								AT5G41750	795	-192.9	0.242642										AT4G25100	349	-74.3	0.212894
								AT5G41760	280	-51	0.182143										AT1G14970	136	-27.9	0.205147
								AT4G36195	144	-26.5	0.184028										AT1G13640	249	-41.7	0.16747
								AT5G65730	188	-40.2	0.21383										AT2G24190	119	-11.9	0.1
								AT5G41761	289	-57.7	0.199654										AT2G48160	375	-83.1	0.2216
								AT5G41770	286	-55.7	0.194755										AT1G51913	90	-10.4	0.115556
								AT1G12600	210	-31.2	0.148571										AT5G25150	147	-24.2	0.164626
								AT5G65720	362	-79.1	0.218508										AT1G12310	335	-70.5	0.210448
								AT5G53750	120	-17	0.141667										AT4G26430	276	-54.4	0.197101
								AT5G51100	61	-8.9	0.145902										AT4G27760	183	-40	0.218579
								AT5G65750	242	-46.2	0.190909										AT1G01650	347	-60.14	0.173314
								AT5G26180	383	-84.9	0.221671										AT5G01180	240	-45.9	0.19125
								AT3G61280	180	-29	0.161111										AT5G37130	155	-33.9	0.21871
								AT5G53760	161	-22	0.136646										AT2G48150	147	-29.4	0.2
								AT5G41790	376	-82.8	0.220213										AT5G38460	308	-63.8	0.207143
								AT5G65740	199	-36.2	0.18191										AT5G13160	203	-43.6	0.214778
								AT5G53770	125	-23.9	0.1912										AT5G39790	170	-31.7	0.186471
								AT5G51110	184	-35.1	0.190761										AT1G02980	98	-15.1	0.154082
								AT3G51980	239	-59.4	0.248536										AT4G38410	115	-13.5	0.117391
								AT3G24360	104	-11.6	0.111538										AT4G39740	293	-44.2	0.150853
								AT3G12370	274	-48.8	0.178102										AT1G12320	133	-20.7	0.155639
								AT3G48320	43	-4.5	0.104651										AT1G14980	302	-67.9	0.224834
								AT3G24350	180	-29	0.161111										AT2G24180	146	-21.9	0.15
								AT3G51990	253	-39.8	0.157312										AT3G02820	154	-32.8	0.212987
								AT3G61310	203	-32.8	0.161576										AT5G25140	72	-7.5	0.104167
								AT3G12380	33	-5.5	0.166667										AT5G62170	138	-13.9	0.100725
								AT3G48310	65	-4.7	0.0723077										AT4G25110	220	-33.6	0.152727
								AT1G73590	302	-57.8	0.191391										AT1G26960	221	-40.4	0.182805
								AT3G12390	214	-38.7	0.180841										AT4G38420	199	-34.8	0.174874
								AT3G51960	227	-39.5	0.174009										AT5G01190	144	-19.7	0.136806
								AT3G51970	125	-16.2	0.1296										AT5G39785	61	-7	0.114754
								AT3G48330	174	-21.8	0.125287										AT2G24170	163	-14.9	0.091411
								AT1G61560	178	-27.5	0.154494										AT5G38450	246	-41.2	0.16748
								AT2G02710	119	-14.1	0.118487										AT1G24300	150	-23.6	0.157333
								AT1G73540	222	-47.7	0.214865										AT1G02970	251	-52.9	0.210757
								AT3G48360	290	-63.5	0.218966										AT1G01640	170	-26.9	0.158235
								AT1G61570	192	-29	0.151042										AT4G26455	113	-15.2	0.134513
								AT1G73550	50	-5	0.1										AT5G14480	413	-92.3	0.223487
								AT3G61350	107	-6.6	0.0616822										AT3G02830	228	-43.7	0.191667
								AT3G48350	191	-44.1	0.23089										AT5G25130	90	-8.7	0.0966667
								AT3G48390	226	-33.4	0.147788										AT3G01500	129	-18.3	0.14186
								AT1G61580	141	-20	0.141844										AT4G27780	258	-36.8	0.142636
								AT2G14720	390	-79.6	0.204103										AT4G25120	192	-33	0.171875
								AT2G02730	592	-131.2	0.221622										AT1G13620	246	-40.4	0.164228
								AT2G26700	148	-26.1	0.176351										AT4G38430	148	-23.8	0.160811
								AT3G61320	280	-62.9	0.224643										AT1G01670	100	-11.3	0.113
								AT5G41700	286	-44.4	0.155245										AT5G02490	261	-51.9	0.198851
								AT3G48380	138	-12.9	0.0934783										AT5G01160	129	-15.8	0.122481
								AT2G02740	242	-49.1	0.202893										AT5G13140	128	-25.8	0.201563
								AT2G38710	148	-22.6	0.152703										AT2G48130	197	-36.4	0.184772
								AT2G14740	286	-60.3	0.210839										AT1G26930	154	-15.3	0.0993506
								AT5G16760	383	-82.7	0.215927										AT1G14960	135	-18.7	0.138519
								AT5G14100	268	-67.4	0.251493										AT5G62190	274	-35.7	0.130292
								AT1G73500	328	-57.3	0.174695										AT5G14470	226	-43.4	0.192035
								AT5G14105	195	-34.7	0.177949										AT3G01510	176	-33.2	0.188636
								AT5G51080	218	-43.9	0.201376										AT5G25120	101	-14.8	0.146535
								AT5G04770	115	-16	0.13913										AT2G36160	194	-37.6	0.193814
								AT2G02750	490	-185	0.377551										AT1G13635	67	-8.7	0.129851
								AT1G48540	110	-9.9	0.09										AT4G25130	211	-31	0.146919
								AT5G28740	139	-20.7	0.148921										AT1G12300	1097	-273.9	0.249681
								AT1G24575	175	-29.3	0.167429										AT3G02840	67	-2.8	0.041791
								AT1G24577	280	-44.5	0.158929										AT4G37110	218	-44.6	0.204587
								AT2G38720	164	-30.9	0.188415										AT4G38440	174	-38	0.218391
								AT3G26930	42	-4.7	0.111905										AT5G01170	115	-20.2	0.175652
								AT5G16750	195	-33.9	0.173846										AT2G36170	234	-29.1	0.124359
								AT5G63060	128	-24.6	0.192188										AT3G01516	97	-7.1	0.0731959
								AT3G26932	190	-44.2	0.232632										AT2G48140	220	-34.6	0.157273
								AT3G26935	401	-80.9	0.201746										AT5G39760	283	-51.2	0.180919
								AT2G26710	199	-20.8	0.104523										AT5G13150	140	-17.2	0.122857
								AT1G24580	251	-52.6	0.209562										AT1G26945	287	-55.9	0.194774
								AT2G02760	222	-16.5	0.0743243										AT4G39770	158	-23.8	0.150633
								AT3G12300	259	-62.6	0.241699										AT1G26940	183	-35.1	0.191803
								AT5G02120	140	-24.4	0.174286										AT3G48170	150	-16	0.106667
								AT3G14960	356	-84.5	0.23736										AT5G51400	171	-28.2	0.164912
								AT1G12570	199	-45.2	0.227136										AT4G37120	171	-23.6	0.138012
								AT3G02990	315	-62.5	0.198413										AT3G61140	458	-87.8	0.191703
								AT5G63090	151	-23.7	0.156954										AT4G39780	259	-60.3	0.232819
								AT3G26960	191	-23.5	0.123037										AT5G51410	454	-106.8	0.235242
								AT4G00180	252	-34.5	0.136905										AT4G25150	202	-39.9	0.197525
								AT1G48520	282	-45.2	0.160284										AT3G61150	248	-55.8	0.225
								AT2G02770	175	-28.2	0.161143										AT4G37130	237	-48.6	0.205063
								AT2G26740	183	-33.8	0.184699										AT4G38460	231	-37.7	0.163203
								AT5G04750	258	-47.4	0.183721										AT5G64710	137	-29.1	0.212409
								AT1G61550	573	-86.9	0.151658										AT5G40760	218	-39.7	0.18211
								AT5G63080	91	-5	0.0549451										AT4G39790	126	-16.3	0.129365
								AT2G38700	222	-33.8	0.152252										AT3G48150	147	-19.2	0.130612
								AT1G12580	154	-21.7	0.140909										AT4G39795	124	-13.9	0.112097
								AT4G26700	173	-22.8	0.131792										AT3G50470	107	-17.8	0.166355
								AT2G14750	265	-38.6	0.14566										AT3G48190	230	-41	0.178261
								AT3G26950	64	-6.5	0.101562										AT5G40770	657	-149.2	0.227093
								AT5G16730	70	-4.8	0.0685714										AT5G52750	129	-17.5	0.135659
								AT4G00170	255	-47.5	0.186275										AT4G25160	169	-23.2	0.137278
								AT1G24560	208	-25.6	0.123077										AT5G49100	330	-44.4	0.134545
								AT2G26730	355	-70.5	0.198592										AT3G61120	155	-23	0.148387
								AT1G73530	168	-28.5	0.169643										AT4G38470	130	-22.7	0.174615
								AT5G04760	222	-41	0.184685										AT5G64740	361	-82.1	0.227424
								AT2G02780	85	-9.1	0.107059										AT5G63410	189	-26.7	0.14127
								AT3G12320	203	-29.9	0.147291										AT3G48185	39	-1.8	0.0461538
								AT5G02100	209	-31.1	0.148804										AT3G49490	182	-28.4	0.156044
								AT4G00165	160	-24.6	0.15375										AT3G50480	208	-33.6	0.161538
								AT3G26980	301	-64.5	0.214286										AT5G40780	199	-30.7	0.154271
								AT4G26710	267	-45.1	0.168914										AT5G51430	206	-37.5	0.182039
								AT3G24320	250	-59.3	0.2372										AT5G50100	269	-43.1	0.160223
								AT5G16720	248	-54.6	0.220161										AT4G25170	191	-37.4	0.195812
								AT2G38750	317	-50.3	0.158675										AT3G62460	220	-36.1	0.164091
								AT1G48580	140	-24.2	0.172857										AT3G61130	202	-16.9	0.0836634
								AT3G14990	256	-53.8	0.210156										AT5G63400	273	-43.4	0.158974
								AT3G51940	214	-33.8	0.157944										AT4G37150	107	-13.6	0.127103
								AT2G26760	222	-29.2	0.131532										AT4G38480	138	-19	0.137681
								AT2G24100	204	-44.5	0.218137										AT5G64730	246	-44.7	0.181707
								AT4G26720	365	-79.7	0.218356										AT5G52760	163	-16.9	0.103681
								AT5G16710	155	-23.2	0.149677										AT5G50110	139	-18.6	0.133813
								AT2G38760	179	-21.9	0.122346										AT4G25180	196	-28.8	0.146939
								AT3G24315	144	-17.1	0.11875										AT5G64760	247	-45.3	0.183401
								AT4G00150	230	-30.8	0.133913										AT5G49120	174	-38.9	0.223563
								AT5G16715	291	-57.7	0.198282										AT4G38495	109	-10.8	0.0990826
								AT1G48570	177	-25.2	0.142373										AT5G62100	180	-29	0.161111
								AT3G12340	194	-32.6	0.168041										AT1G02900	211	-34.8	0.164929
								AT5G04740	171	-31	0.181287										AT4G37160	115	-16.9	0.146957
								AT2G26750	75	-9.2	0.122667										AT4G38490	169	-30.5	0.180473
								AT3G51950	378	-68.7	0.181746										AT4G25190	191	-29.4	0.153927
								AT4G38700	124	-14.6	0.117742										AT5G51440	198	-38.2	0.192929
								AT4G14790	320	-61.2	0.19125										AT1G73260	136	-12.9	0.0948529
								AT3G12345	153	-21.7	0.14183										AT1G74590	260	-49	0.188462
								AT4G12130	294	-61.6	0.209524										AT3G61180	377	-80.9	0.214589
								AT2G38730	223	-36.9	0.165471										AT4G37180	260	-58.5	0.225
								AT4G12120	149	-27.1	0.181879										AT5G64750	232	-29.2	0.125862
								AT1G48560	228	-38	0.166667										AT1G14900	331	-56.4	0.170393
								AT3G12350	252	-50.3	0.199603										AT5G63420	161	-22.4	0.13913
								AT4G38710	351	-72.6	0.206838										AT5G51450	368	-85.8	0.233152
								AT2G24120	447	-94.5	0.211409										AT3G48195	134	-19.9	0.148507
								AT3G51920	135	-13.7	0.101481										AT3G61190	310	-67.2	0.216774
								AT2G26780	178	-34.1	0.191573										AT4G37190	235	-47.4	0.201702
								AT4G14780	111	-12.3	0.110811										AT5G64780	141	-20.8	0.147518
								AT5G04710	283	-57.6	0.203534										AT5G63450	92	-8.9	0.0967391
								AT3G26990	203	-28.5	0.140394										AT3G61160	224	-46.9	0.209375
								AT4G02790	237	-39.8	0.167932										AT1G02920	229	-41.9	0.182969
								AT2G38740	312	-62.5	0.200321										AT5G50130	210	-38.3	0.182381
								AT1G48550	213	-43.6	0.204695										AT5G51460	247	-55.7	0.225506
								AT4G12110	402	-82	0.20398										AT5G52790	23	-0.8	0.0347826
								AT3G12360	199	-37.7	0.189447										AT5G37190	218	-42.2	0.193578
								AT3G51930	145	-12.8	0.0882759										AT5G63440	437	-100.4	0.229748
								AT4G14770	152	-25.1	0.165132										AT1G02910	172	-26.9	0.156395
								AT5G04720	219	-36.9	0.168493										AT3G24240	218	-41.4	0.189908
								AT4G26630	346	-87.3	0.252312										AT1G61240	153	-16.6	0.108497
								AT4G02660	260	-53.1	0.204231										AT4G37090	170	-25	0.147059
								AT2G38550	186	-26.6	0.143011										AT1G48270	277	-47.5	0.17148
								AT5G65890	145	-22.1	0.152414										AT5G15710	238	-39	0.163866
								AT5G26280	169	-17.1	0.101183										AT1G73220	126	-22.4	0.177778
								AT2G14580	168	-28.6	0.170238										AT1G74550	162	-21.1	0.130247
								AT4G14640	80	-2.7	0.03375										AT1G75880	166	-28.5	0.171687
								AT2G02590	175	-31.4	0.179429										AT3G12250	397	-90.3	0.227456
								AT2G26560	143	-19.2	0.134266										AT3G13580	196	-33.2	0.169388
								AT4G26640	227	-37.5	0.165198										AT3G48200	176	-29.9	0.169886
								AT5G63220	222	-42.3	0.190541										AT3G50530	286	-46.6	0.162937
								AT2G38560	376	-90.3	0.24016										AT5G03720	127	-16.65	0.131102
								AT5G65880	167	-28.6	0.171257										AT1G61255	109	-11	0.100917
								AT1G12520	171	-29	0.169591										AT3G51870	325	-61.3	0.188615
								AT2G26550	295	-79.9	0.270847										AT3G49550	256	-62	0.242188
								AT4G38620	123	-16.9	0.137398										AT1G61250	241	-27.9	0.115768
								AT4G02640	235	-44.6	0.189787										AT3G26890	174	-26.3	0.151149
								AT5G26260	247	-47.1	0.190688										AT3G25560	169	-38.5	0.227811
								AT2G38530	210	-40.3	0.191905										AT1G48260	250	-47.6	0.1904
								AT4G26650	620	-118.1	0.190484										AT1G49590	233	-52.6	0.225751
								AT5G02290	205	-37.9	0.184878										AT5G15700	493	-120.3	0.244016
								AT5G51260	197	-36.5	0.185279										AT2G02800	209	-40.8	0.195215
								AT2G26580	225	-43	0.191111										AT1G73230	278	-57.5	0.206835
								AT4G38630	227	-49.8	0.219383										AT1G50575	143	-25.4	0.177622
								AT4G02630	195	-31.5	0.161538										AT1G74560	231	-45.4	0.196537
								AT5G14270	388	-72.4	0.186598										AT3G12260	312	-65.3	0.209295
								AT4G14615	265	-42.97	0.162151										AT1G50570	165	-25.5	0.154545
								AT1G12500	392	-77.9	0.198724										AT1G36280	109	-25.3	0.23211
								AT4G26660	202	-35.1	0.173762										AT5G03730	450	-90.2	0.200444
								AT2G38540	281	-45.7	0.162633										AT3G25590	73	-8.7	0.119178
								AT4G24000	154	-18.8	0.122078										AT1G61260	291	-50.9	0.174914
								AT4G38640	231	-52.8	0.228571										AT1G24280	197	-39.3	0.199492
								AT2G26570	115	-18.1	0.157391										AT1G62590	257	-54.7	0.21284
								AT1G12550	150	-18.6	0.124										AT3G25597	181	-26.6	0.146961
								AT4G24010	84	-12.1	0.144048										AT1G49580	235	-25.8	0.109787
								AT5G14260	444	-116.3	0.261937										AT3G12270	207	-42.8	0.206763
								AT4G02620	171	-34.6	0.202339										AT1G48240	216	-45.9	0.2125
								AT5G26240	384	-79	0.205729										AT1G73240	210	-32	0.152381
								AT4G14605	150	-26.4	0.176										AT2G02810	147	-17.5	0.119048
								AT4G24015	145	-19.5	0.134483										AT1G49570	239	-45.9	0.19205
								AT4G26670	405	-69.8	0.172346										AT1G51890	144	-19.5	0.135417
								AT4G38650	80	-10.2	0.1275										AT1G50560	356	-69.8	0.196067
								AT1G24530	162	-22.1	0.13642										AT3G51840	293	-61.5	0.209898
								AT4G14600	257	-44.5	0.173152										AT3G25580	199	-48.1	0.241709
								AT5G02270	161	-24.7	0.153416										AT3G49530	196	-37.8	0.192857
								AT5G38220	213	-37.8	0.177465										AT3G24255	160	-29.7	0.185625
								AT5G51280	161	-28.2	0.175155										AT3G25585	378	-59.6	0.157672
								AT4G24020	171	-32	0.187135										AT1G24290	145	-28.5	0.196552
								AT5G14250	200	-30.2	0.151										AT3G12280	259	-35.3	0.136293
								AT4G02610	119	-14.6	0.122689										AT1G48230	281	-54	0.192171
								AT4G26680	212	-32.3	0.152358										AT1G49560	262	-45.4	0.173282
								AT5G63260	261	-55.1	0.211111										AT1G73250	207	-35	0.169082
								AT4G38660	271	-63.3	0.233579										AT3G48210	287	-69	0.240418
								AT5G02280	156	-28.5	0.182692										AT3G51850	363	-65.6	0.180716
								AT5G38210	254	-33.8	0.133071										AT3G50520	175	-34	0.194286
								AT2G26590	178	-28.5	0.160112										AT5G40700	292	-48.5	0.166096
								AT5G51290	254	-42.2	0.166142										AT1G63860	436	-77.5	0.177752
								AT5G63290	104	-11.1	0.106731										AT3G49580	166	-33.2	0.2
								AT4G02600	253	-52.4	0.207115										AT2G01505	181	-44	0.243094
								AT5G14240	295	-62.5	0.211864										AT2G26800	170	-20	0.117647
								AT5G26220	209	-39.3	0.188038										AT1G75840	425	-87.1	0.204941
								AT2G38570	165	-32	0.193939										AT2G01500	314	-67.7	0.215605
								AT4G26690	359	-67.9	0.189136										AT3G12290	193	-31.5	0.163212
								AT1G12530	136	-16.5	0.121324										AT3G62550	99	-13.9	0.140404
								AT4G36010	280	-52	0.185714										AT1G74510	319	-64.6	0.202508
								AT4G38670	255	-41.7	0.163529										AT3G61220	177	-24	0.135593
								AT5G38200	281	-58.9	0.209609										AT3G48240	380	-100.2	0.263684
								AT5G02250	380	-79	0.207895										AT4G13195	293	-53.4	0.182253
								AT1G24510	233	-36.1	0.154936										AT5G40710	194	-33	0.170103
								AT4G24040	175	-23.7	0.135429										AT1G62540	290	-62.9	0.216897
								AT5G16890	176	-24.2	0.1375										AT3G49590	180	-30.6	0.17
								AT5G14230	189	-37.3	0.197354										AT1G61210	352	-86.9	0.246875
								AT5G26210	248	-48	0.193548										AT1G75850	285	-53.4	0.187368
								AT2G38580	217	-42.1	0.194009										AT2G02840	758	-174.4	0.230079
								AT5G63280	337	-67.8	0.201187										AT3G62560	165	-30.7	0.186061
								AT4G36020	331	-63.4	0.191541										AT1G74520	135	-18.8	0.139259
								AT4G38680	356	-81.7	0.229494										AT4G13180	177	-31.4	0.177401
								AT5G02260	406	-90.37	0.222586										AT1G61215	153	-27.4	0.179085
								AT3G12400	304	-63.5	0.208882										AT3G49560	318	-55.6	0.174843
								AT4G24050	467	-83	0.17773										AT5G52710	331	-76.4	0.230816
								AT5G53820	251	-43.3	0.17251										AT3G50550	283	-55.7	0.19682
								AT3G61380	287	-65.4	0.227875										AT1G63880	238	-53.4	0.22437
								AT5G65810	168	-12.4	0.0738095										AT3G51880	250	-61.1	0.2444
								AT4G38690	268	-52.2	0.194776										AT3G61200	144	-17	0.118056
								AT4G24060	229	-35.3	0.154148										AT3G62530	177	-30.9	0.174576
								AT5G53830	196	-34.5	0.17602										AT1G75860	92	-12	0.130435
								AT4G36040	537	-115.7	0.215456										AT2G02850	226	-38.8	0.171681
								AT3G61360	326	-70.3	0.215644										AT1G74530	21	-1.8	0.0857143
								AT4G36050	363	-78.8	0.21708										AT4G13170	189	-32.5	0.171958
								AT5G65830	280	-40.3	0.143929										AT2G14835	424	-93.1	0.219575
								AT5G41860	189	-33.2	0.175661										AT3G49570	126	-10.7	0.0849206
								AT5G41870	108	-13.5	0.125										AT5G52720	201	-26.2	0.130348
								AT5G53850	456	-109	0.239035										AT3G51890	206	-31.9	0.154854
								AT3G61370	129	-20.8	0.16124										AT1G62560	98	-15.7	0.160204
								AT4G36060	137	-21.9	0.159854										AT3G50560	159	-22.1	0.138994
								AT4G24090	125	-25.5	0.204										AT1G48280	164	-25.2	0.153659
								AT5G51200	184	-30.2	0.16413										AT2G02860	194	-22.7	0.11701
								AT5G41880	202	-36.6	0.181188										AT1G73210	376	-69.7	0.185372
								AT5G65850	115	-17.2	0.149565										AT2G26810	167	-31.3	0.187425
								AT4G36080	172	-34.2	0.198837										AT3G61210	203	-37.2	0.183251
								AT5G53860	266	-54.9	0.206391										AT3G62540	174	-33.5	0.192529
								AT4G36090	566	-130.2	0.230035										AT4G13160	92	-6	0.0652174
								AT5G65840	367	-59.3	0.16158										AT5G40740	315	-63.1	0.200317
								AT5G38290	165	-25.1	0.152121										AT3G51895	216	-34.9	0.161574
								AT5G65870	214	-32.8	0.153271										AT4G14490	317	-69.5	0.219243
								AT5G53880	201	-31.1	0.154726										AT1G13560	320	-73.5	0.229687
								AT5G51220	190	-30.9	0.162632										AT2G37500	121	-16.3	0.134711
								AT5G38280	204	-38.8	0.190196										AT1G12230	317	-60.7	0.191483
								AT5G65860	113	-12.2	0.107965										AT2G38830	100	-12.8	0.128
								AT5G53890	116	-24.1	0.207759										AT1G14890	253	-49	0.193676
								AT5G63200	140	-21.9	0.156429										AT5G15790	469	-116.4	0.248188
								AT5G51230	220	-34.3	0.155909										AT5G14460	180	-27.5	0.152778
								AT3G61420	195	-34.8	0.178462										AT5G25110	114	-16.4	0.14386
								AT5G16800	341	-70.5	0.206745										AT5G27770	228	-43.2	0.189474
								AT3G12490	122	-17.1	0.140164										AT2G14860	196	-36.8	0.187755
								AT1G73460	193	-30	0.15544										AT1G50500	230	-33.8	0.146957
								AT5G04810	170	-23.8	0.14										AT1G75800	407	-87.8	0.215725
								AT1G73470	97	-14.3	0.147423										AT3G01520	216	-37.6	0.174074
								AT3G61430	222	-39.9	0.17973										AT1G25540	327	-66.1	0.202141
								AT3G48430	290	-55.7	0.192069										AT1G24210	221	-38.7	0.175113
								AT5G04820	317	-47.8	0.150789										AT2G26840	114	-12.7	0.111404
								AT1G48490	282	-57.8	0.204965										AT1G49510	336	-75.2	0.22381
								AT1G73480	320	-67.8	0.211875										AT2G25510	73	-5.7	0.0780822
								AT3G48460	113	-20.7	0.183186										AT2G01540	174	-27.5	0.158046
								AT3G24490	173	-29.6	0.171098										AT5G13120	211	-35.3	0.167299
								AT3G24495	75	-7.6	0.101333										AT3G14830	191	-22.8	0.119372
								AT3G61410	221	-36.2	0.163801										AT2G02870	348	-56	0.16092
								AT1G48480	242	-46.9	0.193802										AT1G63820	107	-10.7	0.1
								AT3G61415	252	-56.7	0.225										AT4G13150	103	-10.9	0.105825
								AT1G48470	172	-25.4	0.147674										AT1G12240	187	-20	0.106952
								AT1G73490	231	-39.1	0.169264										AT1G63830	224	-37.3	0.166518
								AT5G04800	206	-38.9	0.188835										AT2G37510	120	-15.8	0.131667
								AT3G61460	190	-29.4	0.154737										AT5G62090	258	-52.5	0.203488
								AT3G48480	228	-47.7	0.209211										AT2G14850	295	-52.3	0.177288
								AT5G41800	103	-23.3	0.226214										AT1G13570	182	-25.6	0.140659
								AT1G61450	72	-15.8	0.219444										AT5G15780	171	-19.3	0.112865
								AT1G73430	239	-45.9	0.19205										AT5G14450	141	-24.8	0.175887
								AT5G41810	189	-22.7	0.120106										AT5G25100	271	-56.2	0.20738
								AT3G48470	58	-4.6	0.0793103										AT5G27760	231	-50.5	0.218615
								AT1G61460	70	-7.7	0.11										AT1G75810	242	-42	0.173554
								AT5G53800	176	-37.5	0.213068										AT2G38840	341	-66.7	0.195601
								AT1G73440	633	-143.6	0.226856										AT3G02860	136	-20.2	0.148529
								AT3G61440	188	-31	0.164894										AT1G12244	153	-29.2	0.19085
								AT4G12080	248	-37.3	0.150403										AT3G26810	176	-26.8	0.152273
								AT4G00090	286	-52	0.181818										AT1G25550	151	-17.1	0.113245
								AT5G53810	150	-23.6	0.157333										AT1G01560	673	-135.4	0.201189
								AT1G73450	262	-51.5	0.196565										AT5G02480	234	-40	0.17094
								AT3G61450	31	-3.6	0.116129										AT1G49500	693	-160.8	0.232035
								AT4G12070	229	-46	0.200873										AT1G26880	257	-46.1	0.179377
								AT3G48490	110	-14.9	0.135455										AT2G26830	213	-41.5	0.194836
								AT5G63190	233	-36.9	0.158369										AT5G39740	279	-48.2	0.17276
								AT2G14620	223	-30.1	0.134978										AT2G02880	278	-47.2	0.169784
								AT1G12470	191	-26.5	0.138743										AT3G13510	350	-75.2	0.214857
								AT5G26200	108	-11.9	0.110185										AT3G14840	46	-3	0.0652174
								AT5G16880	189	-32.3	0.170899										AT1G02890	280	-65.4	0.233571
								AT5G14220	237	-45.1	0.190295										AT1G62500	428	-98.5	0.23014
								AT1G24450	212	-41.4	0.195283										AT2G38810	159	-29.1	0.183019
								AT5G04890	64	-6.7	0.104688										AT1G14870	216	-37.7	0.174537
								AT1G48420	170	-29.4	0.172941										AT1G63840	294	-44.5	0.151361
								AT2G26600	268	-50.8	0.189552										AT4G02485	160	-19.3	0.120625
								AT5G02230	147	-18.9	0.128571										AT5G27750	180	-28.8	0.16
								AT5G04895	253	-50.9	0.201186										AT2G14880	354	-73	0.206215
								AT4G12060	262	-37.8	0.144275										AT5G14440	162	-22.9	0.141358
								AT1G61400	42	-7.3	0.17381										AT3G02875	215	-35.1	0.163256
								AT5G63180	152	-31.6	0.207895										AT3G26840	183	-39.6	0.216393
								AT1G61410	156	-30.7	0.196795										AT2G13550	262	-67.8	0.258779
								AT1G12480	159	-14.8	0.0930818										AT3G02870	230	-30.5	0.132609
								AT5G16870	164	-31.4	0.191463										AT3G01540	326	-52.7	0.161656
								AT2G14610	240	-41.7	0.17375										AT4G02480	323	-76.5	0.236842
								AT5G14210	125	-20.3	0.1624										AT4G01150	182	-28.2	0.154945
								AT1G48410	187	-21.4	0.114439										AT1G26850	273	-44.9	0.164469
								AT1G24460	313	-57.7	0.184345										AT1G25520	292	-59.1	0.202397
								AT5G02240	173	-32.5	0.187861										AT1G75820	169	-27.6	0.163314
								AT5G28850	545	-116	0.212844										AT2G24200	211	-36.9	0.174882
								AT1G61420	97	-11.3	0.116495										AT4G14465	384	-80.5	0.209635
								AT1G12450	185	-16.4	0.0886486										AT5G13100	318	-71.5	0.224843
								AT3G24420	271	-45.4	0.167528										AT5G03780	164	-28.2	0.171951
								AT5G14200	291	-47.6	0.163574										AT5G39730	246	-46.6	0.189431
								AT4G00060	579	-140.8	0.243178										AT5G02450	262	-51.3	0.195802
								AT5G28840	299	-55.5	0.185619										AT3G13520	171	-29.9	0.174854
								AT5G04870	232	-40.8	0.175862										AT5G01120	141	-24.8	0.175887
								AT4G12040	121	-15.5	0.128099										AT2G26860	223	-39.5	0.17713
								AT1G12460	186	-34.6	0.186022										AT3G14850	82	-12.7	0.154878
								AT4G00050	218	-42.7	0.195872										AT2G25530	160	-28.4	0.1775
								AT1G24440	187	-43.4	0.232086										AT4G15790	141	-18.4	0.130496
								AT5G02220	177	-31.3	0.176836										AT4G13130	139	-24.8	0.178417
								AT5G28830	274	-58.1	0.212044										AT1G12220	137	-20.3	0.148175
								AT4G14690	134	-18	0.134328										AT2G38820	269	-65.7	0.244238
								AT4G12030	119	-21	0.176471										AT1G62520	161	-42.5	0.263975
								AT5G04885	251	-41.7	0.166135										AT1G14880	256	-41.5	0.162109
								AT3G24440	180	-26.2	0.145556										AT3G02880	302	-40.9	0.13543
								AT5G16840	224	-42	0.1875										AT1G13550	88	-5.6	0.0636364
								AT2G38630	216	-34.9	0.161574										AT5G27740	195	-37.9	0.194359
								AT4G00040	182	-32.4	0.178022										AT2G38823	51	-5.1	0.1
								AT1G48460	151	-23.9	0.158278										AT3G02885	302	-51.2	0.169536
								AT1G24490	305	-69.1	0.226557										AT3G26830	145	-15.4	0.106207
								AT5G04850	188	-30.5	0.162234										AT5G15760	148	-22.3	0.150676
								AT2G26640	235	-50.2	0.213617										AT5G14430	232	-47.5	0.204741
								AT4G12020	170	-25.9	0.152353										AT3G25500	227	-39	0.171806
								AT4G26600	372	-81.2	0.21828										AT2G13540	144	-20.8	0.144444
								AT3G24430	148	-20.1	0.135811										AT4G01140	263	-39.7	0.150951
								AT5G16830	230	-22.2	0.0965217										AT1G51800	137	-17.8	0.129927
								AT2G38640	121	-12.3	0.101653										AT1G75830	137	-20.9	0.152555
								AT4G00030	47	-4.9	0.104255										AT4G14455	383	-73.9	0.19295
								AT4G12010	114	-11.2	0.0982456										AT1G25530	283	-49.1	0.173498
								AT1G48450	243	-42.6	0.175309										AT1G01580	231	-40.5	0.175325
								AT5G04860	195	-32	0.164103										AT1G74500	123	-10.4	0.0845528
								AT4G00020	212	-21.4	0.100943										AT2G25520	364	-62.3	0.171154
								AT2G38610	439	-96.9	0.220729										AT5G39720	136	-21	0.154412
								AT4G26610	131	-19.3	0.147328										AT5G02460	300	-49.8	0.166
								AT3G24460	342	-83.6	0.244444										AT5G13110	180	-26.6	0.147778
								AT4G00026	279	-55.4	0.198566										AT3G12200	181	-23.2	0.128177
								AT4G02680	153	-22.3	0.145752										AT3G13530	246	-53.7	0.218293
								AT5G16820	214	-32.8	0.153271										AT5G03795	164	-25.1	0.153049
								AT2G14680	174	-29.5	0.16954										AT3G14860	234	-50.1	0.214103
[truncated: 16,367 more rows]

## Sheet: Supplementary Table 16
Supplementary Table 16. The GC content of 3'UTR, 5'UTR and CDS of mobile RNAs.
[truncated: 21,546 more rows]

[truncated: 2 more sheets: Supplementary Table 17, Supplementary Table 18]
