# Supplementary material for: PHR‐Mediated Pi Starvation Response Mobile Messenger RNAs Represent Noncoding Transcripts in Recipient Tissues
Source: Adv Sci (Weinh). 2025 Nov 30;13(4):e02911. doi: 10.1002/advs.202502911 (PMC12822437; doi:10.1002/advs.202502911)
Supplement: Supplementary file 5 — Supporting Information [file ADVS-13-e02911-s004.xlsx]

## Sheet: Supplementary Table 19
Supplementary Table 19. Primers used in this paper.
Primers for in vitro transcription of anti-rRNA biotinylated probes
At18-F	TACCTGGTTGATCCTGCCAGTAG
At18-R	TAATACGACTCACTATAGGGCTGATGACTCGCGCTTACTAGG
At25s-1-F	GAATTCCTAGTAAGCGCGAGTCAT
At25s-1-R	TAATACGACTCACTATAGGGGGTGCACCCGCGAGGATC
At25s-2-F	GCCGACCGACCTTGATCTT
At25s-2-R	TAATACGACTCACTATAGGGGTAGTGGTATTTCACTTGCGCC
At5S-F	GGATGCGATCATACCAGCAC
At5S-R	TAATACGACTCACTATAGGGGAGGGATGCAACACGAGGAC
At5.8S-F	CTCTCGGCAACGGATATCTCG
At5.8S-R	TAATACGACTCACTATAGGGGACACCCAGGCAGACGTG
AtMit26S-1-F	GTCAAGCGCACTCACTCTAACG
AtMit26S-1-R	TAATACGACTCACTATAGGGCCATTCAAAGCTTATAACACTTCTCC
AtMit26S-2-F	TCCGACATGGACCCGGTG
AtMit26S-2-R	TAATACGACTCACTATAGGGGATCCGTTGAGCGAGAGCC
AtMit26S-3-F	CAACCCTAGTACGAGAGGACTGG
AtMit26S-3-R	TAATACGACTCACTATAGGGAATTAGGGTGCGGCAACTAAAGAG
AtMit18S-1-F	GAAGAGTTTGATCCTGGCTCAG
AtMit18S-1-R	TAATACGACTCACTATAGGGTGTTGTTCATATGTCAAGGGCTGG
AtMit18S-2-F	AAACCTATCCTTAACGGGATGGT
AtMit18S-2-R	TAATACGACTCACTATAGGGGCCAATAAGACCACCAAAAGCC
AtMit5S-F	AAACCGGGCACTACGGTGA
AtMit5S-R	TAATACGACTCACTATAGGGTCACCGGGCTTGGACCAT
ATCG23S-1-F	TTCAAACGAGGAAAGGCTTACGG
ATCG23S-1-R	TAATACGACTCACTATAGGGGACGATGAAGCTTATCCCCCAC
ATCG23S-2-F	TGCCTAGAAGCAGCCACC
ATCG23S-2-R	TAATACGACTCACTATAGGGCTTTCGTGCGGGTCGGAA
ATCG23S-3-F	ACCTGGACAGAAAGACCCTATG
ATCG23S-3-R	TAATACGACTCACTATAGGGATCCGTTGAGCGACGGCC
ATCG16S-F	TCTCATGGAGAGTTCGATCCTGG
ATCG16S-R	TAATACGACTCACTATAGGGAAAGGAGGTGATCCAGCCGC
ATCG5S-F	TATTCTGGTGTCCTAGGCGTAGAG
ATCG5S-R	TAATACGACTCACTATAGGGATCCTGGCGTCGAGCT
ATCG4.5S-F	GAAGGTCACGGCGAGACG
ATCG4.5S-R	TAATACGACTCACTATAGGGTTCAAGTCTACCGGTCTGTTAGG
At18-1-R	TAATACGACTCACTATAGGGTCATTACTCCGATCCCGAAG
At18-2-F	GCATTTGCCAAGGATGTTTTC
At25S-1-1-R	TAATACGACTCACTATAGGGGTTCGCTCGCCGTTACTAAG
At25S-1-2-F	GTCTGGAGAAGCGTCCTCAG
At25S-2-1-R	TAATACGACTCACTATAGGGTTTCCCCCGACTCTTAGGAT
At25S-2-2-F	GTCTGATAGCGCTTAAGCGAAC
Atmit26S-1-1-R	TAATACGACTCACTATAGGGGCTTCGGTGAATCACTTGAG
Atmit26S-1-2-F	TTGGTGACAAGACCTGGAGA
ATCG16S-1-R	TAATACGACTCACTATAGGGATCTAATCCCATTCGCTCCC
ATCG16S-2-F	CGTTAAGTATCCCGCCTGG
At25S-5-F	CTTACTCCGTGAATCGGAGGC
At25S-5-R	TAATACGACTCACTATAGGGGCCACTCTGCCACTTACAAT
AtCG23S-4-F	GTTACTCTAGGGATAACAGGCTGATC
AtCG23S-4-R	TAATACGACTCACTATAGGGAGGAGAGCACTCATCTTGGG
CAPS primers for mobile RNAs identification
AT4G10340-LHCB5-mobile-identify-LP	CTATCAACCTTGTTCTCGCCG
AT4G10340-LHCB5-mobile-identify-RP	TGCAAGGTTCTCAACAGGAC
AT4G27440-PORB-mobile-identify-566-LP	AAGGGTTTGAGCTTAGTGTTG
AT4G27440-PORB-mobile-identify-806-RP	TCTCCTCCATCAATCATAGCTG
Primers for genotype verification according to 2015Nat. Plants
AT2G01570-For	AGCGAGTATGCTTTTGTCTGTG
AT2G01570-Rev	TTCGGTTTAGGTCTTGGTCCG
Primers for vector construction
Construction of pCAMBIA1300-Progene-5’UTRgene-Genomic-3×FLAG-3’UTRgene vectors
1300-Pro4g10340-in-F	accatgattacgaattCCAAGTTAGGATCAGAGACA
Genomic4g10340-3×FLAG-in-R	ctcgacggtatcgatGAGAGTGGGAGCTCTCT
1300-Pro4g27440-in-F	accatgattacgaattaatctgtatacaggtcatttaaa
Genomic4g27440-3×FLAG-in-R	ctcgacggtatcgatGGCCAAGCCCACGAGCTT
1300-ProPHR1-in-F	tatgaccatgattacgaattGTGGAAGCCGCGCTATAAAC
GenomicPHR1-3×FLAG-in-R	ctcgacggtatcgatgagATTATCGATTTTGGGACGCT
FLAG-3'UTRPHR1-in-F	gataaagtcgagggggggTAAaagtattggtcttttgctgg
FLAG-3'UTRPHR1-in-R	ggatccccgggtaccggggccaggtttactatttactc
FLAG-3'UTR4g10340-in-F	gataaagtcgagggggggTAAgccatttctactttttttaagag
FLAG-3'UTR4g10340-in-R	ggatccccgggtaccgggccctgctcattgctatttgatc
FLAG-3'UTR4g27440-in-F	gataaagtcgagggggggTAATAAACTTGAAGTCTGTTAAAT
FLAG-3'UTR4g27440-in-R	ggatccccgggtaccgggTGTTGTAGAGGAACATTTTT
Construction of pCAMBIA1300-ProPHR1- 5’UTRgene-gPHR1-3×FLAG-3’UTRPHR1 vectors
1300-in-gPHR1-F	accatgattacgaattgggcccATGGAGGCTCGTCCAGTT
1300-in-ProPHR1-EX-F	ccatgattacgaattgGTGGAAGCCGCGCTATAA
1300-in-ProPHR1-R	agggatcagccgtcgttt
ProPHR1-in-5'UTR4g10340-F	acgacggctgatccctctaaaagccacatcagca
ProPHR1-in-5'UTR4g10340-R	TGGACGAGCCTCCATgtcttttagtccaaagttt
ProPHR1-in-5'UTR4g27440-F	acgacggctgatccctTCTCATTTGCTAGTACATAA
ProPHR1-in-5'UTR4g27440-R	TGGACGAGCCTCCATgTGTTGGTACTCGAACAAA
Construction of pCAMBIA1300-Progene- 5’UTRPHR1-Genomic-3×FLAG-3’UTRgene vectors
1300 in 4g10340 pro EX-F	ccatgattacgaattgCCAAGTTAGGATCAGAGACAT
1300 in 4g10340 pro -R	tggctgtcttaaacaaattggtttttgttggataat
4g10340 pro in PHR1 5'UTR-R	ACCCAAAGACGCCATgtgttgtcctgcaagagaga
1300 in 4g27440 pro EX-F	ccatgattacgaattgaatctgtatacaggtcattt
1300 in 4g27440 pro -R	tggctgtcttaaacaatattcggacaaaggaagatt
4g27440 pro in PHR1 5'UTR-R	AGCTTGAAGGGCCATgtgttgtcctgcaagagagaa
gene pro in PHR1 5'UTR-F	ttgtttaagacagccaccac
1300 in 4g10340 gene-F	accatgattacgaattgggcccATGGCGTCTTTGGGTGTGTC
1300 in 4g27440 gene-F	accatgattacgaattgggcccATGGCCCTTCAAGCTGCTTC
Primers for RT-PCR
Hyg RT-FP	ATGAAAAAGCCTGAACTCACC
Hyg RT-RP	GCTGAAAGCACGAGATTCTTC
PHR1 gene-RT-F	CCAAAGCGTCCCAAAATCGA
PHR1 3'UTR-RT-R	AGCTCGTTCTCTCTATCACTGT
4g27440 gene-RT-F	AGCTCGTTCTCTCTATCACTGT
4g27440 3'UTR-RT-R	CCCGGAAATTCACTAGATTTCTTCG
4g10340 gene-RT-F	TGTTACCGGAGAAGGTCCTG
4g10340 3'UTR-RT-R	CATTGTCAAAAGGAGTTCCAATCGA
Primers for target specific RT and target specific RT-PCR
5G01530 5'UTR-RT-F	TGGATTTGTGAATCGATCCAACGGT
5G01530 5'UTR-RT-R	CCACCCGAGTACCCATGATG
5G01530 5'UTR-specific-R	CTGCCTTCTTCTTTCCGAAACCGAACAC
3G14420 5'UTR-RT-F	CCAAAAACTCACAAGCCAATTAATCTATCAGAAATATTTA
3G14420 5'UTR-RT-R	CGATTGCATCATACTCGGTAAC
3G14420 5'UTR-specific-R	ATAGTAGTCGTACACCATCTTAGGCAGCTT
1G55670 5'UTR-RT-F	AGAATCCAAAACCAAACCTTCAGATCATAAATCC
1G55670 5'UTR-RT-R	GAGATTGCAGTGGAGAATGTGGTTG
1G55670 5'UTR-specific-R	AATGAGATGGAGTTAGGGTTTTTGTGGGAG
2G07727 5'UTR-RT-F	GAAGTTTTGACCGCTTTCTCTTCTC
2G07727 5'UTR-RT-R	GAGAATCGTTGGTTCCTTATAGTCA
2G07727 5'UTR-specific-R	TTGCTCGGGGTTGGATAATCTACTAAATGC
3G41762 5'UTR-RT-F	CGGAATAACATCGACAAAACTAGGG
3G41762 5'UTR-RT-R	TAGGTTGGATGGGCGTGCTTC
3G41762 5'UTR-specific-R	CTGAATCGTCGAGGAGAATGGGCTTG
2G35750 5'UTR-RT-F	CACCTTCCTTCTCATCTTCACTTCT
2G35750 5'UTR-RT-R	CATCAACGTCCATGGGCAT
2G35750 5'UTR-specific-R	GCCCTAGAGCTCCATCAACGTCCATG
1G60170 5'UTR-RT-F	GTTTCAACTGAAAACATTCCTCTTCGCCTTCC
1G60170 5'UTR-RT-R	GGAAAGAATCTTCAAGAGTTGCCAT
1G60170 5'UTR-specific-R	TCGTCCAAATCAGCAAGGAAAGAATCTTCA
3G51780 5'UTR-RT-F	CATGTGTGTTATCAGGAGAATTTGT
3G51780 5'UTR-RT-R	CTCACCTCCCATTCCGATTCTTC
3G51780 5'UTR-specific-R	CTGGAGAGGTTTGTGGTCGGAGGAAG
4G27440 5'UTR-RT-F	TCTCATTTGCTAGTACATAAACGCACATACTCT
4G27440 5'UTR-RT-R	TGTTGGTACTCGAACAAAGAGAGAGTGT
4G27440 5'UTR-specific-R	ATGTTCGGATTTGATTTGGTCGGTAATGGA
4G10340 5'UTR-RT-F	ACATCAGCATCCACAACCAATCAGAGG
4G10340 5'UTR-RT-R	GACGATCTTGAAACTGCCCTGAAG
4G10340 5'UTR-specific-R	AAGAGAGCAACAGTCTTGAACGTGGATG

## Sheet: Supplementary Table 20
Supplementary Table 20. The concerntration of anti-rRNA probes.
Probe concerntration for rRNA depletion
Probe Mix 1			Probe Mix 2
Probe name	Concentration (ng)		Probe name	Concentration (ng)
At18S-1	800		At18S-1	800
At18S-2	800		At18S-2	800
At25S-1-1	500		At25S-1-1	500
At25S-1-2	500		At25S-1-2	500
At25S-2-1	500		At25S-2-1	500
At25S-2-2	500		At25S-2-2	500
At25S-5	500		At25S-5	500
At5S	100		AtCG23S-1	400
Atmit26S-1-1	200		AtCG23S-2	400
Atmit26S-1-2	200		AtCG23S-3	400
Atmit26S-2	200		AtCG23S-4	400
Atmit26S-3	200
Atmit18S-1	200
Atmit18S-2	200
Atmit5S	100
AtCG16S-1	400
AtCG16S-2	400
AtCG5S	100
AtCG4.5S	100
AtCG23S-1	400
AtCG23S-2	400
AtCG23S-3	400
AtCG23S-4	400
At5.8S	100
